# Supplementary material for: Genome-Wide Identification of SSR and SNP Markers Based on Whole-Genome Re-Sequencing of a Thailand Wild Sacred Lotus (Nelumbo nucifera)
Source: PLoS One. 2015 Nov 25;10(11):e0143765. doi: 10.1371/journal.pone.0143765 (PMC4659564; doi:10.1371/journal.pone.0143765)
Supplement: S1 Table — (XLSX) [file pone.0143765.s001.xlsx]

## Sheet: Sheet1
S1 Table. List of the 24 genotypes used for the analysis of genetic diversity
No.	Name of accession	types	place of collection	Latitude and Longitude
01	Hubei seed lotus 37	seed lotus	Wuhan, Hubei,China	30°34′N, 116°16′E
02	Hubei seed lotus 39	seed lotus	Wuhan, Hubei,China	30°34′N, 116°17′E
03	Hongdanzi	seed lotus	Xiangtan, Hunan, China	27°51′N, 112°54′E
04	Baihuajian lotus	seed lotus	Sanming, Fujian, China	26°15′N, 117°37′E
05	Hubei seed lotus 3	rhizome lotus	Wuhan, Hubei,China	30°34′N, 116°17′E
06	00-49	rhizome lotus	Wuhan, Hubei,China	30°34′N, 116°16′E
07	00-50	rhizome lotus	Wuhan, Hubei,China	30°34′N, 116°16′E
08	00-51	rhizome lotus	Wuhan, Hubei,China	30°34′N, 116°16′E
09	00-16	rhizome lotus	Wuhan, Hubei,China	30°34′N, 116°16′E
10	Hongzhantuozhu	flower lotus	Wuhan, Hubei,China	30°34′N, 116°17′E
11	Xihuhong	flower lotus	Hangzhou, Zhejiang, China	30°15′N, 120°10′E
12	Zuifei lotus	flower lotus	Tokyo, Japan	30°44′N, 140°50′E
13	Xiantao	flower lotus	Wuhan, Hubei,China	30°34′N, 116°17′E
14	Fenhong lotus	flower lotus	Wuhan, Hubei,China	30°34′N, 116°18′E
15	Meihongchongban	flower lotus	Wuhan, Hubei,China	30°34′N, 116°19′E
16	Xiaoxianzi	flower lotus	Wuhan, Hubei,China	30°34′N, 116°20′E
17	Xinruixue	flower lotus	Wuhan, Hubei,China	30°34′N, 116°21′E
18	Hongyuye	flower lotus	Wuhan, Hubei,China	30°34′N, 116°22′E
19	Rongjiao	flower lotus	Wuhan, Hubei,China	30°34′N, 116°23′E
20	Chenggong2	flower lotus	Kunming,Yuna,China	25°12′N, 102°40′E
21	Luhuanong	flower lotus	Wuhan, Hubei,China	30°34′N, 116°23′E
22	Jianguo lotus	flower lotus	Wuhan, Hubei,China	30°34′N, 116°23′E
23	Middle lake wild lotus	wild lotus	Wuhan, Hubei,China	30°34′N, 116°23′E
24	Chiang Mai wild lotus	wild lotus	Chiang Mai,Thailand	18°47′N, 98°59′E
