# Supplementary material for: Genome-Wide Identification of SSR and SNP Markers Based on Whole-Genome Re-Sequencing of a Thailand Wild Sacred Lotus (Nelumbo nucifera)
Source: PLoS One. 2015 Nov 25;10(11):e0143765. doi: 10.1371/journal.pone.0143765 (PMC4659564; doi:10.1371/journal.pone.0143765)
Supplement: S2 Table — (XLSX) [file pone.0143765.s002.xlsx]

## Sheet: Sheet1
S2 Table. The pimers of single-nucleotide polymorphism (SNP) and simple sequence repeat (SSR) makers used in the study.
SNPs Loci	Forward primer (5'-3')	Reverse primer (5'-3')
NELegrR_Vchr1:59907..60530	TCATTGTGCTCCAAGAGG	GAAAATTTGGCACAGATGC
NELegrR_Vchr2:31416721..31417669	TGTTTCCATAGGCTAAGATGG	CTCTACTGTACCAGTGCATCG
NELegrR_Vchr5:18375031..18375494	ATGCTGGGAGTGATAAGGAT	ACCGTTTCTTCACATCTTCA
NELegrR_Vchr6:13264307..13264779	GGTGCAACAAAGTAATGGAG	TGTTTCAAAGAACCCTGATG
NELegrR_Vchr7:21698807..21699438	TACCAACTGTCGAACTGCTT	CATTCAGGGAGTGAGTCAAG
NELegrR_Vchr9:18773204..18773771	TCTTCTTCTCATGGGTTTCTC	GAGAATGGAACAAGTGTGGA
NELegrR_Vchr10:10863215..10863946	AAAGTGGTAAGCACAGACGA	GGACGGAAATGAGAAAGAAC
NELegrR_Vchr12:3901401..3902084	GGCTTGAGGACCTTGATACT	TTATCTGCTTCATTCCTTGC
NELegrR_Vchr14:17854380..17854740	GGCTTCCACTGAAGAAATAA	CTACCTCTGCCACCTTTTCT
NELegrR_Vchr16:7441441..7442066	GTGAATTGGTGATTGCTGTT	AATATCCAGCCTCAAACCAT
SSRs Loci	Forward primer (5'-3')	Size	Reverse primer (5'-3')	Size	Product size (bp)
NnSSR01	ATGATGGTTGAGGTGGCAAT	20	CCACCACCTTCATCTCCATC	20	151
NnSSR02	GATGGCTGAATCCTTCTGGA	20	TTGGTTTCAGATCTGGTTTGG	21	140
NnSSR03	ACACACACACACACACACACAC	22	ATGGATCCCGGGAATTAAAG	20	150
NnSSR04	ATGGCTGAATGACATGTTGG	20	TCCATTGACACCCCTACCAT	20	158
NnSSR05	GGGCAATTTTGTCCCATCTA	20	TATGGTGACCGAGATGTCCA	20	140
NnSSR06	GGTGCCATGTTATCGTGTGT	20	CTTTTTGGCGTCAAATTGC	19	198
NnSSR07	TAAGAATCGGGTGGCAGTCT	20	AGCGTGGCAGTTTTGAGAGT	20	156
NnSSR08	TGCCCTAGCCTAGCCCTTAC	20	TGGGGTTCAGGTTTGTCAAT	20	195
NnSSR09	TCACATTTTTCCATGCCAGA	20	TTCTCCAAATGGACGATTGA	20	171
NnSSR10	CATTGACATTTGCGAGATCA	20	CTGATTGCCTGGTGGAGATT	20	165
NnSSR11	TCGACCCATTTTTCAAAAGC	20	GGCAGGGGAGGAAATGTTAG	20	170
NnSSR12	TCTCTGATCCTTTGTTTTGCAG	22	TTGGGTTTTGTTCGAAGAGG	20	134
NnSSR13	ATTCCACGTATCACCCTTGC	20	GGGGATTTGGGAATGAAGAG	20	154
NnSSR14	GCCATAATAGCACTTCCACCA	21	CCGGACCCACTCTGAAGTTA	20	149
NnSSR15	CCGAAAATCCGTCTAGAATCA	21	TCATCGGGTCGGTTTAGGTA	20	261
NnSSR16	CATGGTGACATTGGGATTGA	20	GACCGGGCTCCAAAGATAGT	20	238
NnSSR17	GATCACTCTTCCCCCACAAA	20	CTTTCCGCACCAAATCAGTC	20	144
NnSSR18	GGCTCCATTTGGAATGAGTG	20	TTGTCAGATGGGTGGTTGAA	20	153
NnSSR19	CCTTGTCAGCTGGCCTTACT	20	CCCACATGACTCCCTCTCTC	20	185
NnSSR20	CCAGAAGGGTTTCTTCGAGTT	21	TTTCAGGTGTACCCAAACGTC	21	201
NnSSR21	AACTCATTCGTCGCGGATAC	20	GGGCTGTTTCTGTGACTGCT	20	143
NnSSR22	AAAGGATGGGAAAAAGGTTG	20	CTAAATTCCTTCAACCCTAACC	22	109
NnSSR23	TGTTGGAGGAAACAGGGAAT	20	TCTCCCTCCTCTCCAATCTCT	21	145
NnSSR24	GGTGTCTTGTGCAAGGATGA	20	TCGTGAAGATTGCTCCAGGT	20	182
NnSSR25	CCGCTCTGGTCATTTCTAGC	20	CCCACTTCCAATCTCCCTCT	20	224
NnSSR26	AACGAGGTGGCTTGAACTTG	20	TGCACTGTCTATTTTGCTCCA	21	171
NnSSR27	GCAGCGGTTCATGGTTTTAT	20	AGCGATAGCAAATCCGACCT	20	217
NnSSR28	CCTCTGGCCCTATCGAGAAT	20	AGTGGCCAGTGCCACATATC	20	221
NnSSR29	TGGATCAAACATGACACAAGC	21	CACGCCTCACTTCACTTTCA	20	144
NnSSR30	TGCCTATGATTTCTTGCCATC	21	AGAAAGGGTGTTCCAAGGTTT	21	164
NnSSR31	GTTCGCGGTTTGAGAAATTG	20	CGGTAACACAGTGCAGACGA	20	197
NnSSR32	TGGCGGAAAGGTTAAGTCAC	20	GTTGCTGGGCTCATTGATTC	20	152
NnSSR33	GACTGTGACAGGGGAGGAAG	20	CTTGTTGCAACGACAGTTGG	20	143
NnSSR34	TGAGGCTCGCAAGCATAGTA	20	CGAGCTCGACTATAAGCCTTT	21	282
NnSSR35	ATGGTCGGAGTGAATCAACC	20	GAAAAGGCAAGGTGCGTAAT	20	165
NnSSR36	TCATTCTCTCCTCCCCCTCT	20	CCATGAACACCCCTAGATGAG	21	130
NnSSR37	AAACCAACTACTTTTGGCTGTC	22	TGTCAGCTTAAGATGTTGTCAG	22	155
NnSSR38	CGCTCATGGAGGGTAGTCTT	20	CTTCAAGGGTTCAAGGCAAT	20	217
NnSSR39	CACGACTCATTGCGTGTTTT	20	GGATTTGCAGAGGGATTCAG	20	147
NnSSR40	TCTGAAGTCTGAATGGCTCTGA	22	TCCATCTTCCACACGAGTCA	20	137
NnSSR41	GCCAATTAAACCCATCATCG	20	CATGAACATTGCAGGCTCTC	20	178
NnSSR42	ATCCCCCTCCCTTCTCTCTA	20	ACAAGAGGGAGAAGAATTACGA	22	227
NnSSR43	GGTGATAACATCCTGCATGAGA	22	GCTACCCTGCAATGATCAAA	20	107
NnSSR44	AGGTGGGTTCACAGATTTGC	20	ATCTGAACCCAGGGTGACAA	20	137
NnSSR45	GGGGAAGCAGCATTTTGAAT	20	GGGCTTAACCGATGCATTCT	20	161
NnSSR46	GAGCCGGGCTTTCACTTAT	19	CTCTATTCAGCCGCTTCACC	20	149
NnSSR47	CTTAGATTTTCCCGCGCATC	20	TGATGCCTTGCGATTTGATA	20	185
NnSSR48	GGAGGAAGGAAGGAGAAGGA	20	CACCAGTGATTATCGCCAAG	20	157
NnSSR49	TTGGTCCCTGAAAACACCTG	20	TTTGAAATCTTTGCGGGTTC	20	124
NnSSR50	CTGTTAAAGTGCGACGGTGA	20	CACCCAACCTACGAGCCTAT	20	150
NnSSR51	TCCCCTTTTCATTTTGCTTG	20	TCCTTTGCCAGCCTTATGTT	20	151
NnSSR52	GAAAACTGGTCCTTGAAAGTGC	22	CACATCCTGACACATGAGAGC	21	233
NnSSR53	CCACACACCACAAAAGAAGG	20	TGGTGCTGAACCCTATGACA	20	134
NnSSR54	TGCTTCCTTGCAGACTTCAC	20	CGACTGGATTGCATCCTTCT	20	150
NnSSR55	TCATGGTAGCATTTGGATGA	20	CCAACTCATGACTGCGTCT	19	177
NnSSR56	CGGGTGGTGATTTCATTGTT	20	GGTCTTCCTCAAAACTCTCACG	22	209
NnSSR57	GATCATGACCCAATCCGAATA	21	CGGAGCTCACAAAGGTCAGT	20	264
NnSSR58	GGTGGTGAGGAAGTTGGATT	20	AATGGACAGGGGAGTCAAAA	20	203
NnSSR59	GGGGATTACCGTTAGGCTGT	20	CAGTCCAACGTTCAATTGGTT	21	196
NnSSR60	GGATTCATGTAGCCGACACC	20	TGCTTCATGGGGTTACACAA	20	172
NnSSR61	TGGGTTGATTTTCAGTTTGC	20	TCGACTGACCCAATCACAAA	20	273
NnSSR62	GTTTCAAATGTCGAACCACTGA	22	TGCAGTCCCATACTTTTACACC	22	132
NnSSR63	AACGGAGCCTTAATCCCATT	20	TCTTCATCGGCATTCAATCA	20	295
NnSSR64	AGTGGGTTCTTCTGGTTTCTG	21	TCAGGGAATCAAGCTCAACA	20	153
NnSSR65	CCAAGTTGAATTGTCGAACC	20	AAAGGTGAGCATTGTTGTTG	20	159
NnSSR66	CCGGCCACGTGCTTAGTAT	19	AGGATCAACAAGATGGAGAAGG	22	280
NnSSR67	AAAAGTTGGGGTTCCGAAAT	20	CCTAATCGCCAAGCAGTTTT	20	145
NnSSR68	CTTCTCAGGCCGAATTCAAG	20	AGAGGAGGAAAACCTGTACGC	21	139
NnSSR69	TCCCAAGATTACCCCAACTTT	21	TGAGGGACTTGATAAGATGCAG	22	169
NnSSR70	GCCACGTGGAGAGGATGATA	20	AGTCACGACCATGCCAAAAT	20	157
NnSSR71	TGATCCCAAACATTTGCTCT	20	CATGTGCCCATGGTTAAAAA	20	256
NnSSR72	TGCACTGCTGTTACATGAGAAA	22	GCCTCATGCACACCTCATAA	20	260
NnSSR73	CCAACTAGGGGCGTTTCTG	19	GTTGCAGAAATCAGGTTTCAAG	22	158
NnSSR74	GGAAGATCATGTCTGGTCCAC	21	GGGCTGAACCCCTATTTCTG	20	191
NnSSR75	AAAACAATGGCCCCATACAT	20	TTCCTCCCATGTAACTTGAACT	22	234
NnSSR76	GTTCCCCATGGGACTCAAAT	20	CCCAGACTCCTTACCCAATG	20	220
NnSSR77	GCATGAGACACGGCTGTAAG	20	GGAGGACGGAATGCAAGTAA	20	151
NnSSR78	AATTTACACCGCTTCTGCAA	20	TGGAGAAACTTCGATGAAACG	21	165
NnSSR79	GTCGCGGGTACTTGAGAAAT	20	CCTTGCCGACCTGTGTTATT	20	225
NnSSR80	TGACACCAAACTAGGCACGA	20	CGGGGAAAGAAAGAAAATGA	20	157
NnSSR81	ACACGCACACACACACACAC	20	ATTTGGACAACCACCATTGC	20	141
NnSSR82	TTGGCTCTCACCTCTCACAA	20	GGCTCTCACAAGTGGATCGT	20	151
NnSSR83	GGGAATGTAGAACAGTTAATGG	22	GAGAAAAGCTGCAAATGTCA	20	254
NnSSR84	CCTACTGCAATTCCCTCCTG	20	TTAAAAATCAGCCGCACCAT	20	262
NnSSR85	TTTGAGACGCGAACTCAGATT	21	CGACAACAGACGCAGATATGA	21	188
NnSSR86	CTGCAACCTGCAAGTCCTTC	20	TGAGAAAATTGTCGGCTGAA	20	142
NnSSR87	ACTGCAATGGCTGTGAAATG	20	AAGCTTCAAACACATGGAGGA	21	152
NnSSR88	GATGATTGGACGGACACTCC	20	GGAAGTGCGGAACAGACAAT	20	221
NnSSR89	TACCCCTCACTTGGGAATGA	20	GTCCATTTGGTTCACAATCG	20	150
NnSSR90	GCACCGATTTTCTTTTCGTT	20	CAGCTGAGAATGGCATCAGA	20	187
NnSSR91	AAGTTGGAGCTCGATTTCAGA	21	TCATGAGCCGGTTCAAATAA	20	290
NnSSR92	TGTGACATCAATGGGTCCTT	20	GCTCTTGTACTTGGGATCACCT	22	182
NnSSR93	GATCAAAGGATTTGGAGAAGAG	22	GCAGCTAAAGATGCTTATCAAC	22	206
NnSSR94	CGTCACGGGTACCTACGAAA	20	GCTCTCCCTGCTGACCTGTA	20	153
NnSSR95	TATCGAGATCGCCTTAGCAA	20	GTGCCCCGTGATAGTCAGA	19	163
NnSSR96	TCCTACCACTTTTCTCGCTCTC	22	CTGGCCATCCTCAGAAAATC	20	159
NnSSR97	ACTTGTGTTTGTCCGGTTCC	20	GGTTGGTGGTCAGACCCATA	20	154
NnSSR98	CGATGTGCTCTCTCCTTTTG	20	GGCAGAGACCTCTCGGTACA	20	240
NnSSR99	GACTCATTCAGGGGCAAGAA	20	TTGGATTTGGTTTGGCTGTT	20	165
NnSSR100	TTGTACTCAGGGGCACAAGG	20	CCGGCCAGAAATAAGAGGA	19	179
NnSSR101	TGTGGGTTTTACATGCTTGA	20	GCAAGGCGGAAAAATACAA	19	226
NnSSR102	TTGCTCCCCTTATTGACCTG	20	TCTCGGTTTCTTCCCCACTA	20	177
NnSSR103	AGTGGGTTTAAGATGTTGTCAG	22	GCCGCCAGTTCATTATTTAT	20	134
NnSSR104	CAACACATTGGATGGTTTGG	20	GGCATGCTAAGATGGCAATA	20	152
NnSSR105	TAAAAGGGCCTACCCTGTCG	20	CGTCATAAGGCGACCGTAAC	20	158
NnSSR106	CTAAAATGGGACGATTACACCT	22	AAATAGCGAAAGGTGGGGTA	20	101
NnSSR107	GGAAGCTTTCTCCCGACCTA	20	GTGGTAGGCGGTGCTCTTTA	20	154
NnSSR108	TTTGCATTGACAACGAGAGC	20	GACATGCTCGGTGACTCGTA	20	155
NnSSR109	TTTGAACCGTTACTGCATCT	20	TTCAAACTGAGCCTATGGAGA	21	137
NnSSR110	GAGCTGCCCAGTAATCTTGAA	21	CATGCTTTTGGGGAAAGAAA	20	245
NnSSR111	TCTCCGACGGTGACCAAGT	19	CGATGCCTGAGTTCGTCTCT	20	197
NnSSR112	CGGTTGGTGAGGAGAGAGAG	20	ATGGGAAGAGTGGCAGAGAA	20	175
NnSSR113	GCAGGTTGCTTAGGTGGAAC	20	TATGCGTGTGTGTGTGTGTG	20	201
NnSSR114	GGATCGAGGGAGAGAGAGGA	20	TAGCTGTCATCGTGGGTCAC	20	157
NnSSR115	GGGAGGATGATGATGAAGGA	20	ACCTGGCTTCCTCAAGGTTT	20	159
NnSSR116	AATTCGAGGAGGAGGAGGAG	20	TGCTGGTAAAGTTGTGGGAAG	21	161
NnSSR117	GCCCTAAAAGGGAGAGACAAA	21	AAGGTTGACAATGGGTTGGA	20	174
NnSSR118	AACCATCACAATCCTCACGTC	21	TTGCATGTACAAGGGACAGC	20	158
NnSSR119	GTTGTCTAGGCAGTCCCTTGT	21	GGGCCAAGCAAATCCTTT	18	230
NnSSR120	CCATAGTTATCAAGGCGACCA	21	TCACTCTTGCAACTTTGTAGGG	22	145
Loci	Forward primer (5'-3')	Size	Reverse primer (5'-3')	Size	Product size (bp)	Transcript ID
EST-SSR01	TGTCTCAGAACCTGGACGAG	20	AAGCGATCAAAATGGACCAG	20	141	NNU_10059-RA
EST-SSR02	TCAAAAGAGACGAAGGTTGG	20	TGATTTCTTCCGGGATGTTT	20	157	CUFF.87.1
EST-SSR03	TCAGATCCCATCACGAAGGT	20	CAACCCGACACGAAGAAATC	20	149	NNU_13297-RA
EST-SSR04	GAGGGACAGAGATGCAGAGG	20	CCCACAAAAAGCTTCCATTT	20	152	CUFF.2531.1
EST-SSR05	GGTGACCATACCACAGCAGA	20	GAAGAATCCTGCCGGTGTAA	20	164	CUFF.3362.1
EST-SSR06	AGTCGGTGCCTTCACCATT	19	CCACTGCAAACAAGACAAGG	20	148	NNU_14516-RA
EST-SSR07	TGAGAGTGTGTGTGGGTGTG	20	ATGGTCTAGCCAGTGGCATT	20	152	NNU_11038-RA
EST-SSR08	CACCTTCACTCTTGCTGCTG	20	GATCGGAGCACACAGTGGTA	20	140	CUFF.3411.1
EST-SSR09	TGAGTGGAGTTGGGTTTTCA	20	TCGTTAACACCACTTGTTTGTG	22	145	CUFF.8326.1
EST-SSR10	AGCCAAGTCTTTCCCTTTCC	20	TAGCCTCTGTTCGAGGGAAT	20	152	NNU_22417-RA
EST-SSR11	CGTTGTATCTCCGCTTCCTC	20	CCCGCTGGTGTTCTTGATAA	20	153	CUFF.3438.1
EST-SSR12	CAATGGGCGGTTCTCATAGT	20	CCTCGTCCAGAGAAGACAGC	20	156	NNU_17112-RA
EST-SSR13	CGTCCAAGCTCCTGCTAAAG	20	CATGAGTCTCTGACCGCATC	20	176	NNU_00112-RA
EST-SSR14	CACAATTGGCAAAGGCACTA	20	AATCTTGGCCCACTCACAAG	20	148	NNU_08433-RA
EST-SSR15	AGAAAGTGGCTGCATTGCTT	20	GCATTGATTCAGCAGCAGAG	20	147	NNU_08790-RA
EST-SSR16	GTGCTCTTCAACTCCGCTATC	21	CAAAGCCTCCAAAGAGCAAA	20	149	NNU_03481-RA
EST-SSR17	TCGCGACTGTGGTTATATTGTT	22	CATGCTTTGCCTGAAATTCT	20	174	NNU_19891-RA
EST-SSR18	TGTTCCCAAAGGTCAGCCTA	20	GATCCAAGCCCAAAAGTCAA	20	138	NNU_23434-RA
EST-SSR19	AGGAAGAGCCTCATTTTCTCG	20	TAATGACGCATGGAAATTGG	20	130	NNU_23401-RA
EST-SSR20	TTAGCAGCCCTGAGCTCTTC	20	GCAAGATGCCTGATCTGTGA	20	163	NNU_06277-RA
EST-SSR21	CATCCTCCTCCACTGTTTCC	20	AATTGCTACCAACCCGCTTT	20	143	CUFF.2979.1
EST-SSR22	CTGCTTAGAAAAGCAAGTCTTC	22	TCAAATGACAAGGTGTTCCA	20	139	NNU_06245-RA
EST-SSR23	TTCTTGGGGTTGTTTCTTGC	20	TATTCTTCCCATGCCCAAAG	20	146	NNU_06175-RA
EST-SSR24	CTCCGAACGTCGAGGATAAC	20	AGATTTGCAACGGATTTCCA	20	139	NNU_06108-RA
EST-SSR25	TCGTGTGGAAGAAGGTCTCA	20	AGCAGGGTAAAATGGTGGTG	20	142	NNU_01529-RA
EST-SSR26	AATCGTCGAAGAAGCAGACC	20	CTCCTTCGCCGTCGTTATTA	20	156	CUFF.26583.1
EST-SSR27	ACAGGGGATTTTCTGACTTGA	21	TCCAACTTGACCAATGTTTCC	21	121	NNU_01439-RA
EST-SSR28	TTACGACGCATTCACTTGGA	20	ACGTTCGTGCAGTCCCTATT	20	168	CUFF.6167.1
EST-SSR29	CAGCAGCAACATCAGCAACT	20	GCTGAACTGGCATACGGTTT	20	151	CUFF.6284.1
EST-SSR30	TTTACAACGCTGTGCACTCA	20	GACCGCAAGGACATGCTTAT	20	106	NNU_13162-RA
