# Supplementary material for: Genome-Wide Identification of SSR and SNP Markers Based on Whole-Genome Re-Sequencing of a Thailand Wild Sacred Lotus (Nelumbo nucifera)
Source: PLoS One. 2015 Nov 25;10(11):e0143765. doi: 10.1371/journal.pone.0143765 (PMC4659564; doi:10.1371/journal.pone.0143765)
Supplement: S3 Table — (XLSX) [file pone.0143765.s003.xlsx]

## Sheet: Sheet1
S3 Table. All the single-nucleotide polymorphism (SNP) in coding sequence (CDS) region between 'Chiang Mai wild lotus' and 'Middle lake wild lotus' genome.
Chr	position	reference		type	Gene	strand		Amnio acid change	Amnio acid
NELegrR_Vchr1	51942	G<->A	1	CDS	CCG002257.1	+	1 day, 6:02:00	GAG<->GAA;	E<->E;	0	0
NELegrR_Vchr1	52117	C<->T	1	CDS	CCG002257.1	+	8 days, 13:00:00	CCC<->TCC;	P<->S;	1	1
NELegrR_Vchr1	60007	C<->A	1	CDS	CCG002258.1	-	47 days, 3:02:00	CGG<->CGT;	R<->R;	0	0
NELegrR_Vchr1	60428	A<->G	1	CDS	CCG002258.1	-	29 days, 14:01:00	ATC<->ACC;	I<->T;	1	1
NELegrR_Vchr1	60430	T<->A	1	CDS	CCG002258.1	-	29 days, 12:02:00	CAA<->CAT;	Q<->H;	1	1
NELegrR_Vchr1	61194	C<->Y	1	CDS	CCG002258.1	-	24 days, 3:02:00	GGG<->GGA;	G<->G;	0	0
NELegrR_Vchr1	61215	C<->S	1	CDS	CCG002258.1	-	23 days, 6:02:00	GGG<->GGC;	G<->G;	0	0
NELegrR_Vchr1	61290	A<->R	1	CDS	CCG002258.1	-	20 days, 3:02:00	CGT<->CGC;	R<->R;	0	0
NELegrR_Vchr1	61653	T<->W	1	CDS	CCG002258.1	-	11 days, 21:02:00	GCA<->GCT;	A<->A;	0	0
NELegrR_Vchr1	65492	A<->G	1	CDS	CCG002259.1	+	7 days, 7:00:00	ACT<->GCT;	T<->A;	1	1
NELegrR_Vchr1	78897	A<->G	1	CDS	CCG002260.1	-	26 days, 13:00:00	TTG<->CTG;	L<->L;	0	0
NELegrR_Vchr1	92780	A<->G	1	CDS	CCG002261.1	+	1 day, 15:02:00	GAA<->GAG;	E<->E;	0	0
NELegrR_Vchr1	111311	T<->A	1	CDS	CCG002262.1	+	28 days, 12:02:00	CCT<->CCA;	P<->P;	0	0
NELegrR_Vchr1	117597	A<->T	1	CDS	CCG002263.1	+	6 days, 6:02:00	GTA<->GTT;	V<->V;	0	0
NELegrR_Vchr1	118385	T<->C	1	CDS	CCG002263.1	+	15 days, 6:02:00	CTT<->CTC;	L<->L;	0	0
NELegrR_Vchr1	118886	C<->T	1	CDS	CCG002263.1	+	36 days, 3:02:00	GAC<->GAT;	D<->D;	0	0
NELegrR_Vchr1	206497	T<->G	1	CDS	CCG026266.1	+	22:00:00	TTT<->GTT;	F<->V;	0	1
NELegrR_Vchr1	221427	G<->C	1	CDS	CCG026267.1	+	10 days, 10:00:00	GAT<->CAT;	D<->H;	1	1
NELegrR_Vchr1	221630	T<->C	1	CDS	CCG026267.1	+	13 days, 22:00:00	TGG<->CGG;	W<->R;	1	1
NELegrR_Vchr1	222468	A<->G	1	CDS	CCG026267.1	+	25 days, 10:00:00	AGG<->GGG;	R<->G;	1	1
NELegrR_Vchr1	235564	A<->G	1	CDS	CCG026268.1	+	11 days, 4:00:00	AAA<->GAA;	K<->E;	1	1
NELegrR_Vchr1	246677	G<->A	1	CDS	CCG026269.1	+	4 days, 7:00:00	GAG<->AAG;	E<->K;	1	1
NELegrR_Vchr1	248284	A<->G	1	CDS	CCG026269.1	+	52 days, 21:02:00	AAA<->AAG;	K<->K;	0	0
NELegrR_Vchr1	248469	G<->T	1	CDS	CCG026269.1	+	60 days, 14:01:00	AGC<->ATC;	S<->I;	1	1
NELegrR_Vchr1	248767	C<->G	1	CDS	CCG026269.1	+	73 days, 0:02:00	ATC<->ATG;	I<->M;	0	1
NELegrR_Vchr1	248891	C<->A	1	CDS	CCG026269.1	+	78 days, 4:00:00	CCA<->ACA;	P<->T;	1	1
NELegrR_Vchr1	249057	T<->C	1	CDS	CCG026269.1	+	85 days, 2:01:00	GTC<->GCC;	V<->A;	0	1
NELegrR_Vchr1	249108	C<->G	1	CDS	CCG026269.1	+	87 days, 5:01:00	ACT<->AGT;	T<->S;	0	1
NELegrR_Vchr1	249132	C<->T	1	CDS	CCG026269.1	+	88 days, 5:01:00	CCA<->CTA;	P<->L;	0	1
NELegrR_Vchr1	249524	G<->C	1	CDS	CCG026269.1	+	104 days, 13:00:00	GAA<->CAA;	E<->Q;	1	1
NELegrR_Vchr1	249597	G<->C	1	CDS	CCG026269.1	+	107 days, 14:01:00	AGG<->ACG;	R<->T;	1	1
NELegrR_Vchr1	249615	C<->T	1	CDS	CCG026269.1	+	108 days, 8:01:00	GCC<->GTC;	A<->V;	0	1
NELegrR_Vchr1	283118	T<->C	1	CDS	CCG026270.1	-	56 days, 16:00:00	ACC<->GCC;	T<->A;	1	1
NELegrR_Vchr1	283815	C<->G	1	CDS	CCG026270.1	-	27 days, 15:02:00	GCG<->GCC;	A<->A;	0	0
NELegrR_Vchr1	283954	G<->A	1	CDS	CCG026270.1	-	21 days, 20:01:00	TCA<->TTA;	S<->L;	1	1
NELegrR_Vchr1	284399	A<->C	1	CDS	CCG026270.1	-	3 days, 7:00:00	TCT<->GCT;	S<->A;	1	1
NELegrR_Vchr1	298931	T<->C	1	CDS	CCG026271.1	+	6 days, 23:01:00	GTC<->GCC;	V<->A;	0	1
NELegrR_Vchr1	299003	G<->A	1	CDS	CCG026271.1	+	9 days, 23:01:00	GGT<->GAT;	G<->D;	1	1
NELegrR_Vchr1	299983	C<->T	1	CDS	CCG026271.1	+	30 days, 14:01:00	TCG<->TTG;	S<->L;	1	1
NELegrR_Vchr1	299994	A<->G	1	CDS	CCG026271.1	+	31 days, 1:00:00	ATT<->GTT;	I<->V;	0	1
NELegrR_Vchr1	311435	A<->G	1	CDS	CCG026272.1	-	67 days, 14:01:00	ATG<->ACG;	M<->T;	1	1
NELegrR_Vchr1	312021	A<->G	1	CDS	CCG026272.1	-	43 days, 4:00:00	TGT<->CGT;	C<->R;	1	1
NELegrR_Vchr1	312120	T<->A	1	CDS	CCG026272.1	-	39 days, 1:00:00	ACA<->TCA;	T<->S;	0	1
NELegrR_Vchr1	313012	C<->A	1	CDS	CCG026272.1	-	17 days, 22:00:00	GGG<->TGG;	G<->W;	1	1
NELegrR_Vchr1	313083	C<->T	1	CDS	CCG026272.1	-	14 days, 23:01:00	AGT<->AAT;	S<->N;	0	1
NELegrR_Vchr1	313104	C<->T	1	CDS	CCG026272.1	-	14 days, 2:01:00	AGG<->AAG;	R<->K;	0	1
NELegrR_Vchr1	313157	A<->T	1	CDS	CCG026272.1	-	11 days, 21:02:00	GCT<->GCA;	A<->A;	0	0
NELegrR_Vchr1	313448	C<->T	1	CDS	CCG026272.1	-	5 days, 0:02:00	TTG<->TTA;	L<->L;	0	0
NELegrR_Vchr1	313495	T<->A	1	CDS	CCG026272.1	-	3 days, 1:00:00	AAG<->TAG;	K<->U;	1	1
NELegrR_Vchr1	326697	G<->A	1	CDS	CCG027630.1	+	7 days, 6:02:00	CAG<->CAA;	Q<->Q;	0	0
NELegrR_Vchr1	340495	A<->G	1	CDS	CCG027631.1	-	138 days, 9:02:00	CTT<->CTC;	L<->L;	0	0
NELegrR_Vchr1	340521	C<->T	1	CDS	CCG027631.1	-	137 days, 7:00:00	GCC<->ACC;	A<->T;	1	1
NELegrR_Vchr1	340734	C<->T	1	CDS	CCG027631.1	-	132 days, 12:02:00	TCG<->TCA;	S<->S;	0	0
NELegrR_Vchr1	342749	C<->T	1	CDS	CCG027631.1	-	124 days, 19:00:00	GCC<->ACC;	A<->T;	1	1
NELegrR_Vchr1	342816	G<->A	1	CDS	CCG027631.1	-	122 days, 0:02:00	ATC<->ATT;	I<->I;	0	0
NELegrR_Vchr1	345854	C<->T	1	CDS	CCG027631.1	-	63 days, 1:00:00	GCA<->ACA;	A<->T;	1	1
NELegrR_Vchr1	347587	T<->G	1	CDS	CCG027631.1	-	51 days, 0:02:00	CTA<->CTC;	L<->L;	0	0
NELegrR_Vchr1	347797	G<->A	1	CDS	CCG027631.1	-	45 days, 15:02:00	TAC<->TAT;	Y<->Y;	0	0
NELegrR_Vchr1	347928	C<->A	1	CDS	CCG027631.1	-	40 days, 4:00:00	GCT<->TCT;	A<->S;	1	1
NELegrR_Vchr1	348107	G<->A	1	CDS	CCG027631.1	-	32 days, 17:01:00	ACT<->ATT;	T<->I;	1	1
NELegrR_Vchr1	349923	G<->A	1	CDS	CCG027632.1	+	10:00:00	GGT<->AGT;	G<->S;	0	1
NELegrR_Vchr1	364740	C<->T	1	CDS	CCG027633.1	-	43 days, 1:00:00	GCC<->ACC;	A<->T;	1	1
NELegrR_Vchr1	364904	A<->G	1	CDS	CCG027633.1	-	36 days, 5:01:00	GTT<->GCT;	V<->A;	0	1
NELegrR_Vchr1	365695	G<->A	1	CDS	CCG027633.1	-	3 days, 6:02:00	GAC<->GAT;	D<->D;	0	0
NELegrR_Vchr1	390346	A<->G	1	CDS	CCG027634.1	-	3 days, 18:02:00	TTT<->TTC;	F<->F;	0	0
NELegrR_Vchr1	394599	T<->C	1	CDS	CCG027635.2	-	19 days, 9:02:00	GAA<->GAG;	E<->E;	0	0
NELegrR_Vchr1	401080	A<->G	1	CDS	CCG027635.2	-	1 day, 14:01:00	TTA<->TCA;	L<->S;	1	1
NELegrR_Vchr1	405351	T<->C	1	CDS	CCG027636.1	+	7 days, 12:02:00	TCT<->TCC;	S<->S;	0	0
NELegrR_Vchr1	405384	G<->C	1	CDS	CCG027636.1	+	8 days, 21:02:00	TCG<->TCC;	S<->S;	0	0
NELegrR_Vchr1	405397	T<->C	1	CDS	CCG027636.1	+	9 days, 10:00:00	TTC<->CTC;	F<->L;	0	1
NELegrR_Vchr1	405876	C<->T	1	CDS	CCG027636.1	+	29 days, 9:02:00	CCC<->CCT;	P<->P;	0	0
NELegrR_Vchr1	441320	G<->A	1	CDS	CCG027637.1	+	13 days, 10:00:00	GCT<->ACT;	A<->T;	1	1
NELegrR_Vchr1	441450	T<->A	1	CDS	CCG027637.1	+	18 days, 20:01:00	GTA<->GAA;	V<->E;	1	1
NELegrR_Vchr1	445130	G<->A	1	CDS	CCG027638.1	+	8 days, 22:00:00	GCC<->ACC;	A<->T;	1	1
NELegrR_Vchr1	452031	C<->A	1	CDS	CCG027641.1	-	6 days, 15:02:00	AGG<->AGT;	R<->S;	1	1
NELegrR_Vchr1	464772	C<->A	1	CDS	CCG027642.1	+	1 day, 23:01:00	GCC<->GAC;	A<->D;	1	1
NELegrR_Vchr1	464816	C<->T	1	CDS	CCG027642.1	+	3 days, 19:00:00	CCA<->TCA;	P<->S;	1	1
NELegrR_Vchr1	465032	A<->G	1	CDS	CCG027642.1	+	12 days, 19:00:00	AAA<->GAA;	K<->E;	1	1
NELegrR_Vchr1	465081	A<->G	1	CDS	CCG027642.1	+	14 days, 20:01:00	GAG<->GGG;	E<->G;	1	1
NELegrR_Vchr1	465379	A<->G	1	CDS	CCG027642.1	+	27 days, 6:02:00	GGA<->GGG;	G<->G;	0	0
NELegrR_Vchr1	465384	T<->C	1	CDS	CCG027642.1	+	27 days, 11:01:00	CTG<->CCG;	L<->P;	0	1
NELegrR_Vchr1	465505	C<->T	1	CDS	CCG027642.1	+	32 days, 12:02:00	TCC<->TCT;	S<->S;	0	0
NELegrR_Vchr1	466640	C<->A	1	CDS	CCG027643.1	-	25 days, 15:02:00	GTG<->GTT;	V<->V;	0	0
NELegrR_Vchr1	466832	A<->G	1	CDS	CCG027643.1	-	17 days, 15:02:00	AGT<->AGC;	S<->S;	0	0
NELegrR_Vchr1	466871	C<->G	1	CDS	CCG027643.1	-	16 days, 0:02:00	CGG<->CGC;	R<->R;	0	0
NELegrR_Vchr1	467064	A<->C	1	CDS	CCG027643.1	-	7 days, 23:01:00	ATC<->AGC;	I<->S;	1	1
NELegrR_Vchr1	475311	C<->T	1	CDS	CCG027644.1	+	13 days, 12:02:00	CCC<->CCT;	P<->P;	0	0
NELegrR_Vchr1	475506	T<->C	1	CDS	CCG027644.1	+	18 days, 13:00:00	TTT<->CTT;	F<->L;	0	1
NELegrR_Vchr1	494419	C<->T	1	CDS	CCG027646.1	-	50 days, 0:02:00	GCG<->GCA;	A<->A;	0	0
NELegrR_Vchr1	494481	C<->T	1	CDS	CCG027646.1	-	47 days, 10:00:00	GTC<->ATC;	V<->I;	0	1
NELegrR_Vchr1	494796	C<->A	1	CDS	CCG027646.1	-	34 days, 7:00:00	GGT<->TGT;	G<->C;	0	1
NELegrR_Vchr1	518682	C<->T	1	CDS	CCG027647.1	+	8 days, 11:01:00	GCT<->GTT;	A<->V;	0	1
NELegrR_Vchr1	518775	C<->G	1	CDS	CCG027647.1	+	12 days, 8:01:00	ACC<->AGC;	T<->S;	0	1
NELegrR_Vchr1	518904	T<->A	1	CDS	CCG027647.1	+	17 days, 17:01:00	GTG<->GAG;	V<->E;	1	1
NELegrR_Vchr1	530968	T<->A	1	CDS	CCG027649.1	+	13 days, 12:02:00	GGT<->GGA;	G<->G;	0	0
NELegrR_Vchr1	531214	A<->G	1	CDS	CCG027649.1	+	17 days, 2:01:00	CAC<->CGC;	H<->R;	0	1
NELegrR_Vchr1	531517	C<->A	1	CDS	CCG027649.1	+	19 days, 12:02:00	ACC<->ACA;	T<->T;	0	0
NELegrR_Vchr1	531758	G<->A	1	CDS	CCG027649.1	+	29 days, 13:00:00	GTG<->ATG;	V<->M;	0	1
NELegrR_Vchr1	531848	C<->T	1	CDS	CCG027649.1	+	33 days, 7:00:00	CCT<->TCT;	P<->S;	1	1
NELegrR_Vchr1	532089	C<->G	1	CDS	CCG027649.1	+	43 days, 8:01:00	GCC<->GGC;	A<->G;	1	1
NELegrR_Vchr1	532144	T<->C	1	CDS	CCG027649.1	+	45 days, 15:02:00	CAT<->CAC;	H<->H;	0	0
NELegrR_Vchr1	540288	A<->G	1	CDS	CCG027650.3	+	04:00:00	AGG<->GGG;	R<->G;	1	1
NELegrR_Vchr1	540491	C<->G	1	CDS	CCG027650.3	+	3 days, 21:02:00	GCC<->GCG;	A<->A;	0	0
NELegrR_Vchr1	541641	C<->T	1	CDS	CCG027650.3	+	24 days, 6:02:00	TAC<->TAT;	Y<->Y;	0	0
NELegrR_Vchr1	546334	C<->T	1	CDS	CCG027650.3	+	42 days, 10:00:00	CCT<->TCT;	P<->S;	1	1
NELegrR_Vchr1	552699	G<->C	1	CDS	CCG027651.1	+	12 days, 20:01:00	TGT<->TCT;	C<->S;	0	1
NELegrR_Vchr1	556263	C<->T	1	CDS	CCG027651.1	+	24 days, 10:00:00	CGT<->TGT;	R<->C;	1	1
NELegrR_Vchr1	557321	A<->G	1	Exon_end	CCG027651.1	+	68 days, 12:02:00	CCA<->CCG;	P<->P;	0	0
NELegrR_Vchr1	560369	A<->G	1	CDS	CCG027652.1	-	15 days, 6:02:00	GCT<->GCC;	A<->A;	0	0
NELegrR_Vchr1	561906	C<->T	1	CDS	CCG027652.1	-	5 days, 8:01:00	AGC<->AAC;	S<->N;	0	1
NELegrR_Vchr1	561934	T<->C	1	CDS	CCG027652.1	-	4 days, 4:00:00	AAA<->GAA;	K<->E;	1	1
NELegrR_Vchr1	562029	G<->T	1	CDS	CCG027652.1	-	05:01:00	TCC<->TAC;	S<->Y;	0	1
NELegrR_Vchr1	563995	G<->A	1	CDS	CCG027653.1	-	7 days, 18:02:00	TTC<->TTT;	F<->F;	0	0
NELegrR_Vchr1	579881	G<->T	1	CDS	CCG027654.1	-	12 days, 18:02:00	AGC<->AGA;	S<->R;	1	1
NELegrR_Vchr1	589848	C<->G	1	CDS	CCG027655.1	+	1 day, 1:00:00	CCG<->GCG;	P<->A;	0	1
NELegrR_Vchr1	589908	A<->G	1	CDS	CCG027655.1	+	3 days, 13:00:00	ATA<->GTA;	I<->V;	0	1
NELegrR_Vchr1	589942	C<->G	1	CDS	CCG027655.1	+	4 days, 23:01:00	GCA<->GGA;	A<->G;	1	1
NELegrR_Vchr1	590551	C<->T	1	CDS	CCG027655.1	+	13 days, 15:02:00	CGC<->CGT;	R<->R;	0	0
NELegrR_Vchr1	592779	A<->G	1	CDS	CCG027655.1	+	36 days, 23:01:00	GAT<->GGT;	D<->G;	1	1
NELegrR_Vchr1	593597	T<->A	1	CDS	CCG027655.1	+	47 days, 19:00:00	TCT<->ACT;	S<->T;	0	1
NELegrR_Vchr1	593630	T<->C	1	CDS	CCG027655.1	+	49 days, 4:00:00	TTC<->CTC;	F<->L;	0	1
NELegrR_Vchr1	595237	G<->A	1	CDS	CCG027655.1	+	55 days, 4:00:00	GTT<->ATT;	V<->I;	0	1
NELegrR_Vchr1	595247	C<->G	1	CDS	CCG027655.1	+	55 days, 14:01:00	GCA<->GGA;	A<->G;	1	1
NELegrR_Vchr1	595340	G<->A	1	CDS	CCG027655.1	+	59 days, 11:01:00	TGC<->TAC;	C<->Y;	0	1
NELegrR_Vchr1	595403	C<->T	1	CDS	CCG027655.1	+	62 days, 2:01:00	GCG<->GTG;	A<->V;	0	1
NELegrR_Vchr1	595426	G<->C	1	CDS	CCG027655.1	+	63 days, 1:00:00	GAA<->CAA;	E<->Q;	1	1
NELegrR_Vchr1	595454	C<->T	1	CDS	CCG027655.1	+	64 days, 5:01:00	TCG<->TTG;	S<->L;	1	1
NELegrR_Vchr1	608534	A<->G	1	CDS	CCG027656.1	+	8 days, 9:02:00	ACA<->ACG;	T<->T;	0	0
NELegrR_Vchr1	609258	A<->T	1	CDS	CCG027656.1	+	38 days, 13:00:00	AGT<->TGT;	S<->C;	0	1
NELegrR_Vchr1	609368	A<->T	1	CDS	CCG027656.1	+	43 days, 3:02:00	AGA<->AGT;	R<->S;	1	1
NELegrR_Vchr1	610187	G<->C	1	CDS	CCG027656.1	+	57 days, 3:02:00	GCG<->GCC;	A<->A;	0	0
NELegrR_Vchr1	610199	T<->C	1	CDS	CCG027656.1	+	57 days, 15:02:00	AAT<->AAC;	N<->N;	0	0
NELegrR_Vchr1	610283	C<->T	1	CDS	CCG027656.1	+	61 days, 3:02:00	AAC<->AAT;	N<->N;	0	0
NELegrR_Vchr1	610338	G<->C	1	CDS	CCG027656.1	+	63 days, 10:00:00	GGG<->CGG;	G<->R;	1	1
NELegrR_Vchr1	610538	G<->A	1	CDS	CCG027656.1	+	71 days, 18:02:00	CGG<->CGA;	R<->R;	0	0
NELegrR_Vchr1	610809	A<->G	1	CDS	CCG027656.1	+	83 days, 1:00:00	ACG<->GCG;	T<->A;	1	1
NELegrR_Vchr1	619886	A<->G	1	CDS	CCG027657.1	+	21 days, 15:02:00	ATA<->ATG;	I<->M;	0	1
NELegrR_Vchr1	622666	A<->G	1	CDS	CCG027657.1	+	38 days, 1:00:00	ATT<->GTT;	I<->V;	0	1
NELegrR_Vchr1	622785	T<->A	1	CDS	CCG027657.1	+	43 days, 0:02:00	ATT<->ATA;	I<->I;	0	0
NELegrR_Vchr1	624395	G<->T	1	CDS	CCG027657.1	+	49 days, 1:00:00	GGG<->TGG;	G<->W;	1	1
NELegrR_Vchr1	630442	T<->C	1	CDS	CCG027659.1	-	4 days, 20:01:00	AAG<->AGG;	K<->R;	0	1
NELegrR_Vchr1	669587	A<->R	1	CDS	CCG007934.1	+	15 days, 23:01:00	GAC<->GGC;	D<->G;	1	1
NELegrR_Vchr1	669649	C<->T	1	CDS	CCG007934.1	+	18 days, 13:00:00	CTG<->TTG;	L<->L;	0	0
NELegrR_Vchr1	669857	G<->T	1	CDS	CCG007934.1	+	27 days, 5:01:00	AGG<->ATG;	R<->M;	1	1
NELegrR_Vchr1	669987	A<->R	1	CDS	CCG007934.1	+	32 days, 15:02:00	CGA<->CGG;	R<->R;	0	0
NELegrR_Vchr1	727652	G<->T	1	CDS	CCG007938.1	+	17:01:00	AGA<->ATA;	R<->I;	1	1
NELegrR_Vchr1	728133	A<->T	1	CDS	CCG007938.1	+	17 days, 5:01:00	GAG<->GTG;	E<->V;	1	1
NELegrR_Vchr1	733904	C<->T	1	CDS	CCG007939.1	-	36 days, 14:01:00	TGG<->TAG;	W<->U;	1	1
NELegrR_Vchr1	733963	T<->C	1	CDS	CCG007939.1	-	34 days, 3:02:00	AGA<->AGG;	R<->R;	0	0
NELegrR_Vchr1	734064	G<->A	1	CDS	CCG007939.1	-	29 days, 22:00:00	CGG<->TGG;	R<->W;	1	1
NELegrR_Vchr1	737912	A<->G	1	CDS	CCG007940.1	-	24 days, 6:02:00	TCT<->TCC;	S<->S;	0	0
NELegrR_Vchr1	738136	T<->G	1	CDS	CCG007940.1	-	14 days, 22:00:00	ATG<->CTG;	M<->L;	0	1
NELegrR_Vchr1	738274	C<->G	1	CDS	CCG007940.1	-	9 days, 4:00:00	GCT<->CCT;	A<->P;	0	1
NELegrR_Vchr1	752521	T<->C	1	CDS	CCG007941.1	-	41 days, 1:00:00	ATA<->GTA;	I<->V;	0	1
NELegrR_Vchr1	762891	T<->A	1	CDS	CCG007942.1	-	36 days, 22:00:00	ATG<->TTG;	M<->L;	0	1
NELegrR_Vchr1	765517	A<->T	1	CDS	CCG007942.1	-	5 days, 20:01:00	CTG<->CAG;	L<->Q;	1	1
NELegrR_Vchr1	779497	C<->A	1	CDS	CCG007943.1	+	20:01:00	CCA<->CAA;	P<->Q;	1	1
NELegrR_Vchr1	780465	G<->T	1	CDS	CCG007944.1	+	1 day, 20:01:00	GGC<->GTC;	G<->V;	1	1
NELegrR_Vchr1	780639	G<->C	1	CDS	CCG007944.1	+	9 days, 2:01:00	AGC<->ACC;	S<->T;	0	1
NELegrR_Vchr1	780752	T<->C	1	CDS	CCG007944.1	+	13 days, 19:00:00	TTT<->CTT;	F<->L;	0	1
NELegrR_Vchr1	803543	T<->Y	1	CDS	CCG007945.2	-	90 days, 4:00:00	AAT<->GAT;	N<->D;	1	1
NELegrR_Vchr1	803653	T<->Y	1	CDS	CCG007945.2	-	85 days, 14:01:00	AAC<->AGC;	N<->S;	0	1
NELegrR_Vchr1	803655	G<->R	1	CDS	CCG007945.2	-	85 days, 12:02:00	TCC<->TCT;	S<->S;	0	0
NELegrR_Vchr1	813130	C<->T	1	CDS	CCG007945.2	-	9 days, 15:02:00	ACG<->ACA;	T<->T;	0	0
NELegrR_Vchr1	824552	A<->G	1	CDS	CCG007946.1	-	50 days, 6:02:00	TGT<->TGC;	C<->C;	0	0
NELegrR_Vchr1	825419	C<->T	1	CDS	CCG007946.1	-	38 days, 11:01:00	GGA<->GAA;	G<->E;	1	1
NELegrR_Vchr1	870549	T<->A	1	CDS	CCG007948.1	+	23 days, 20:01:00	GTG<->GAG;	V<->E;	1	1
NELegrR_Vchr1	871013	A<->T	1	CDS	CCG007948.1	+	43 days, 4:00:00	AGT<->TGT;	S<->C;	0	1
NELegrR_Vchr1	871240	A<->G	1	CDS	CCG007948.1	+	52 days, 15:02:00	GAA<->GAG;	E<->E;	0	0
NELegrR_Vchr1	880503	T<->C	1	CDS	CCG007949.2	+	1 day, 21:02:00	GGT<->GGC;	G<->G;	0	0
NELegrR_Vchr1	892871	T<->C	1	CDS	CCG007949.2	+	8 days, 15:02:00	CCT<->CCC;	P<->P;	0	0
NELegrR_Vchr1	919317	T<->G	1	Exon_start	CCG007949.2	+	31 days, 19:00:00	TCT<->GCT;	S<->A;	1	1
NELegrR_Vchr1	925621	T<->C	1	CDS	CCG007950.1	-	4 days, 0:02:00	AGA<->AGG;	R<->R;	0	0
NELegrR_Vchr1	942072	A<->G	1	CDS	CCG007951.1	+	32 days, 16:00:00	AAC<->GAC;	N<->D;	1	1
NELegrR_Vchr1	942127	G<->C	1	CDS	CCG007951.1	+	34 days, 23:01:00	GGA<->GCA;	G<->A;	1	1
NELegrR_Vchr1	942990	A<->G	1	CDS	CCG007951.1	+	70 days, 22:00:00	ATC<->GTC;	I<->V;	0	1
NELegrR_Vchr1	1078841	A<->G	1	CDS	CCG022298.1	-	104 days, 18:02:00	GAT<->GAC;	D<->D;	0	0
NELegrR_Vchr1	1079884	A<->G	1	CDS	CCG022298.1	-	90 days, 9:02:00	CTT<->CTC;	L<->L;	0	0
NELegrR_Vchr1	1080376	T<->C	1	CDS	CCG022298.1	-	74 days, 23:01:00	GAT<->GGT;	D<->G;	1	1
NELegrR_Vchr1	1081276	G<->C	1	CDS	CCG022298.1	-	37 days, 11:01:00	TCC<->TGC;	S<->C;	0	1
NELegrR_Vchr1	1086589	T<->C	1	CDS	CCG022298.1	-	35 days, 22:00:00	AAA<->GAA;	K<->E;	1	1
NELegrR_Vchr1	1185463	T<->C	1	CDS	CCG022302.1	-	9 days, 4:00:00	AAT<->GAT;	N<->D;	1	1
NELegrR_Vchr1	1185516	G<->A	1	CDS	CCG022302.1	-	6 days, 23:01:00	TCT<->TTT;	S<->F;	1	1
NELegrR_Vchr1	1185590	A<->C	1	CDS	CCG022302.1	-	3 days, 21:02:00	TCT<->TCG;	S<->S;	0	0
NELegrR_Vchr1	1212111	C<->T	1	CDS	CCG022303.2	-	23 days, 22:00:00	GCA<->ACA;	A<->T;	1	1
NELegrR_Vchr1	1218722	G<->T	1	CDS	CCG022303.2	-	3 days, 23:01:00	GCT<->GAT;	A<->D;	1	1
NELegrR_Vchr1	1293263	G<->C	1	CDS	CCG022307.1	+	26 days, 12:02:00	GGG<->GGC;	G<->G;	0	0
NELegrR_Vchr1	1331993	C<->T	1	CDS	CCG022308.1	-	36 days, 16:00:00	GCC<->ACC;	A<->T;	1	1
NELegrR_Vchr1	1400726	C<->A	1	CDS	CCG028732.1	-	65 days, 0:02:00	ATG<->ATT;	M<->I;	0	1
NELegrR_Vchr1	1400738	G<->A	1	CDS	CCG028732.1	-	64 days, 12:02:00	GCC<->GCT;	A<->A;	0	0
NELegrR_Vchr1	1401350	G<->A	1	CDS	CCG028732.1	-	39 days, 0:02:00	CTC<->CTT;	L<->L;	0	0
NELegrR_Vchr1	1418235	C<->T	1	CDS	CCG028733.1	-	40 days, 21:02:00	GCG<->GCA;	A<->A;	0	0
NELegrR_Vchr1	1419561	T<->C	1	CDS	CCG028733.1	-	27 days, 4:00:00	ACT<->GCT;	T<->A;	1	1
NELegrR_Vchr1	1422749	G<->A	1	CDS	CCG028733.1	-	17 days, 18:02:00	ATC<->ATT;	I<->I;	0	0
NELegrR_Vchr1	1427664	G<->A	1	CDS	CCG028733.1	-	10 days, 6:02:00	GAC<->GAT;	D<->D;	0	0
NELegrR_Vchr1	1427731	G<->A	1	CDS	CCG028733.1	-	7 days, 11:01:00	ACA<->ATA;	T<->I;	1	1
NELegrR_Vchr1	1427855	T<->C	1	CDS	CCG028733.1	-	2 days, 7:00:00	ATC<->GTC;	I<->V;	0	1
NELegrR_Vchr1	1427885	T<->C	1	CDS	CCG028733.1	-	1 day, 1:00:00	ATC<->GTC;	I<->V;	0	1
NELegrR_Vchr1	1472913	A<->T	1	CDS	CCG028735.1	+	30 days, 6:02:00	AGA<->AGT;	R<->S;	1	1
NELegrR_Vchr1	1473450	T<->A	1	CDS	CCG028735.1	+	41 days, 8:01:00	CTA<->CAA;	L<->Q;	1	1
NELegrR_Vchr1	1473515	A<->G	1	CDS	CCG028735.1	+	44 days, 1:00:00	AAT<->GAT;	N<->D;	1	1
NELegrR_Vchr1	1474631	G<->A	1	CDS	CCG028735.1	+	63 days, 20:01:00	AGC<->AAC;	S<->N;	0	1
NELegrR_Vchr1	1474856	G<->A	1	CDS	CCG028735.1	+	73 days, 5:01:00	CGT<->CAT;	R<->H;	0	1
NELegrR_Vchr1	1474913	C<->Y	1	CDS	CCG028735.1	+	75 days, 14:01:00	GCT<->GTT;	A<->V;	0	1
NELegrR_Vchr1	1474931	G<->R	1	CDS	CCG028735.1	+	76 days, 8:01:00	CGT<->CAT;	R<->H;	0	1
NELegrR_Vchr1	1475767	A<->C	1	CDS	CCG028735.1	+	88 days, 9:02:00	ACA<->ACC;	T<->T;	0	0
NELegrR_Vchr1	1476064	T<->C	1	CDS	CCG028735.1	+	100 days, 18:02:00	TTT<->TTC;	F<->F;	0	0
NELegrR_Vchr1	1477925	C<->T	1	CDS	CCG028735.1	+	107 days, 17:01:00	CCA<->CTA;	P<->L;	0	1
NELegrR_Vchr1	1477953	T<->G	1	CDS	CCG028735.1	+	108 days, 21:02:00	AAT<->AAG;	N<->K;	1	1
NELegrR_Vchr1	1477974	C<->G	1	CDS	CCG028735.1	+	109 days, 18:02:00	GAC<->GAG;	D<->E;	0	1
NELegrR_Vchr1	1478205	A<->G	1	CDS	CCG028735.1	+	115 days, 23:01:00	GAT<->GGT;	D<->G;	1	1
NELegrR_Vchr1	1481135	C<->T	1	CDS	CCG028736.1	-	1 day, 10:00:00	GGA<->AGA;	G<->R;	1	1
NELegrR_Vchr1	1484803	G<->C	1	CDS	CCG028737.1	-	1 day, 14:01:00	GCC<->GGC;	A<->G;	1	1
NELegrR_Vchr1	1503859	A<->G	1	CDS	CCG028738.1	+	12:02:00	TCA<->TCG;	S<->S;	0	0
NELegrR_Vchr1	1504081	T<->C	1	CDS	CCG028738.1	+	5 days, 6:02:00	AAT<->AAC;	N<->N;	0	0
NELegrR_Vchr1	1509519	A<->G	1	CDS	CCG028739.2	-	70 days, 18:02:00	TCT<->TCC;	S<->S;	0	0
NELegrR_Vchr1	1512912	C<->A	1	CDS	CCG028739.2	-	61 days, 9:02:00	CCG<->CCT;	P<->P;	0	0
NELegrR_Vchr1	1513470	C<->T	1	CDS	CCG028739.2	-	50 days, 12:02:00	GCG<->GCA;	A<->A;	0	0
NELegrR_Vchr1	1532673	G<->A	1	CDS	CCG028740.1	-	19 days, 0:02:00	CCC<->CCT;	P<->P;	0	0
NELegrR_Vchr1	1533028	A<->T	1	CDS	CCG028740.1	-	11 days, 5:01:00	TTC<->TAC;	F<->Y;	1	1
NELegrR_Vchr1	1540944	G<->T	1	CDS	CCG028742.1	+	6 days, 15:02:00	AAG<->AAT;	K<->N;	1	1
NELegrR_Vchr1	1540953	A<->T	1	CDS	CCG028742.1	+	7 days, 0:02:00	CCA<->CCT;	P<->P;	0	0
NELegrR_Vchr1	1586649	C<->G	1	CDS	CCG028744.1	+	31 days, 15:02:00	CAC<->CAG;	H<->Q;	1	1
NELegrR_Vchr1	1600614	C<->T	1	CDS	CCG028745.1	-	101 days, 4:00:00	GGT<->AGT;	G<->S;	0	1
NELegrR_Vchr1	1611800	A<->G	1	CDS	CCG028745.1	-	88 days, 2:01:00	GTT<->GCT;	V<->A;	0	1
NELegrR_Vchr1	1612273	T<->C	1	CDS	CCG028745.1	-	71 days, 20:01:00	AAT<->AGT;	N<->S;	0	1
NELegrR_Vchr1	1614996	A<->C	1	CDS	CCG028745.1	-	40 days, 10:00:00	TCT<->GCT;	S<->A;	1	1
NELegrR_Vchr1	1616457	T<->C	1	CDS	CCG028745.1	-	21 days, 17:01:00	AAT<->AGT;	N<->S;	0	1
NELegrR_Vchr1	1616752	A<->G	1	CDS	CCG028745.1	-	9 days, 10:00:00	TCA<->CCA;	S<->P;	1	1
NELegrR_Vchr1	1646593	T<->A	1	Start_condon	CCG028746.1	+	02:01:00	ATG<->AAG;	M<->K;	1	1
NELegrR_Vchr1	1646633	A<->G	1	CDS	CCG028746.1	+	1 day, 18:02:00	CCA<->CCG;	P<->P;	0	0
NELegrR_Vchr1	1649539	C<->T	1	CDS	CCG028746.1	+	34 days, 10:00:00	CTA<->TTA;	L<->L;	0	0
NELegrR_Vchr1	1705897	C<->T	1	CDS	CCG028747.1	+	3 days, 2:01:00	GCC<->GTC;	A<->V;	0	1
NELegrR_Vchr1	1716092	A<->G	1	CDS	CCG028748.1	+	11 days, 6:02:00	TTA<->TTG;	L<->L;	0	0
NELegrR_Vchr1	1716146	G<->C	1	CDS	CCG028748.1	+	13 days, 12:02:00	ATG<->ATC;	M<->I;	0	1
NELegrR_Vchr1	1734432	G<->A	1	CDS	CCG028750.1	+	1 day, 22:00:00	GGC<->AGC;	G<->S;	0	1
NELegrR_Vchr1	1735553	T<->C	1	CDS	CCG028750.1	+	18 days, 15:02:00	ATT<->ATC;	I<->I;	0	0
NELegrR_Vchr1	1736964	T<->G	1	CDS	CCG028751.1	-	79 days, 4:00:00	ATC<->CTC;	I<->L;	0	1
NELegrR_Vchr1	1739296	A<->G	1	CDS	CCG028751.1	-	37 days, 16:00:00	TTG<->CTG;	L<->L;	0	0
NELegrR_Vchr1	1757583	T<->G	1	CDS	CCG028752.1	+	4 days, 18:02:00	GCT<->GCG;	A<->A;	0	0
NELegrR_Vchr1	1757876	C<->T	1	CDS	CCG028752.1	+	16 days, 23:01:00	TCA<->TTA;	S<->L;	1	1
NELegrR_Vchr1	1758254	G<->A	1	CDS	CCG028752.1	+	32 days, 17:01:00	CGC<->CAC;	R<->H;	0	1
NELegrR_Vchr1	1773555	C<->A	1	CDS	CCG028753.1	-	35 days, 9:02:00	GGG<->GGT;	G<->G;	0	0
NELegrR_Vchr1	1798407	T<->C	1	CDS	CCG028756.1	-	119 days, 21:02:00	CCA<->CCG;	P<->P;	0	0
NELegrR_Vchr1	1799279	T<->C	1	CDS	CCG028756.1	-	88 days, 6:02:00	ACA<->ACG;	T<->T;	0	0
NELegrR_Vchr1	1799327	T<->C	1	CDS	CCG028756.1	-	86 days, 6:02:00	ATA<->ATG;	I<->M;	0	1
NELegrR_Vchr1	1799524	C<->T	1	CDS	CCG028756.1	-	78 days, 1:00:00	GCA<->ACA;	A<->T;	1	1
NELegrR_Vchr1	1799590	C<->G	1	CDS	CCG028756.1	-	75 days, 7:00:00	GCT<->CCT;	A<->P;	0	1
NELegrR_Vchr1	1799946	G<->A	1	CDS	CCG028756.1	-	60 days, 11:01:00	TCG<->TTG;	S<->L;	1	1
NELegrR_Vchr1	1800836	A<->G	1	CDS	CCG028756.1	-	23 days, 9:02:00	TCT<->TCC;	S<->S;	0	0
NELegrR_Vchr1	1864504	G<->A	1	CDS	CCG028759.1	-	39 days, 12:02:00	CGC<->CGT;	R<->R;	0	0
NELegrR_Vchr1	1996645	T<->C	1	CDS	CCG006796.1	+	46 days, 18:02:00	CAT<->CAC;	H<->H;	0	0
NELegrR_Vchr1	2005639	T<->C	1	CDS	CCG006797.1	+	3 days, 14:01:00	CTC<->CCC;	L<->P;	0	1
NELegrR_Vchr1	2005640	C<->A	1	CDS	CCG006797.1	+	3 days, 15:02:00	CTC<->CTA;	L<->L;	0	0
NELegrR_Vchr1	2007952	C<->T	1	CDS	CCG006797.1	+	20 days, 11:01:00	CCG<->CTG;	P<->L;	0	1
NELegrR_Vchr1	2007970	G<->A	1	CDS	CCG006797.1	+	21 days, 5:01:00	AGG<->AAG;	R<->K;	0	1
NELegrR_Vchr1	2008469	C<->T	1	CDS	CCG006797.1	+	29 days, 12:02:00	ATC<->ATT;	I<->I;	0	0
NELegrR_Vchr1	2012961	G<->C	1	CDS	CCG006798.1	-	45 days, 12:02:00	AAC<->AAG;	N<->K;	1	1
NELegrR_Vchr1	2014262	C<->A	1	CDS	CCG006798.1	-	16 days, 22:00:00	GCT<->TCT;	A<->S;	1	1
NELegrR_Vchr1	2043055	C<->T	1	CDS	CCG006799.1	-	86 days, 9:02:00	ATG<->ATA;	M<->I;	0	1
NELegrR_Vchr1	2043739	C<->T	1	CDS	CCG006799.1	-	57 days, 21:02:00	GAG<->GAA;	E<->E;	0	0
NELegrR_Vchr1	2044035	C<->T	1	CDS	CCG006799.1	-	45 days, 13:00:00	GTG<->ATG;	V<->M;	0	1
NELegrR_Vchr1	2044387	G<->A	1	CDS	CCG006799.1	-	30 days, 21:02:00	TAC<->TAT;	Y<->Y;	0	0
NELegrR_Vchr1	2044892	C<->A	1	CDS	CCG006799.1	-	9 days, 20:01:00	GGC<->GTC;	G<->V;	1	1
NELegrR_Vchr1	2058912	A<->G	1	CDS	CCG006800.1	-	9 days, 18:02:00	TCT<->TCC;	S<->S;	0	0
NELegrR_Vchr1	2059066	T<->A	1	CDS	CCG006800.1	-	3 days, 8:01:00	AAT<->ATT;	N<->I;	1	1
NELegrR_Vchr1	2059107	G<->C	1	CDS	CCG006800.1	-	1 day, 15:02:00	AAC<->AAG;	N<->K;	1	1
NELegrR_Vchr1	2065477	T<->C	1	CDS	CCG006801.2	+	8 days, 12:02:00	ACT<->ACC;	T<->T;	0	0
NELegrR_Vchr1	2065486	C<->T	1	CDS	CCG006801.2	+	8 days, 21:02:00	TTC<->TTT;	F<->F;	0	0
NELegrR_Vchr1	2065761	C<->T	1	CDS	CCG006801.2	+	16 days, 3:02:00	CTC<->CTT;	L<->L;	0	0
NELegrR_Vchr1	2068889	C<->T	1	CDS	CCG006801.2	+	28 days, 21:02:00	AAC<->AAT;	N<->N;	0	0
NELegrR_Vchr1	2069281	G<->A	1	CDS	CCG006801.2	+	38 days, 8:01:00	TGT<->TAT;	C<->Y;	0	1
NELegrR_Vchr1	2077028	T<->C	1	CDS	CCG006801.2	+	53 days, 13:00:00	TTG<->CTG;	L<->L;	0	0
NELegrR_Vchr1	2082068	C<->T	1	CDS	CCG006802.1	-	29 days, 18:02:00	AGG<->AGA;	R<->R;	0	0
NELegrR_Vchr1	2082951	G<->C	1	CDS	CCG006802.1	-	13 days, 20:01:00	ACT<->AGT;	T<->S;	0	1
NELegrR_Vchr1	2083086	T<->C	1	CDS	CCG006802.1	-	8 days, 5:01:00	AAT<->AGT;	N<->S;	0	1
NELegrR_Vchr1	2086775	C<->T	1	CDS	CCG006803.1	-	112 days, 19:00:00	GCA<->ACA;	A<->T;	1	1
NELegrR_Vchr1	2090293	C<->T	1	CDS	CCG006803.1	-	88 days, 0:02:00	ACG<->ACA;	T<->T;	0	0
NELegrR_Vchr1	2090384	A<->G	1	CDS	CCG006803.1	-	87 days, 8:01:00	GTC<->GCC;	V<->A;	0	1
NELegrR_Vchr1	2090467	T<->C	1	CDS	CCG006803.1	-	83 days, 21:02:00	AAA<->AAG;	K<->K;	0	0
NELegrR_Vchr1	2091106	A<->G	1	CDS	CCG006803.1	-	69 days, 0:02:00	GAT<->GAC;	D<->D;	0	0
NELegrR_Vchr1	2092685	C<->T	1	CDS	CCG006803.1	-	48 days, 22:00:00	GGC<->AGC;	G<->S;	0	1
NELegrR_Vchr1	2105418	A<->G	1	CDS	CCG006804.1	-	4 days, 22:00:00	TGT<->CGT;	C<->R;	1	1
NELegrR_Vchr1	2128689	G<->T	1	CDS	CCG006805.1	-	27 days, 13:00:00	CAG<->AAG;	Q<->K;	1	1
NELegrR_Vchr1	2128690	C<->T	1	CDS	CCG006805.1	-	27 days, 12:02:00	GTG<->GTA;	V<->V;	0	0
NELegrR_Vchr1	2129502	C<->A	1	CDS	CCG006805.1	-	22 days, 12:02:00	GGG<->GGT;	G<->G;	0	0
NELegrR_Vchr1	2129728	A<->G	1	CDS	CCG006805.1	-	13 days, 2:01:00	GTC<->GCC;	V<->A;	0	1
NELegrR_Vchr1	2129932	T<->C	1	CDS	CCG006805.1	-	8 days, 9:02:00	CTA<->CTG;	L<->L;	0	0
NELegrR_Vchr1	2144328	T<->C	1	CDS	CCG006807.1	+	10 days, 9:02:00	CTT<->CTC;	L<->L;	0	0
NELegrR_Vchr1	2163615	C<->T	1	CDS	CCG006808.1	-	19 days, 21:02:00	CTG<->CTA;	L<->L;	0	0
NELegrR_Vchr1	2163633	A<->G	1	CDS	CCG006808.1	-	19 days, 3:02:00	CCT<->CCC;	P<->P;	0	0
NELegrR_Vchr1	2163981	A<->G	1	CDS	CCG006808.1	-	4 days, 15:02:00	GTT<->GTC;	V<->V;	0	0
NELegrR_Vchr1	2164450	G<->A	1	CDS	CCG006808.1	-	1 day, 17:01:00	GCT<->GTT;	A<->V;	0	1
NELegrR_Vchr1	2218213	T<->C	1	CDS	CCG015882.1	-	59 days, 5:01:00	GAA<->GGA;	E<->G;	1	1
NELegrR_Vchr1	2218244	G<->A	1	CDS	CCG015882.1	-	57 days, 22:00:00	CCA<->TCA;	P<->S;	1	1
NELegrR_Vchr1	2218570	T<->C	1	CDS	CCG015882.1	-	50 days, 15:02:00	CAA<->CAG;	Q<->Q;	0	0
NELegrR_Vchr1	2219163	T<->A	1	CDS	CCG015882.1	-	36 days, 19:00:00	ACC<->TCC;	T<->S;	0	1
NELegrR_Vchr1	2255029	C<->A	1	CDS	CCG015883.1	-	33 days, 6:02:00	CAG<->CAT;	Q<->H;	1	1
NELegrR_Vchr1	2255120	A<->C	1	CDS	CCG015883.1	-	29 days, 11:01:00	TTC<->TGC;	F<->C;	1	1
NELegrR_Vchr1	2255412	T<->G	1	CDS	CCG015883.1	-	22 days, 8:01:00	GAA<->GCA;	E<->A;	1	1
NELegrR_Vchr1	2255425	C<->A	1	CDS	CCG015883.1	-	21 days, 19:00:00	GAA<->TAA;	E<->U;	1	1
NELegrR_Vchr1	2255514	A<->G	1	CDS	CCG015883.1	-	18 days, 2:01:00	TTG<->TCG;	L<->S;	1	1
NELegrR_Vchr1	2255660	G<->A	1	CDS	CCG015883.1	-	12 days, 0:02:00	CTC<->CTT;	L<->L;	0	0
NELegrR_Vchr1	2256434	A<->C	1	CDS	CCG015883.1	-	2 days, 17:01:00	CTT<->CGT;	L<->R;	1	1
NELegrR_Vchr1	2266718	G<->A	1	CDS	CCG015885.1	+	1 day, 18:02:00	TCG<->TCA;	S<->S;	0	0
NELegrR_Vchr1	2269680	A<->G	1	CDS	CCG015886.1	-	3 days, 0:02:00	TCT<->TCC;	S<->S;	0	0
NELegrR_Vchr1	2269713	C<->T	1	CDS	CCG015886.1	-	1 day, 15:02:00	GAG<->GAA;	E<->E;	0	0
NELegrR_Vchr1	2281316	C<->T	1	CDS	CCG015887.1	-	3 days, 11:01:00	AGC<->AAC;	S<->N;	0	1
NELegrR_Vchr1	2290238	A<->G	1	CDS	CCG015888.1	-	11 days, 7:00:00	TAT<->CAT;	Y<->H;	1	1
NELegrR_Vchr1	2290315	A<->M	1	CDS	CCG015888.1	-	8 days, 2:01:00	ATG<->AGG;	M<->R;	1	1
NELegrR_Vchr1	2290386	G<->R	1	CDS	CCG015888.1	-	5 days, 3:02:00	AGC<->AGT;	S<->S;	0	0
NELegrR_Vchr1	2290396	G<->S	1	CDS	CCG015888.1	-	4 days, 17:01:00	CCT<->CGT;	P<->R;	1	1
NELegrR_Vchr1	2390975	T<->C	1	CDS	CCG015892.1	-	19 days, 12:02:00	GCA<->GCG;	A<->A;	0	0
NELegrR_Vchr1	2391742	A<->G	1	CDS	CCG015892.1	-	7 days, 14:01:00	CTC<->CCC;	L<->P;	0	1
NELegrR_Vchr1	2391783	C<->T	1	CDS	CCG015892.1	-	5 days, 21:02:00	GCG<->GCA;	A<->A;	0	0
NELegrR_Vchr1	2427137	C<->A	1	CDS	CCG015893.1	+	14:01:00	TCT<->TAT;	S<->Y;	0	1
NELegrR_Vchr1	2427733	A<->G	1	CDS	CCG015893.1	+	25 days, 10:00:00	ACT<->GCT;	T<->A;	1	1
NELegrR_Vchr1	2431126	T<->C	1	CDS	CCG015893.1	+	46 days, 3:02:00	CCT<->CCC;	P<->P;	0	0
NELegrR_Vchr1	2431531	A<->G	1	CDS	CCG015893.1	+	51 days, 21:02:00	GAA<->GAG;	E<->E;	0	0
NELegrR_Vchr1	2619895	A<->C	1	CDS	CCG015902.1	+	15 days, 21:02:00	GTA<->GTC;	V<->V;	0	0
NELegrR_Vchr1	2619967	T<->C	1	CDS	CCG015902.1	+	18 days, 21:02:00	TGT<->TGC;	C<->C;	0	0
NELegrR_Vchr1	2620048	T<->C	1	CDS	CCG015902.1	+	22 days, 6:02:00	ACT<->ACC;	T<->T;	0	0
NELegrR_Vchr1	2620444	T<->G	1	CDS	CCG015902.1	+	35 days, 5:01:00	CTG<->CGG;	L<->R;	1	1
NELegrR_Vchr1	2676680	T<->A	1	CDS	CCG015903.1	-	17 days, 3:02:00	ACA<->ACT;	T<->T;	0	0
NELegrR_Vchr1	2682708	T<->W	1	CDS	CCG015903.1	-	7 days, 23:01:00	CAT<->CTT;	H<->L;	1	1
NELegrR_Vchr1	2682709	G<->K	1	CDS	CCG015903.1	-	7 days, 22:00:00	CAT<->AAT;	H<->N;	1	1
NELegrR_Vchr1	2683048	G<->A	1	CDS	CCG015903.1	-	1 day, 10:00:00	CTC<->TTC;	L<->F;	0	1
NELegrR_Vchr1	2707321	T<->C	1	CDS	CCG015904.1	-	45 days, 10:00:00	AAA<->GAA;	K<->E;	1	1
NELegrR_Vchr1	2707925	G<->A	1	CDS	CCG015904.1	-	23 days, 21:02:00	AAC<->AAT;	N<->N;	0	0
NELegrR_Vchr1	2707954	G<->A	1	CDS	CCG015904.1	-	22 days, 16:00:00	CTC<->TTC;	L<->F;	0	1
NELegrR_Vchr1	2708524	A<->C	1	Exon_end	CCG015904.1	-	17 days, 14:01:00	ATT<->AGT;	I<->S;	1	1
NELegrR_Vchr1	2709354	T<->C	1	CDS	CCG015904.1	-	1 day, 2:01:00	AAC<->AGC;	N<->S;	0	1
NELegrR_Vchr1	2755750	C<->T	1	CDS	CCG015908.1	+	10 days, 0:02:00	TCC<->TCT;	S<->S;	0	0
NELegrR_Vchr1	2756454	A<->C	1	CDS	CCG015908.1	+	32 days, 16:00:00	ACT<->CCT;	T<->P;	1	1
NELegrR_Vchr1	2756685	C<->T	1	CDS	CCG015908.1	+	38 days, 22:00:00	CAG<->TAG;	Q<->U;	1	1
NELegrR_Vchr1	2756711	C<->T	1	CDS	CCG015908.1	+	40 days, 0:02:00	TGC<->TGT;	C<->C;	0	0
NELegrR_Vchr1	2756983	A<->G	1	CDS	CCG015908.1	+	46 days, 12:02:00	CTA<->CTG;	L<->L;	0	0
NELegrR_Vchr1	2757266	G<->A	1	CDS	CCG015908.1	+	58 days, 7:00:00	GTC<->ATC;	V<->I;	0	1
NELegrR_Vchr1	2757361	C<->G	1	CDS	CCG015908.1	+	62 days, 6:02:00	TTC<->TTG;	F<->L;	0	1
NELegrR_Vchr1	2757467	G<->A	1	CDS	CCG015908.1	+	66 days, 16:00:00	GTC<->ATC;	V<->I;	0	1
NELegrR_Vchr1	2847610	C<->T	1	CDS	CCG015910.1	+	1 day, 15:02:00	GCC<->GCT;	A<->A;	0	0
NELegrR_Vchr1	2847789	A<->G	1	CDS	CCG015910.1	+	9 days, 2:01:00	AAC<->AGC;	N<->S;	0	1
NELegrR_Vchr1	2847818	G<->C	1	CDS	CCG015910.1	+	10 days, 7:00:00	GAT<->CAT;	D<->H;	1	1
NELegrR_Vchr1	2848098	A<->G	1	CDS	CCG015910.1	+	21 days, 23:01:00	CAA<->CGA;	Q<->R;	1	1
NELegrR_Vchr1	2848498	T<->C	1	CDS	CCG015910.1	+	38 days, 15:02:00	TTT<->TTC;	F<->F;	0	0
NELegrR_Vchr1	2848504	T<->A	1	CDS	CCG015910.1	+	38 days, 21:02:00	GTT<->GTA;	V<->V;	0	0
NELegrR_Vchr1	2862115	A<->T	1	CDS	CCG015910.1	+	45 days, 19:00:00	ACA<->TCA;	T<->S;	0	1
NELegrR_Vchr1	2880474	T<->C	1	CDS	CCG021283.1	-	13 days, 20:01:00	GAT<->GGT;	D<->G;	1	1
NELegrR_Vchr1	2914139	G<->C	1	CDS	CCG021286.1	-	46 days, 5:01:00	GCA<->GGA;	A<->G;	1	1
NELegrR_Vchr1	2915370	T<->C	1	CDS	CCG021286.1	-	2 days, 2:01:00	CAC<->CGC;	H<->R;	0	1
NELegrR_Vchr1	2941146	T<->A	1	CDS	CCG021287.1	+	5 days, 5:01:00	CTA<->CAA;	L<->Q;	1	1
NELegrR_Vchr1	2959705	C<->T	1	CDS	CCG021288.1	+	7 days, 23:01:00	TCC<->TTC;	S<->F;	1	1
NELegrR_Vchr1	2976449	T<->C	1	CDS	CCG021289.1	+	5 days, 9:02:00	TAT<->TAC;	Y<->Y;	0	0
NELegrR_Vchr1	2976934	C<->T	1	CDS	CCG021289.1	+	25 days, 14:01:00	TCC<->TTC;	S<->F;	1	1
NELegrR_Vchr1	2976935	C<->T	1	CDS	CCG021289.1	+	25 days, 15:02:00	TCC<->TCT;	S<->S;	0	0
NELegrR_Vchr1	2999669	C<->T	1	CDS	CCG021290.1	+	32 days, 14:01:00	ACC<->ATC;	T<->I;	1	1
NELegrR_Vchr1	3021378	C<->A	1	CDS	CCG021292.2	-	4 days, 23:01:00	AGA<->ATA;	R<->I;	1	1
NELegrR_Vchr1	3021458	G<->A	1	CDS	CCG021292.2	-	1 day, 15:02:00	GTC<->GTT;	V<->V;	0	0
NELegrR_Vchr1	3024104	A<->G	1	CDS	CCG021293.1	+	4 days, 23:01:00	AAG<->AGG;	K<->R;	0	1
NELegrR_Vchr1	3024295	A<->G	1	CDS	CCG021293.1	+	10 days, 4:00:00	AAT<->GAT;	N<->D;	1	1
NELegrR_Vchr1	3045836	G<->A	1	CDS	CCG021294.1	+	7 days, 15:02:00	AGG<->AGA;	R<->R;	0	0
NELegrR_Vchr1	3050407	T<->C	1	CDS	CCG021294.1	+	13 days, 18:02:00	ACT<->ACC;	T<->T;	0	0
NELegrR_Vchr1	3051812	T<->C	1	CDS	CCG021294.1	+	54 days, 12:02:00	GTT<->GTC;	V<->V;	0	0
NELegrR_Vchr1	3064092	T<->C	1	CDS	CCG021295.1	+	15:02:00	GAT<->GAC;	D<->D;	0	0
NELegrR_Vchr1	3077236	T<->C	1	CDS	CCG021296.1	+	17 days, 9:02:00	TCT<->TCC;	S<->S;	0	0
NELegrR_Vchr1	3082692	T<->A	1	CDS	CCG021296.1	+	35 days, 22:00:00	TTA<->ATA;	L<->I;	0	1
NELegrR_Vchr1	3084265	T<->C	1	CDS	CCG021297.1	-	7 days, 9:02:00	GGA<->GGG;	G<->G;	0	0
NELegrR_Vchr1	3089453	T<->G	1	CDS	CCG021298.1	-	30 days, 8:01:00	CAA<->CCA;	Q<->P;	1	1
NELegrR_Vchr1	3089688	C<->T	1	CDS	CCG021298.1	-	20 days, 13:00:00	GCC<->ACC;	A<->T;	1	1
NELegrR_Vchr1	3092505	G<->C	1	CDS	CCG021299.1	-	75 days, 13:00:00	CAC<->GAC;	H<->D;	1	1
NELegrR_Vchr1	3095206	C<->T	1	CDS	CCG021299.1	-	24 days, 2:01:00	AGG<->AAG;	R<->K;	0	1
NELegrR_Vchr1	3095777	A<->G	1	CDS	CCG021299.1	-	07:00:00	TTT<->CTT;	F<->L;	0	1
NELegrR_Vchr1	3103677	G<->A	1	CDS	CCG021300.1	+	2 days, 20:01:00	CGC<->CAC;	R<->H;	0	1
NELegrR_Vchr1	3103702	G<->A	1	CDS	CCG021300.1	+	3 days, 21:02:00	TCG<->TCA;	S<->S;	0	0
NELegrR_Vchr1	3103793	A<->G	1	CDS	CCG021300.1	+	7 days, 16:00:00	ATT<->GTT;	I<->V;	0	1
NELegrR_Vchr1	3103802	G<->A	1	CDS	CCG021300.1	+	8 days, 1:00:00	GGT<->AGT;	G<->S;	0	1
NELegrR_Vchr1	3113301	T<->C	1	CDS	CCG021302.1	+	9 days, 9:02:00	ATT<->ATC;	I<->I;	0	0
NELegrR_Vchr1	3114935	G<->R	1	CDS	CCG021302.1	+	22 days, 3:02:00	CCG<->CCA;	P<->P;	0	0
NELegrR_Vchr1	3131837	A<->G	1	CDS	CCG021303.1	+	3 days, 13:00:00	AGG<->GGG;	R<->G;	1	1
NELegrR_Vchr1	3132547	T<->Y	1	CDS	CCG021303.1	+	33 days, 3:02:00	GGT<->GGC;	G<->G;	0	0
NELegrR_Vchr1	3132798	A<->G	1	CDS	CCG021303.1	+	43 days, 14:01:00	TAC<->TGC;	Y<->C;	0	1
NELegrR_Vchr1	3133090	A<->W	1	CDS	CCG021303.1	+	55 days, 18:02:00	ACA<->ACT;	T<->T;	0	0
NELegrR_Vchr1	3137751	C<->T	1	CDS	CCG021304.1	-	8 days, 7:00:00	GCG<->ACG;	A<->T;	1	1
NELegrR_Vchr1	3141998	A<->C	1	CDS	CCG021305.1	-	16 days, 17:01:00	ATT<->AGT;	I<->S;	1	1
NELegrR_Vchr1	3197055	C<->T	1	CDS	CCG021306.1	-	38 days, 4:00:00	GTT<->ATT;	V<->I;	0	1
NELegrR_Vchr1	3198069	C<->T	1	CDS	CCG021306.1	-	33 days, 3:02:00	AAG<->AAA;	K<->K;	0	0
NELegrR_Vchr1	3240355	G<->A	1	CDS	CCG021307.1	-	18 days, 9:02:00	CTC<->CTT;	L<->L;	0	0
NELegrR_Vchr1	3258377	G<->T	1	CDS	CCG021308.1	+	4 days, 12:02:00	TCG<->TCT;	S<->S;	0	0
NELegrR_Vchr1	3298331	T<->G	1	CDS	CCG021310.1	-	2 days, 10:00:00	ACC<->CCC;	T<->P;	1	1
NELegrR_Vchr1	3302813	T<->Y	1	CDS	CCG021311.1	-	2 days, 21:02:00	CCA<->CCG;	P<->P;	0	0
NELegrR_Vchr1	3328530	G<->A	1	CDS	CCG021312.1	+	2 days, 19:00:00	GGA<->AGA;	G<->R;	1	1
NELegrR_Vchr1	3331045	T<->A	1	CDS	CCG021312.1	+	14 days, 15:02:00	TCT<->TCA;	S<->S;	0	0
NELegrR_Vchr1	3338606	C<->T	1	CDS	CCG021313.1	+	3 days, 12:02:00	GGC<->GGT;	G<->G;	0	0
NELegrR_Vchr1	3338945	T<->C	1	CDS	CCG021313.1	+	17 days, 15:02:00	AGT<->AGC;	S<->S;	0	0
NELegrR_Vchr1	3345534	C<->A	1	CDS	CCG021314.1	+	7 days, 10:00:00	CAA<->AAA;	Q<->K;	1	1
NELegrR_Vchr1	3346579	C<->T	1	CDS	CCG021314.1	+	20 days, 6:02:00	AGC<->AGT;	S<->S;	0	0
NELegrR_Vchr1	3347792	T<->C	1	CDS	CCG021314.1	+	41 days, 6:02:00	GCT<->GCC;	A<->A;	0	0
NELegrR_Vchr1	3349305	A<->G	1	CDS	CCG021315.1	-	52 days, 15:02:00	GGT<->GGC;	G<->G;	0	0
NELegrR_Vchr1	3350117	G<->A	1	CDS	CCG021315.1	-	18 days, 19:00:00	CGC<->TGC;	R<->C;	1	1
NELegrR_Vchr1	3351926	T<->G	1	CDS	CCG021316.1	-	42 days, 18:02:00	CGA<->CGC;	R<->R;	0	0
NELegrR_Vchr1	3351927	C<->A	1	CDS	CCG021316.1	-	42 days, 17:01:00	CGA<->CTA;	R<->L;	1	1
NELegrR_Vchr1	3360836	T<->C	1	CDS	CCG021316.1	-	10 days, 17:01:00	GAA<->GGA;	E<->G;	1	1
NELegrR_Vchr1	3391495	T<->G	1	CDS	CCG021319.1	+	1 day, 19:00:00	TCT<->GCT;	S<->A;	1	1
NELegrR_Vchr1	3391525	A<->G	1	CDS	CCG021319.1	+	3 days, 1:00:00	ATC<->GTC;	I<->V;	0	1
NELegrR_Vchr1	3391541	C<->T	1	CDS	CCG021319.1	+	3 days, 17:01:00	ACA<->ATA;	T<->I;	1	1
NELegrR_Vchr1	3394567	A<->T	1	CDS	CCG021320.1	+	1 day, 4:00:00	ACC<->TCC;	T<->S;	0	1
NELegrR_Vchr1	3397286	T<->C	1	CDS	CCG021321.1	+	4 days, 15:02:00	AGT<->AGC;	S<->S;	0	0
NELegrR_Vchr1	3407864	C<->G	1	CDS	CCG021321.1	+	21 days, 11:01:00	TCT<->TGT;	S<->C;	0	1
NELegrR_Vchr1	3525899	T<->A	1	CDS	CCG033506.1	+	12 days, 23:01:00	GTG<->GAG;	V<->E;	1	1
NELegrR_Vchr1	3525928	C<->T	1	CDS	CCG033506.1	+	14 days, 4:00:00	CTT<->TTT;	L<->F;	0	1
NELegrR_Vchr1	3548774	T<->G	1	CDS	CCG033508.1	+	15 days, 7:00:00	TTT<->GTT;	F<->V;	0	1
NELegrR_Vchr1	3559009	C<->G	1	CDS	CCG033510.1	+	34 days, 22:00:00	CCT<->GCT;	P<->A;	0	1
NELegrR_Vchr1	3559433	G<->T	1	CDS	CCG033510.1	+	52 days, 14:01:00	GGA<->GTA;	G<->V;	1	1
NELegrR_Vchr1	3626489	T<->C	1	CDS	CCG033512.1	-	16 days, 11:01:00	TAC<->TGC;	Y<->C;	0	1
NELegrR_Vchr1	3695774	G<->T	1	CDS	CCG033516.1	-	1 day, 14:01:00	CCT<->CAT;	P<->H;	1	1
NELegrR_Vchr1	3718269	T<->C	1	CDS	CCG033517.2	-	39 days, 1:00:00	ATT<->GTT;	I<->V;	0	1
NELegrR_Vchr1	3718409	A<->G	1	CDS	CCG033517.2	-	33 days, 5:01:00	ATC<->ACC;	I<->T;	1	1
NELegrR_Vchr1	3758290	C<->A	1	CDS	CCG033518.1	+	12 days, 14:01:00	CCG<->CAG;	P<->Q;	1	1
NELegrR_Vchr1	3758324	G<->T	1	CDS	CCG033518.1	+	14 days, 0:02:00	AGG<->AGT;	R<->S;	1	1
NELegrR_Vchr1	3760828	G<->A	1	CDS	CCG033519.1	-	54 days, 10:00:00	CTG<->TTG;	L<->L;	0	0
NELegrR_Vchr1	3761286	T<->C	1	CDS	CCG033519.1	-	40 days, 17:01:00	CAC<->CGC;	H<->R;	0	1
NELegrR_Vchr1	3763199	A<->G	1	CDS	CCG033519.1	-	2 days, 10:00:00	TTG<->CTG;	L<->L;	0	0
NELegrR_Vchr1	3799065	T<->A	1	CDS	CCG033521.2	-	116 days, 15:02:00	CTA<->CTT;	L<->L;	0	0
NELegrR_Vchr1	3799501	C<->T	1	CDS	CCG033521.2	-	102 days, 18:02:00	GAG<->GAA;	E<->E;	0	0
NELegrR_Vchr1	3800026	G<->A	1	CDS	CCG033521.2	-	80 days, 21:02:00	ATC<->ATT;	I<->I;	0	0
NELegrR_Vchr1	3800086	C<->A	1	CDS	CCG033521.2	-	78 days, 9:02:00	GAG<->GAT;	E<->D;	0	1
NELegrR_Vchr1	3858414	G<->C	1	CDS	CCG033522.1	+	20 days, 11:01:00	GGC<->GCC;	G<->A;	1	1
NELegrR_Vchr1	3858948	G<->A	1	CDS	CCG033522.1	+	42 days, 17:01:00	GGC<->GAC;	G<->D;	1	1
NELegrR_Vchr1	3859051	C<->A	1	CDS	CCG033522.1	+	47 days, 0:02:00	GGC<->GGA;	G<->G;	0	0
NELegrR_Vchr1	3859074	G<->A	1	CDS	CCG033522.1	+	47 days, 23:01:00	GGG<->GAG;	G<->E;	1	1
NELegrR_Vchr1	3872472	G<->A	1	CDS	CCG033523.1	+	15 days, 22:00:00	GTT<->ATT;	V<->I;	0	1
NELegrR_Vchr1	3874662	G<->C	1	CDS	CCG033524.1	-	3 days, 14:01:00	CCC<->CGC;	P<->R;	1	1
NELegrR_Vchr1	3893511	A<->G	1	CDS	CCG033525.1	+	6 days, 9:02:00	TCA<->TCG;	S<->S;	0	0
NELegrR_Vchr1	3910049	G<->A	1	CDS	CCG033528.1	-	17 days, 5:01:00	ACA<->ATA;	T<->I;	1	1
NELegrR_Vchr1	3910249	C<->A	1	CDS	CCG033528.1	-	8 days, 21:02:00	CGG<->CGT;	R<->R;	0	0
NELegrR_Vchr1	3924258	C<->T	1	CDS	CCG033529.1	-	8 days, 7:00:00	GCT<->ACT;	A<->T;	1	1
NELegrR_Vchr1	3924597	G<->C	1	CDS	CCG033529.1	-	2 days, 17:01:00	TCT<->TGT;	S<->C;	0	1
NELegrR_Vchr1	3924631	G<->A	1	CDS	CCG033529.1	-	1 day, 7:00:00	CTA<->TTA;	L<->L;	0	0
NELegrR_Vchr1	3934732	G<->A	1	CDS	CCG033530.1	-	88 days, 3:02:00	TAC<->TAT;	Y<->Y;	0	0
NELegrR_Vchr1	3938071	A<->G	1	CDS	CCG033530.1	-	71 days, 0:02:00	CCT<->CCC;	P<->P;	0	0
NELegrR_Vchr1	3946266	A<->G	1	Exon_end	CCG033530.1	-	65 days, 13:00:00	TTG<->CTG;	L<->L;	0	0
NELegrR_Vchr1	4111014	G<->A	1	CDS	CCG031300.1	-	15 days, 18:02:00	TAC<->TAT;	Y<->Y;	0	0
NELegrR_Vchr1	4167208	C<->T	1	CDS	CCG031301.1	+	3 days, 1:00:00	CCT<->TCT;	P<->S;	1	1
NELegrR_Vchr1	4167220	T<->C	1	CDS	CCG031301.1	+	3 days, 13:00:00	TAT<->CAT;	Y<->H;	1	1
NELegrR_Vchr1	4167670	G<->C	1	CDS	CCG031301.1	+	19 days, 6:02:00	AGG<->AGC;	R<->S;	1	1
NELegrR_Vchr1	4167742	A<->G	1	CDS	CCG031301.1	+	22 days, 6:02:00	GCA<->GCG;	A<->A;	0	0
NELegrR_Vchr1	4173475	C<->T	1	CDS	CCG031302.3	-	22 days, 16:00:00	GGT<->AGT;	G<->S;	0	1
NELegrR_Vchr1	4197912	T<->C	1	Exon_start	CCG031303.2	+	16 days, 9:02:00	AGT<->AGC;	S<->S;	0	0
NELegrR_Vchr1	4197947	C<->T	1	CDS	CCG031303.2	+	17 days, 20:01:00	TCC<->TTC;	S<->F;	1	1
NELegrR_Vchr1	4198986	C<->G	1	CDS	CCG031303.2	+	45 days, 17:01:00	GCA<->GGA;	A<->G;	1	1
NELegrR_Vchr1	4199121	C<->T	1	CDS	CCG031303.2	+	51 days, 8:01:00	GCC<->GTC;	A<->V;	0	1
NELegrR_Vchr1	4199134	A<->G	1	CDS	CCG031303.2	+	51 days, 21:02:00	TTA<->TTG;	L<->L;	0	0
NELegrR_Vchr1	4207743	T<->C	1	CDS	CCG031304.1	-	14 days, 8:01:00	GAT<->GGT;	D<->G;	1	1
NELegrR_Vchr1	4265144	G<->T	1	CDS	CCG031305.1	-	68 days, 6:02:00	GGC<->GGA;	G<->G;	0	0
NELegrR_Vchr1	4265256	C<->T	1	CDS	CCG031305.1	-	63 days, 14:01:00	GGC<->GAC;	G<->D;	1	1
NELegrR_Vchr1	4265277	T<->G	1	CDS	CCG031305.1	-	62 days, 17:01:00	GAG<->GCG;	E<->A;	1	1
NELegrR_Vchr1	4265967	C<->A	1	CDS	CCG031305.1	-	33 days, 23:01:00	TGT<->TTT;	C<->F;	1	1
NELegrR_Vchr1	4266023	A<->T	1	CDS	CCG031305.1	-	31 days, 15:02:00	GGT<->GGA;	G<->G;	0	0
NELegrR_Vchr1	4268997	T<->C	1	CDS	CCG031305.1	-	6 days, 9:02:00	AAA<->AAG;	K<->K;	0	0
NELegrR_Vchr1	4269065	G<->C	1	CDS	CCG031305.1	-	3 days, 13:00:00	CAT<->GAT;	H<->D;	1	1
NELegrR_Vchr1	4298116	C<->A	1	CDS	CCG031306.1	+	24 days, 23:01:00	GCA<->GAA;	A<->E;	1	1
NELegrR_Vchr1	4298431	T<->C	1	CDS	CCG031306.1	+	38 days, 2:01:00	TTA<->TCA;	L<->S;	1	1
NELegrR_Vchr1	4298669	C<->A	1	CDS	CCG031306.1	+	43 days, 12:02:00	GCC<->GCA;	A<->A;	0	0
NELegrR_Vchr1	4298752	A<->T	1	CDS	CCG031306.1	+	46 days, 23:01:00	AAG<->ATG;	K<->M;	1	1
NELegrR_Vchr1	4302928	G<->A	1	CDS	CCG031306.1	+	64 days, 4:00:00	GAT<->AAT;	D<->N;	1	1
NELegrR_Vchr1	4303002	G<->A	1	CDS	CCG031306.1	+	67 days, 6:02:00	TCG<->TCA;	S<->S;	0	0
NELegrR_Vchr1	4331963	C<->G	1	CDS	CCG031307.1	-	130 days, 15:02:00	GCG<->GCC;	A<->A;	0	0
NELegrR_Vchr1	4335366	A<->G	1	CDS	CCG031307.1	-	129 days, 16:00:00	TGC<->CGC;	C<->R;	1	1
NELegrR_Vchr1	4336385	A<->G	1	CDS	CCG031307.1	-	114 days, 21:02:00	TTT<->TTC;	F<->F;	0	0
NELegrR_Vchr1	4337693	C<->G	1	CDS	CCG031307.1	-	98 days, 7:00:00	GAG<->CAG;	E<->Q;	1	1
NELegrR_Vchr1	4338500	A<->G	1	CDS	CCG031307.1	-	85 days, 6:02:00	TCT<->TCC;	S<->S;	0	0
NELegrR_Vchr1	4338956	G<->A	1	CDS	CCG031307.1	-	70 days, 12:02:00	GGC<->GGT;	G<->G;	0	0
NELegrR_Vchr1	4340965	A<->G	1	CDS	CCG031307.1	-	65 days, 21:02:00	TAT<->TAC;	Y<->Y;	0	0
NELegrR_Vchr1	4342521	G<->A	1	CDS	CCG031307.1	-	40 days, 6:02:00	GCC<->GCT;	A<->A;	0	0
NELegrR_Vchr1	4342984	A<->G	1	CDS	CCG031307.1	-	32 days, 21:02:00	CAT<->CAC;	H<->H;	0	0
NELegrR_Vchr1	4343208	G<->A	1	CDS	CCG031307.1	-	27 days, 3:02:00	AAC<->AAT;	N<->N;	0	0
NELegrR_Vchr1	4344055	G<->A	1	CDS	CCG031307.1	-	14 days, 0:02:00	TTC<->TTT;	F<->F;	0	0
NELegrR_Vchr1	4368349	C<->A	1	CDS	CCG031308.1	+	1 day, 7:00:00	CTC<->ATC;	L<->I;	0	1
NELegrR_Vchr1	4369112	A<->G	1	CDS	CCG031308.1	+	28 days, 9:02:00	AAA<->AAG;	K<->K;	0	0
NELegrR_Vchr1	4369168	A<->G	1	CDS	CCG031308.1	+	30 days, 17:01:00	AAT<->AGT;	N<->S;	0	1
NELegrR_Vchr1	4369407	A<->G	1	CDS	CCG031308.1	+	40 days, 16:00:00	AAT<->GAT;	N<->D;	1	1
NELegrR_Vchr1	4373490	C<->T	1	CDS	CCG031309.1	+	10 days, 17:01:00	GCA<->GTA;	A<->V;	0	1
NELegrR_Vchr1	4374856	G<->A	1	CDS	CCG031309.1	+	67 days, 15:02:00	TTG<->TTA;	L<->L;	0	0
NELegrR_Vchr1	4375264	T<->C	1	CDS	CCG031309.1	+	84 days, 15:02:00	AGT<->AGC;	S<->S;	0	0
NELegrR_Vchr1	4377461	A<->G	1	CDS	CCG031310.1	+	2 days, 7:00:00	AAA<->GAA;	K<->E;	1	1
NELegrR_Vchr1	4377710	T<->A	1	CDS	CCG031310.1	+	6 days, 17:01:00	GTT<->GAT;	V<->D;	1	1
NELegrR_Vchr1	4385044	G<->A	1	CDS	CCG031311.1	-	21 days, 8:01:00	CCT<->CTT;	P<->L;	0	1
NELegrR_Vchr1	4385134	A<->G	1	CDS	CCG031311.1	-	17 days, 14:01:00	ATG<->ACG;	M<->T;	1	1
NELegrR_Vchr1	4385407	A<->G	1	CDS	CCG031311.1	-	6 days, 5:01:00	GTT<->GCT;	V<->A;	0	1
NELegrR_Vchr1	4415963	A<->G	1	CDS	CCG031312.1	-	5 days, 14:01:00	ATA<->ACA;	I<->T;	1	1
NELegrR_Vchr1	4418453	C<->T	1	CDS	CCG031313.1	-	38 days, 16:00:00	GGT<->AGT;	G<->S;	0	1
NELegrR_Vchr1	4434793	A<->G	1	CDS	CCG031314.1	-	43 days, 21:02:00	GAT<->GAC;	D<->D;	0	0
NELegrR_Vchr1	4435299	G<->T	1	CDS	CCG031314.1	-	22 days, 19:00:00	CAC<->AAC;	H<->N;	1	1
NELegrR_Vchr1	4435386	C<->T	1	CDS	CCG031314.1	-	19 days, 4:00:00	GGT<->AGT;	G<->S;	0	1
NELegrR_Vchr1	4473365	G<->A	1	CDS	CCG031315.1	-	9 days, 18:02:00	GCC<->GCT;	A<->A;	0	0
NELegrR_Vchr1	4495139	T<->C	1	CDS	CCG031316.1	+	13 days, 3:02:00	GTT<->GTC;	V<->V;	0	0
NELegrR_Vchr1	4495141	T<->A	1	CDS	CCG031316.1	+	13 days, 5:01:00	ATA<->AAA;	I<->K;	1	1
NELegrR_Vchr1	4502125	G<->A	1	CDS	CCG031317.1	-	28 days, 14:01:00	ACG<->ATG;	T<->M;	1	1
NELegrR_Vchr1	4502724	A<->G	1	CDS	CCG031317.1	-	3 days, 15:02:00	GTT<->GTC;	V<->V;	0	0
NELegrR_Vchr1	4510759	G<->C	1	CDS	CCG031318.1	-	56 days, 5:01:00	ACA<->AGA;	T<->R;	1	1
NELegrR_Vchr1	4510828	T<->C	1	CDS	CCG031318.1	-	53 days, 8:01:00	GAG<->GGG;	E<->G;	1	1
NELegrR_Vchr1	4511781	T<->C	1	CDS	CCG031318.1	-	13 days, 15:02:00	ACA<->ACG;	T<->T;	0	0
NELegrR_Vchr1	4513055	C<->G	1	CDS	CCG031319.1	-	16 days, 19:00:00	GAC<->CAC;	D<->H;	1	1
NELegrR_Vchr1	4513119	A<->T	1	CDS	CCG031319.1	-	14 days, 3:02:00	GAT<->GAA;	D<->E;	0	1
NELegrR_Vchr1	4513120	T<->C	1	CDS	CCG031319.1	-	14 days, 2:01:00	GAT<->GGT;	D<->G;	1	1
NELegrR_Vchr1	4513886	A<->T	1	CDS	CCG031319.1	-	5 days, 20:01:00	GTG<->GAG;	V<->E;	1	1
NELegrR_Vchr1	4532972	C<->G	1	CDS	CCG031320.1	+	1 day, 16:00:00	CGC<->GGC;	R<->G;	1	1
NELegrR_Vchr1	4533348	C<->T	1	CDS	CCG031320.1	+	10 days, 14:01:00	GCG<->GTG;	A<->V;	0	1
NELegrR_Vchr1	4542519	G<->A	1	CDS	CCG031321.1	+	27 days, 14:01:00	CGA<->CAA;	R<->Q;	1	1
NELegrR_Vchr1	4542998	A<->G	1	CDS	CCG031321.1	+	47 days, 13:00:00	ACA<->GCA;	T<->A;	1	1
NELegrR_Vchr1	4544778	C<->T	1	CDS	CCG031322.1	-	8 days, 17:01:00	GGT<->GAT;	G<->D;	1	1
NELegrR_Vchr1	4575421	T<->C	1	CDS	CCG031324.1	-	15 days, 3:02:00	GTA<->GTG;	V<->V;	0	0
NELegrR_Vchr1	4602487	T<->C	1	CDS	CCG031325.1	-	47 days, 11:01:00	CAT<->CGT;	H<->R;	0	1
NELegrR_Vchr1	4603021	A<->G	1	CDS	CCG031325.1	-	25 days, 5:01:00	ATT<->ACT;	I<->T;	1	1
NELegrR_Vchr1	4615318	T<->G	1	CDS	CCG031325.1	-	12 days, 4:00:00	ATG<->CTG;	M<->L;	0	1
NELegrR_Vchr1	4615649	C<->T	1	CDS	CCG031325.1	-	10 days, 20:01:00	AGG<->AAG;	R<->K;	0	1
NELegrR_Vchr1	4615783	G<->A	1	CDS	CCG031325.1	-	5 days, 6:02:00	GAC<->GAT;	D<->D;	0	0
NELegrR_Vchr1	4628065	G<->A	1	CDS	CCG031326.1	-	31 days, 13:00:00	CTA<->TTA;	L<->L;	0	0
NELegrR_Vchr1	4629853	A<->G	1	CDS	CCG031326.1	-	23 days, 12:02:00	AAT<->AAC;	N<->N;	0	0
NELegrR_Vchr1	4651706	C<->T	1	CDS	CCG031327.1	-	18 days, 23:01:00	AGG<->AAG;	R<->K;	0	1
NELegrR_Vchr1	4725079	A<->C	1	CDS	CCG009494.1	-	21 days, 0:02:00	AAT<->AAG;	N<->K;	1	1
NELegrR_Vchr1	4725331	A<->G	1	CDS	CCG009494.1	-	13 days, 18:02:00	TGT<->TGC;	C<->C;	0	0
NELegrR_Vchr1	4725379	A<->G	1	CDS	CCG009494.1	-	11 days, 18:02:00	TGT<->TGC;	C<->C;	0	0
NELegrR_Vchr1	4725770	G<->C	1	CDS	CCG009494.1	-	6 days, 10:00:00	CGA<->GGA;	R<->G;	1	1
NELegrR_Vchr1	4745163	T<->C	1	CDS	CCG009495.1	-	88 days, 11:01:00	AAT<->AGT;	N<->S;	0	1
NELegrR_Vchr1	4745933	A<->G	1	CDS	CCG009495.1	-	56 days, 9:02:00	GGT<->GGC;	G<->G;	0	0
NELegrR_Vchr1	4746325	C<->T	1	CDS	CCG009495.1	-	40 days, 1:00:00	GCA<->ACA;	A<->T;	1	1
NELegrR_Vchr1	4746546	C<->T	1	CDS	CCG009495.1	-	30 days, 20:01:00	CGA<->CAA;	R<->Q;	1	1
NELegrR_Vchr1	4746611	C<->T	1	CDS	CCG009495.1	-	28 days, 3:02:00	AAG<->AAA;	K<->K;	0	0
NELegrR_Vchr1	4746854	G<->C	1	CDS	CCG009495.1	-	18 days, 0:02:00	GCC<->GCG;	A<->A;	0	0
NELegrR_Vchr1	4781279	C<->T	1	CDS	CCG009496.1	+	2 days, 21:02:00	CTC<->CTT;	L<->L;	0	0
NELegrR_Vchr1	4799353	A<->G	1	CDS	CCG009497.1	+	12 days, 4:00:00	ATG<->GTG;	M<->V;	0	1
NELegrR_Vchr1	4803004	C<->T	1	CDS	CCG009497.1	+	22 days, 9:02:00	GAC<->GAT;	D<->D;	0	0
NELegrR_Vchr1	4803204	C<->T	1	CDS	CCG009497.1	+	26 days, 21:02:00	TAC<->TAT;	Y<->Y;	0	0
NELegrR_Vchr1	4803758	T<->C	1	CDS	CCG009497.1	+	32 days, 14:01:00	TTG<->TCG;	L<->S;	1	1
NELegrR_Vchr1	4803804	T<->C	1	CDS	CCG009497.1	+	34 days, 12:02:00	GAT<->GAC;	D<->D;	0	0
NELegrR_Vchr1	4803873	C<->T	1	CDS	CCG009497.1	+	37 days, 9:02:00	ACC<->ACT;	T<->T;	0	0
NELegrR_Vchr1	4803891	A<->G	1	CDS	CCG009497.1	+	38 days, 3:02:00	ATA<->ATG;	I<->M;	0	1
NELegrR_Vchr1	4804678	A<->G	1	CDS	CCG009497.1	+	42 days, 19:00:00	ATG<->GTG;	M<->V;	0	1
NELegrR_Vchr1	4849658	T<->C	1	CDS	CCG009498.1	+	8 days, 5:01:00	ATT<->ACT;	I<->T;	1	1
NELegrR_Vchr1	4860763	G<->A	1	CDS	CCG009499.3	+	18:02:00	GAG<->GAA;	E<->E;	0	0
NELegrR_Vchr1	4860831	T<->C	1	CDS	CCG009499.3	+	3 days, 14:01:00	TTA<->TCA;	L<->S;	1	1
NELegrR_Vchr1	4860841	A<->G	1	CDS	CCG009499.3	+	4 days, 0:02:00	CAA<->CAG;	Q<->Q;	0	0
NELegrR_Vchr1	4861022	C<->T	1	CDS	CCG009499.3	+	4 days, 23:01:00	ACA<->ATA;	T<->I;	1	1
NELegrR_Vchr1	4861466	T<->C	1	CDS	CCG009499.3	+	12 days, 21:02:00	GGT<->GGC;	G<->G;	0	0
NELegrR_Vchr1	4861477	C<->T	1	CDS	CCG009499.3	+	13 days, 8:01:00	ACT<->ATT;	T<->I;	1	1
NELegrR_Vchr1	4907898	C<->T	1	CDS	CCG009500.1	-	20 days, 7:00:00	GTT<->ATT;	V<->I;	0	1
NELegrR_Vchr1	4908773	G<->A	1	CDS	CCG009500.1	-	17 days, 9:02:00	GGC<->GGT;	G<->G;	0	0
NELegrR_Vchr1	4908978	T<->C	1	CDS	CCG009500.1	-	8 days, 20:01:00	CAT<->CGT;	H<->R;	0	1
NELegrR_Vchr1	4912056	G<->A	1	CDS	CCG009500.1	-	23:01:00	ACC<->ATC;	T<->I;	1	1
NELegrR_Vchr1	4921224	C<->T	1	CDS	CCG009501.1	-	11 days, 22:00:00	GTG<->ATG;	V<->M;	0	1
NELegrR_Vchr1	4922493	C<->T	1	CDS	CCG009502.1	+	2 days, 5:01:00	TCG<->TTG;	S<->L;	1	1
NELegrR_Vchr1	4922800	G<->A	1	CDS	CCG009502.1	+	10 days, 3:02:00	AAG<->AAA;	K<->K;	0	0
NELegrR_Vchr1	4923783	G<->A	1	CDS	CCG009503.1	+	13 days, 0:02:00	TGG<->TGA;	W<->U;	1	1
NELegrR_Vchr1	4924192	C<->A	1	CDS	CCG009503.1	+	24 days, 19:00:00	CCG<->ACG;	P<->T;	1	1
NELegrR_Vchr1	4924284	C<->T	1	CDS	CCG009503.1	+	28 days, 15:02:00	TCC<->TCT;	S<->S;	0	0
NELegrR_Vchr1	4962174	T<->C	1	CDS	CCG009505.1	-	60 days, 6:02:00	CTA<->CTG;	L<->L;	0	0
NELegrR_Vchr1	4962484	A<->G	1	CDS	CCG009505.1	-	47 days, 8:01:00	ATT<->ACT;	I<->T;	1	1
NELegrR_Vchr1	4962601	G<->A	1	CDS	CCG009505.1	-	42 days, 11:01:00	GCA<->GTA;	A<->V;	0	1
NELegrR_Vchr1	4962893	A<->G	1	CDS	CCG009505.1	-	40 days, 6:02:00	GCT<->GCC;	A<->A;	0	0
NELegrR_Vchr1	4965078	C<->T	1	CDS	CCG009505.1	-	10 days, 1:00:00	GAT<->AAT;	D<->N;	1	1
NELegrR_Vchr1	4971114	A<->G	1	CDS	CCG009505.1	-	6 days, 9:02:00	GTT<->GTC;	V<->V;	0	0
NELegrR_Vchr1	4988426	T<->C	1	CDS	CCG009507.1	+	3 days, 10:00:00	TCA<->CCA;	S<->P;	1	1
NELegrR_Vchr1	4988677	A<->G	1	CDS	CCG009507.1	+	13 days, 21:02:00	CTA<->CTG;	L<->L;	0	0
NELegrR_Vchr1	4988745	G<->A	1	CDS	CCG009507.1	+	16 days, 17:01:00	GGG<->GAG;	G<->E;	1	1
NELegrR_Vchr1	4988847	T<->C	1	CDS	CCG009507.1	+	20 days, 23:01:00	CTG<->CCG;	L<->P;	0	1
NELegrR_Vchr1	4989515	T<->C	1	CDS	CCG009507.1	+	41 days, 8:01:00	GTT<->GCT;	V<->A;	0	1
NELegrR_Vchr1	4989808	T<->C	1	CDS	CCG009507.1	+	53 days, 13:00:00	TTT<->CTT;	F<->L;	0	1
NELegrR_Vchr1	4989823	A<->G	1	CDS	CCG009507.1	+	54 days, 4:00:00	AGT<->GGT;	S<->G;	0	1
NELegrR_Vchr1	4989977	G<->A	1	CDS	CCG009507.1	+	60 days, 14:01:00	CGT<->CAT;	R<->H;	0	1
NELegrR_Vchr1	4989989	A<->G	1	CDS	CCG009507.1	+	61 days, 2:01:00	CAT<->CGT;	H<->R;	0	1
NELegrR_Vchr1	4991115	A<->G	1	CDS	CCG009507.1	+	108 days, 0:02:00	TCA<->TCG;	S<->S;	0	0
NELegrR_Vchr1	4997091	C<->T	1	CDS	CCG009507.1	+	134 days, 2:01:00	TCG<->TTG;	S<->L;	1	1
NELegrR_Vchr1	5038327	C<->T	1	CDS	CCG009508.1	+	04:00:00	CCC<->TCC;	P<->S;	1	1
NELegrR_Vchr1	5039174	G<->A	1	CDS	CCG009508.1	+	13 days, 11:01:00	TGT<->TAT;	C<->Y;	0	1
NELegrR_Vchr1	5043383	G<->C	1	CDS	CCG009509.1	-	12 days, 4:00:00	CCT<->GCT;	P<->A;	0	1
NELegrR_Vchr1	5043453	T<->C	1	CDS	CCG009509.1	-	9 days, 6:02:00	ATA<->ATG;	I<->M;	0	1
NELegrR_Vchr1	5081682	T<->C	1	CDS	CCG009510.1	+	35 days, 9:02:00	GGT<->GGC;	G<->G;	0	0
NELegrR_Vchr1	5097549	C<->T	1	CDS	CCG009511.1	+	1 day, 12:02:00	GTC<->GTT;	V<->V;	0	0
NELegrR_Vchr1	5097551	A<->G	1	CDS	CCG009511.1	+	1 day, 14:01:00	CAC<->CGC;	H<->R;	0	1
NELegrR_Vchr1	5097668	C<->T	1	CDS	CCG009511.1	+	6 days, 11:01:00	TCT<->TTT;	S<->F;	1	1
NELegrR_Vchr1	5097690	G<->A	1	CDS	CCG009511.1	+	7 days, 9:02:00	ACG<->ACA;	T<->T;	0	0
NELegrR_Vchr1	5132419	C<->A	1	CDS	CCG027112.1	+	18 days, 11:01:00	CCA<->CAA;	P<->Q;	1	1
NELegrR_Vchr1	5330801	G<->A	1	CDS	CCG027124.1	-	6 days, 17:01:00	ACT<->ATT;	T<->I;	1	1
NELegrR_Vchr1	5330871	A<->G	1	CDS	CCG027124.1	-	3 days, 19:00:00	TTA<->CTA;	L<->L;	0	0
NELegrR_Vchr1	5357537	T<->C	1	CDS	CCG027126.1	-	40 days, 19:00:00	AGA<->GGA;	R<->G;	1	1
NELegrR_Vchr1	5357658	A<->G	1	CDS	CCG027126.1	-	35 days, 18:02:00	TTT<->TTC;	F<->F;	0	0
NELegrR_Vchr1	5357774	T<->C	1	CDS	CCG027126.1	-	30 days, 22:00:00	AGC<->GGC;	S<->G;	0	1
NELegrR_Vchr1	5359046	G<->A	1	CDS	CCG027126.1	-	11 days, 1:00:00	CCT<->TCT;	P<->S;	1	1
NELegrR_Vchr1	5377202	T<->C	1	CDS	CCG027127.2	-	65 days, 14:01:00	AAC<->AGC;	N<->S;	0	1
NELegrR_Vchr1	5388393	T<->C	1	CDS	CCG027127.2	-	25 days, 21:02:00	GCA<->GCG;	A<->A;	0	0
NELegrR_Vchr1	5388678	T<->G	1	CDS	CCG027127.2	-	14 days, 0:02:00	TTA<->TTC;	L<->F;	0	1
NELegrR_Vchr1	5388896	A<->G	1	CDS	CCG027127.2	-	4 days, 22:00:00	TAC<->CAC;	Y<->H;	1	1
NELegrR_Vchr1	5406246	G<->A	1	CDS	CCG027128.1	+	43 days, 21:02:00	AAG<->AAA;	K<->K;	0	0
NELegrR_Vchr1	5409592	T<->C	1	CDS	CCG027128.1	+	96 days, 23:01:00	ATC<->ACC;	I<->T;	1	1
NELegrR_Vchr1	5425928	G<->A	1	CDS	CCG027130.1	+	10 days, 18:02:00	AAG<->AAA;	K<->K;	0	0
NELegrR_Vchr1	5482917	A<->G	1	CDS	CCG027131.1	-	43 days, 8:01:00	TTG<->TCG;	L<->S;	1	1
NELegrR_Vchr1	5495149	A<->G	1	CDS	CCG027132.1	-	17 days, 3:02:00	TTT<->TTC;	F<->F;	0	0
NELegrR_Vchr1	5530703	A<->G	1	CDS	CCG027134.1	-	57 days, 6:02:00	AAT<->AAC;	N<->N;	0	0
NELegrR_Vchr1	5560915	A<->G	1	CDS	CCG027136.2	+	1 day, 0:02:00	CCA<->CCG;	P<->P;	0	0
NELegrR_Vchr1	5561603	A<->G	1	CDS	CCG027136.2	+	15 days, 1:00:00	ACC<->GCC;	T<->A;	1	1
NELegrR_Vchr1	5669582	T<->C	1	CDS	CCG027141.1	+	4 days, 0:02:00	GTT<->GTC;	V<->V;	0	0
NELegrR_Vchr1	5707110	A<->T	1	CDS	CCG027145.1	-	41 days, 21:02:00	TCT<->TCA;	S<->S;	0	0
NELegrR_Vchr1	5759585	T<->C	1	CDS	CCG027147.1	-	5 days, 11:01:00	GAG<->GGG;	E<->G;	1	1
NELegrR_Vchr1	5954257	T<->C	1	CDS	CCG025261.1	+	14:01:00	TTG<->TCG;	L<->S;	1	1
NELegrR_Vchr1	5954269	C<->T	1	CDS	CCG025261.1	+	1 day, 2:01:00	GCT<->GTT;	A<->V;	0	1
NELegrR_Vchr1	5971760	G<->A	1	CDS	CCG025262.1	-	30 days, 5:01:00	ACG<->ATG;	T<->M;	1	1
NELegrR_Vchr1	5972024	C<->T	1	CDS	CCG025262.1	-	19 days, 5:01:00	CGG<->CAG;	R<->Q;	1	1
NELegrR_Vchr1	5981617	C<->T	1	CDS	CCG025263.1	+	32 days, 18:02:00	GCC<->GCT;	A<->A;	0	0
NELegrR_Vchr1	5990337	A<->T	1	Exon_start	CCG025264.2	-	10 days, 20:01:00	GTG<->GAG;	V<->E;	1	1
NELegrR_Vchr1	6037713	G<->A	1	CDS	CCG015071.1	+	27 days, 12:02:00	GAG<->GAA;	E<->E;	0	0
NELegrR_Vchr1	6038413	G<->A	1	CDS	CCG015071.1	+	41 days, 9:02:00	TCG<->TCA;	S<->S;	0	0
NELegrR_Vchr1	6133295	C<->T	1	CDS	CCG010161.1	+	7 days, 3:02:00	AGC<->AGT;	S<->S;	0	0
NELegrR_Vchr1	6133352	A<->C	1	CDS	CCG010161.1	+	9 days, 12:02:00	GTA<->GTC;	V<->V;	0	0
NELegrR_Vchr1	6133369	A<->G	1	CDS	CCG010161.1	+	10 days, 5:01:00	CAG<->CGG;	Q<->R;	1	1
NELegrR_Vchr1	6133485	A<->G	1	CDS	CCG010161.1	+	15 days, 1:00:00	AAA<->GAA;	K<->E;	1	1
NELegrR_Vchr1	6133566	C<->A	1	CDS	CCG010161.1	+	18 days, 10:00:00	CGA<->AGA;	R<->R;	0	0
NELegrR_Vchr1	6133636	C<->T	1	CDS	CCG010161.1	+	21 days, 8:01:00	TCG<->TTG;	S<->L;	1	1
NELegrR_Vchr1	6140129	A<->G	1	CDS	CCG010162.1	-	4 days, 21:02:00	ATT<->ATC;	I<->I;	0	0
NELegrR_Vchr1	6152039	C<->T	1	CDS	CCG010163.1	+	6 days, 2:01:00	GCA<->GTA;	A<->V;	0	1
NELegrR_Vchr1	6152057	A<->W	1	CDS	CCG010163.1	+	6 days, 20:01:00	AAT<->ATT;	N<->I;	1	1
NELegrR_Vchr1	6152061	T<->K	1	CDS	CCG010163.1	+	7 days, 0:02:00	CTT<->CTG;	L<->L;	0	0
NELegrR_Vchr1	6152150	T<->Y	1	CDS	CCG010163.1	+	10 days, 17:01:00	TTT<->TCT;	F<->S;	1	1
NELegrR_Vchr1	6152400	A<->G	1	CDS	CCG010163.1	+	21 days, 3:02:00	TCA<->TCG;	S<->S;	0	0
NELegrR_Vchr1	6152816	G<->A	1	CDS	CCG010163.1	+	30 days, 10:00:00	GAA<->AAA;	E<->K;	1	1
NELegrR_Vchr1	6196114	A<->G	1	CDS	CCG010164.2	+	34 days, 18:02:00	CTA<->CTG;	L<->L;	0	0
NELegrR_Vchr1	6208853	G<->A	1	CDS	CCG010166.1	-	27 days, 9:02:00	GGC<->GGT;	G<->G;	0	0
NELegrR_Vchr1	6210066	G<->A	1	CDS	CCG010166.1	-	18 days, 10:00:00	CAG<->TAG;	Q<->U;	1	1
NELegrR_Vchr1	6296468	G<->A	1	CDS	CCG010168.1	+	12:02:00	ACG<->ACA;	T<->T;	0	0
NELegrR_Vchr1	6297567	A<->C	1	CDS	CCG010168.1	+	46 days, 7:00:00	AAT<->CAT;	N<->H;	1	1
NELegrR_Vchr1	6297631	C<->T	1	CDS	CCG010168.1	+	48 days, 23:01:00	GCA<->GTA;	A<->V;	0	1
NELegrR_Vchr1	6297733	G<->A	1	CDS	CCG010168.1	+	53 days, 5:01:00	GGT<->GAT;	G<->D;	1	1
NELegrR_Vchr1	6340413	T<->C	1	CDS	CCG010170.1	+	8 days, 5:01:00	GTC<->GCC;	V<->A;	0	1
NELegrR_Vchr1	6354093	T<->C	1	CDS	CCG010171.1	-	216 days, 15:02:00	GCA<->GCG;	A<->A;	0	0
NELegrR_Vchr1	6354117	G<->A	1	CDS	CCG010171.1	-	215 days, 15:02:00	TGC<->TGT;	C<->C;	0	0
NELegrR_Vchr1	6354346	G<->A	1	CDS	CCG010171.1	-	206 days, 2:01:00	GCC<->GTC;	A<->V;	0	1
NELegrR_Vchr1	6354463	T<->C	1	CDS	CCG010171.1	-	201 days, 5:01:00	CAT<->CGT;	H<->R;	0	1
NELegrR_Vchr1	6357926	C<->T	1	CDS	CCG010171.1	-	119 days, 22:00:00	GGC<->AGC;	G<->S;	0	1
NELegrR_Vchr1	6358230	A<->G	1	CDS	CCG010171.1	-	107 days, 6:02:00	TAT<->TAC;	Y<->Y;	0	0
NELegrR_Vchr1	6358406	G<->A	1	CDS	CCG010171.1	-	99 days, 22:00:00	CAT<->TAT;	H<->Y;	1	1
NELegrR_Vchr1	6362004	C<->T	1	CDS	CCG010171.1	-	87 days, 14:01:00	CGA<->CAA;	R<->Q;	1	1
NELegrR_Vchr1	6362841	G<->C	1	CDS	CCG010171.1	-	52 days, 17:01:00	GCC<->GGC;	A<->G;	1	1
NELegrR_Vchr1	6363979	G<->T	1	CDS	CCG010171.1	-	5 days, 7:00:00	CTT<->ATT;	L<->I;	0	1
NELegrR_Vchr1	6404462	A<->G	1	CDS	CCG010172.1	+	35 days, 6:02:00	AAA<->AAG;	K<->K;	0	0
NELegrR_Vchr1	6404826	G<->T	1	Exon_start	CCG010172.1	+	46 days, 14:01:00	GGG<->GTG;	G<->V;	1	1
NELegrR_Vchr1	6437777	A<->G	1	CDS	CCG010173.1	-	12 days, 14:01:00	GTC<->GCC;	V<->A;	0	1
NELegrR_Vchr1	6471741	T<->C	1	CDS	CCG010174.1	+	35 days, 8:01:00	GTT<->GCT;	V<->A;	0	1
NELegrR_Vchr1	6471768	G<->C	1	CDS	CCG010174.1	+	36 days, 11:01:00	GGC<->GCC;	G<->A;	1	1
NELegrR_Vchr1	6478656	T<->C	1	CDS	CCG010175.1	-	9 days, 5:01:00	CAG<->CGG;	Q<->R;	1	1
NELegrR_Vchr1	6479206	A<->G	1	CDS	CCG010176.1	-	8 days, 5:01:00	GTA<->GCA;	V<->A;	0	1
NELegrR_Vchr1	6479265	A<->G	1	CDS	CCG010176.1	-	5 days, 18:02:00	AAT<->AAC;	N<->N;	0	0
NELegrR_Vchr1	6479309	T<->C	1	CDS	CCG010176.1	-	3 days, 22:00:00	AAG<->GAG;	K<->E;	1	1
NELegrR_Vchr1	6479391	C<->T	1	CDS	CCG010176.1	-	12:02:00	GCG<->GCA;	A<->A;	0	0
NELegrR_Vchr1	6514212	T<->C	1	CDS	CCG018166.1	-	12 days, 13:00:00	AAT<->GAT;	N<->D;	1	1
NELegrR_Vchr1	6514698	G<->A	1	CDS	CCG018166.1	-	07:00:00	CAT<->TAT;	H<->Y;	1	1
NELegrR_Vchr1	6621478	T<->C	1	CDS	CCG023261.1	-	50 days, 7:00:00	ATC<->GTC;	I<->V;	0	1
NELegrR_Vchr1	6621479	G<->A	1	CDS	CCG023261.1	-	50 days, 6:02:00	GCC<->GCT;	A<->A;	0	0
NELegrR_Vchr1	6644109	T<->C	1	CDS	CCG023263.1	+	16:00:00	TCG<->CCG;	S<->P;	1	1
NELegrR_Vchr1	6644184	C<->T	1	CDS	CCG023263.1	+	3 days, 19:00:00	CGG<->TGG;	R<->W;	1	1
NELegrR_Vchr1	6644288	A<->G	1	CDS	CCG023263.1	+	8 days, 3:02:00	CTA<->CTG;	L<->L;	0	0
NELegrR_Vchr1	6648723	A<->C	1	CDS	CCG023264.2	+	5 days, 16:00:00	AAG<->CAG;	K<->Q;	1	1
NELegrR_Vchr1	6651007	T<->C	1	CDS	CCG023264.2	+	45 days, 22:00:00	TTG<->CTG;	L<->L;	0	0
NELegrR_Vchr1	6654767	A<->G	1	CDS	CCG023265.1	-	38 days, 5:01:00	GTT<->GCT;	V<->A;	0	1
NELegrR_Vchr1	6697248	C<->A	1	CDS	CCG023266.1	+	2 days, 5:01:00	CCT<->CAT;	P<->H;	1	1
NELegrR_Vchr1	6697319	G<->A	1	CDS	CCG023266.1	+	5 days, 4:00:00	GAG<->AAG;	E<->K;	1	1
NELegrR_Vchr1	6698200	A<->G	1	CDS	CCG023266.1	+	20 days, 22:00:00	ACA<->GCA;	T<->A;	1	1
NELegrR_Vchr1	6703199	C<->T	1	CDS	CCG023267.1	-	7 days, 5:01:00	CGT<->CAT;	R<->H;	0	1
NELegrR_Vchr1	6703309	G<->A	1	CDS	CCG023267.1	-	2 days, 15:02:00	ATC<->ATT;	I<->I;	0	0
NELegrR_Vchr1	6703340	A<->G	1	CDS	CCG023267.1	-	1 day, 8:01:00	CTG<->CCG;	L<->P;	0	1
NELegrR_Vchr1	6705244	T<->C	1	CDS	CCG023268.1	+	7 days, 9:02:00	ACT<->ACC;	T<->T;	0	0
NELegrR_Vchr1	6705312	T<->A	1	CDS	CCG023268.1	+	10 days, 5:01:00	CTA<->CAA;	L<->Q;	1	1
NELegrR_Vchr1	6705405	C<->T	1	CDS	CCG023268.1	+	14 days, 2:01:00	ACG<->ATG;	T<->M;	1	1
NELegrR_Vchr1	6705497	G<->A	1	CDS	CCG023268.1	+	17 days, 22:00:00	GAG<->AAG;	E<->K;	1	1
NELegrR_Vchr1	6705810	G<->T	1	CDS	CCG023268.1	+	22 days, 16:00:00	GAG<->TAG;	E<->U;	1	1
NELegrR_Vchr1	6705811	A<->C	1	CDS	CCG023268.1	+	22 days, 17:01:00	GAG<->GCG;	E<->A;	1	1
NELegrR_Vchr1	6706022	T<->C	1	CDS	CCG023268.1	+	31 days, 12:02:00	GGT<->GGC;	G<->G;	0	0
NELegrR_Vchr1	6706226	T<->C	1	CDS	CCG023269.1	-	36 days, 1:00:00	AGT<->GGT;	S<->G;	0	1
NELegrR_Vchr1	6706374	G<->C	1	CDS	CCG023269.1	-	29 days, 21:02:00	ATC<->ATG;	I<->M;	0	1
NELegrR_Vchr1	6716893	C<->A	1	CDS	CCG023270.2	-	14 days, 19:00:00	GCT<->TCT;	A<->S;	1	1
NELegrR_Vchr1	6719038	C<->T	1	CDS	CCG023270.2	-	12:02:00	GAG<->GAA;	E<->E;	0	0
NELegrR_Vchr1	6728964	T<->C	1	CDS	CCG023273.1	+	2 days, 4:00:00	TGT<->CGT;	C<->R;	1	1
NELegrR_Vchr1	6728965	G<->C	1	CDS	CCG023273.1	+	2 days, 5:01:00	TGT<->TCT;	C<->S;	0	1
NELegrR_Vchr1	6729363	G<->A	1	CDS	CCG023273.1	+	18 days, 19:00:00	GAG<->AAG;	E<->K;	1	1
NELegrR_Vchr1	6735253	T<->C	1	CDS	CCG023274.1	-	68 days, 12:02:00	AAA<->AAG;	K<->K;	0	0
NELegrR_Vchr1	6736153	A<->T	1	CDS	CCG023274.1	-	49 days, 21:02:00	CCT<->CCA;	P<->P;	0	0
NELegrR_Vchr1	6736315	A<->G	1	CDS	CCG023274.1	-	43 days, 3:02:00	TCT<->TCC;	S<->S;	0	0
NELegrR_Vchr1	6736455	G<->A	1	CDS	CCG023274.1	-	41 days, 18:02:00	ATC<->ATT;	I<->I;	0	0
NELegrR_Vchr1	6747407	C<->T	1	CDS	CCG023275.1	+	16 days, 0:02:00	CTC<->CTT;	L<->L;	0	0
NELegrR_Vchr1	6747578	C<->T	1	CDS	CCG023275.1	+	23 days, 3:02:00	ATC<->ATT;	I<->I;	0	0
NELegrR_Vchr1	6748600	T<->C	1	CDS	CCG023275.1	+	56 days, 6:02:00	GTT<->GTC;	V<->V;	0	0
NELegrR_Vchr1	6794531	A<->G	1	CDS	CCG023276.1	-	4 days, 3:02:00	ACT<->ACC;	T<->T;	0	0
NELegrR_Vchr1	6836337	A<->G	1	CDS	CCG023277.2	+	8 days, 23:01:00	CAG<->CGG;	Q<->R;	1	1
NELegrR_Vchr1	6836464	C<->G	1	CDS	CCG023277.2	+	14 days, 6:02:00	TTC<->TTG;	F<->L;	0	1
NELegrR_Vchr1	6844988	G<->C	1	CDS	CCG023278.1	-	29 days, 18:02:00	TGC<->TGG;	C<->W;	1	1
NELegrR_Vchr1	6845060	T<->G	1	CDS	CCG023278.1	-	26 days, 18:02:00	AAA<->AAC;	K<->N;	1	1
NELegrR_Vchr1	6845061	T<->C	1	CDS	CCG023278.1	-	26 days, 17:01:00	AAA<->AGA;	K<->R;	0	1
NELegrR_Vchr1	6845392	G<->A	1	CDS	CCG023278.1	-	25 days, 23:01:00	CCG<->CTG;	P<->L;	0	1
NELegrR_Vchr1	6845489	A<->T	1	CDS	CCG023278.1	-	21 days, 22:00:00	TTC<->ATC;	F<->I;	0	1
NELegrR_Vchr1	6845597	C<->A	1	CDS	CCG023278.1	-	17 days, 10:00:00	GAT<->TAT;	D<->Y;	1	1
NELegrR_Vchr1	6846769	C<->G	1	CDS	CCG023278.1	-	15 days, 22:00:00	GAG<->CAG;	E<->Q;	1	1
NELegrR_Vchr1	6846790	T<->A	1	CDS	CCG023278.1	-	15 days, 1:00:00	AGT<->TGT;	S<->C;	0	1
NELegrR_Vchr1	6859911	A<->G	1	CDS	CCG023279.1	+	3 days, 10:00:00	AAA<->GAA;	K<->E;	1	1
NELegrR_Vchr1	6860087	A<->C	1	CDS	CCG023279.1	+	10 days, 18:02:00	AAA<->AAC;	K<->N;	1	1
NELegrR_Vchr1	6865376	C<->T	1	CDS	CCG023280.1	+	4 days, 0:02:00	ATC<->ATT;	I<->I;	0	0
NELegrR_Vchr1	6865439	C<->T	1	CDS	CCG023280.1	+	6 days, 15:02:00	CAC<->CAT;	H<->H;	0	0
NELegrR_Vchr1	6866041	A<->G	1	CDS	CCG023280.1	+	12 days, 4:00:00	ACA<->GCA;	T<->A;	1	1
NELegrR_Vchr1	6879374	G<->T	1	CDS	CCG023281.1	-	2 days, 17:01:00	CCA<->CAA;	P<->Q;	1	1
NELegrR_Vchr1	6885615	C<->A	1	CDS	CCG023282.1	+	13 days, 20:01:00	TCC<->TAC;	S<->Y;	0	1
NELegrR_Vchr1	6886537	T<->C	1	CDS	CCG023282.1	+	19 days, 11:01:00	GTC<->GCC;	V<->A;	0	1
NELegrR_Vchr1	6907466	C<->T	1	CDS	CCG023283.1	+	6 days, 4:00:00	CTG<->TTG;	L<->L;	0	0
NELegrR_Vchr1	6912624	G<->A	1	CDS	CCG023283.1	+	14 days, 2:01:00	CGT<->CAT;	R<->H;	0	1
NELegrR_Vchr1	6944658	G<->A	1	CDS	CCG023284.1	+	7 days, 3:02:00	AAG<->AAA;	K<->K;	0	0
NELegrR_Vchr1	6944709	G<->A	1	CDS	CCG023284.1	+	9 days, 6:02:00	GGG<->GGA;	G<->G;	0	0
NELegrR_Vchr1	6944730	A<->C	1	CDS	CCG023284.1	+	10 days, 3:02:00	GCA<->GCC;	A<->A;	0	0
NELegrR_Vchr1	6944909	A<->T	1	CDS	CCG023284.1	+	17 days, 14:01:00	AAG<->ATG;	K<->M;	1	1
NELegrR_Vchr1	6979115	C<->T	1	CDS	CCG023286.1	+	32 days, 1:00:00	CAT<->TAT;	H<->Y;	1	1
NELegrR_Vchr1	6993984	A<->G	1	CDS	CCG023287.1	+	9 days, 15:02:00	CGA<->CGG;	R<->R;	0	0
NELegrR_Vchr1	6994114	C<->A	1	CDS	CCG023287.1	+	15 days, 1:00:00	CTG<->ATG;	L<->M;	0	1
NELegrR_Vchr1	6996197	G<->A	1	CDS	CCG023287.1	+	46 days, 5:01:00	AGG<->AAG;	R<->K;	0	1
NELegrR_Vchr1	6996254	C<->T	1	CDS	CCG023287.1	+	48 days, 14:01:00	GCA<->GTA;	A<->V;	0	1
NELegrR_Vchr1	7003751	C<->G	1	CDS	CCG023288.1	+	16 days, 18:02:00	CCC<->CCG;	P<->P;	0	0
NELegrR_Vchr1	7046098	G<->A	1	CDS	CCG023291.1	+	5 days, 23:01:00	AGT<->AAT;	S<->N;	0	1
NELegrR_Vchr1	7046105	T<->C	1	CDS	CCG023291.1	+	6 days, 6:02:00	TTT<->TTC;	F<->F;	0	0
NELegrR_Vchr1	7056311	A<->G	1	CDS	CCG023292.1	+	15:02:00	GTA<->GTG;	V<->V;	0	0
NELegrR_Vchr1	7072517	G<->A	1	CDS	CCG023293.1	+	09:02:00	TCG<->TCA;	S<->S;	0	0
NELegrR_Vchr1	7072627	T<->C	1	CDS	CCG023293.1	+	4 days, 23:01:00	GTG<->GCG;	V<->A;	0	1
NELegrR_Vchr1	7072655	C<->T	1	CDS	CCG023293.1	+	6 days, 3:02:00	AAC<->AAT;	N<->N;	0	0
NELegrR_Vchr1	7072720	A<->T	1	CDS	CCG023293.1	+	8 days, 20:01:00	TAT<->TTT;	Y<->F;	1	1
NELegrR_Vchr1	7072798	C<->T	1	CDS	CCG023293.1	+	12 days, 2:01:00	GCT<->GTT;	A<->V;	0	1
NELegrR_Vchr1	7093814	A<->G	1	CDS	CCG023294.1	+	1 day, 21:02:00	CAA<->CAG;	Q<->Q;	0	0
NELegrR_Vchr1	7093856	T<->C	1	CDS	CCG023294.1	+	3 days, 15:02:00	AAT<->AAC;	N<->N;	0	0
NELegrR_Vchr1	7094045	C<->G	1	CDS	CCG023294.1	+	11 days, 12:02:00	TGC<->TGG;	C<->W;	1	1
NELegrR_Vchr1	7094080	A<->G	1	CDS	CCG023294.1	+	12 days, 23:01:00	AAA<->AGA;	K<->R;	0	1
NELegrR_Vchr1	7094238	G<->A	1	CDS	CCG023294.1	+	19 days, 13:00:00	GTG<->ATG;	V<->M;	0	1
NELegrR_Vchr1	7094383	A<->G	1	CDS	CCG023294.1	+	25 days, 14:01:00	CAG<->CGG;	Q<->R;	1	1
NELegrR_Vchr1	7108268	T<->G	1	CDS	CCG023295.1	-	10 days, 4:00:00	ATG<->CTG;	M<->L;	0	1
NELegrR_Vchr1	7113316	G<->A	1	CDS	CCG023296.1	-	11 days, 8:01:00	TCG<->TTG;	S<->L;	1	1
NELegrR_Vchr1	7113437	A<->G	1	CDS	CCG023296.1	-	6 days, 7:00:00	TTG<->CTG;	L<->L;	0	0
NELegrR_Vchr1	7113549	A<->G	1	CDS	CCG023296.1	-	1 day, 15:02:00	GCT<->GCC;	A<->A;	0	0
NELegrR_Vchr1	7137584	G<->T	1	CDS	CCG023297.1	-	20:01:00	CCT<->CAT;	P<->H;	1	1
NELegrR_Vchr1	7184707	C<->T	1	CDS	CCG023298.1	+	7 days, 15:02:00	AAC<->AAT;	N<->N;	0	0
NELegrR_Vchr1	7379486	G<->A	1	CDS	CCG029103.1	-	8 days, 0:02:00	CTC<->CTT;	L<->L;	0	0
NELegrR_Vchr1	7379495	C<->T	1	CDS	CCG029103.1	-	7 days, 15:02:00	TCG<->TCA;	S<->S;	0	0
NELegrR_Vchr1	7411289	A<->G	1	CDS	CCG029105.2	+	23 days, 21:02:00	AAA<->AAG;	K<->K;	0	0
NELegrR_Vchr1	7411523	G<->A	1	CDS	CCG029105.2	+	33 days, 15:02:00	TCG<->TCA;	S<->S;	0	0
NELegrR_Vchr1	7411655	G<->A	1	CDS	CCG029105.2	+	39 days, 3:02:00	TTG<->TTA;	L<->L;	0	0
NELegrR_Vchr1	7422676	G<->A	1	CDS	CCG029105.2	+	94 days, 5:01:00	AGG<->AAG;	R<->K;	0	1
NELegrR_Vchr1	7532612	C<->T	1	CDS	CCG029107.1	+	16 days, 14:01:00	CCG<->CTG;	P<->L;	0	1
NELegrR_Vchr1	7573930	G<->A	1	CDS	CCG029108.2	+	3 days, 1:00:00	GGC<->AGC;	G<->S;	0	1
NELegrR_Vchr1	7574863	T<->C	1	CDS	CCG029108.2	+	29 days, 3:02:00	GGT<->GGC;	G<->G;	0	0
NELegrR_Vchr1	7575125	G<->A	1	CDS	CCG029108.2	+	40 days, 1:00:00	GTT<->ATT;	V<->I;	0	1
NELegrR_Vchr1	7592945	A<->G	1	CDS	CCG029109.1	+	51 days, 3:02:00	CGA<->CGG;	R<->R;	0	0
NELegrR_Vchr1	7595587	T<->C	1	CDS	CCG029109.1	+	60 days, 0:02:00	ATT<->ATC;	I<->I;	0	0
NELegrR_Vchr1	7600743	A<->G	1	CDS	CCG029109.1	+	73 days, 8:01:00	AAA<->AGA;	K<->R;	0	1
NELegrR_Vchr1	7604674	T<->C	1	CDS	CCG029109.1	+	88 days, 21:02:00	GGT<->GGC;	G<->G;	0	0
NELegrR_Vchr1	7657338	G<->A	1	CDS	CCG029110.3	+	3 days, 2:01:00	CGC<->CAC;	R<->H;	0	1
NELegrR_Vchr1	7668611	A<->G	1	CDS	CCG029110.3	+	30 days, 8:01:00	GAC<->GGC;	D<->G;	1	1
NELegrR_Vchr1	7668642	T<->C	1	CDS	CCG029110.3	+	31 days, 15:02:00	ATT<->ATC;	I<->I;	0	0
NELegrR_Vchr1	7668906	C<->T	1	CDS	CCG029110.3	+	42 days, 15:02:00	GCC<->GCT;	A<->A;	0	0
NELegrR_Vchr1	7706895	A<->G	1	CDS	CCG029111.1	+	4 days, 21:02:00	TCA<->TCG;	S<->S;	0	0
NELegrR_Vchr1	7706924	C<->T	1	CDS	CCG029111.1	+	6 days, 2:01:00	GCT<->GTT;	A<->V;	0	1
NELegrR_Vchr1	7708857	T<->C	1	CDS	CCG029111.1	+	39 days, 5:01:00	TTC<->TCC;	F<->S;	1	1
NELegrR_Vchr1	7712103	T<->C	1	CDS	CCG029111.1	+	63 days, 18:02:00	GTT<->GTC;	V<->V;	0	0
NELegrR_Vchr1	7728200	C<->T	1	CDS	CCG029112.1	+	8 days, 10:00:00	CTT<->TTT;	L<->F;	0	1
NELegrR_Vchr1	7742548	A<->G	1	CDS	CCG029113.2	+	47 days, 1:00:00	ATA<->GTA;	I<->V;	0	1
NELegrR_Vchr1	7742702	A<->G	1	CDS	CCG029113.2	+	53 days, 11:01:00	AAG<->AGG;	K<->R;	0	1
NELegrR_Vchr1	7766536	C<->T	1	CDS	CCG029114.1	+	5 days, 17:01:00	ACG<->ATG;	T<->M;	1	1
NELegrR_Vchr1	7766729	A<->G	1	CDS	CCG029114.1	+	13 days, 18:02:00	CAA<->CAG;	Q<->Q;	0	0
NELegrR_Vchr1	7766821	C<->A	1	CDS	CCG029114.1	+	17 days, 14:01:00	CCT<->CAT;	P<->H;	1	1
NELegrR_Vchr1	7766864	G<->A	1	CDS	CCG029114.1	+	19 days, 9:02:00	CAG<->CAA;	Q<->Q;	0	0
NELegrR_Vchr1	7766949	G<->T	1	CDS	CCG029114.1	+	22 days, 22:00:00	GAG<->TAG;	E<->U;	1	1
NELegrR_Vchr1	7766954	C<->G	1	CDS	CCG029114.1	+	23 days, 3:02:00	ATC<->ATG;	I<->M;	0	1
NELegrR_Vchr1	7766999	A<->G	1	CDS	CCG029114.1	+	25 days, 0:02:00	CAA<->CAG;	Q<->Q;	0	0
NELegrR_Vchr1	7776885	A<->G	1	CDS	CCG029115.2	-	23 days, 8:01:00	TTG<->TCG;	L<->S;	1	1
NELegrR_Vchr1	7777151	C<->T	1	CDS	CCG029115.2	-	12 days, 6:02:00	TTG<->TTA;	L<->L;	0	0
NELegrR_Vchr1	7786605	A<->C	1	CDS	CCG029116.2	-	54 days, 8:01:00	ATA<->AGA;	I<->R;	1	1
NELegrR_Vchr1	7787376	T<->C	1	CDS	CCG029116.2	-	40 days, 23:01:00	AAT<->AGT;	N<->S;	0	1
NELegrR_Vchr1	7791826	G<->A	1	CDS	CCG029116.2	-	11 days, 18:02:00	GGC<->GGT;	G<->G;	0	0
NELegrR_Vchr1	7791838	C<->T	1	CDS	CCG029116.2	-	11 days, 6:02:00	GTG<->GTA;	V<->V;	0	0
NELegrR_Vchr1	7808768	G<->A	1	CDS	CCG029117.1	+	34 days, 1:00:00	GGT<->AGT;	G<->S;	0	1
NELegrR_Vchr1	7812435	C<->T	1	CDS	CCG029118.1	-	2 days, 22:00:00	GCA<->ACA;	A<->T;	1	1
NELegrR_Vchr1	7812461	C<->T	1	CDS	CCG029118.1	-	1 day, 20:01:00	CGA<->CAA;	R<->Q;	1	1
NELegrR_Vchr1	7820361	T<->C	1	CDS	CCG029119.1	+	6 days, 21:02:00	GAT<->GAC;	D<->D;	0	0
NELegrR_Vchr1	7820448	C<->G	1	CDS	CCG029119.1	+	10 days, 12:02:00	GCC<->GCG;	A<->A;	0	0
NELegrR_Vchr1	7820545	C<->A	1	CDS	CCG029119.1	+	14 days, 13:00:00	CGG<->AGG;	R<->R;	0	0
NELegrR_Vchr1	7820593	T<->C	1	CDS	CCG029119.1	+	16 days, 13:00:00	TTC<->CTC;	F<->L;	0	1
NELegrR_Vchr1	7824389	A<->C	1	CDS	CCG029119.1	+	27 days, 0:02:00	CGA<->CGC;	R<->R;	0	0
NELegrR_Vchr1	7825507	A<->G	1	CDS	CCG029119.1	+	36 days, 5:01:00	CAA<->CGA;	Q<->R;	1	1
NELegrR_Vchr1	7828627	A<->G	1	CDS	CCG029120.1	-	7 days, 20:01:00	TTA<->TCA;	L<->S;	1	1
NELegrR_Vchr1	7860287	C<->T	1	CDS	CCG029122.1	-	4 days, 1:00:00	GCG<->ACG;	A<->T;	1	1
NELegrR_Vchr1	7860337	C<->G	1	CDS	CCG029122.1	-	1 day, 23:01:00	AGT<->ACT;	S<->T;	0	1
NELegrR_Vchr1	7906283	A<->T	1	CDS	CCG029123.1	+	13 days, 7:00:00	ACC<->TCC;	T<->S;	0	1
NELegrR_Vchr1	7906393	A<->G	1	CDS	CCG029123.1	+	17 days, 21:02:00	GAA<->GAG;	E<->E;	0	0
NELegrR_Vchr1	7906441	T<->C	1	CDS	CCG029123.1	+	19 days, 21:02:00	CCT<->CCC;	P<->P;	0	0
NELegrR_Vchr1	7925286	C<->G	1	CDS	CCG029124.1	+	10 days, 6:02:00	TCC<->TCG;	S<->S;	0	0
NELegrR_Vchr1	7925767	G<->T	1	Exon_start	CCG029124.1	+	11 days, 2:01:00	AGT<->ATT;	S<->I;	1	1
NELegrR_Vchr1	7926032	G<->T	1	CDS	CCG029124.1	+	22 days, 3:02:00	AGG<->AGT;	R<->S;	1	1
NELegrR_Vchr1	7927499	C<->A	1	CDS	CCG029124.1	+	47 days, 16:00:00	CTT<->ATT;	L<->I;	0	1
NELegrR_Vchr1	7927642	G<->T	1	CDS	CCG029124.1	+	53 days, 15:02:00	GGG<->GGT;	G<->G;	0	0
NELegrR_Vchr1	7927742	C<->T	1	CDS	CCG029124.1	+	57 days, 19:00:00	CCT<->TCT;	P<->S;	1	1
NELegrR_Vchr1	7940935	G<->A	1	CDS	CCG029125.2	-	15 days, 23:01:00	ACA<->ATA;	T<->I;	1	1
NELegrR_Vchr1	7962508	G<->A	1	CDS	CCG029126.1	+	20 days, 4:00:00	GAT<->AAT;	D<->N;	1	1
NELegrR_Vchr1	7962711	T<->A	1	CDS	CCG029126.1	+	28 days, 15:02:00	GGT<->GGA;	G<->G;	0	0
NELegrR_Vchr1	7963937	G<->A	1	CDS	CCG029126.1	+	62 days, 23:01:00	GGC<->GAC;	G<->D;	1	1
NELegrR_Vchr1	7970999	A<->G	1	CDS	CCG029127.1	+	2 days, 7:00:00	ATT<->GTT;	I<->V;	0	1
NELegrR_Vchr1	7971086	C<->T	1	CDS	CCG029127.1	+	5 days, 22:00:00	CCT<->TCT;	P<->S;	1	1
NELegrR_Vchr1	7971611	C<->T	1	CDS	CCG029127.1	+	27 days, 19:00:00	CGG<->TGG;	R<->W;	1	1
NELegrR_Vchr1	7973454	T<->A	1	CDS	CCG029127.1	+	37 days, 3:02:00	GCT<->GCA;	A<->A;	0	0
NELegrR_Vchr1	7974390	G<->A	1	CDS	CCG029127.1	+	57 days, 18:02:00	ACG<->ACA;	T<->T;	0	0
NELegrR_Vchr1	7976409	T<->A	1	CDS	CCG029128.1	+	24 days, 15:02:00	CCT<->CCA;	P<->P;	0	0
NELegrR_Vchr1	7977506	C<->T	1	CDS	CCG029128.1	+	61 days, 0:02:00	CCC<->CCT;	P<->P;	0	0
NELegrR_Vchr1	7986954	G<->A	1	CDS	CCG029129.1	-	69 days, 17:01:00	ACT<->ATT;	T<->I;	1	1
NELegrR_Vchr1	7987228	C<->G	1	CDS	CCG029129.1	-	58 days, 7:00:00	GCC<->CCC;	A<->P;	0	1
NELegrR_Vchr1	7989199	A<->G	1	CDS	CCG029129.1	-	32 days, 6:02:00	GAT<->GAC;	D<->D;	0	0
NELegrR_Vchr1	7989445	T<->C	1	CDS	CCG029129.1	-	22 days, 0:02:00	TCA<->TCG;	S<->S;	0	0
NELegrR_Vchr1	7989576	G<->C	1	CDS	CCG029129.1	-	16 days, 13:00:00	CCC<->GCC;	P<->A;	0	1
NELegrR_Vchr1	7989633	G<->C	1	CDS	CCG029129.1	-	14 days, 4:00:00	CTA<->GTA;	L<->V;	0	1
NELegrR_Vchr1	7989639	G<->C	1	CDS	CCG029129.1	-	13 days, 22:00:00	CTC<->GTC;	L<->V;	0	1
NELegrR_Vchr1	7994750	G<->A	1	CDS	CCG029130.1	-	7 days, 10:00:00	CTG<->TTG;	L<->L;	0	0
NELegrR_Vchr1	8026105	A<->G	1	CDS	CCG019411.1	-	17 days, 15:02:00	TCT<->TCC;	S<->S;	0	0
NELegrR_Vchr1	8029955	T<->C	1	CDS	CCG019412.1	-	50 days, 17:01:00	GAA<->GGA;	E<->G;	1	1
NELegrR_Vchr1	8030159	T<->C	1	CDS	CCG019412.1	-	42 days, 5:01:00	GAG<->GGG;	E<->G;	1	1
NELegrR_Vchr1	8030722	C<->T	1	CDS	CCG019412.1	-	18 days, 18:02:00	GCG<->GCA;	A<->A;	0	0
NELegrR_Vchr1	8039878	G<->T	1	CDS	CCG019413.1	-	1 day, 10:00:00	CGT<->AGT;	R<->S;	1	1
NELegrR_Vchr1	8051662	G<->T	1	CDS	CCG019414.1	-	15 days, 5:01:00	TCT<->TAT;	S<->Y;	0	1
NELegrR_Vchr1	8067598	A<->T	1	CDS	CCG019415.1	-	3 days, 18:02:00	AAT<->AAA;	N<->K;	1	1
NELegrR_Vchr1	8091805	G<->A	1	CDS	CCG019416.1	-	15 days, 9:02:00	GTC<->GTT;	V<->V;	0	0
NELegrR_Vchr1	8091813	T<->C	1	CDS	CCG019416.1	-	15 days, 1:00:00	ATC<->GTC;	I<->V;	0	1
NELegrR_Vchr1	8091926	G<->T	1	CDS	CCG019416.1	-	10 days, 8:01:00	GCC<->GAC;	A<->D;	1	1
NELegrR_Vchr1	8091931	A<->T	1	CDS	CCG019416.1	-	10 days, 3:02:00	TCT<->TCA;	S<->S;	0	0
NELegrR_Vchr1	8091958	T<->A	1	CDS	CCG019416.1	-	9 days, 0:02:00	ATA<->ATT;	I<->I;	0	0
NELegrR_Vchr1	8107908	A<->G	1	CDS	CCG019417.2	+	6 days, 6:02:00	GGA<->GGG;	G<->G;	0	0
NELegrR_Vchr1	8108031	A<->G	1	CDS	CCG019417.2	+	11 days, 9:02:00	TTA<->TTG;	L<->L;	0	0
NELegrR_Vchr1	8108261	G<->A	1	CDS	CCG019417.2	+	20 days, 23:01:00	CGT<->CAT;	R<->H;	0	1
NELegrR_Vchr1	8111684	C<->T	1	CDS	CCG019417.2	+	87 days, 10:00:00	CCT<->TCT;	P<->S;	1	1
NELegrR_Vchr1	8111703	A<->G	1	CDS	CCG019417.2	+	88 days, 5:01:00	GAC<->GGC;	D<->G;	1	1
NELegrR_Vchr1	8115732	G<->A	1	CDS	CCG019418.2	-	11 days, 12:02:00	CGC<->CGT;	R<->R;	0	0
NELegrR_Vchr1	8127991	T<->A	1	CDS	CCG019419.1	-	95 days, 5:01:00	AAT<->ATT;	N<->I;	1	1
NELegrR_Vchr1	8128888	A<->C	1	CDS	CCG019419.1	-	72 days, 5:01:00	TTC<->TGC;	F<->C;	1	1
NELegrR_Vchr1	8128916	C<->T	1	CDS	CCG019419.1	-	71 days, 1:00:00	GAT<->AAT;	D<->N;	1	1
NELegrR_Vchr1	8133482	C<->T	1	CDS	CCG019419.1	-	36 days, 3:02:00	CAG<->CAA;	Q<->Q;	0	0
NELegrR_Vchr1	8133775	A<->G	1	CDS	CCG019419.1	-	28 days, 12:02:00	TTT<->TTC;	F<->F;	0	0
NELegrR_Vchr1	8136088	T<->C	1	CDS	CCG019419.1	-	1 day, 7:00:00	ATG<->GTG;	M<->V;	0	1
NELegrR_Vchr1	8172399	C<->G	1	CDS	CCG019420.1	-	44 days, 12:02:00	GAG<->GAC;	E<->D;	0	1
NELegrR_Vchr1	8172452	C<->T	1	CDS	CCG019420.1	-	42 days, 7:00:00	GAC<->AAC;	D<->N;	1	1
NELegrR_Vchr1	8173152	A<->C	1	CDS	CCG019420.1	-	13 days, 3:02:00	GTT<->GTG;	V<->V;	0	0
NELegrR_Vchr1	8197936	A<->G	1	CDS	CCG019421.1	+	9 days, 1:00:00	ATT<->GTT;	I<->V;	0	1
NELegrR_Vchr1	8202931	T<->C	1	CDS	CCG019422.1	+	13 days, 18:02:00	GAT<->GAC;	D<->D;	0	0
NELegrR_Vchr1	8209076	G<->A	1	CDS	CCG019423.1	-	7 days, 18:02:00	TCC<->TCT;	S<->S;	0	0
NELegrR_Vchr1	8211839	A<->G	1	CDS	CCG019424.1	-	62 days, 9:02:00	GCT<->GCC;	A<->A;	0	0
NELegrR_Vchr1	8212289	C<->T	1	CDS	CCG019424.1	-	43 days, 15:02:00	GCG<->GCA;	A<->A;	0	0
NELegrR_Vchr1	8212567	T<->C	1	CDS	CCG019424.1	-	35 days, 9:02:00	GGA<->GGG;	G<->G;	0	0
NELegrR_Vchr1	8228482	T<->A	1	CDS	CCG019425.1	-	114 days, 20:01:00	CAG<->CTG;	Q<->L;	1	1
NELegrR_Vchr1	8230263	A<->C	1	CDS	CCG019425.1	-	71 days, 3:02:00	AGT<->AGG;	S<->R;	1	1
NELegrR_Vchr1	8230264	C<->T	1	CDS	CCG019425.1	-	71 days, 2:01:00	AGT<->AAT;	S<->N;	0	1
NELegrR_Vchr1	8230895	T<->C	1	CDS	CCG019425.1	-	44 days, 19:00:00	AAG<->GAG;	K<->E;	1	1
NELegrR_Vchr1	8230920	C<->T	1	CDS	CCG019425.1	-	43 days, 18:02:00	GTG<->GTA;	V<->V;	0	0
NELegrR_Vchr1	8231501	G<->A	1	CDS	CCG019425.1	-	19 days, 13:00:00	CTC<->TTC;	L<->F;	0	1
NELegrR_Vchr1	8232857	T<->C	1	Exon_end	CCG019425.1	-	3 days, 7:00:00	AAG<->GAG;	K<->E;	1	1
NELegrR_Vchr1	8238664	T<->A	1	CDS	CCG019426.1	-	63 days, 16:00:00	AGT<->TGT;	S<->C;	0	1
NELegrR_Vchr1	8239574	C<->T	1	CDS	CCG019426.1	-	50 days, 6:02:00	ATG<->ATA;	M<->I;	0	1
NELegrR_Vchr1	8239937	G<->A	1	CDS	CCG019426.1	-	35 days, 3:02:00	TAC<->TAT;	Y<->Y;	0	0
NELegrR_Vchr1	8247038	A<->G	1	CDS	CCG019426.1	-	16 days, 5:01:00	TTT<->TCT;	F<->S;	1	1
NELegrR_Vchr1	8247347	A<->G	1	CDS	CCG019426.1	-	3 days, 8:01:00	GTG<->GCG;	V<->A;	0	1
NELegrR_Vchr1	8247357	A<->G	1	CDS	CCG019426.1	-	2 days, 22:00:00	TTG<->CTG;	L<->L;	0	0
NELegrR_Vchr1	8259450	C<->T	1	CDS	CCG019427.1	+	9 days, 19:00:00	CCT<->TCT;	P<->S;	1	1
NELegrR_Vchr1	8262937	G<->C	1	CDS	CCG019428.1	-	37 days, 7:00:00	CGT<->GGT;	R<->G;	1	1
NELegrR_Vchr1	8263008	G<->A	1	CDS	CCG019428.1	-	34 days, 8:01:00	GCG<->GTG;	A<->V;	0	1
NELegrR_Vchr1	8303855	A<->G	1	CDS	CCG019429.1	-	14 days, 12:02:00	CGT<->CGC;	R<->R;	0	0
NELegrR_Vchr1	8303938	T<->C	1	CDS	CCG019429.1	-	11 days, 1:00:00	AGG<->GGG;	R<->G;	1	1
NELegrR_Vchr1	8304694	C<->T	1	CDS	CCG019429.1	-	7 days, 19:00:00	GAG<->AAG;	E<->K;	1	1
NELegrR_Vchr1	8304761	A<->G	1	CDS	CCG019429.1	-	5 days, 0:02:00	GTT<->GTC;	V<->V;	0	0
NELegrR_Vchr1	8304777	A<->G	1	CDS	CCG019429.1	-	4 days, 8:01:00	CTT<->CCT;	L<->P;	0	1
NELegrR_Vchr1	8304817	T<->C	1	CDS	CCG019429.1	-	2 days, 16:00:00	AAC<->GAC;	N<->D;	1	1
NELegrR_Vchr1	8364792	C<->G	1	CDS	CCG019430.1	+	41 days, 12:02:00	GCC<->GCG;	A<->A;	0	0
NELegrR_Vchr1	8366872	G<->A	1	CDS	CCG019431.1	-	15 days, 21:02:00	CTC<->CTT;	L<->L;	0	0
NELegrR_Vchr1	8367431	T<->C	1	CDS	CCG019431.1	-	5 days, 12:02:00	ATA<->ATG;	I<->M;	0	1
NELegrR_Vchr1	8425721	T<->C	1	CDS	CCG019432.1	-	10 days, 5:01:00	CAC<->CGC;	H<->R;	0	1
NELegrR_Vchr1	8425732	C<->T	1	CDS	CCG019432.1	-	9 days, 18:02:00	ACG<->ACA;	T<->T;	0	0
NELegrR_Vchr1	8425787	A<->G	1	CDS	CCG019432.1	-	7 days, 11:01:00	GTA<->GCA;	V<->A;	0	1
NELegrR_Vchr1	8485479	C<->A	1	CDS	CCG019433.1	+	1 day, 4:00:00	CAA<->AAA;	Q<->K;	1	1
NELegrR_Vchr1	8538842	C<->T	1	CDS	CCG019434.1	-	4 days, 10:00:00	GAA<->AAA;	E<->K;	1	1
NELegrR_Vchr1	8538843	A<->G	1	CDS	CCG019434.1	-	4 days, 9:02:00	CTT<->CTC;	L<->L;	0	0
NELegrR_Vchr1	8538874	T<->Y	1	CDS	CCG019434.1	-	3 days, 2:01:00	CAT<->CGT;	H<->R;	0	1
NELegrR_Vchr1	8538879	C<->Y	1	CDS	CCG019434.1	-	2 days, 21:02:00	GTG<->GTA;	V<->V;	0	0
NELegrR_Vchr1	8559094	C<->M	1	CDS	CCG019435.1	+	6 days, 19:00:00	CAT<->AAT;	H<->N;	1	1
NELegrR_Vchr1	8559303	G<->R	1	CDS	CCG019435.1	+	15 days, 12:02:00	TGG<->TGA;	W<->U;	1	1
NELegrR_Vchr1	8559780	G<->R	1	CDS	CCG019435.1	+	35 days, 9:02:00	GGG<->GGA;	G<->G;	0	0
NELegrR_Vchr1	8559783	A<->W	1	CDS	CCG019435.1	+	35 days, 12:02:00	TTA<->TTT;	L<->F;	0	1
NELegrR_Vchr1	8559877	A<->R	1	CDS	CCG019435.1	+	39 days, 10:00:00	ATA<->GTA;	I<->V;	0	1
NELegrR_Vchr1	8560231	C<->Y	1	CDS	CCG019435.1	+	54 days, 4:00:00	CAT<->TAT;	H<->Y;	1	1
NELegrR_Vchr1	8560242	T<->C	1	CDS	CCG019435.1	+	54 days, 15:02:00	TTT<->TTC;	F<->F;	0	0
NELegrR_Vchr1	8560272	T<->Y	1	CDS	CCG019435.1	+	55 days, 21:02:00	CGT<->CGC;	R<->R;	0	0
NELegrR_Vchr1	8560372	C<->Y	1	CDS	CCG019435.1	+	60 days, 1:00:00	CAT<->TAT;	H<->Y;	1	1
NELegrR_Vchr1	8560423	G<->R	1	CDS	CCG019435.1	+	62 days, 4:00:00	GGA<->AGA;	G<->R;	1	1
NELegrR_Vchr1	8560463	G<->R	1	CDS	CCG019435.1	+	63 days, 20:01:00	CGG<->CAG;	R<->Q;	1	1
NELegrR_Vchr1	8582080	C<->Y	1	CDS	CCG019436.1	+	5 days, 6:02:00	GAC<->GAT;	D<->D;	0	0
NELegrR_Vchr1	8582122	C<->Y	1	CDS	CCG019436.1	+	7 days, 0:02:00	AAC<->AAT;	N<->N;	0	0
NELegrR_Vchr1	8582403	C<->T	1	CDS	CCG019436.1	+	18 days, 17:01:00	GCT<->GTT;	A<->V;	0	1
NELegrR_Vchr1	8608059	C<->T	1	CDS	CCG019437.1	+	9 days, 7:00:00	CCT<->TCT;	P<->S;	1	1
NELegrR_Vchr1	8608201	G<->T	1	CDS	CCG019437.1	+	15 days, 5:01:00	CGA<->CTA;	R<->L;	1	1
NELegrR_Vchr1	8608217	C<->T	1	CDS	CCG019437.1	+	15 days, 21:02:00	TGC<->TGT;	C<->C;	0	0
NELegrR_Vchr1	8643310	A<->G	1	CDS	CCG019439.1	-	4 days, 11:01:00	ATG<->ACG;	M<->T;	1	1
NELegrR_Vchr1	8661103	C<->T	1	CDS	CCG019440.1	+	2 days, 5:01:00	CCG<->CTG;	P<->L;	0	1
NELegrR_Vchr1	8661204	A<->C	1	CDS	CCG019440.1	+	6 days, 10:00:00	ACC<->CCC;	T<->P;	1	1
NELegrR_Vchr1	8661638	T<->G	1	CDS	CCG019440.1	+	24 days, 12:02:00	GTT<->GTG;	V<->V;	0	0
NELegrR_Vchr1	8661929	G<->T	1	CDS	CCG019440.1	+	36 days, 15:02:00	GTG<->GTT;	V<->V;	0	0
NELegrR_Vchr1	8670793	T<->C	1	CDS	CCG019440.1	+	66 days, 14:01:00	ATA<->ACA;	I<->T;	1	1
NELegrR_Vchr1	8679872	C<->T	1	CDS	CCG019440.1	+	76 days, 3:02:00	ACC<->ACT;	T<->T;	0	0
NELegrR_Vchr1	8680899	G<->A	1	CDS	CCG019440.1	+	81 days, 7:00:00	GTT<->ATT;	V<->I;	0	1
NELegrR_Vchr1	8680934	T<->C	1	CDS	CCG019440.1	+	82 days, 18:02:00	GTT<->GTC;	V<->V;	0	0
NELegrR_Vchr1	8691477	C<->T	1	CDS	CCG019442.1	-	1 day, 9:02:00	ACG<->ACA;	T<->T;	0	0
NELegrR_Vchr1	8715968	T<->G	1	CDS	CCG019444.1	+	52 days, 22:00:00	TCC<->GCC;	S<->A;	1	1
NELegrR_Vchr1	8727808	G<->A	1	CDS	CCG019445.1	-	54 days, 21:02:00	ATC<->ATT;	I<->I;	0	0
NELegrR_Vchr1	8764357	A<->G	1	CDS	CCG019449.1	+	15:02:00	CCA<->CCG;	P<->P;	0	0
NELegrR_Vchr1	8849712	C<->A	1	CDS	CCG019453.1	+	5 days, 10:00:00	CTC<->ATC;	L<->I;	0	1
NELegrR_Vchr1	8881462	G<->A	1	CDS	CCG019455.1	+	21 days, 14:01:00	CGC<->CAC;	R<->H;	0	1
NELegrR_Vchr1	8882390	C<->G	1	CDS	CCG019455.1	+	29 days, 8:01:00	GCG<->GGG;	A<->G;	1	1
NELegrR_Vchr1	8902385	A<->G	1	CDS	CCG019456.1	+	1 day, 10:00:00	ACT<->GCT;	T<->A;	1	1
NELegrR_Vchr1	8914307	G<->A	1	CDS	CCG019457.1	+	16 days, 19:00:00	GTG<->ATG;	V<->M;	0	1
NELegrR_Vchr1	8925865	G<->A	1	CDS	CCG019459.1	-	108 days, 17:01:00	ACT<->ATT;	T<->I;	1	1
NELegrR_Vchr1	8928791	A<->G	1	CDS	CCG019459.1	-	87 days, 12:02:00	ATT<->ATC;	I<->I;	0	0
NELegrR_Vchr1	8928815	T<->A	1	CDS	CCG019459.1	-	86 days, 12:02:00	GCA<->GCT;	A<->A;	0	0
NELegrR_Vchr1	8929009	C<->T	1	CDS	CCG019459.1	-	78 days, 10:00:00	GAT<->AAT;	D<->N;	1	1
NELegrR_Vchr1	8933714	G<->A	1	CDS	CCG019459.1	-	49 days, 5:01:00	ACT<->ATT;	T<->I;	1	1
NELegrR_Vchr1	8934219	T<->C	1	CDS	CCG019459.1	-	28 days, 4:00:00	ATT<->GTT;	I<->V;	0	1
NELegrR_Vchr1	8935505	C<->T	1	CDS	CCG019459.1	-	7 days, 14:01:00	AGC<->AAC;	S<->N;	0	1
NELegrR_Vchr1	8959260	C<->T	1	CDS	CCG019460.1	-	43 days, 13:00:00	GGT<->AGT;	G<->S;	0	1
NELegrR_Vchr1	8959282	T<->C	1	CDS	CCG019460.1	-	42 days, 15:02:00	GAA<->GAG;	E<->E;	0	0
NELegrR_Vchr1	8960262	T<->C	1	CDS	CCG019460.1	-	1 day, 19:00:00	ATG<->GTG;	M<->V;	0	1
NELegrR_Vchr1	8963491	A<->C	1	CDS	CCG019461.1	-	25 days, 4:00:00	TAT<->GAT;	Y<->D;	1	1
NELegrR_Vchr1	8963736	T<->Y	1	CDS	CCG019461.1	-	14 days, 23:01:00	AAC<->AGC;	N<->S;	0	1
NELegrR_Vchr1	8963849	T<->A	1	CDS	CCG019461.1	-	10 days, 6:02:00	ACA<->ACT;	T<->T;	0	0
NELegrR_Vchr1	8975695	T<->C	1	CDS	CCG019462.1	-	17 days, 1:00:00	AAC<->GAC;	N<->D;	1	1
NELegrR_Vchr1	8975777	C<->A	1	CDS	CCG019462.1	-	13 days, 15:02:00	TCG<->TCT;	S<->S;	0	0
NELegrR_Vchr1	8984014	C<->T	1	CDS	CCG019463.1	-	65 days, 12:02:00	GCG<->GCA;	A<->A;	0	0
NELegrR_Vchr1	9004733	T<->C	1	CDS	CCG019463.1	-	13 days, 12:02:00	GAA<->GAG;	E<->E;	0	0
NELegrR_Vchr1	9063294	C<->G	1	CDS	CCG014526.1	-	15 days, 3:02:00	GAG<->GAC;	E<->D;	0	1
NELegrR_Vchr1	9063426	A<->G	1	CDS	CCG014526.1	-	9 days, 15:02:00	ACT<->ACC;	T<->T;	0	0
NELegrR_Vchr1	9063531	G<->A	1	CDS	CCG014526.1	-	5 days, 6:02:00	GGC<->GGT;	G<->G;	0	0
NELegrR_Vchr1	9063615	A<->T	1	CDS	CCG014526.1	-	1 day, 18:02:00	GCT<->GCA;	A<->A;	0	0
NELegrR_Vchr1	9074584	T<->C	1	CDS	CCG014528.1	+	3 days, 14:01:00	TTC<->TCC;	F<->S;	1	1
NELegrR_Vchr1	9075148	G<->A	1	CDS	CCG014528.1	+	23 days, 4:00:00	GCA<->ACA;	A<->T;	1	1
NELegrR_Vchr1	9075727	C<->T	1	CDS	CCG014528.1	+	47 days, 7:00:00	CTC<->TTC;	L<->F;	0	1
NELegrR_Vchr1	9083295	G<->A	1	CDS	CCG014530.2	+	18 days, 15:02:00	GGG<->GGA;	G<->G;	0	0
NELegrR_Vchr1	9086838	A<->G	1	CDS	CCG014530.2	+	28 days, 21:02:00	GGA<->GGG;	G<->G;	0	0
NELegrR_Vchr1	9102172	G<->A	1	CDS	CCG014531.2	+	3 days, 3:02:00	GGG<->GGA;	G<->G;	0	0
NELegrR_Vchr1	9142394	G<->A	1	CDS	CCG014532.1	-	28 days, 23:01:00	CCT<->CTT;	P<->L;	0	1
NELegrR_Vchr1	9142742	T<->C	1	CDS	CCG014532.1	-	18 days, 15:02:00	AAA<->AAG;	K<->K;	0	0
NELegrR_Vchr1	9154259	C<->A	1	CDS	CCG014533.1	-	1 day, 19:00:00	GGA<->TGA;	G<->U;	1	1
NELegrR_Vchr1	9172435	A<->G	1	CDS	CCG014534.1	-	46 days, 3:02:00	GGT<->GGC;	G<->G;	0	0
NELegrR_Vchr1	9172752	C<->G	1	CDS	CCG014534.1	-	32 days, 22:00:00	GTA<->CTA;	V<->L;	0	1
NELegrR_Vchr1	9173362	C<->G	1	CDS	CCG014534.1	-	15 days, 11:01:00	CGG<->CCG;	R<->P;	1	1
NELegrR_Vchr1	9173583	G<->A	1	CDS	CCG014534.1	-	9 days, 18:02:00	CAC<->CAT;	H<->H;	0	0
NELegrR_Vchr1	9189767	T<->A	1	CDS	CCG014535.1	+	6 days, 6:02:00	CCT<->CCA;	P<->P;	0	0
NELegrR_Vchr1	9189908	T<->C	1	CDS	CCG014535.1	+	12 days, 3:02:00	CTT<->CTC;	L<->L;	0	0
NELegrR_Vchr1	9195901	A<->G	1	CDS	CCG014535.1	+	36 days, 21:02:00	TCA<->TCG;	S<->S;	0	0
NELegrR_Vchr1	9195959	A<->G	1	CDS	CCG014535.1	+	39 days, 7:00:00	AAA<->GAA;	K<->E;	1	1
NELegrR_Vchr1	9195984	A<->G	1	CDS	CCG014535.1	+	40 days, 8:01:00	GAT<->GGT;	D<->G;	1	1
NELegrR_Vchr1	9201043	T<->A	1	CDS	CCG014536.1	+	13 days, 4:00:00	TCT<->ACT;	S<->T;	0	1
NELegrR_Vchr1	9202260	C<->T	1	CDS	CCG014536.1	+	59 days, 12:02:00	TAC<->TAT;	Y<->Y;	0	0
NELegrR_Vchr1	9202989	T<->C	1	CDS	CCG014536.1	+	81 days, 23:01:00	TTA<->TCA;	L<->S;	1	1
NELegrR_Vchr1	9203141	A<->G	1	CDS	CCG014536.1	+	88 days, 7:00:00	ATT<->GTT;	I<->V;	0	1
NELegrR_Vchr1	9203150	A<->G	1	CDS	CCG014536.1	+	88 days, 16:00:00	AAG<->GAG;	K<->E;	1	1
NELegrR_Vchr1	9225195	A<->G	1	CDS	CCG014538.1	+	7 days, 19:00:00	AGA<->GGA;	R<->G;	1	1
NELegrR_Vchr1	9225208	G<->A	1	CDS	CCG014538.1	+	8 days, 8:01:00	TGC<->TAC;	C<->Y;	0	1
NELegrR_Vchr1	9230554	T<->G	1	CDS	CCG014539.1	+	8 days, 19:00:00	TAC<->GAC;	Y<->D;	1	1
NELegrR_Vchr1	9231048	C<->A	1	CDS	CCG014539.1	+	29 days, 9:02:00	TCC<->TCA;	S<->S;	0	0
NELegrR_Vchr1	9231446	T<->C	1	CDS	CCG014539.1	+	45 days, 23:01:00	TTA<->TCA;	L<->S;	1	1
NELegrR_Vchr1	9232133	A<->G	1	CDS	CCG014539.1	+	61 days, 21:02:00	CCA<->CCG;	P<->P;	0	0
NELegrR_Vchr1	9239121	T<->C	1	CDS	CCG014540.1	+	18 days, 12:02:00	GCT<->GCC;	A<->A;	0	0
NELegrR_Vchr1	9266427	T<->C	1	CDS	CCG014542.1	-	10 days, 2:01:00	AAT<->AGT;	N<->S;	0	1
NELegrR_Vchr1	9288890	T<->C	1	CDS	CCG014543.1	+	21 days, 3:02:00	CCT<->CCC;	P<->P;	0	0
NELegrR_Vchr1	9291021	G<->A	1	CDS	CCG014543.1	+	28 days, 20:01:00	GGG<->GAG;	G<->E;	1	1
NELegrR_Vchr1	9312161	A<->G	1	CDS	CCG014545.2	-	29 days, 21:02:00	GTT<->GTC;	V<->V;	0	0
NELegrR_Vchr1	9312288	T<->C	1	CDS	CCG014545.2	-	28 days, 11:01:00	GAC<->GGC;	D<->G;	1	1
NELegrR_Vchr1	9332053	C<->A	1	CDS	CCG014545.2	-	24 days, 3:02:00	CTG<->CTT;	L<->L;	0	0
NELegrR_Vchr1	9350964	C<->T	1	CDS	CCG014545.2	-	2 days, 12:02:00	GGG<->GGA;	G<->G;	0	0
NELegrR_Vchr1	9377743	C<->T	1	CDS	CCG014546.1	-	1 day, 15:02:00	CCG<->CCA;	P<->P;	0	0
NELegrR_Vchr1	9386845	G<->C	1	CDS	CCG014547.1	+	6 days, 5:01:00	GGA<->GCA;	G<->A;	1	1
NELegrR_Vchr1	9387106	T<->C	1	CDS	CCG014547.1	+	17 days, 2:01:00	ATA<->ACA;	I<->T;	1	1
NELegrR_Vchr1	9387124	A<->G	1	CDS	CCG014547.1	+	17 days, 20:01:00	CAC<->CGC;	H<->R;	0	1
NELegrR_Vchr1	9395692	T<->C	1	CDS	CCG014548.1	+	27 days, 15:02:00	AGT<->AGC;	S<->S;	0	0
NELegrR_Vchr1	9399212	T<->C	1	CDS	CCG014548.1	+	37 days, 8:01:00	ATG<->ACG;	M<->T;	1	1
NELegrR_Vchr1	9408441	T<->C	1	CDS	CCG014549.1	+	08:01:00	TTC<->TCC;	F<->S;	1	1
NELegrR_Vchr1	9409105	C<->T	1	CDS	CCG014549.1	+	11 days, 9:02:00	ATC<->ATT;	I<->I;	0	0
NELegrR_Vchr1	9427691	T<->C	1	CDS	CCG014550.1	-	47 days, 0:02:00	CCA<->CCG;	P<->P;	0	0
NELegrR_Vchr1	9428054	T<->C	1	CDS	CCG014550.1	-	31 days, 21:02:00	GCA<->GCG;	A<->A;	0	0
NELegrR_Vchr1	9428058	G<->A	1	CDS	CCG014550.1	-	31 days, 17:01:00	ACT<->ATT;	T<->I;	1	1
NELegrR_Vchr1	9428179	T<->C	1	CDS	CCG014550.1	-	26 days, 16:00:00	ATT<->GTT;	I<->V;	0	1
NELegrR_Vchr1	9428833	C<->T	1	CDS	CCG014550.1	-	8 days, 13:00:00	GAA<->AAA;	E<->K;	1	1
NELegrR_Vchr1	9428843	C<->T	1	CDS	CCG014550.1	-	8 days, 3:02:00	GAG<->GAA;	E<->E;	0	0
NELegrR_Vchr1	9445682	A<->T	1	CDS	CCG014551.1	-	3 days, 5:01:00	ATC<->AAC;	I<->N;	1	1
NELegrR_Vchr1	9467323	C<->T	1	CDS	CCG014553.1	-	45 days, 9:02:00	AAG<->AAA;	K<->K;	0	0
NELegrR_Vchr1	9467896	C<->T	1	CDS	CCG014553.1	-	35 days, 12:02:00	AAG<->AAA;	K<->K;	0	0
NELegrR_Vchr1	9468173	T<->C	1	CDS	CCG014553.1	-	28 days, 22:00:00	ACA<->GCA;	T<->A;	1	1
NELegrR_Vchr1	9470819	G<->A	1	CDS	CCG014553.1	-	1 day, 5:01:00	CCT<->CTT;	P<->L;	0	1
NELegrR_Vchr1	9512813	A<->G	1	CDS	CCG014554.1	+	48 days, 4:00:00	AAC<->GAC;	N<->D;	1	1
NELegrR_Vchr1	9513133	C<->G	1	CDS	CCG014554.1	+	61 days, 12:02:00	AAC<->AAG;	N<->K;	1	1
NELegrR_Vchr1	9513344	T<->C	1	CDS	CCG014554.1	+	70 days, 7:00:00	TTC<->CTC;	F<->L;	0	1
NELegrR_Vchr1	9513950	A<->T	1	CDS	CCG014554.1	+	95 days, 13:00:00	AAT<->TAT;	N<->Y;	0	1
NELegrR_Vchr1	9514184	A<->T	1	CDS	CCG014554.1	+	105 days, 7:00:00	ACA<->TCA;	T<->S;	0	1
NELegrR_Vchr1	9538899	C<->T	1	CDS	CCG014556.1	-	36 days, 6:02:00	TCG<->TCA;	S<->S;	0	0
NELegrR_Vchr1	9567836	T<->C	1	CDS	CCG014557.1	+	2 days, 15:02:00	GTT<->GTC;	V<->V;	0	0
NELegrR_Vchr1	9568037	A<->G	1	CDS	CCG014557.1	+	11 days, 0:02:00	AAA<->AAG;	K<->K;	0	0
NELegrR_Vchr1	9575331	C<->T	1	CDS	CCG014557.1	+	29 days, 9:02:00	CCC<->CCT;	P<->P;	0	0
NELegrR_Vchr1	9583461	C<->T	1	CDS	CCG014557.1	+	74 days, 22:00:00	CCA<->TCA;	P<->S;	1	1
NELegrR_Vchr1	9588953	A<->G	1	CDS	CCG014558.1	-	14 days, 12:02:00	ACT<->ACC;	T<->T;	0	0
NELegrR_Vchr1	9591141	C<->T	1	CDS	CCG014558.1	-	5 days, 15:02:00	GAG<->GAA;	E<->E;	0	0
NELegrR_Vchr1	9680107	T<->C	1	CDS	CCG014563.1	-	3 days, 8:01:00	CAG<->CGG;	Q<->R;	1	1
NELegrR_Vchr1	9688302	G<->T	1	CDS	CCG014564.1	-	29 days, 22:00:00	CAG<->AAG;	Q<->K;	1	1
NELegrR_Vchr1	9689237	A<->G	1	CDS	CCG014564.1	-	15 days, 0:02:00	ATT<->ATC;	I<->I;	0	0
NELegrR_Vchr1	9718119	C<->T	1	CDS	CCG014566.1	-	22:00:00	GAA<->AAA;	E<->K;	1	1
NELegrR_Vchr1	9741797	A<->G	1	CDS	CCG014568.1	+	30 days, 0:02:00	GCA<->GCG;	A<->A;	0	0
NELegrR_Vchr1	9743663	A<->G	1	CDS	CCG014568.1	+	45 days, 15:02:00	TCA<->TCG;	S<->S;	0	0
NELegrR_Vchr1	9747152	A<->G	1	CDS	CCG014568.1	+	70 days, 18:02:00	TTA<->TTG;	L<->L;	0	0
NELegrR_Vchr1	9754096	C<->T	1	CDS	CCG014569.1	+	6 days, 3:02:00	TAC<->TAT;	Y<->Y;	0	0
NELegrR_Vchr1	9754876	A<->G	1	CDS	CCG014569.1	+	10 days, 9:02:00	TCA<->TCG;	S<->S;	0	0
NELegrR_Vchr1	9754884	G<->A	1	CDS	CCG014569.1	+	10 days, 17:01:00	CGG<->CAG;	R<->Q;	1	1
NELegrR_Vchr1	9758525	A<->G	1	CDS	CCG014569.1	+	43 days, 3:02:00	AAA<->AAG;	K<->K;	0	0
NELegrR_Vchr1	9758680	C<->T	1	CDS	CCG014569.1	+	45 days, 15:02:00	TTC<->TTT;	F<->F;	0	0
NELegrR_Vchr1	9758934	T<->C	1	CDS	CCG014569.1	+	50 days, 13:00:00	TGT<->CGT;	C<->R;	1	1
NELegrR_Vchr1	9767602	T<->C	1	CDS	CCG014570.1	+	13 days, 19:00:00	TCA<->CCA;	S<->P;	1	1
NELegrR_Vchr1	9771312	A<->G	1	Exon_start	CCG014570.1	+	17 days, 13:00:00	ATC<->GTC;	I<->V;	0	1
NELegrR_Vchr1	9771630	A<->G	1	CDS	CCG014570.1	+	30 days, 19:00:00	ACA<->GCA;	T<->A;	1	1
NELegrR_Vchr1	9776333	C<->A	1	CDS	CCG014571.1	+	12 days, 6:02:00	GAC<->GAA;	D<->E;	0	1
NELegrR_Vchr1	9776899	G<->C	1	CDS	CCG014571.1	+	26 days, 19:00:00	GCC<->CCC;	A<->P;	0	1
NELegrR_Vchr1	9777151	A<->G	1	CDS	CCG014571.1	+	33 days, 6:02:00	GTA<->GTG;	V<->V;	0	0
NELegrR_Vchr1	9777235	T<->A	1	CDS	CCG014571.1	+	36 days, 18:02:00	GTT<->GTA;	V<->V;	0	0
NELegrR_Vchr1	9778761	A<->G	1	CDS	CCG014572.1	-	10 days, 3:02:00	GCT<->GCC;	A<->A;	0	0
NELegrR_Vchr1	9786923	A<->C	1	CDS	CCG014573.1	-	21:02:00	AAT<->AAG;	N<->K;	1	1
NELegrR_Vchr1	9789017	A<->G	1	CDS	CCG014574.1	-	11 days, 15:02:00	GAT<->GAC;	D<->D;	0	0
NELegrR_Vchr1	9808050	G<->C	1	CDS	CCG014575.1	-	5 days, 8:01:00	CCG<->CGG;	P<->R;	1	1
NELegrR_Vchr1	9808106	A<->G	1	CDS	CCG014575.1	-	3 days, 0:02:00	GAT<->GAC;	D<->D;	0	0
NELegrR_Vchr1	9864838	T<->C	1	CDS	CCG014578.1	+	1 day, 6:02:00	AGT<->AGC;	S<->S;	0	0
NELegrR_Vchr1	9898703	C<->T	1	CDS	CCG014580.1	+	2 days, 8:01:00	GCT<->GTT;	A<->V;	0	1
NELegrR_Vchr1	9928871	A<->W	1	CDS	CCG014583.1	+	8 days, 3:02:00	TTA<->TTT;	L<->F;	0	1
NELegrR_Vchr1	9933367	G<->A	1	CDS	CCG014585.1	-	3 days, 4:00:00	CTT<->TTT;	L<->F;	0	1
NELegrR_Vchr1	9933373	T<->C	1	CDS	CCG014585.1	-	2 days, 22:00:00	AAA<->GAA;	K<->E;	1	1
NELegrR_Vchr1	9935497	A<->C	1	CDS	CCG014586.1	+	16 days, 10:00:00	AAA<->CAA;	K<->Q;	1	1
NELegrR_Vchr1	9935524	T<->C	1	CDS	CCG014586.1	+	17 days, 13:00:00	TGT<->CGT;	C<->R;	1	1
NELegrR_Vchr1	9946737	G<->A	1	CDS	CCG014587.1	+	12 days, 2:01:00	AGG<->AAG;	R<->K;	0	1
NELegrR_Vchr1	9947093	G<->A	1	CDS	CCG014587.1	+	23 days, 16:00:00	GAT<->AAT;	D<->N;	1	1
NELegrR_Vchr1	9948225	G<->A	1	CDS	CCG014587.1	+	30 days, 9:02:00	GGG<->GGA;	G<->G;	0	0
NELegrR_Vchr1	9954035	C<->T	1	CDS	CCG014587.1	+	54 days, 16:00:00	CGT<->TGT;	R<->C;	1	1
NELegrR_Vchr1	9962584	T<->C	1	CDS	CCG014589.1	+	12 days, 2:01:00	GTA<->GCA;	V<->A;	0	1
NELegrR_Vchr1	9966591	C<->T	1	CDS	CCG014589.1	+	37 days, 15:02:00	CAC<->CAT;	H<->H;	0	0
NELegrR_Vchr1	9973799	A<->G	1	CDS	CCG014590.1	+	6 days, 3:02:00	TTA<->TTG;	L<->L;	0	0
NELegrR_Vchr1	9975247	G<->A	1	CDS	CCG014590.1	+	20 days, 19:00:00	GCT<->ACT;	A<->T;	1	1
NELegrR_Vchr1	9976352	G<->A	1	CDS	CCG014590.1	+	27 days, 14:01:00	GGT<->GAT;	G<->D;	1	1
NELegrR_Vchr1	9984175	G<->C	1	CDS	CCG014591.1	-	105 days, 8:01:00	GCT<->GGT;	A<->G;	1	1
NELegrR_Vchr1	9984631	T<->C	1	CDS	CCG014591.1	-	86 days, 8:01:00	TAT<->TGT;	Y<->C;	0	1
NELegrR_Vchr1	9984925	C<->A	1	CDS	CCG014591.1	-	74 days, 2:01:00	GGT<->GTT;	G<->V;	1	1
NELegrR_Vchr1	9984981	T<->C	1	CDS	CCG014591.1	-	71 days, 18:02:00	AAA<->AAG;	K<->K;	0	0
NELegrR_Vchr1	9989584	T<->C	1	CDS	CCG014591.1	-	55 days, 14:01:00	GAG<->GGG;	E<->G;	1	1
NELegrR_Vchr1	9989626	G<->A	1	CDS	CCG014591.1	-	53 days, 20:01:00	GCT<->GTT;	A<->V;	0	1
NELegrR_Vchr1	9991367	T<->C	1	CDS	CCG014591.1	-	37 days, 11:01:00	AAC<->AGC;	N<->S;	0	1
NELegrR_Vchr1	9991591	G<->A	1	CDS	CCG014591.1	-	28 days, 3:02:00	GAC<->GAT;	D<->D;	0	0
NELegrR_Vchr1	10021208	C<->A	1	CDS	CCG014592.1	+	11 days, 10:00:00	CGG<->AGG;	R<->R;	0	0
NELegrR_Vchr1	10021429	C<->T	1	CDS	CCG014592.1	+	20 days, 15:02:00	GAC<->GAT;	D<->D;	0	0
NELegrR_Vchr1	10021636	G<->C	1	CDS	CCG014592.1	+	29 days, 6:02:00	CGG<->CGC;	R<->R;	0	0
NELegrR_Vchr1	10029159	G<->A	1	CDS	CCG014593.1	-	52 days, 5:01:00	GCT<->GTT;	A<->V;	0	1
NELegrR_Vchr1	10029296	T<->A	1	CDS	CCG014593.1	-	46 days, 12:02:00	CCA<->CCT;	P<->P;	0	0
NELegrR_Vchr1	10063969	G<->A	1	CDS	CCG014595.3	-	29 days, 14:01:00	GCT<->GTT;	A<->V;	0	1
NELegrR_Vchr1	10063970	C<->A	1	CDS	CCG014595.3	-	29 days, 13:00:00	GCT<->TCT;	A<->S;	1	1
NELegrR_Vchr1	10066626	G<->A	1	CDS	CCG014595.3	-	12 days, 9:02:00	AGC<->AGT;	S<->S;	0	0
NELegrR_Vchr1	10091111	A<->G	1	CDS	CCG014597.1	+	42 days, 1:00:00	ATA<->GTA;	I<->V;	0	1
NELegrR_Vchr1	10091238	G<->A	1	CDS	CCG014597.1	+	47 days, 8:01:00	GGA<->GAA;	G<->E;	1	1
NELegrR_Vchr1	10091581	G<->T	1	CDS	CCG014597.1	+	52 days, 14:01:00	AGG<->ATG;	R<->M;	1	1
NELegrR_Vchr1	10091666	G<->A	1	CDS	CCG014597.1	+	56 days, 3:02:00	AAG<->AAA;	K<->K;	0	0
NELegrR_Vchr1	10092455	T<->A	1	CDS	CCG014597.1	+	65 days, 13:00:00	TTG<->ATG;	L<->M;	0	1
NELegrR_Vchr1	10104261	G<->A	1	CDS	CCG014598.1	+	19 days, 16:00:00	GGC<->AGC;	G<->S;	0	1
NELegrR_Vchr1	10104262	G<->C	1	CDS	CCG014598.1	+	19 days, 17:01:00	GGC<->GCC;	G<->A;	1	1
NELegrR_Vchr1	10125123	A<->G	1	CDS	CCG014600.1	+	19 days, 1:00:00	ACA<->GCA;	T<->A;	1	1
NELegrR_Vchr1	10134506	T<->C	1	CDS	CCG014601.1	-	24 days, 13:00:00	ATT<->GTT;	I<->V;	0	1
NELegrR_Vchr1	10134558	T<->C	1	CDS	CCG014601.1	-	22 days, 9:02:00	CTA<->CTG;	L<->L;	0	0
NELegrR_Vchr1	10134661	T<->C	1	CDS	CCG014601.1	-	18 days, 2:01:00	GAC<->GGC;	D<->G;	1	1
NELegrR_Vchr1	10135108	A<->G	1	CDS	CCG014601.1	-	6 days, 3:02:00	CGT<->CGC;	R<->R;	0	0
NELegrR_Vchr1	10181213	T<->C	1	CDS	CCG014603.1	-	46 days, 21:02:00	GAA<->GAG;	E<->E;	0	0
NELegrR_Vchr1	10181542	G<->T	1	CDS	CCG014603.1	-	33 days, 4:00:00	CTT<->ATT;	L<->I;	0	1
NELegrR_Vchr1	10182113	G<->A	1	CDS	CCG014603.1	-	9 days, 9:02:00	GAC<->GAT;	D<->D;	0	0
NELegrR_Vchr1	10190201	T<->A	1	CDS	CCG014604.2	-	50 days, 23:01:00	CAA<->CTA;	Q<->L;	1	1
NELegrR_Vchr1	10191305	G<->T	1	CDS	CCG014604.2	-	36 days, 19:00:00	CCT<->ACT;	P<->T;	1	1
NELegrR_Vchr1	10191967	C<->G	1	CDS	CCG014604.2	-	24 days, 3:02:00	AAG<->AAC;	K<->N;	1	1
NELegrR_Vchr1	10195445	G<->C	1	CDS	CCG014604.2	-	8 days, 16:00:00	CAG<->GAG;	Q<->E;	1	1
NELegrR_Vchr1	10209345	G<->A	1	CDS	CCG014605.1	+	25 days, 16:00:00	GAT<->AAT;	D<->N;	1	1
NELegrR_Vchr1	10209727	G<->A	1	CDS	CCG014605.1	+	38 days, 2:01:00	AGC<->AAC;	S<->N;	0	1
NELegrR_Vchr1	10209861	C<->T	1	CDS	CCG014605.1	+	43 days, 16:00:00	CTG<->TTG;	L<->L;	0	0
NELegrR_Vchr1	10210300	C<->T	1	CDS	CCG014605.1	+	47 days, 12:02:00	TTC<->TTT;	F<->F;	0	0
NELegrR_Vchr1	10212998	G<->A	1	CDS	CCG014605.1	+	63 days, 3:02:00	AGG<->AGA;	R<->R;	0	0
NELegrR_Vchr1	10219997	T<->G	1	Start_condon	CCG014606.1	+	02:01:00	ATG<->AGG;	M<->R;	1	1
NELegrR_Vchr1	10219998	G<->C	1	Start_condon	CCG014606.1	+	03:02:00	ATG<->ATC;	M<->I;	0	1
NELegrR_Vchr1	10224573	G<->T	1	CDS	CCG014607.1	+	14 days, 14:01:00	AGT<->ATT;	S<->I;	1	1
NELegrR_Vchr1	10224619	T<->C	1	CDS	CCG014607.1	+	16 days, 12:02:00	CCT<->CCC;	P<->P;	0	0
NELegrR_Vchr1	10228340	A<->G	1	CDS	CCG014608.1	-	11 days, 0:02:00	GCT<->GCC;	A<->A;	0	0
NELegrR_Vchr1	10228354	G<->C	1	CDS	CCG014608.1	-	10 days, 10:00:00	CAG<->GAG;	Q<->E;	1	1
NELegrR_Vchr1	10228482	T<->C	1	CDS	CCG014608.1	-	8 days, 19:00:00	ACA<->GCA;	T<->A;	1	1
NELegrR_Vchr1	10228635	C<->T	1	CDS	CCG014608.1	-	2 days, 10:00:00	GAG<->AAG;	E<->K;	1	1
NELegrR_Vchr1	10248290	A<->G	1	CDS	CCG014610.1	+	1 day, 5:01:00	AAA<->AGA;	K<->R;	0	1
NELegrR_Vchr1	10248361	C<->T	1	CDS	CCG014610.1	+	4 days, 4:00:00	CCA<->TCA;	P<->S;	1	1
NELegrR_Vchr1	10248376	G<->T	1	CDS	CCG014610.1	+	4 days, 19:00:00	GTC<->TTC;	V<->F;	0	1
NELegrR_Vchr1	10248983	G<->A	1	CDS	CCG014610.1	+	7 days, 23:01:00	GGT<->GAT;	G<->D;	1	1
NELegrR_Vchr1	10249090	A<->G	1	CDS	CCG014610.1	+	12 days, 10:00:00	ATG<->GTG;	M<->V;	0	1
NELegrR_Vchr1	10249119	T<->C	1	CDS	CCG014610.1	+	13 days, 15:02:00	ATT<->ATC;	I<->I;	0	0
NELegrR_Vchr1	10300091	G<->A	1	CDS	CCG014613.1	+	08:01:00	CGC<->CAC;	R<->H;	0	1
NELegrR_Vchr1	10300253	T<->A	1	CDS	CCG014613.1	+	7 days, 2:01:00	CTG<->CAG;	L<->Q;	1	1
NELegrR_Vchr1	10311260	C<->T	1	CDS	CCG014614.1	+	20 days, 6:02:00	ACC<->ACT;	T<->T;	0	0
NELegrR_Vchr1	10311648	G<->A	1	CDS	CCG014614.1	+	28 days, 18:02:00	CCG<->CCA;	P<->P;	0	0
NELegrR_Vchr1	10311707	A<->T	1	CDS	CCG014614.1	+	31 days, 5:01:00	AAT<->ATT;	N<->I;	1	1
NELegrR_Vchr1	10314132	T<->G	1	CDS	CCG014615.1	-	54 days, 10:00:00	ACC<->CCC;	T<->P;	1	1
NELegrR_Vchr1	10314197	T<->G	1	CDS	CCG014615.1	-	51 days, 17:01:00	TAC<->TCC;	Y<->S;	0	1
NELegrR_Vchr1	10314288	G<->A	1	CDS	CCG014615.1	-	47 days, 22:00:00	CAC<->TAC;	H<->Y;	1	1
NELegrR_Vchr1	10316107	T<->C	1	CDS	CCG014615.1	-	4 days, 13:00:00	ACT<->GCT;	T<->A;	1	1
NELegrR_Vchr1	10321694	G<->A	1	CDS	CCG014616.1	-	68 days, 10:00:00	CCC<->TCC;	P<->S;	1	1
NELegrR_Vchr1	10322444	G<->A	1	CDS	CCG014616.1	-	37 days, 4:00:00	CTT<->TTT;	L<->F;	0	1
NELegrR_Vchr1	10322689	G<->A	1	CDS	CCG014616.1	-	34 days, 21:02:00	GAC<->GAT;	D<->D;	0	0
NELegrR_Vchr1	10322714	T<->A	1	CDS	CCG014616.1	-	33 days, 20:01:00	AAG<->ATG;	K<->M;	1	1
NELegrR_Vchr1	10322716	A<->T	1	CDS	CCG014616.1	-	33 days, 18:02:00	CTT<->CTA;	L<->L;	0	0
NELegrR_Vchr1	10322872	G<->A	1	CDS	CCG014616.1	-	27 days, 6:02:00	ATC<->ATT;	I<->I;	0	0
NELegrR_Vchr1	10323020	G<->A	1	CDS	CCG014616.1	-	21 days, 2:01:00	ACG<->ATG;	T<->M;	1	1
NELegrR_Vchr1	10324110	G<->A	1	CDS	CCG014616.1	-	4 days, 3:02:00	ACC<->ACT;	T<->T;	0	0
NELegrR_Vchr1	10324199	T<->C	1	CDS	CCG014616.1	-	10:00:00	AAT<->GAT;	N<->D;	1	1
NELegrR_Vchr1	10338874	T<->A	1	CDS	CCG014617.1	-	247 days, 15:02:00	CGA<->CGT;	R<->R;	0	0
NELegrR_Vchr1	10338875	C<->A	1	CDS	CCG014617.1	-	247 days, 14:01:00	CGA<->CTA;	R<->L;	1	1
NELegrR_Vchr1	10339308	G<->A	1	CDS	CCG014617.1	-	239 days, 0:02:00	TGC<->TGT;	C<->C;	0	0
NELegrR_Vchr1	10339813	G<->A	1	CDS	CCG014617.1	-	217 days, 23:01:00	GCA<->GTA;	A<->V;	0	1
NELegrR_Vchr1	10340920	G<->A	1	CDS	CCG014617.1	-	186 days, 0:02:00	AAC<->AAT;	N<->N;	0	0
NELegrR_Vchr1	10340988	T<->C	1	CDS	CCG014617.1	-	183 days, 4:00:00	ATT<->GTT;	I<->V;	0	1
NELegrR_Vchr1	10344835	C<->T	1	CDS	CCG014617.1	-	128 days, 13:00:00	GTC<->ATC;	V<->I;	0	1
NELegrR_Vchr1	10346186	C<->T	1	CDS	CCG014617.1	-	98 days, 18:02:00	TCG<->TCA;	S<->S;	0	0
NELegrR_Vchr1	10346414	A<->G	1	CDS	CCG014617.1	-	89 days, 6:02:00	AGT<->AGC;	S<->S;	0	0
NELegrR_Vchr1	10346634	T<->G	1	CDS	CCG014617.1	-	80 days, 2:01:00	GAA<->GCA;	E<->A;	1	1
NELegrR_Vchr1	10347401	C<->T	1	CDS	CCG014617.1	-	48 days, 3:02:00	CGG<->CGA;	R<->R;	0	0
NELegrR_Vchr1	10347595	A<->C	1	CDS	CCG014617.1	-	40 days, 1:00:00	TAT<->GAT;	Y<->D;	1	1
NELegrR_Vchr1	10373059	A<->G	1	CDS	CCG014620.1	-	9 days, 15:02:00	AGT<->AGC;	S<->S;	0	0
NELegrR_Vchr1	10373114	G<->T	1	CDS	CCG014620.1	-	7 days, 8:01:00	GCA<->GAA;	A<->E;	1	1
NELegrR_Vchr1	10378053	T<->C	1	CDS	CCG014621.3	+	10 days, 12:02:00	AAT<->AAC;	N<->N;	0	0
NELegrR_Vchr1	10378110	A<->C	1	CDS	CCG014621.3	+	12 days, 21:02:00	ACA<->ACC;	T<->T;	0	0
NELegrR_Vchr1	10378419	G<->A	1	CDS	CCG014621.3	+	19 days, 17:01:00	GGT<->GAT;	G<->D;	1	1
NELegrR_Vchr1	10379129	G<->C	1	CDS	CCG014621.3	+	38 days, 10:00:00	GTA<->CTA;	V<->L;	0	1
NELegrR_Vchr1	10379585	T<->C	1	CDS	CCG014621.3	+	52 days, 8:01:00	GTT<->GCT;	V<->A;	0	1
NELegrR_Vchr1	10379648	T<->C	1	CDS	CCG014621.3	+	54 days, 23:01:00	ATC<->ACC;	I<->T;	1	1
NELegrR_Vchr1	10410527	G<->A	1	CDS	CCG014624.1	+	5 days, 5:01:00	CGT<->CAT;	R<->H;	0	1
NELegrR_Vchr1	10462187	G<->A	1	CDS	CCG014625.1	-	2 days, 14:01:00	GCC<->GTC;	A<->V;	0	1
NELegrR_Vchr1	10489215	A<->G	1	CDS	CCG014627.1	+	48 days, 3:02:00	TCA<->TCG;	S<->S;	0	0
NELegrR_Vchr1	10509420	A<->T	1	CDS	CCG014627.1	+	61 days, 18:02:00	ACA<->ACT;	T<->T;	0	0
NELegrR_Vchr1	10531468	T<->Y	1	CDS	CCG014628.1	-	23 days, 2:01:00	AAC<->AGC;	N<->S;	0	1
NELegrR_Vchr1	10531491	G<->R	1	CDS	CCG014628.1	-	22 days, 3:02:00	GGC<->GGT;	G<->G;	0	0
NELegrR_Vchr1	10531495	C<->S	1	CDS	CCG014628.1	-	21 days, 23:01:00	TGT<->TCT;	C<->S;	0	1
NELegrR_Vchr1	10547655	A<->G	1	CDS	CCG014629.1	-	26 days, 16:00:00	TCA<->CCA;	S<->P;	1	1
NELegrR_Vchr1	10563729	A<->G	1	CDS	CCG014630.1	+	21 days, 18:02:00	GAA<->GAG;	E<->E;	0	0
NELegrR_Vchr1	10564503	C<->T	1	CDS	CCG014630.1	+	39 days, 3:02:00	TTC<->TTT;	F<->F;	0	0
NELegrR_Vchr1	10593934	C<->T	1	CDS	CCG014633.1	-	32 days, 20:01:00	AGA<->AAA;	R<->K;	0	1
NELegrR_Vchr1	10596252	T<->C	1	CDS	CCG014633.1	-	14 days, 18:02:00	ACA<->ACG;	T<->T;	0	0
NELegrR_Vchr1	10596964	A<->G	1	CDS	CCG014633.1	-	12 days, 16:00:00	TCA<->CCA;	S<->P;	1	1
NELegrR_Vchr1	10621626	T<->G	1	CDS	CCG014635.1	+	4 days, 15:02:00	TTT<->TTG;	F<->L;	0	1
NELegrR_Vchr1	10626327	T<->W	1	CDS	CCG014635.1	+	10 days, 5:01:00	GTA<->GAA;	V<->E;	1	1
NELegrR_Vchr1	10648484	G<->A	1	CDS	CCG027418.1	-	74 days, 5:01:00	GCC<->GTC;	A<->V;	0	1
NELegrR_Vchr1	10649081	T<->G	1	CDS	CCG027418.1	-	64 days, 14:01:00	CAA<->CCA;	Q<->P;	1	1
NELegrR_Vchr1	10650755	T<->G	1	CDS	CCG027418.1	-	39 days, 14:01:00	GAA<->GCA;	E<->A;	1	1
NELegrR_Vchr1	10651693	A<->G	1	CDS	CCG027418.1	-	36 days, 21:02:00	CTT<->CTC;	L<->L;	0	0
NELegrR_Vchr1	10652748	A<->G	1	CDS	CCG027418.1	-	11 days, 16:00:00	TCA<->CCA;	S<->P;	1	1
NELegrR_Vchr1	10653118	G<->T	1	CDS	CCG027418.1	-	1 day, 15:02:00	TTC<->TTA;	F<->L;	0	1
NELegrR_Vchr1	10653146	G<->A	1	CDS	CCG027418.1	-	11:01:00	TCC<->TTC;	S<->F;	1	1
NELegrR_Vchr1	10664703	C<->T	1	CDS	CCG027419.1	-	55 days, 7:00:00	GCC<->ACC;	A<->T;	1	1
NELegrR_Vchr1	10685641	C<->T	1	CDS	CCG027419.1	-	07:00:00	GGA<->AGA;	G<->R;	1	1
NELegrR_Vchr1	10686300	T<->C	1	CDS	CCG027420.1	+	6 days, 9:02:00	TTT<->TTC;	F<->F;	0	0
NELegrR_Vchr1	10686307	G<->A	1	CDS	CCG027420.1	+	6 days, 16:00:00	GCT<->ACT;	A<->T;	1	1
NELegrR_Vchr1	10689398	G<->A	1	CDS	CCG027421.1	-	1 day, 17:01:00	CCA<->CTA;	P<->L;	0	1
NELegrR_Vchr1	10698244	A<->C	1	CDS	CCG027422.1	-	68 days, 13:00:00	TCT<->GCT;	S<->A;	1	1
NELegrR_Vchr1	10698263	T<->C	1	CDS	CCG027422.1	-	67 days, 18:02:00	GAA<->GAG;	E<->E;	0	0
NELegrR_Vchr1	10700404	T<->C	1	CDS	CCG027422.1	-	31 days, 12:02:00	AGA<->AGG;	R<->R;	0	0
NELegrR_Vchr1	10700953	A<->T	1	CDS	CCG027422.1	-	20 days, 4:00:00	TCA<->ACA;	S<->T;	0	1
NELegrR_Vchr1	10704061	G<->A	1	CDS	CCG027422.1	-	5 days, 20:01:00	ACG<->ATG;	T<->M;	1	1
NELegrR_Vchr1	10704062	T<->G	1	CDS	CCG027422.1	-	5 days, 19:00:00	ACG<->CCG;	T<->P;	1	1
NELegrR_Vchr1	10724778	A<->C	1	CDS	CCG027424.1	-	75 days, 7:00:00	TCT<->GCT;	S<->A;	1	1
NELegrR_Vchr1	10724957	A<->G	1	CDS	CCG027424.1	-	67 days, 20:01:00	ATA<->ACA;	I<->T;	1	1
NELegrR_Vchr1	10725160	A<->G	1	CDS	CCG027424.1	-	59 days, 9:02:00	GTT<->GTC;	V<->V;	0	0
NELegrR_Vchr1	10725214	T<->G	1	CDS	CCG027424.1	-	57 days, 3:02:00	GCA<->GCC;	A<->A;	0	0
NELegrR_Vchr1	10725346	T<->G	1	CDS	CCG027424.1	-	51 days, 15:02:00	GTA<->GTC;	V<->V;	0	0
NELegrR_Vchr1	10725380	T<->C	1	CDS	CCG027424.1	-	50 days, 5:01:00	CAC<->CGC;	H<->R;	0	1
NELegrR_Vchr1	10746853	C<->T	1	CDS	CCG027426.1	-	39 days, 11:01:00	AGG<->AAG;	R<->K;	0	1
NELegrR_Vchr1	10747539	C<->A	1	CDS	CCG027426.1	-	29 days, 7:00:00	GCA<->TCA;	A<->S;	1	1
NELegrR_Vchr1	10747551	C<->T	1	CDS	CCG027426.1	-	28 days, 19:00:00	GAA<->AAA;	E<->K;	1	1
NELegrR_Vchr1	10748265	C<->T	1	CDS	CCG027426.1	-	25 days, 11:01:00	CGT<->CAT;	R<->H;	0	1
NELegrR_Vchr1	10748744	G<->T	1	CDS	CCG027426.1	-	19 days, 20:01:00	ACA<->AAA;	T<->K;	1	1
NELegrR_Vchr1	10749476	G<->A	1	CDS	CCG027426.1	-	12 days, 6:02:00	GGC<->GGT;	G<->G;	0	0
NELegrR_Vchr1	10749895	G<->A	1	CDS	CCG027426.1	-	6 days, 15:02:00	TAC<->TAT;	Y<->Y;	0	0
NELegrR_Vchr1	10797615	C<->T	1	CDS	CCG027428.1	+	5 days, 12:02:00	GCC<->GCT;	A<->A;	0	0
NELegrR_Vchr1	10797697	C<->G	1	CDS	CCG027428.1	+	8 days, 22:00:00	CTT<->GTT;	L<->V;	0	1
NELegrR_Vchr1	10797972	C<->T	1	CDS	CCG027428.1	+	16 days, 0:02:00	CCC<->CCT;	P<->P;	0	0
NELegrR_Vchr1	10807263	C<->T	1	CDS	CCG027429.1	+	3 days, 13:00:00	CAC<->TAC;	H<->Y;	1	1
NELegrR_Vchr1	10816159	A<->G	1	CDS	CCG027430.1	+	13 days, 16:00:00	ACT<->GCT;	T<->A;	1	1
NELegrR_Vchr1	10816775	T<->C	1	CDS	CCG027430.1	+	39 days, 8:01:00	ATT<->ACT;	I<->T;	1	1
NELegrR_Vchr1	10816902	T<->C	1	CDS	CCG027430.1	+	44 days, 15:02:00	GGT<->GGC;	G<->G;	0	0
NELegrR_Vchr1	10825152	T<->C	1	CDS	CCG027431.1	-	14 days, 2:01:00	CAG<->CGG;	Q<->R;	1	1
NELegrR_Vchr1	10827224	G<->A	1	CDS	CCG027431.1	-	2 days, 21:02:00	TCC<->TCT;	S<->S;	0	0
NELegrR_Vchr1	10834009	A<->G	1	CDS	CCG027432.1	+	12 days, 9:02:00	AAA<->AAG;	K<->K;	0	0
NELegrR_Vchr1	10834075	A<->G	1	CDS	CCG027432.1	+	15 days, 3:02:00	AGA<->AGG;	R<->R;	0	0
NELegrR_Vchr1	10843466	G<->A	1	CDS	CCG027432.1	+	24 days, 3:02:00	AGG<->AGA;	R<->R;	0	0
NELegrR_Vchr1	10858952	T<->C	1	CDS	CCG027433.1	+	5 days, 17:01:00	TTT<->TCT;	F<->S;	1	1
NELegrR_Vchr1	10859056	G<->T	1	CDS	CCG027433.1	+	10 days, 1:00:00	GCT<->TCT;	A<->S;	1	1
NELegrR_Vchr1	10859254	T<->C	1	CDS	CCG027433.1	+	18 days, 7:00:00	TGC<->CGC;	C<->R;	1	1
NELegrR_Vchr1	10859283	G<->A	1	CDS	CCG027433.1	+	19 days, 12:02:00	CCG<->CCA;	P<->P;	0	0
NELegrR_Vchr1	10859996	G<->A	1	CDS	CCG027434.1	-	19 days, 3:02:00	ACC<->ACT;	T<->T;	0	0
NELegrR_Vchr1	10861796	G<->A	1	CDS	CCG027434.1	-	3 days, 9:02:00	ATC<->ATT;	I<->I;	0	0
NELegrR_Vchr1	10875739	G<->T	1	CDS	CCG027435.1	-	12 days, 19:00:00	CAT<->AAT;	H<->N;	1	1
NELegrR_Vchr1	10876841	G<->A	1	CDS	CCG027435.1	-	3 days, 12:02:00	AGC<->AGT;	S<->S;	0	0
NELegrR_Vchr1	10876842	C<->A	1	CDS	CCG027435.1	-	3 days, 11:01:00	AGC<->ATC;	S<->I;	1	1
NELegrR_Vchr1	10968626	G<->A	1	CDS	CCG027438.1	-	16 days, 10:00:00	CGC<->TGC;	R<->C;	1	1
NELegrR_Vchr1	10968700	G<->A	1	CDS	CCG027438.1	-	13 days, 8:01:00	TCG<->TTG;	S<->L;	1	1
NELegrR_Vchr1	11003891	G<->A	1	CDS	CCG022883.1	-	12 days, 21:02:00	CGC<->CGT;	R<->R;	0	0
NELegrR_Vchr1	11004002	C<->T	1	CDS	CCG022883.1	-	8 days, 6:02:00	GAG<->GAA;	E<->E;	0	0
NELegrR_Vchr1	11033077	C<->T	1	CDS	CCG022886.1	+	13 days, 4:00:00	CCA<->TCA;	P<->S;	1	1
NELegrR_Vchr1	11062015	A<->C	1	CDS	CCG022887.1	-	43 days, 19:00:00	TAC<->GAC;	Y<->D;	1	1
NELegrR_Vchr1	11062236	G<->T	1	CDS	CCG022887.1	-	34 days, 14:01:00	ACC<->AAC;	T<->N;	0	1
NELegrR_Vchr1	11067334	G<->A	1	CDS	CCG022887.1	-	6 days, 11:01:00	CCT<->CTT;	P<->L;	0	1
NELegrR_Vchr1	11122588	G<->A	1	CDS	CCG022889.1	-	4 days, 10:00:00	CTG<->TTG;	L<->L;	0	0
NELegrR_Vchr1	11247825	G<->S	1	CDS	CCG022891.1	-	38 days, 3:02:00	AAC<->AAG;	N<->K;	1	1
NELegrR_Vchr1	11247839	C<->S	1	CDS	CCG022891.1	-	37 days, 13:00:00	GTG<->CTG;	V<->L;	0	1
NELegrR_Vchr1	11247925	C<->Y	1	CDS	CCG022891.1	-	33 days, 23:01:00	AGG<->AAG;	R<->K;	0	1
NELegrR_Vchr1	11248205	C<->T	1	CDS	CCG022891.1	-	26 days, 0:02:00	AGG<->AGA;	R<->R;	0	0
NELegrR_Vchr1	11281860	A<->G	1	CDS	CCG022893.1	+	63 days, 2:01:00	GAA<->GGA;	E<->G;	1	1
NELegrR_Vchr1	11287086	A<->C	1	CDS	CCG022894.1	-	24 days, 18:02:00	AAT<->AAG;	N<->K;	1	1
NELegrR_Vchr1	11385964	C<->T	1	CDS	CCG022896.1	+	31 days, 9:02:00	GGC<->GGT;	G<->G;	0	0
NELegrR_Vchr1	11445357	T<->C	1	CDS	CCG030352.1	-	7 days, 14:01:00	CAG<->CGG;	Q<->R;	1	1
NELegrR_Vchr1	11449288	G<->A	1	CDS	CCG030353.1	-	8 days, 21:02:00	TGC<->TGT;	C<->C;	0	0
NELegrR_Vchr1	11449306	G<->A	1	CDS	CCG030353.1	-	8 days, 3:02:00	GTC<->GTT;	V<->V;	0	0
NELegrR_Vchr1	11449327	C<->T	1	CDS	CCG030353.1	-	7 days, 6:02:00	GGG<->GGA;	G<->G;	0	0
NELegrR_Vchr1	11449830	T<->C	1	CDS	CCG030354.1	-	52 days, 20:01:00	AAC<->AGC;	N<->S;	0	1
NELegrR_Vchr1	11450438	C<->A	1	CDS	CCG030354.1	-	27 days, 12:02:00	GAG<->GAT;	E<->D;	0	1
NELegrR_Vchr1	11450623	A<->T	1	CDS	CCG030354.1	-	19 days, 19:00:00	TCA<->ACA;	S<->T;	0	1
NELegrR_Vchr1	11450902	A<->G	1	CDS	CCG030354.1	-	8 days, 4:00:00	TCC<->CCC;	S<->P;	1	1
NELegrR_Vchr1	11451079	G<->T	1	CDS	CCG030354.1	-	19:00:00	CTC<->ATC;	L<->I;	0	1
NELegrR_Vchr1	11460441	G<->A	1	CDS	CCG030355.1	-	45 days, 9:02:00	ATC<->ATT;	I<->I;	0	0
NELegrR_Vchr1	11462786	G<->C	1	CDS	CCG030356.2	+	18 days, 21:02:00	TCG<->TCC;	S<->S;	0	0
NELegrR_Vchr1	11463102	C<->T	1	CDS	CCG030356.2	+	32 days, 1:00:00	CTG<->TTG;	L<->L;	0	0
NELegrR_Vchr1	11471967	C<->T	1	CDS	CCG030357.1	-	53 days, 7:00:00	GCA<->ACA;	A<->T;	1	1
NELegrR_Vchr1	11472251	T<->C	1	CDS	CCG030357.1	-	41 days, 11:01:00	GAG<->GGG;	E<->G;	1	1
NELegrR_Vchr1	11494144	C<->T	1	CDS	CCG030358.1	+	12 days, 9:02:00	GTC<->GTT;	V<->V;	0	0
NELegrR_Vchr1	11494145	A<->G	1	CDS	CCG030358.1	+	12 days, 10:00:00	AAT<->GAT;	N<->D;	1	1
NELegrR_Vchr1	11497917	G<->A	1	CDS	CCG030359.1	-	11 days, 15:02:00	TCC<->TCT;	S<->S;	0	0
NELegrR_Vchr1	11497971	A<->G	1	CDS	CCG030359.1	-	9 days, 9:02:00	CAT<->CAC;	H<->H;	0	0
NELegrR_Vchr1	11498046	A<->G	1	CDS	CCG030359.1	-	6 days, 6:02:00	AGT<->AGC;	S<->S;	0	0
NELegrR_Vchr1	11498063	A<->G	1	CDS	CCG030359.1	-	5 days, 13:00:00	TAC<->CAC;	Y<->H;	1	1
NELegrR_Vchr1	11498195	T<->C	1	Start_condon	CCG030359.1	-	01:00:00	ATG<->GTG;	M<->V;	0	1
NELegrR_Vchr1	11561000	C<->T	1	CDS	CCG030363.1	-	71 days, 16:00:00	GAT<->AAT;	D<->N;	1	1
NELegrR_Vchr1	11561094	C<->T	1	CDS	CCG030363.1	-	67 days, 18:02:00	CAG<->CAA;	Q<->Q;	0	0
NELegrR_Vchr1	11561291	G<->T	1	CDS	CCG030363.1	-	59 days, 13:00:00	CTG<->ATG;	L<->M;	0	1
NELegrR_Vchr1	11566840	C<->T	1	CDS	CCG030363.1	-	14 days, 15:02:00	GGG<->GGA;	G<->G;	0	0
NELegrR_Vchr1	11567223	C<->T	1	CDS	CCG030363.1	-	9 days, 15:02:00	GGG<->GGA;	G<->G;	0	0
NELegrR_Vchr1	11595157	T<->C	1	CDS	CCG030365.1	+	1 day, 0:02:00	GGT<->GGC;	G<->G;	0	0
NELegrR_Vchr1	11619380	G<->A	1	CDS	CCG030366.1	-	13 days, 8:01:00	ACG<->ATG;	T<->M;	1	1
NELegrR_Vchr1	11619437	C<->T	1	CDS	CCG030366.1	-	10 days, 23:01:00	AGC<->AAC;	S<->N;	0	1
NELegrR_Vchr1	11619465	T<->C	1	CDS	CCG030366.1	-	9 days, 19:00:00	ACA<->GCA;	T<->A;	1	1
NELegrR_Vchr1	11619590	T<->C	1	CDS	CCG030366.1	-	4 days, 14:01:00	CAC<->CGC;	H<->R;	0	1
NELegrR_Vchr1	11622009	C<->A	1	CDS	CCG030367.1	+	1 day, 10:00:00	CTC<->ATC;	L<->I;	0	1
NELegrR_Vchr1	11622187	C<->T	1	CDS	CCG030367.1	+	8 days, 20:01:00	CCT<->CTT;	P<->L;	0	1
NELegrR_Vchr1	11622547	T<->C	1	CDS	CCG030367.1	+	20 days, 18:02:00	TAT<->TAC;	Y<->Y;	0	0
NELegrR_Vchr1	11623023	G<->A	1	CDS	CCG030367.1	+	31 days, 18:02:00	TCG<->TCA;	S<->S;	0	0
NELegrR_Vchr1	11649918	C<->G	1	CDS	CCG030369.1	-	7 days, 9:02:00	GCG<->GCC;	A<->A;	0	0
NELegrR_Vchr1	11657125	T<->C	1	CDS	CCG030370.1	-	18 days, 15:02:00	TCA<->TCG;	S<->S;	0	0
NELegrR_Vchr1	11702379	A<->G	1	CDS	CCG030373.1	-	66 days, 18:02:00	GTT<->GTC;	V<->V;	0	0
NELegrR_Vchr1	11707391	G<->A	1	CDS	CCG030373.1	-	21 days, 0:02:00	CTC<->CTT;	L<->L;	0	0
NELegrR_Vchr1	11707559	T<->C	1	CDS	CCG030373.1	-	14 days, 0:02:00	GGA<->GGG;	G<->G;	0	0
NELegrR_Vchr1	11736681	G<->A	1	CDS	CCG030374.1	-	109 days, 23:01:00	TCG<->TTG;	S<->L;	1	1
NELegrR_Vchr1	11738007	C<->G	1	CDS	CCG030374.1	-	71 days, 9:02:00	GCG<->GCC;	A<->A;	0	0
NELegrR_Vchr1	11738926	T<->A	1	CDS	CCG030374.1	-	37 days, 18:02:00	CCA<->CCT;	P<->P;	0	0
NELegrR_Vchr1	11739022	C<->T	1	CDS	CCG030374.1	-	33 days, 18:02:00	GGG<->GGA;	G<->G;	0	0
NELegrR_Vchr1	11739160	C<->T	1	CDS	CCG030374.1	-	28 days, 0:02:00	CCG<->CCA;	P<->P;	0	0
NELegrR_Vchr1	11741852	G<->A	1	CDS	CCG030374.1	-	12 days, 12:02:00	CAC<->CAT;	H<->H;	0	0
NELegrR_Vchr1	11783701	T<->A	1	CDS	CCG030375.1	+	10 days, 6:02:00	TCT<->TCA;	S<->S;	0	0
NELegrR_Vchr1	11802911	C<->T	1	CDS	CCG030377.1	+	1 day, 22:00:00	CCA<->TCA;	P<->S;	1	1
NELegrR_Vchr1	11803930	C<->T	1	CDS	CCG030377.1	+	44 days, 9:02:00	ATC<->ATT;	I<->I;	0	0
NELegrR_Vchr1	11832501	A<->G	1	CDS	CCG030378.1	-	17 days, 23:01:00	GTG<->GCG;	V<->A;	0	1
NELegrR_Vchr1	11832521	G<->C	1	CDS	CCG030378.1	-	17 days, 3:02:00	CTC<->CTG;	L<->L;	0	0
NELegrR_Vchr1	11832709	C<->T	1	CDS	CCG030378.1	-	9 days, 7:00:00	GTG<->ATG;	V<->M;	0	1
NELegrR_Vchr1	11842431	T<->A	1	CDS	CCG030378.1	-	4 days, 13:00:00	AAA<->TAA;	K<->U;	1	1
NELegrR_Vchr1	11902589	A<->G	1	CDS	CCG030380.1	+	18 days, 0:02:00	AAA<->AAG;	K<->K;	0	0
NELegrR_Vchr1	11917287	C<->T	1	CDS	CCG030381.1	+	8 days, 6:02:00	ACC<->ACT;	T<->T;	0	0
NELegrR_Vchr1	11932652	C<->T	1	CDS	CCG030382.1	-	16 days, 21:02:00	GAG<->GAA;	E<->E;	0	0
NELegrR_Vchr1	11932748	T<->G	1	CDS	CCG030382.1	-	12 days, 21:02:00	GAA<->GAC;	E<->D;	0	1
NELegrR_Vchr1	11954343	T<->C	1	CDS	CCG030383.1	+	4 days, 11:01:00	TTC<->TCC;	F<->S;	1	1
NELegrR_Vchr1	11959881	C<->T	1	CDS	CCG030383.1	+	10 days, 7:00:00	CTG<->TTG;	L<->L;	0	0
NELegrR_Vchr1	12009972	A<->C	1	CDS	CCG030385.1	-	14 days, 13:00:00	TGG<->GGG;	W<->G;	1	1
NELegrR_Vchr1	12010023	C<->T	1	CDS	CCG030385.1	-	12 days, 10:00:00	GTA<->ATA;	V<->I;	0	1
NELegrR_Vchr1	12010092	T<->A	1	CDS	CCG030385.1	-	9 days, 13:00:00	AAT<->TAT;	N<->Y;	0	1
NELegrR_Vchr1	12010114	C<->A	1	CDS	CCG030385.1	-	8 days, 15:02:00	GTG<->GTT;	V<->V;	0	0
NELegrR_Vchr1	12010175	T<->C	1	CDS	CCG030385.1	-	6 days, 2:01:00	GAT<->GGT;	D<->G;	1	1
NELegrR_Vchr1	12017114	C<->A	1	CDS	CCG030386.2	-	43 days, 22:00:00	GCT<->TCT;	A<->S;	1	1
NELegrR_Vchr1	12017334	G<->A	1	CDS	CCG030386.2	-	40 days, 18:02:00	ATC<->ATT;	I<->I;	0	0
NELegrR_Vchr1	12017356	C<->T	1	CDS	CCG030386.2	-	39 days, 20:01:00	GGT<->GAT;	G<->D;	1	1
NELegrR_Vchr1	12017475	A<->G	1	CDS	CCG030386.2	-	34 days, 21:02:00	GGT<->GGC;	G<->G;	0	0
NELegrR_Vchr1	12017920	T<->C	1	CDS	CCG030386.2	-	23 days, 20:01:00	GAG<->GGG;	E<->G;	1	1
NELegrR_Vchr1	12019104	C<->G	1	CDS	CCG030386.2	-	14 days, 13:00:00	GTG<->CTG;	V<->L;	0	1
NELegrR_Vchr1	12032895	C<->T	1	CDS	CCG030387.1	-	47 days, 4:00:00	GCT<->ACT;	A<->T;	1	1
NELegrR_Vchr1	12035685	G<->A	1	CDS	CCG030387.1	-	28 days, 20:01:00	GCC<->GTC;	A<->V;	0	1
NELegrR_Vchr1	12036327	G<->A	1	CDS	CCG030387.1	-	9 days, 13:00:00	CTC<->TTC;	L<->F;	0	1
NELegrR_Vchr1	12036505	G<->A	1	CDS	CCG030387.1	-	2 days, 3:02:00	AAC<->AAT;	N<->N;	0	0
NELegrR_Vchr1	12066520	C<->T	1	CDS	CCG030389.1	-	14 days, 9:02:00	TTG<->TTA;	L<->L;	0	0
NELegrR_Vchr1	12068617	A<->T	1	Stop_condon	CCG030390.1	-	12 days, 19:00:00	TGA<->AGA;	U<->R;	1	1
NELegrR_Vchr1	12068652	A<->G	1	CDS	CCG030390.1	-	11 days, 8:01:00	CTC<->CCC;	L<->P;	0	1
NELegrR_Vchr1	12068670	A<->G	1	CDS	CCG030390.1	-	10 days, 14:01:00	CTG<->CCG;	L<->P;	0	1
NELegrR_Vchr1	12068878	T<->C	1	CDS	CCG030390.1	-	1 day, 22:00:00	ACA<->GCA;	T<->A;	1	1
NELegrR_Vchr1	12068883	A<->C	1	CDS	CCG030390.1	-	1 day, 17:01:00	CTT<->CGT;	L<->R;	1	1
NELegrR_Vchr1	12073908	G<->R	1	CDS	CCG030391.1	+	7 days, 21:02:00	TTG<->TTA;	L<->L;	0	0
NELegrR_Vchr1	12073933	A<->W	1	CDS	CCG030391.1	+	8 days, 22:00:00	ATA<->TTA;	I<->L;	0	1
NELegrR_Vchr1	12074100	C<->T	1	CDS	CCG030391.1	+	15 days, 21:02:00	TGC<->TGT;	C<->C;	0	0
NELegrR_Vchr1	12117235	A<->G	1	CDS	CCG018803.1	-	21 days, 10:00:00	TCC<->CCC;	S<->P;	1	1
NELegrR_Vchr1	12120699	G<->A	1	CDS	CCG018803.1	-	4 days, 5:01:00	GCA<->GTA;	A<->V;	0	1
NELegrR_Vchr1	12151383	A<->T	1	CDS	CCG018804.1	-	14 days, 19:00:00	TTG<->ATG;	L<->M;	0	1
NELegrR_Vchr1	12195993	G<->C	1	CDS	CCG018807.1	-	45 days, 16:00:00	CCA<->GCA;	P<->A;	0	1
NELegrR_Vchr1	12317248	G<->T	1	CDS	CCG018814.1	-	3 days, 15:02:00	ACC<->ACA;	T<->T;	0	0
NELegrR_Vchr1	12371839	C<->A	1	CDS	CCG018816.1	+	4 days, 15:02:00	CTC<->CTA;	L<->L;	0	0
NELegrR_Vchr1	12400358	T<->C	1	CDS	CCG018817.1	+	20 days, 4:00:00	TTG<->CTG;	L<->L;	0	0
NELegrR_Vchr1	12420829	C<->T	1	CDS	CCG018818.1	-	3 days, 2:01:00	CGT<->CAT;	R<->H;	0	1
NELegrR_Vchr1	12437709	G<->A	1	CDS	CCG018819.1	+	4 days, 21:02:00	GAG<->GAA;	E<->E;	0	0
NELegrR_Vchr1	12437730	A<->G	1	CDS	CCG018819.1	+	5 days, 18:02:00	AAA<->AAG;	K<->K;	0	0
NELegrR_Vchr1	12578846	T<->C	1	CDS	CCG018824.1	+	2 days, 2:01:00	TTG<->TCG;	L<->S;	1	1
NELegrR_Vchr1	12578996	T<->C	1	CDS	CCG018824.1	+	8 days, 8:01:00	CTA<->CCA;	L<->P;	0	1
NELegrR_Vchr1	12579045	C<->T	1	CDS	CCG018824.1	+	10 days, 9:02:00	TTC<->TTT;	F<->F;	0	0
NELegrR_Vchr1	12579059	A<->G	1	CDS	CCG018824.1	+	10 days, 23:01:00	CAG<->CGG;	Q<->R;	1	1
NELegrR_Vchr1	12579091	T<->K	1	CDS	CCG018824.1	+	12 days, 7:00:00	TGT<->GGT;	C<->G;	0	1
NELegrR_Vchr1	12579177	G<->R	1	CDS	CCG018824.1	+	15 days, 21:02:00	CTG<->CTA;	L<->L;	0	0
NELegrR_Vchr1	12579179	G<->R	1	CDS	CCG018824.1	+	15 days, 23:01:00	GGT<->GAT;	G<->D;	1	1
NELegrR_Vchr1	12579288	T<->C	1	CDS	CCG018824.1	+	20 days, 12:02:00	AAT<->AAC;	N<->N;	0	0
NELegrR_Vchr1	12579515	T<->A	1	CDS	CCG018824.1	+	29 days, 23:01:00	GTT<->GAT;	V<->D;	1	1
NELegrR_Vchr1	12579534	G<->A	1	CDS	CCG018824.1	+	30 days, 18:02:00	ACG<->ACA;	T<->T;	0	0
NELegrR_Vchr1	12579618	T<->C	1	CDS	CCG018824.1	+	34 days, 6:02:00	TTT<->TTC;	F<->F;	0	0
NELegrR_Vchr1	12579732	G<->K	1	CDS	CCG018824.1	+	39 days, 0:02:00	CAG<->CAT;	Q<->H;	1	1
NELegrR_Vchr1	12579749	G<->R	1	CDS	CCG018824.1	+	39 days, 17:01:00	GGC<->GAC;	G<->D;	1	1
NELegrR_Vchr1	12579756	T<->Y	1	CDS	CCG018824.1	+	40 days, 0:02:00	AGT<->AGC;	S<->S;	0	0
NELegrR_Vchr1	12579811	G<->A	1	CDS	CCG018824.1	+	42 days, 7:00:00	GGA<->AGA;	G<->R;	1	1
NELegrR_Vchr1	12625992	A<->G	1	CDS	CCG018826.1	-	4 days, 15:02:00	GGT<->GGC;	G<->G;	0	0
NELegrR_Vchr1	12657216	C<->G	1	CDS	CCG018828.1	+	5 days, 10:00:00	CCA<->GCA;	P<->A;	0	1
NELegrR_Vchr1	12688216	G<->A	1	CDS	CCG018832.1	+	1 day, 12:02:00	CGG<->CGA;	R<->R;	0	0
NELegrR_Vchr1	12688300	T<->C	1	CDS	CCG018832.1	+	5 days, 0:02:00	AAT<->AAC;	N<->N;	0	0
NELegrR_Vchr1	12688323	C<->T	1	CDS	CCG018832.1	+	5 days, 23:01:00	CCA<->CTA;	P<->L;	0	1
NELegrR_Vchr1	12688475	G<->A	1	CDS	CCG018832.1	+	9 days, 1:00:00	GCA<->ACA;	A<->T;	1	1
NELegrR_Vchr1	12688568	A<->G	1	CDS	CCG018832.1	+	12 days, 22:00:00	AGA<->GGA;	R<->G;	1	1
NELegrR_Vchr1	12688733	A<->G	1	CDS	CCG018832.1	+	15 days, 22:00:00	AGA<->GGA;	R<->G;	1	1
NELegrR_Vchr1	12688762	C<->A	1	CDS	CCG018832.1	+	17 days, 3:02:00	TCC<->TCA;	S<->S;	0	0
NELegrR_Vchr1	12697765	A<->G	1	CDS	CCG018833.2	+	09:02:00	CGA<->CGG;	R<->R;	0	0
NELegrR_Vchr1	12697915	G<->A	1	CDS	CCG018833.2	+	6 days, 15:02:00	TTG<->TTA;	L<->L;	0	0
NELegrR_Vchr1	12698852	G<->C	1	CDS	CCG018833.2	+	13 days, 11:01:00	GGT<->GCT;	G<->A;	1	1
NELegrR_Vchr1	12698923	C<->T	1	CDS	CCG018833.2	+	16 days, 10:00:00	CGG<->TGG;	R<->W;	1	1
NELegrR_Vchr1	12762645	C<->T	1	CDS	CCG018835.6	-	63 days, 21:02:00	ACG<->ACA;	T<->T;	0	0
NELegrR_Vchr1	12764963	C<->T	1	CDS	CCG018835.6	-	41 days, 23:01:00	AGT<->AAT;	S<->N;	0	1
NELegrR_Vchr1	12765011	G<->A	1	CDS	CCG018835.6	-	39 days, 23:01:00	GCA<->GTA;	A<->V;	0	1
NELegrR_Vchr1	12767799	T<->A	1	CDS	CCG018835.6	-	11 days, 20:01:00	AAT<->ATT;	N<->I;	1	1
NELegrR_Vchr1	12792610	G<->C	1	CDS	CCG018837.1	-	27 days, 14:01:00	TCT<->TGT;	S<->C;	0	1
NELegrR_Vchr1	12793321	G<->A	1	CDS	CCG018837.1	-	18 days, 21:02:00	CTC<->CTT;	L<->L;	0	0
NELegrR_Vchr1	12793323	G<->C	1	CDS	CCG018837.1	-	18 days, 19:00:00	CTC<->GTC;	L<->V;	0	1
NELegrR_Vchr1	12793650	A<->C	1	CDS	CCG018837.1	-	13 days, 12:02:00	GTT<->GTG;	V<->V;	0	0
NELegrR_Vchr1	12794206	C<->T	1	CDS	CCG018837.1	-	2 days, 8:01:00	CGA<->CAA;	R<->Q;	1	1
NELegrR_Vchr1	12794232	G<->A	1	CDS	CCG018837.1	-	1 day, 6:02:00	TGC<->TGT;	C<->C;	0	0
NELegrR_Vchr1	12803719	T<->A	1	CDS	CCG018838.1	-	42 days, 12:02:00	GGA<->GGT;	G<->G;	0	0
NELegrR_Vchr1	12819311	A<->C	1	CDS	CCG018839.1	-	37 days, 21:02:00	CAT<->CAG;	H<->Q;	1	1
NELegrR_Vchr1	12819554	C<->T	1	CDS	CCG018839.1	-	27 days, 18:02:00	CTG<->CTA;	L<->L;	0	0
NELegrR_Vchr1	12821333	A<->G	1	CDS	CCG018839.1	-	8 days, 3:02:00	GCT<->GCC;	A<->A;	0	0
NELegrR_Vchr1	12821469	C<->T	1	CDS	CCG018839.1	-	5 days, 16:00:00	GGA<->AGA;	G<->R;	1	1
NELegrR_Vchr1	12821540	C<->T	1	CDS	CCG018839.1	-	2 days, 17:01:00	TGT<->TAT;	C<->Y;	0	1
NELegrR_Vchr1	12837692	A<->G	1	CDS	CCG018840.1	+	6 days, 4:00:00	ATG<->GTG;	M<->V;	0	1
NELegrR_Vchr1	12843052	A<->G	1	CDS	CCG018841.1	-	29 days, 12:02:00	CAT<->CAC;	H<->H;	0	0
NELegrR_Vchr1	12843837	A<->G	1	CDS	CCG018841.1	-	25 days, 0:02:00	GAT<->GAC;	D<->D;	0	0
NELegrR_Vchr1	12860301	A<->G	1	CDS	CCG018842.1	+	16 days, 9:02:00	AAA<->AAG;	K<->K;	0	0
NELegrR_Vchr1	12861082	C<->A	1	CDS	CCG018842.1	+	43 days, 15:02:00	TCC<->TCA;	S<->S;	0	0
NELegrR_Vchr1	12866071	G<->A	1	CDS	CCG018843.1	-	16 days, 8:01:00	GCA<->GTA;	A<->V;	0	1
NELegrR_Vchr1	12866192	T<->C	1	CDS	CCG018843.1	-	11 days, 7:00:00	ATC<->GTC;	I<->V;	0	1
NELegrR_Vchr1	12866210	C<->T	1	CDS	CCG018843.1	-	10 days, 13:00:00	GGT<->AGT;	G<->S;	0	1
NELegrR_Vchr1	12866388	C<->T	1	CDS	CCG018843.1	-	3 days, 3:02:00	ACG<->ACA;	T<->T;	0	0
NELegrR_Vchr1	12872765	G<->A	1	CDS	CCG018844.3	+	4 days, 3:02:00	GGG<->GGA;	G<->G;	0	0
NELegrR_Vchr1	12872825	T<->G	1	CDS	CCG018844.3	+	6 days, 15:02:00	ACT<->ACG;	T<->T;	0	0
NELegrR_Vchr1	12888259	C<->T	1	CDS	CCG018845.1	-	20 days, 10:00:00	GAA<->AAA;	E<->K;	1	1
NELegrR_Vchr1	12888374	A<->T	1	CDS	CCG018845.1	-	15 days, 15:02:00	CTT<->CTA;	L<->L;	0	0
NELegrR_Vchr1	12926608	A<->C	1	Exon_start	CCG018847.1	+	4 days, 14:01:00	GAT<->GCT;	D<->A;	1	1
NELegrR_Vchr1	12927121	T<->C	1	CDS	CCG018847.1	+	16 days, 7:00:00	TGC<->CGC;	C<->R;	1	1
NELegrR_Vchr1	12953143	T<->G	1	CDS	CCG018849.1	-	66 days, 17:01:00	GAT<->GCT;	D<->A;	1	1
NELegrR_Vchr1	12953390	C<->T	1	CDS	CCG018849.1	-	56 days, 10:00:00	GTT<->ATT;	V<->I;	0	1
NELegrR_Vchr1	12966172	G<->T	1	CDS	CCG018850.1	-	48 days, 5:01:00	TCT<->TAT;	S<->Y;	0	1
NELegrR_Vchr1	12966250	T<->G	1	CDS	CCG018850.1	-	44 days, 23:01:00	AAT<->ACT;	N<->T;	0	1
NELegrR_Vchr1	12983798	A<->G	1	CDS	CCG018851.2	-	7 days, 21:02:00	GGT<->GGC;	G<->G;	0	0
NELegrR_Vchr1	12983942	G<->A	1	CDS	CCG018851.2	-	1 day, 21:02:00	CTC<->CTT;	L<->L;	0	0
NELegrR_Vchr1	12994302	A<->G	1	CDS	CCG018852.1	+	3 days, 19:00:00	ATG<->GTG;	M<->V;	0	1
NELegrR_Vchr1	12994530	G<->A	1	CDS	CCG018852.1	+	13 days, 7:00:00	GGT<->AGT;	G<->S;	0	1
NELegrR_Vchr1	12996300	A<->G	1	CDS	CCG018852.1	+	32 days, 21:02:00	GCA<->GCG;	A<->A;	0	0
NELegrR_Vchr1	12996362	C<->A	1	CDS	CCG018852.1	+	35 days, 11:01:00	GCT<->GAT;	A<->D;	1	1
NELegrR_Vchr1	12997897	T<->G	1	CDS	CCG018853.1	-	47 days, 18:02:00	TCA<->TCC;	S<->S;	0	0
NELegrR_Vchr1	12998227	C<->T	1	Exon_end	CCG018853.1	-	37 days, 22:00:00	GAA<->AAA;	E<->K;	1	1
NELegrR_Vchr1	12998300	G<->C	1	CDS	CCG018853.1	-	34 days, 21:02:00	CTC<->CTG;	L<->L;	0	0
NELegrR_Vchr1	13020171	G<->A	1	CDS	CCG018854.1	+	7 days, 13:00:00	GGC<->AGC;	G<->S;	0	1
NELegrR_Vchr1	13021084	G<->A	1	CDS	CCG018854.1	+	18 days, 0:02:00	GAG<->GAA;	E<->E;	0	0
NELegrR_Vchr1	13021197	A<->G	1	CDS	CCG018854.1	+	18 days, 21:02:00	AAA<->AAG;	K<->K;	0	0
NELegrR_Vchr1	13021262	G<->A	1	CDS	CCG018854.1	+	21 days, 14:01:00	AGC<->AAC;	S<->N;	0	1
NELegrR_Vchr1	13021486	G<->A	1	CDS	CCG018854.1	+	30 days, 22:00:00	GAG<->AAG;	E<->K;	1	1
NELegrR_Vchr1	13022787	A<->G	1	CDS	CCG018855.1	-	17:01:00	TTC<->TCC;	F<->S;	1	1
NELegrR_Vchr1	13054915	T<->C	1	CDS	CCG018856.1	+	6 days, 8:01:00	GTC<->GCC;	V<->A;	0	1
NELegrR_Vchr1	13055120	T<->C	1	CDS	CCG018856.1	+	14 days, 21:02:00	GCT<->GCC;	A<->A;	0	0
NELegrR_Vchr1	13055221	C<->G	1	CDS	CCG018856.1	+	19 days, 2:01:00	GCT<->GGT;	A<->G;	1	1
NELegrR_Vchr1	13055540	T<->G	1	CDS	CCG018856.1	+	32 days, 9:02:00	AAT<->AAG;	N<->K;	1	1
NELegrR_Vchr1	13055562	A<->C	1	CDS	CCG018856.1	+	33 days, 7:00:00	ATT<->CTT;	I<->L;	0	1
NELegrR_Vchr1	13081449	G<->A	1	CDS	CCG018857.1	+	14 days, 6:02:00	GTG<->GTA;	V<->V;	0	0
NELegrR_Vchr1	13084685	G<->A	1	CDS	CCG018858.1	+	2 days, 18:02:00	CCG<->CCA;	P<->P;	0	0
NELegrR_Vchr1	13084761	A<->G	1	CDS	CCG018858.1	+	5 days, 22:00:00	ATT<->GTT;	I<->V;	0	1
NELegrR_Vchr1	13084892	G<->C	1	CDS	CCG018858.1	+	11 days, 9:02:00	GGG<->GGC;	G<->G;	0	0
NELegrR_Vchr1	13085842	A<->G	1	CDS	CCG018859.1	+	6 days, 2:01:00	AAG<->AGG;	K<->R;	0	1
NELegrR_Vchr1	13086020	T<->C	1	CDS	CCG018859.1	+	13 days, 12:02:00	GCT<->GCC;	A<->A;	0	0
NELegrR_Vchr1	13086042	G<->A	1	CDS	CCG018859.1	+	14 days, 10:00:00	GTA<->ATA;	V<->I;	0	1
NELegrR_Vchr1	13097718	C<->A	1	CDS	CCG018860.1	+	9 days, 7:00:00	CAG<->AAG;	Q<->K;	1	1
NELegrR_Vchr1	13166936	A<->G	1	CDS	CCG026661.1	-	8 days, 19:00:00	TCG<->CCG;	S<->P;	1	1
NELegrR_Vchr1	13167064	G<->A	1	CDS	CCG026661.1	-	3 days, 11:01:00	GCG<->GTG;	A<->V;	0	1
NELegrR_Vchr1	13183587	A<->C	1	CDS	CCG026663.1	+	18 days, 2:01:00	AAC<->ACC;	N<->T;	0	1
NELegrR_Vchr1	13183670	T<->C	1	CDS	CCG026663.1	+	21 days, 13:00:00	TCA<->CCA;	S<->P;	1	1
NELegrR_Vchr1	13183701	G<->A	1	CDS	CCG026663.1	+	22 days, 20:01:00	TGT<->TAT;	C<->Y;	0	1
NELegrR_Vchr1	13188044	T<->C	1	CDS	CCG026664.1	+	21:02:00	GAT<->GAC;	D<->D;	0	0
NELegrR_Vchr1	13188321	A<->G	1	CDS	CCG026664.1	+	12 days, 10:00:00	AAA<->GAA;	K<->E;	1	1
NELegrR_Vchr1	13188478	C<->T	1	CDS	CCG026664.1	+	18 days, 23:01:00	CCG<->CTG;	P<->L;	0	1
NELegrR_Vchr1	13188764	G<->A	1	CDS	CCG026664.1	+	30 days, 21:02:00	AAG<->AAA;	K<->K;	0	0
NELegrR_Vchr1	13189585	C<->T	1	CDS	CCG026664.1	+	38 days, 2:01:00	CCT<->CTT;	P<->L;	0	1
NELegrR_Vchr1	13189654	T<->A	1	CDS	CCG026664.1	+	40 days, 23:01:00	TTT<->TAT;	F<->Y;	1	1
NELegrR_Vchr1	13224645	C<->T	1	CDS	CCG026665.1	-	6 days, 4:00:00	GCT<->ACT;	A<->T;	1	1
NELegrR_Vchr1	13224651	T<->C	1	CDS	CCG026665.1	-	5 days, 22:00:00	AAA<->GAA;	K<->E;	1	1
NELegrR_Vchr1	13278110	T<->A	1	CDS	CCG026666.1	+	9 days, 16:00:00	TCC<->ACC;	S<->T;	0	1
NELegrR_Vchr1	13278253	A<->T	1	CDS	CCG026666.1	+	15 days, 15:02:00	CGA<->CGT;	R<->R;	0	0
NELegrR_Vchr1	13278481	G<->C	1	CDS	CCG026666.1	+	25 days, 3:02:00	GTG<->GTC;	V<->V;	0	0
NELegrR_Vchr1	13278685	G<->A	1	CDS	CCG026666.1	+	33 days, 15:02:00	TTG<->TTA;	L<->L;	0	0
NELegrR_Vchr1	13279147	C<->A	1	CDS	CCG026666.1	+	52 days, 21:02:00	CAC<->CAA;	H<->Q;	1	1
NELegrR_Vchr1	13306809	T<->C	1	CDS	CCG026667.1	+	13 days, 4:00:00	TCA<->CCA;	S<->P;	1	1
NELegrR_Vchr1	13306842	A<->G	1	CDS	CCG026667.1	+	14 days, 13:00:00	ATG<->GTG;	M<->V;	0	1
NELegrR_Vchr1	13307244	A<->G	1	CDS	CCG026667.1	+	31 days, 7:00:00	ACG<->GCG;	T<->A;	1	1
NELegrR_Vchr1	13307298	G<->A	1	CDS	CCG026667.1	+	33 days, 13:00:00	GCA<->ACA;	A<->T;	1	1
NELegrR_Vchr1	13336476	C<->T	1	CDS	CCG026668.1	+	4 days, 11:01:00	ACT<->ATT;	T<->I;	1	1
NELegrR_Vchr1	13336936	T<->C	1	CDS	CCG026668.1	+	23 days, 15:02:00	TTT<->TTC;	F<->F;	0	0
NELegrR_Vchr1	13336961	G<->A	1	CDS	CCG026668.1	+	24 days, 16:00:00	GAC<->AAC;	D<->N;	1	1
NELegrR_Vchr1	13337104	C<->T	1	CDS	CCG026668.1	+	30 days, 15:02:00	ACC<->ACT;	T<->T;	0	0
NELegrR_Vchr1	13337348	G<->T	1	CDS	CCG026668.1	+	40 days, 19:00:00	GAT<->TAT;	D<->Y;	1	1
NELegrR_Vchr1	13337575	T<->G	1	CDS	CCG026668.1	+	50 days, 6:02:00	GTT<->GTG;	V<->V;	0	0
NELegrR_Vchr1	13337936	C<->T	1	CDS	CCG026668.1	+	65 days, 7:00:00	CTG<->TTG;	L<->L;	0	0
NELegrR_Vchr1	13341937	G<->A	1	CDS	CCG026669.1	+	1 day, 23:01:00	GGT<->GAT;	G<->D;	1	1
NELegrR_Vchr1	13344739	T<->C	1	CDS	CCG026669.1	+	40 days, 5:01:00	ATT<->ACT;	I<->T;	1	1
NELegrR_Vchr1	13355834	C<->T	1	CDS	CCG026670.2	-	44 days, 3:02:00	TCG<->TCA;	S<->S;	0	0
NELegrR_Vchr1	13355851	T<->C	1	CDS	CCG026670.2	-	43 days, 10:00:00	ATT<->GTT;	I<->V;	0	1
NELegrR_Vchr1	13355908	C<->T	1	CDS	CCG026670.2	-	41 days, 1:00:00	GAA<->AAA;	E<->K;	1	1
NELegrR_Vchr1	13357769	A<->G	1	CDS	CCG026670.2	-	30 days, 1:00:00	TGC<->CGC;	C<->R;	1	1
NELegrR_Vchr1	13362650	G<->T	1	CDS	CCG026670.2	-	16 days, 8:01:00	GCA<->GAA;	A<->E;	1	1
NELegrR_Vchr1	13363699	G<->R	1	CDS	CCG026670.2	-	9 days, 8:01:00	ACG<->ATG;	T<->M;	1	1
NELegrR_Vchr1	13363724	A<->M	1	CDS	CCG026670.2	-	8 days, 7:00:00	TCT<->GCT;	S<->A;	1	1
NELegrR_Vchr1	13363878	A<->R	1	CDS	CCG026670.2	-	1 day, 21:02:00	GCT<->GCC;	A<->A;	0	0
NELegrR_Vchr1	13363882	A<->R	1	CDS	CCG026670.2	-	1 day, 17:01:00	TTG<->TCG;	L<->S;	1	1
NELegrR_Vchr1	13413852	C<->T	1	CDS	CCG026672.1	+	28 days, 11:01:00	ACG<->ATG;	T<->M;	1	1
NELegrR_Vchr1	13468931	C<->G	1	CDS	CCG026673.1	+	3 days, 21:02:00	CTC<->CTG;	L<->L;	0	0
NELegrR_Vchr1	13491821	T<->A	1	CDS	CCG026674.1	+	9 days, 15:02:00	AAT<->AAA;	N<->K;	1	1
NELegrR_Vchr1	13521866	A<->G	1	CDS	CCG026675.2	+	2 days, 8:01:00	CAT<->CGT;	H<->R;	0	1
NELegrR_Vchr1	13524553	G<->A	1	CDS	CCG026675.2	+	9 days, 22:00:00	GGC<->AGC;	G<->S;	0	1
NELegrR_Vchr1	13524617	C<->A	1	CDS	CCG026675.2	+	12 days, 14:01:00	GCG<->GAG;	A<->E;	1	1
NELegrR_Vchr1	13524718	C<->A	1	CDS	CCG026675.2	+	16 days, 19:00:00	CCT<->ACT;	P<->T;	1	1
NELegrR_Vchr1	13524860	T<->C	1	CDS	CCG026675.2	+	22 days, 17:01:00	ATT<->ACT;	I<->T;	1	1
NELegrR_Vchr1	13527498	T<->C	1	CDS	CCG026675.2	+	28 days, 14:01:00	TTG<->TCG;	L<->S;	1	1
NELegrR_Vchr1	13547213	A<->G	1	Stop_condon	CCG026676.1	-	15 days, 7:00:00	TAA<->CAA;	U<->Q;	1	1
NELegrR_Vchr1	13547250	C<->T	1	CDS	CCG026676.1	-	13 days, 18:02:00	ACG<->ACA;	T<->T;	0	0
NELegrR_Vchr1	13547569	G<->C	1	CDS	CCG026676.1	-	3 days, 17:01:00	CCA<->CGA;	P<->R;	1	1
NELegrR_Vchr1	13547594	T<->C	1	CDS	CCG026676.1	-	2 days, 16:00:00	ATG<->GTG;	M<->V;	0	1
NELegrR_Vchr1	13547657	T<->A	1	Start_condon	CCG026676.1	-	01:00:00	ATG<->TTG;	M<->L;	0	1
NELegrR_Vchr1	13560084	T<->C	1	CDS	CCG026677.1	+	13 days, 20:01:00	CTT<->CCT;	L<->P;	0	1
NELegrR_Vchr1	13560181	C<->T	1	CDS	CCG026677.1	+	17 days, 21:02:00	GAC<->GAT;	D<->D;	0	0
NELegrR_Vchr1	13560201	A<->G	1	CDS	CCG026677.1	+	18 days, 17:01:00	CAC<->CGC;	H<->R;	0	1
NELegrR_Vchr1	13560926	C<->T	1	CDS	CCG026677.1	+	27 days, 9:02:00	GAC<->GAT;	D<->D;	0	0
NELegrR_Vchr1	13565027	G<->A	1	CDS	CCG026678.1	-	14 days, 0:02:00	CGC<->CGT;	R<->R;	0	0
NELegrR_Vchr1	13565041	G<->A	1	CDS	CCG026678.1	-	13 days, 10:00:00	CCG<->TCG;	P<->S;	1	1
NELegrR_Vchr1	13565202	C<->T	1	CDS	CCG026678.1	-	6 days, 17:01:00	CGC<->CAC;	R<->H;	0	1
NELegrR_Vchr1	13565239	C<->T	1	CDS	CCG026678.1	-	5 days, 4:00:00	GAC<->AAC;	D<->N;	1	1
NELegrR_Vchr1	13565286	C<->T	1	CDS	CCG026678.1	-	3 days, 5:01:00	AGA<->AAA;	R<->K;	0	1
NELegrR_Vchr1	13565356	C<->T	1	CDS	CCG026678.1	-	07:00:00	GCT<->ACT;	A<->T;	1	1
NELegrR_Vchr1	13573017	C<->T	1	CDS	CCG026679.1	+	20:01:00	GCC<->GTC;	A<->V;	0	1
NELegrR_Vchr1	13575391	G<->A	1	CDS	CCG026679.1	+	34 days, 10:00:00	GAT<->AAT;	D<->N;	1	1
NELegrR_Vchr1	13576070	C<->T	1	CDS	CCG026679.1	+	62 days, 17:01:00	GCT<->GTT;	A<->V;	0	1
NELegrR_Vchr1	13576189	G<->A	1	CDS	CCG026679.1	+	67 days, 16:00:00	GCG<->ACG;	A<->T;	1	1
NELegrR_Vchr1	13582846	A<->G	1	CDS	CCG026679.1	+	111 days, 2:01:00	AAC<->AGC;	N<->S;	0	1
NELegrR_Vchr1	13582854	C<->T	1	CDS	CCG026679.1	+	111 days, 10:00:00	CGG<->TGG;	R<->W;	1	1
NELegrR_Vchr1	13583073	C<->G	1	CDS	CCG026679.1	+	115 days, 19:00:00	CAG<->GAG;	Q<->E;	1	1
NELegrR_Vchr1	13583163	C<->T	1	CDS	CCG026679.1	+	119 days, 13:00:00	CAG<->TAG;	Q<->U;	1	1
NELegrR_Vchr1	13583183	T<->C	1	CDS	CCG026679.1	+	120 days, 9:02:00	GTT<->GTC;	V<->V;	0	0
NELegrR_Vchr1	13583310	G<->R	1	CDS	CCG026679.1	+	125 days, 16:00:00	GGC<->AGC;	G<->S;	0	1
NELegrR_Vchr1	13583351	A<->G	1	CDS	CCG026679.1	+	127 days, 9:02:00	CGA<->CGG;	R<->R;	0	0
NELegrR_Vchr1	13583459	G<->A	1	CDS	CCG026679.1	+	131 days, 21:02:00	CAG<->CAA;	Q<->Q;	0	0
NELegrR_Vchr1	13603104	C<->T	1	CDS	CCG026681.1	-	22 days, 0:02:00	CAG<->CAA;	Q<->Q;	0	0
NELegrR_Vchr1	13603451	T<->C	1	CDS	CCG026681.1	-	13 days, 18:02:00	GAA<->GAG;	E<->E;	0	0
NELegrR_Vchr1	13619687	T<->C	1	CDS	CCG026682.1	+	2 days, 14:01:00	CTG<->CCG;	L<->P;	0	1
NELegrR_Vchr1	13624672	C<->T	1	CDS	CCG026684.1	+	1 day, 9:02:00	ACC<->ACT;	T<->T;	0	0
NELegrR_Vchr1	13658347	T<->G	1	CDS	CCG026686.1	+	6 days, 16:00:00	TTC<->GTC;	F<->V;	0	1
NELegrR_Vchr1	13658403	C<->T	1	CDS	CCG026686.1	+	9 days, 0:02:00	GAC<->GAT;	D<->D;	0	0
NELegrR_Vchr1	13658815	T<->G	1	CDS	CCG026686.1	+	13 days, 6:02:00	AAT<->AAG;	N<->K;	1	1
NELegrR_Vchr1	13669705	G<->A	1	CDS	CCG026687.1	+	7 days, 10:00:00	GGA<->AGA;	G<->R;	1	1
NELegrR_Vchr1	13685988	A<->G	1	CDS	CCG026688.1	+	7 days, 12:02:00	TCA<->TCG;	S<->S;	0	0
NELegrR_Vchr1	13686036	T<->C	1	CDS	CCG026688.1	+	9 days, 12:02:00	TGT<->TGC;	C<->C;	0	0
NELegrR_Vchr1	13686159	A<->G	1	CDS	CCG026688.1	+	14 days, 15:02:00	CAA<->CAG;	Q<->Q;	0	0
NELegrR_Vchr1	13686160	A<->G	1	CDS	CCG026688.1	+	14 days, 16:00:00	ATT<->GTT;	I<->V;	0	1
NELegrR_Vchr1	13690441	A<->G	1	CDS	CCG026689.1	+	5 days, 12:02:00	GCA<->GCG;	A<->A;	0	0
NELegrR_Vchr1	13690544	T<->C	1	CDS	CCG026689.1	+	9 days, 19:00:00	TTG<->CTG;	L<->L;	0	0
NELegrR_Vchr1	13757974	G<->A	1	CDS	CCG026693.1	-	13 days, 10:00:00	CGA<->TGA;	R<->U;	1	1
NELegrR_Vchr1	13896643	C<->T	1	CDS	CCG024831.1	+	5 days, 21:02:00	GCC<->GCT;	A<->A;	0	0
NELegrR_Vchr1	13896981	C<->T	1	CDS	CCG024831.1	+	13 days, 18:02:00	CTC<->CTT;	L<->L;	0	0
NELegrR_Vchr1	13900190	G<->A	1	CDS	CCG024831.1	+	42 days, 2:01:00	CGA<->CAA;	R<->Q;	1	1
NELegrR_Vchr1	13900287	A<->G	1	Exon_start	CCG024831.1	+	42 days, 13:00:00	ATT<->GTT;	I<->V;	0	1
NELegrR_Vchr1	13900718	C<->T	1	CDS	CCG024831.1	+	56 days, 12:02:00	CTC<->CTT;	L<->L;	0	0
NELegrR_Vchr1	13900916	G<->A	1	CDS	CCG024831.1	+	61 days, 2:01:00	AGC<->AAC;	S<->N;	0	1
NELegrR_Vchr1	13900944	G<->A	1	CDS	CCG024831.1	+	62 days, 6:02:00	CTG<->CTA;	L<->L;	0	0
NELegrR_Vchr1	13901083	A<->G	1	CDS	CCG024831.1	+	68 days, 1:00:00	AAG<->GAG;	K<->E;	1	1
NELegrR_Vchr1	13901214	C<->T	1	CDS	CCG024831.1	+	73 days, 12:02:00	TCC<->TCT;	S<->S;	0	0
NELegrR_Vchr1	13901485	G<->T	1	CDS	CCG024831.1	+	84 days, 19:00:00	GCA<->TCA;	A<->S;	1	1
NELegrR_Vchr1	13901913	G<->A	1	CDS	CCG024831.1	+	102 days, 15:02:00	GAG<->GAA;	E<->E;	0	0
NELegrR_Vchr1	13907683	A<->G	1	CDS	CCG024832.2	+	5 days, 9:02:00	TCA<->TCG;	S<->S;	0	0
NELegrR_Vchr1	13911893	C<->T	1	Exon_end	CCG024832.2	+	15 days, 17:01:00	GCG<->GTG;	A<->V;	0	1
NELegrR_Vchr1	13913181	A<->G	1	CDS	CCG024832.2	+	18 days, 18:02:00	ACA<->ACG;	T<->T;	0	0
NELegrR_Vchr1	13913382	A<->G	1	CDS	CCG024832.2	+	23 days, 1:00:00	ATT<->GTT;	I<->V;	0	1
NELegrR_Vchr1	13918181	C<->T	1	CDS	CCG024833.1	-	33 days, 22:00:00	GCC<->ACC;	A<->T;	1	1
NELegrR_Vchr1	13918422	C<->A	1	CDS	CCG024833.1	-	23 days, 21:02:00	TTG<->TTT;	L<->F;	0	1
NELegrR_Vchr1	13951327	T<->C	1	CDS	CCG024836.1	-	48 days, 8:01:00	AAA<->AGA;	K<->R;	0	1
NELegrR_Vchr1	13951408	T<->C	1	CDS	CCG024836.1	-	44 days, 23:01:00	AAT<->AGT;	N<->S;	0	1
NELegrR_Vchr1	13951428	C<->T	1	CDS	CCG024836.1	-	44 days, 3:02:00	CAG<->CAA;	Q<->Q;	0	0
NELegrR_Vchr1	13952996	T<->C	1	CDS	CCG024836.1	-	26 days, 10:00:00	ATT<->GTT;	I<->V;	0	1
NELegrR_Vchr1	13954082	G<->A	1	CDS	CCG024836.1	-	18 days, 17:01:00	CCG<->CTG;	P<->L;	0	1
NELegrR_Vchr1	13954269	A<->G	1	CDS	CCG024836.1	-	17 days, 1:00:00	TTT<->CTT;	F<->L;	0	1
NELegrR_Vchr1	13954845	A<->T	1	CDS	CCG024836.1	-	1 day, 15:02:00	CAT<->CAA;	H<->Q;	1	1
NELegrR_Vchr1	13960857	C<->T	1	CDS	CCG024837.1	-	22 days, 2:01:00	GGG<->GAG;	G<->E;	1	1
NELegrR_Vchr1	13961266	A<->T	1	CDS	CCG024837.1	-	14 days, 9:02:00	CTT<->CTA;	L<->L;	0	0
NELegrR_Vchr1	13961557	A<->G	1	CDS	CCG024837.1	-	6 days, 17:01:00	ATT<->ACT;	I<->T;	1	1
NELegrR_Vchr1	13996560	G<->A	1	CDS	CCG024838.1	+	18 days, 9:02:00	GAG<->GAA;	E<->E;	0	0
NELegrR_Vchr1	14021302	C<->G	1	CDS	CCG024839.1	-	16 days, 19:00:00	GAC<->CAC;	D<->H;	1	1
NELegrR_Vchr1	14021314	A<->C	1	CDS	CCG024839.1	-	16 days, 7:00:00	TCT<->GCT;	S<->A;	1	1
NELegrR_Vchr1	14021344	A<->G	1	CDS	CCG024839.1	-	15 days, 1:00:00	TGC<->CGC;	C<->R;	1	1
NELegrR_Vchr1	14021407	G<->A	1	CDS	CCG024839.1	-	12 days, 10:00:00	CTC<->TTC;	L<->F;	0	1
NELegrR_Vchr1	14021511	G<->A	1	CDS	CCG024839.1	-	8 days, 2:01:00	TCA<->TTA;	S<->L;	1	1
NELegrR_Vchr1	14021557	A<->G	1	CDS	CCG024839.1	-	6 days, 4:00:00	TTC<->CTC;	F<->L;	0	1
NELegrR_Vchr1	14045883	G<->A	1	CDS	CCG024840.1	+	11 days, 8:01:00	GGG<->GAG;	G<->E;	1	1
NELegrR_Vchr1	14046913	T<->C	1	CDS	CCG024840.1	+	24 days, 13:00:00	TGT<->CGT;	C<->R;	1	1
NELegrR_Vchr1	14047089	T<->A	1	CDS	CCG024840.1	+	27 days, 21:02:00	TCT<->TCA;	S<->S;	0	0
NELegrR_Vchr1	14055196	A<->C	1	CDS	CCG024841.1	-	47 days, 13:00:00	TGT<->GGT;	C<->G;	0	1
NELegrR_Vchr1	14055209	C<->T	1	CDS	CCG024841.1	-	47 days, 0:02:00	TCG<->TCA;	S<->S;	0	0
NELegrR_Vchr1	14056347	T<->A	1	CDS	CCG024841.1	-	45 days, 9:02:00	ATA<->ATT;	I<->I;	0	0
NELegrR_Vchr1	14062757	G<->A	1	CDS	CCG024841.1	-	17 days, 6:02:00	ACC<->ACT;	T<->T;	0	0
NELegrR_Vchr1	14089097	A<->G	1	CDS	CCG024842.1	+	26 days, 19:00:00	ACA<->GCA;	T<->A;	1	1
NELegrR_Vchr1	14091049	G<->T	1	CDS	CCG024842.1	+	36 days, 6:02:00	TTG<->TTT;	L<->F;	0	1
NELegrR_Vchr1	14091553	A<->G	1	CDS	CCG024842.1	+	42 days, 9:02:00	GGA<->GGG;	G<->G;	0	0
NELegrR_Vchr1	14093031	T<->C	1	CDS	CCG024842.1	+	47 days, 12:02:00	GCT<->GCC;	A<->A;	0	0
NELegrR_Vchr1	14093363	T<->C	1	CDS	CCG024842.1	+	53 days, 22:00:00	TCA<->CCA;	S<->P;	1	1
NELegrR_Vchr1	14126417	T<->C	1	CDS	CCG024844.2	+	7 days, 5:01:00	TTG<->TCG;	L<->S;	1	1
NELegrR_Vchr1	14127723	T<->C	1	CDS	CCG024844.2	+	44 days, 13:00:00	TCG<->CCG;	S<->P;	1	1
NELegrR_Vchr1	14129569	A<->T	1	CDS	CCG024845.1	-	72 days, 15:02:00	CTT<->CTA;	L<->L;	0	0
NELegrR_Vchr1	14129663	A<->G	1	CDS	CCG024845.1	-	68 days, 17:01:00	ATC<->ACC;	I<->T;	1	1
NELegrR_Vchr1	14135894	C<->G	1	CDS	CCG024845.1	-	47 days, 17:01:00	GGC<->GCC;	G<->A;	1	1
NELegrR_Vchr1	14136204	G<->T	1	CDS	CCG024845.1	-	34 days, 19:00:00	CTC<->ATC;	L<->I;	0	1
NELegrR_Vchr1	14136238	A<->C	1	CDS	CCG024845.1	-	33 days, 9:02:00	TTT<->TTG;	F<->L;	0	1
NELegrR_Vchr1	14140588	T<->C	1	CDS	CCG024845.1	-	17 days, 11:01:00	GAA<->GGA;	E<->G;	1	1
NELegrR_Vchr1	14140744	C<->T	1	CDS	CCG024845.1	-	10 days, 23:01:00	CGA<->CAA;	R<->Q;	1	1
NELegrR_Vchr1	14140856	G<->A	1	CDS	CCG024845.1	-	6 days, 7:00:00	CTA<->TTA;	L<->L;	0	0
NELegrR_Vchr1	14153665	G<->C	1	CDS	CCG024846.1	+	2 days, 9:02:00	GAG<->GAC;	E<->D;	0	1
NELegrR_Vchr1	14170112	T<->C	1	CDS	CCG024847.1	+	9 days, 0:02:00	GCT<->GCC;	A<->A;	0	0
NELegrR_Vchr1	14170466	A<->G	1	CDS	CCG024847.1	+	23 days, 18:02:00	GCA<->GCG;	A<->A;	0	0
NELegrR_Vchr1	14170535	T<->G	1	CDS	CCG024847.1	+	26 days, 15:02:00	GAT<->GAG;	D<->E;	0	1
NELegrR_Vchr1	14171171	C<->T	1	CDS	CCG024847.1	+	53 days, 3:02:00	AGC<->AGT;	S<->S;	0	0
NELegrR_Vchr1	14181094	T<->G	1	CDS	CCG024848.1	-	33 days, 12:02:00	CAA<->CAC;	Q<->H;	1	1
NELegrR_Vchr1	14181290	T<->C	1	CDS	CCG024848.1	-	25 days, 8:01:00	GAC<->GGC;	D<->G;	1	1
NELegrR_Vchr1	14181354	T<->C	1	CDS	CCG024848.1	-	22 days, 16:00:00	ACT<->GCT;	T<->A;	1	1
NELegrR_Vchr1	14181370	T<->G	1	CDS	CCG024848.1	-	22 days, 0:02:00	AAA<->AAC;	K<->N;	1	1
NELegrR_Vchr1	14181499	A<->G	1	CDS	CCG024848.1	-	16 days, 15:02:00	AAT<->AAC;	N<->N;	0	0
NELegrR_Vchr1	14181824	A<->G	1	CDS	CCG024848.1	-	3 days, 2:01:00	TTC<->TCC;	F<->S;	1	1
NELegrR_Vchr1	14200509	T<->C	1	CDS	CCG024849.1	+	5 days, 0:02:00	GCT<->GCC;	A<->A;	0	0
NELegrR_Vchr1	14200668	C<->T	1	CDS	CCG024849.1	+	11 days, 15:02:00	GCC<->GCT;	A<->A;	0	0
NELegrR_Vchr1	14220203	T<->C	1	CDS	CCG024851.1	-	18 days, 4:00:00	AGA<->GGA;	R<->G;	1	1
NELegrR_Vchr1	14220241	A<->G	1	CDS	CCG024851.1	-	16 days, 14:01:00	ATC<->ACC;	I<->T;	1	1
NELegrR_Vchr1	14222063	G<->C	1	CDS	CCG024851.1	-	6 days, 7:00:00	CGG<->GGG;	R<->G;	1	1
NELegrR_Vchr1	14344644	T<->C	1	CDS	CCG024854.1	+	24 days, 20:01:00	GTA<->GCA;	V<->A;	0	1
NELegrR_Vchr1	14381762	T<->A	1	CDS	CCG024855.1	-	19 days, 15:02:00	TTA<->TTT;	L<->F;	0	1
NELegrR_Vchr1	14390017	G<->A	1	CDS	CCG024856.1	-	55 days, 2:01:00	TCT<->TTT;	S<->F;	1	1
NELegrR_Vchr1	14409259	G<->T	1	CDS	CCG024857.2	+	11 days, 5:01:00	AGA<->ATA;	R<->I;	1	1
NELegrR_Vchr1	14428595	T<->C	1	CDS	CCG024858.1	+	7 days, 3:02:00	TGT<->TGC;	C<->C;	0	0
NELegrR_Vchr1	14428732	A<->G	1	CDS	CCG024858.1	+	9 days, 0:02:00	CGA<->CGG;	R<->R;	0	0
NELegrR_Vchr1	14442574	G<->A	1	CDS	CCG024860.1	-	7 days, 6:02:00	TTC<->TTT;	F<->F;	0	0
NELegrR_Vchr1	14463998	T<->C	1	CDS	CCG024861.1	+	19:00:00	TCT<->CCT;	S<->P;	1	1
NELegrR_Vchr1	14465101	C<->T	1	CDS	CCG024861.1	+	46 days, 18:02:00	TCC<->TCT;	S<->S;	0	0
NELegrR_Vchr1	14465158	T<->A	1	CDS	CCG024861.1	+	49 days, 3:02:00	CCT<->CCA;	P<->P;	0	0
NELegrR_Vchr1	14466959	A<->C	1	CDS	CCG024862.1	-	9 days, 4:00:00	TCC<->GCC;	S<->A;	1	1
NELegrR_Vchr1	14467005	A<->G	1	CDS	CCG024862.1	-	7 days, 6:02:00	TCT<->TCC;	S<->S;	0	0
NELegrR_Vchr1	14467038	C<->A	1	CDS	CCG024862.1	-	5 days, 21:02:00	TTG<->TTT;	L<->F;	0	1
NELegrR_Vchr1	14467235	C<->T	1	CDS	CCG024862.1	-	06:02:00	CAG<->CAA;	Q<->Q;	0	0
NELegrR_Vchr1	14470965	G<->A	1	CDS	CCG024863.1	+	4 days, 11:01:00	CGG<->CAG;	R<->Q;	1	1
NELegrR_Vchr1	14475036	G<->C	1	CDS	CCG024864.1	-	11 days, 23:01:00	ACG<->AGG;	T<->R;	1	1
NELegrR_Vchr1	14475193	T<->C	1	CDS	CCG024864.1	-	5 days, 10:00:00	ATT<->GTT;	I<->V;	0	1
NELegrR_Vchr1	14475236	T<->C	1	CDS	CCG024864.1	-	3 days, 15:02:00	GAA<->GAG;	E<->E;	0	0
NELegrR_Vchr1	14481197	A<->T	1	CDS	CCG024865.1	+	4 days, 9:02:00	GAA<->GAT;	E<->D;	0	1
NELegrR_Vchr1	14502786	T<->G	1	CDS	CCG024866.1	+	40 days, 0:02:00	AAT<->AAG;	N<->K;	1	1
NELegrR_Vchr1	14502915	T<->A	1	CDS	CCG024866.1	+	45 days, 9:02:00	GAT<->GAA;	D<->E;	0	1
NELegrR_Vchr1	14503302	A<->G	1	CDS	CCG024866.1	+	61 days, 12:02:00	AAA<->AAG;	K<->K;	0	0
NELegrR_Vchr1	14505812	G<->T	1	CDS	CCG024867.1	+	1 day, 23:01:00	CGG<->CTG;	R<->L;	1	1
NELegrR_Vchr1	14505934	C<->T	1	CDS	CCG024867.1	+	7 days, 1:00:00	CTA<->TTA;	L<->L;	0	0
NELegrR_Vchr1	14508230	A<->G	1	CDS	CCG024868.2	-	56 days, 19:00:00	TCC<->CCC;	S<->P;	1	1
NELegrR_Vchr1	14508488	G<->A	1	CDS	CCG024868.2	-	49 days, 15:02:00	TGC<->TGT;	C<->C;	0	0
NELegrR_Vchr1	14509839	T<->G	1	CDS	CCG024868.2	-	37 days, 3:02:00	AGA<->AGC;	R<->S;	1	1
NELegrR_Vchr1	14530671	A<->C	1	CDS	CCG024870.1	-	11 days, 2:01:00	GTA<->GGA;	V<->G;	1	1
NELegrR_Vchr1	14530825	C<->T	1	CDS	CCG024870.1	-	4 days, 16:00:00	GGT<->AGT;	G<->S;	0	1
NELegrR_Vchr1	14530960	C<->T	1	CDS	CCG024870.1	-	4 days, 6:02:00	GAG<->GAA;	E<->E;	0	0
NELegrR_Vchr1	14531007	T<->C	1	CDS	CCG024870.1	-	2 days, 7:00:00	ACG<->GCG;	T<->A;	1	1
NELegrR_Vchr1	14531026	T<->G	1	CDS	CCG024870.1	-	1 day, 12:02:00	GTA<->GTC;	V<->V;	0	0
NELegrR_Vchr1	14531674	A<->G	1	CDS	CCG024871.1	+	1 day, 7:00:00	ATG<->GTG;	M<->V;	0	1
NELegrR_Vchr1	14531917	C<->T	1	CDS	CCG024871.1	+	11 days, 10:00:00	CAG<->TAG;	Q<->U;	1	1
NELegrR_Vchr1	14531918	A<->C	1	CDS	CCG024871.1	+	11 days, 11:01:00	CAG<->CCG;	Q<->P;	1	1
NELegrR_Vchr1	14536088	C<->T	1	CDS	CCG024872.1	-	14 days, 1:00:00	GTA<->ATA;	V<->I;	0	1
NELegrR_Vchr1	14536398	T<->C	1	CDS	CCG024872.1	-	8 days, 9:02:00	CAA<->CAG;	Q<->Q;	0	0
NELegrR_Vchr1	14552421	C<->T	1	CDS	CCG024873.2	-	57 days, 8:01:00	AGT<->AAT;	S<->N;	0	1
NELegrR_Vchr1	14558343	T<->C	1	CDS	CCG024875.2	-	45 days, 4:00:00	ACT<->GCT;	T<->A;	1	1
NELegrR_Vchr1	14559104	T<->C	1	CDS	CCG024875.2	-	38 days, 18:02:00	GCA<->GCG;	A<->A;	0	0
NELegrR_Vchr1	14594345	A<->G	1	CDS	CCG024877.1	+	31 days, 9:02:00	CCA<->CCG;	P<->P;	0	0
NELegrR_Vchr1	14598546	A<->C	1	CDS	CCG024878.1	-	14 days, 7:00:00	TTC<->GTC;	F<->V;	0	1
NELegrR_Vchr1	14598604	C<->T	1	CDS	CCG024878.1	-	11 days, 21:02:00	AGG<->AGA;	R<->R;	0	0
NELegrR_Vchr1	14603016	T<->C	1	CDS	CCG024879.1	-	8 days, 1:00:00	ACT<->GCT;	T<->A;	1	1
NELegrR_Vchr1	14694090	A<->T	1	CDS	CCG024882.1	+	3 days, 4:00:00	ACT<->TCT;	T<->S;	0	1
NELegrR_Vchr1	14705053	C<->T	1	CDS	CCG024883.1	+	31 days, 9:02:00	CGC<->CGT;	R<->R;	0	0
NELegrR_Vchr1	14705293	G<->A	1	CDS	CCG024883.1	+	37 days, 0:02:00	GCG<->GCA;	A<->A;	0	0
NELegrR_Vchr1	14707839	G<->A	1	CDS	CCG024883.1	+	55 days, 5:01:00	CGT<->CAT;	R<->H;	0	1
NELegrR_Vchr1	14710288	G<->A	1	CDS	CCG024883.1	+	63 days, 17:01:00	GGC<->GAC;	G<->D;	1	1
NELegrR_Vchr1	14711986	A<->G	1	CDS	CCG024883.1	+	81 days, 11:01:00	GAT<->GGT;	D<->G;	1	1
NELegrR_Vchr1	14712100	C<->T	1	CDS	CCG024883.1	+	86 days, 5:01:00	CCA<->CTA;	P<->L;	0	1
NELegrR_Vchr1	14712135	C<->T	1	CDS	CCG024883.1	+	87 days, 16:00:00	CAC<->TAC;	H<->Y;	1	1
NELegrR_Vchr1	14716735	C<->A	1	CDS	CCG024884.1	+	6 days, 7:00:00	CAT<->AAT;	H<->N;	1	1
NELegrR_Vchr1	14717741	T<->G	1	CDS	CCG024884.1	+	38 days, 20:01:00	GTA<->GGA;	V<->G;	1	1
NELegrR_Vchr1	14731875	G<->A	1	CDS	CCG024885.1	-	8 days, 8:01:00	TCA<->TTA;	S<->L;	1	1
NELegrR_Vchr1	14731988	A<->T	1	CDS	CCG024885.1	-	3 days, 15:02:00	AGT<->AGA;	S<->R;	1	1
NELegrR_Vchr1	14735851	A<->G	1	CDS	CCG024886.1	-	81 days, 6:02:00	CGT<->CGC;	R<->R;	0	0
NELegrR_Vchr1	14741280	G<->A	1	CDS	CCG024886.1	-	53 days, 15:02:00	CGC<->CGT;	R<->R;	0	0
NELegrR_Vchr1	14748326	A<->G	1	CDS	CCG024886.1	-	24 days, 3:02:00	ACT<->ACC;	T<->T;	0	0
NELegrR_Vchr1	14756035	C<->A	1	CDS	CCG024887.1	-	57 days, 12:02:00	TTG<->TTT;	L<->F;	0	1
NELegrR_Vchr1	14756421	G<->A	1	CDS	CCG024887.1	-	41 days, 10:00:00	CCC<->TCC;	P<->S;	1	1
NELegrR_Vchr1	14757684	A<->G	1	Exon_start	CCG024887.1	-	32 days, 20:01:00	GTA<->GCA;	V<->A;	0	1
NELegrR_Vchr1	14758255	A<->G	1	CDS	CCG024887.1	-	20 days, 16:00:00	TCT<->CCT;	S<->P;	1	1
NELegrR_Vchr1	14775499	C<->G	1	CDS	CCG024888.1	-	11 days, 1:00:00	GAC<->CAC;	D<->H;	1	1
NELegrR_Vchr1	14775751	C<->T	1	CDS	CCG024888.1	-	13:00:00	GAC<->AAC;	D<->N;	1	1
NELegrR_Vchr1	14815609	G<->T	1	CDS	CCG024889.1	-	21 days, 16:00:00	CTC<->ATC;	L<->I;	0	1
NELegrR_Vchr1	14816119	C<->T	1	CDS	CCG024889.1	-	10:00:00	GTC<->ATC;	V<->I;	0	1
NELegrR_Vchr1	14825919	C<->T	1	CDS	CCG024890.1	-	60 days, 18:02:00	GAG<->GAA;	E<->E;	0	0
NELegrR_Vchr1	14825973	C<->T	1	CDS	CCG024890.1	-	58 days, 12:02:00	TCG<->TCA;	S<->S;	0	0
NELegrR_Vchr1	14826033	C<->T	1	CDS	CCG024890.1	-	56 days, 0:02:00	TCG<->TCA;	S<->S;	0	0
NELegrR_Vchr1	14826782	C<->G	1	CDS	CCG024890.1	-	37 days, 7:00:00	GTC<->CTC;	V<->L;	0	1
NELegrR_Vchr1	14840930	T<->C	1	CDS	CCG024891.1	-	10 days, 5:01:00	GAC<->GGC;	D<->G;	1	1
NELegrR_Vchr1	14840970	C<->T	1	CDS	CCG024891.1	-	8 days, 13:00:00	GAG<->AAG;	E<->K;	1	1
NELegrR_Vchr1	14841013	C<->T	1	CDS	CCG024891.1	-	6 days, 18:02:00	CCG<->CCA;	P<->P;	0	0
NELegrR_Vchr1	14841120	T<->C	1	CDS	CCG024891.1	-	2 days, 7:00:00	AAG<->GAG;	K<->E;	1	1
NELegrR_Vchr1	14841161	C<->T	1	CDS	CCG024891.1	-	14:01:00	GGC<->GAC;	G<->D;	1	1
NELegrR_Vchr1	14858674	T<->C	1	CDS	CCG024892.1	+	1 day, 22:00:00	TTT<->CTT;	F<->L;	0	1
NELegrR_Vchr1	14858841	T<->G	1	CDS	CCG024892.1	+	8 days, 21:02:00	GGT<->GGG;	G<->G;	0	0
NELegrR_Vchr1	14860402	C<->T	1	CDS	CCG024892.1	+	14 days, 18:02:00	TCC<->TCT;	S<->S;	0	0
NELegrR_Vchr1	14861324	C<->T	1	CDS	CCG024892.1	+	21 days, 4:00:00	CTT<->TTT;	L<->F;	0	1
NELegrR_Vchr1	14883042	G<->A	1	CDS	CCG024893.1	+	11 days, 9:02:00	CAG<->CAA;	Q<->Q;	0	0
NELegrR_Vchr1	14883951	G<->A	1	CDS	CCG024893.1	+	49 days, 6:02:00	GGG<->GGA;	G<->G;	0	0
NELegrR_Vchr1	14917512	C<->T	1	CDS	CCG024895.1	-	15 days, 14:01:00	TGG<->TAG;	W<->U;	1	1
NELegrR_Vchr1	14917578	G<->A	1	CDS	CCG024895.1	-	12 days, 20:01:00	CCT<->CTT;	P<->L;	0	1
NELegrR_Vchr1	14925157	G<->A	1	CDS	CCG024895.1	-	4 days, 22:00:00	CGT<->TGT;	R<->C;	1	1
NELegrR_Vchr1	14933954	A<->C	1	CDS	CCG024896.1	+	17 days, 20:01:00	CAC<->CCC;	H<->P;	1	1
NELegrR_Vchr1	14934124	A<->G	1	CDS	CCG024896.1	+	24 days, 22:00:00	ACC<->GCC;	T<->A;	1	1
NELegrR_Vchr1	14934167	A<->C	1	CDS	CCG024896.1	+	26 days, 17:01:00	CAG<->CCG;	Q<->P;	1	1
NELegrR_Vchr1	14934966	G<->A	1	CDS	CCG024896.1	+	46 days, 10:00:00	GCC<->ACC;	A<->T;	1	1
NELegrR_Vchr1	14934967	C<->A	1	CDS	CCG024896.1	+	46 days, 11:01:00	GCC<->GAC;	A<->D;	1	1
NELegrR_Vchr1	14935491	T<->G	1	CDS	CCG024896.1	+	55 days, 21:02:00	GTT<->GTG;	V<->V;	0	0
NELegrR_Vchr1	14936542	A<->C	1	CDS	CCG024896.1	+	77 days, 6:02:00	GCA<->GCC;	A<->A;	0	0
NELegrR_Vchr1	14946775	C<->T	1	CDS	CCG024897.1	+	3 days, 21:02:00	TAC<->TAT;	Y<->Y;	0	0
NELegrR_Vchr1	14946876	C<->G	1	CDS	CCG024897.1	+	8 days, 2:01:00	ACT<->AGT;	T<->S;	0	1
NELegrR_Vchr1	14947053	C<->T	1	CDS	CCG024897.1	+	15 days, 11:01:00	ACC<->ATC;	T<->I;	1	1
NELegrR_Vchr1	14947099	A<->G	1	CDS	CCG024897.1	+	17 days, 9:02:00	GAA<->GAG;	E<->E;	0	0
NELegrR_Vchr1	14962132	G<->A	1	CDS	CCG024898.1	+	7 days, 10:00:00	GAG<->AAG;	E<->K;	1	1
NELegrR_Vchr1	14962923	C<->G	1	CDS	CCG024898.1	+	27 days, 16:00:00	CCC<->GCC;	P<->A;	0	1
NELegrR_Vchr1	14963455	T<->C	1	CDS	CCG024898.1	+	34 days, 23:01:00	GTA<->GCA;	V<->A;	0	1
NELegrR_Vchr1	14964825	T<->C	1	CDS	CCG024898.1	+	45 days, 14:01:00	CTT<->CCT;	L<->P;	0	1
NELegrR_Vchr1	14966504	G<->A	1	CDS	CCG024898.1	+	64 days, 4:00:00	GGT<->AGT;	G<->S;	0	1
NELegrR_Vchr1	14966645	C<->A	1	CDS	CCG024898.1	+	70 days, 1:00:00	CTT<->ATT;	L<->I;	0	1
NELegrR_Vchr1	14967487	A<->G	1	CDS	CCG024899.1	-	5 days, 8:01:00	ATT<->ACT;	I<->T;	1	1
NELegrR_Vchr1	14967560	T<->G	1	CDS	CCG024899.1	-	2 days, 7:00:00	AAT<->CAT;	N<->H;	1	1
NELegrR_Vchr1	14967563	C<->A	1	CDS	CCG024899.1	-	2 days, 4:00:00	GGC<->TGC;	G<->C;	0	1
NELegrR_Vchr1	14979720	G<->A	1	CDS	CCG024900.1	+	5 days, 22:00:00	GTA<->ATA;	V<->I;	0	1
NELegrR_Vchr1	14980386	A<->G	1	CDS	CCG024900.1	+	30 days, 14:01:00	AAG<->AGG;	K<->R;	0	1
NELegrR_Vchr1	15006527	C<->T	1	CDS	CCG024902.1	+	13 days, 6:02:00	AAC<->AAT;	N<->N;	0	0
NELegrR_Vchr1	15006617	C<->A	1	CDS	CCG024902.1	+	17 days, 0:02:00	ATC<->ATA;	I<->I;	0	0
NELegrR_Vchr1	15006776	A<->G	1	CDS	CCG024902.1	+	23 days, 15:02:00	GGA<->GGG;	G<->G;	0	0
NELegrR_Vchr1	15008910	G<->A	1	CDS	CCG024903.1	+	2 days, 14:01:00	GGC<->GAC;	G<->D;	1	1
NELegrR_Vchr1	15045808	C<->T	1	CDS	CCG024905.1	+	25 days, 22:00:00	CTA<->TTA;	L<->L;	0	0
NELegrR_Vchr1	15045816	A<->G	1	CDS	CCG024905.1	+	26 days, 6:02:00	GCA<->GCG;	A<->A;	0	0
NELegrR_Vchr1	15046209	G<->A	1	CDS	CCG024905.1	+	32 days, 12:02:00	TTG<->TTA;	L<->L;	0	0
NELegrR_Vchr1	15074798	G<->A	1	CDS	CCG024906.1	+	26 days, 3:02:00	AAG<->AAA;	K<->K;	0	0
NELegrR_Vchr1	15074955	G<->A	1	CDS	CCG024906.1	+	32 days, 16:00:00	GTA<->ATA;	V<->I;	0	1
NELegrR_Vchr1	15074972	T<->A	1	CDS	CCG024906.1	+	33 days, 9:02:00	TTT<->TTA;	F<->L;	0	1
NELegrR_Vchr1	15077048	A<->G	1	CDS	CCG024907.1	+	1 day, 8:01:00	CAA<->CGA;	Q<->R;	1	1
NELegrR_Vchr1	15077055	G<->A	1	CDS	CCG024907.1	+	1 day, 15:02:00	GTG<->GTA;	V<->V;	0	0
NELegrR_Vchr1	15077193	G<->T	1	CDS	CCG024907.1	+	7 days, 9:02:00	AAG<->AAT;	K<->N;	1	1
NELegrR_Vchr1	15084245	T<->C	1	CDS	CCG024908.4	-	40 days, 22:00:00	ATT<->GTT;	I<->V;	0	1
NELegrR_Vchr1	15087886	T<->C	1	CDS	CCG024908.4	-	33 days, 12:02:00	CCA<->CCG;	P<->P;	0	0
NELegrR_Vchr1	15094145	A<->G	1	CDS	CCG024908.4	-	6 days, 0:02:00	GCT<->GCC;	A<->A;	0	0
NELegrR_Vchr1	15094199	G<->A	1	CDS	CCG024908.4	-	3 days, 18:02:00	TCC<->TCT;	S<->S;	0	0
NELegrR_Vchr1	15164138	C<->T	1	CDS	CCG024910.1	+	6 days, 18:02:00	TTC<->TTT;	F<->F;	0	0
NELegrR_Vchr1	15164174	T<->C	1	CDS	CCG024910.1	+	8 days, 6:02:00	GAT<->GAC;	D<->D;	0	0
NELegrR_Vchr1	15164446	G<->A	1	CDS	CCG024910.1	+	14 days, 18:02:00	CCG<->CCA;	P<->P;	0	0
NELegrR_Vchr1	15165365	G<->A	1	CDS	CCG024910.1	+	53 days, 1:00:00	GAT<->AAT;	D<->N;	1	1
NELegrR_Vchr1	15165376	T<->C	1	CDS	CCG024910.1	+	53 days, 12:02:00	CCT<->CCC;	P<->P;	0	0
NELegrR_Vchr1	15217879	G<->A	1	CDS	CCG034651.1	-	5 days, 15:02:00	CAC<->CAT;	H<->H;	0	0
NELegrR_Vchr1	15235329	C<->T	1	CDS	CCG034652.1	+	1 day, 21:02:00	AGC<->AGT;	S<->S;	0	0
NELegrR_Vchr1	15236085	T<->G	1	CDS	CCG034652.1	+	9 days, 12:02:00	TTT<->TTG;	F<->L;	0	1
NELegrR_Vchr1	15236582	T<->C	1	CDS	CCG034652.1	+	19 days, 15:02:00	ATT<->ATC;	I<->I;	0	0
NELegrR_Vchr1	15237278	C<->A	1	CDS	CCG034652.1	+	36 days, 23:01:00	CCG<->CAG;	P<->Q;	1	1
NELegrR_Vchr1	15237915	A<->T	1	CDS	CCG034653.1	-	25 days, 2:01:00	CTT<->CAT;	L<->H;	1	1
NELegrR_Vchr1	15237961	C<->T	1	CDS	CCG034653.1	-	23 days, 4:00:00	GCC<->ACC;	A<->T;	1	1
NELegrR_Vchr1	15237993	A<->G	1	CDS	CCG034653.1	-	21 days, 20:01:00	ATA<->ACA;	I<->T;	1	1
NELegrR_Vchr1	15239627	T<->A	1	CDS	CCG034653.1	-	4 days, 0:02:00	GCA<->GCT;	A<->A;	0	0
NELegrR_Vchr1	15277837	G<->A	1	CDS	CCG034655.1	-	55 days, 12:02:00	TCC<->TCT;	S<->S;	0	0
NELegrR_Vchr1	15278528	G<->A	1	CDS	CCG034655.1	-	26 days, 17:01:00	GCT<->GTT;	A<->V;	0	1
NELegrR_Vchr1	15279043	G<->A	1	CDS	CCG034655.1	-	5 days, 6:02:00	CCC<->CCT;	P<->P;	0	0
NELegrR_Vchr1	15311541	G<->A	1	CDS	CCG034658.1	+	15:02:00	TCG<->TCA;	S<->S;	0	0
NELegrR_Vchr1	15311644	C<->M	1	CDS	CCG034658.1	+	4 days, 22:00:00	CTC<->ATC;	L<->I;	0	1
NELegrR_Vchr1	15311666	C<->M	1	CDS	CCG034658.1	+	5 days, 20:01:00	TCT<->TAT;	S<->Y;	0	1
NELegrR_Vchr1	15311692	T<->C	1	CDS	CCG034658.1	+	6 days, 22:00:00	TGC<->CGC;	C<->R;	1	1
NELegrR_Vchr1	15312030	T<->C	1	CDS	CCG034659.1	+	3 days, 0:02:00	CGT<->CGC;	R<->R;	0	0
NELegrR_Vchr1	15312318	C<->T	1	CDS	CCG034659.1	+	15 days, 0:02:00	GCC<->GCT;	A<->A;	0	0
NELegrR_Vchr1	15326287	A<->R	1	CDS	CCG034660.1	+	1 day, 3:02:00	CAA<->CAG;	Q<->Q;	0	0
NELegrR_Vchr1	15326618	G<->A	1	CDS	CCG034660.1	+	14 days, 22:00:00	GCT<->ACT;	A<->T;	1	1
NELegrR_Vchr1	15326746	A<->G	1	CDS	CCG034660.1	+	20 days, 6:02:00	GAA<->GAG;	E<->E;	0	0
NELegrR_Vchr1	15357102	C<->T	1	CDS	CCG034661.1	-	5 days, 9:02:00	ACG<->ACA;	T<->T;	0	0
NELegrR_Vchr1	15357132	A<->G	1	CDS	CCG034661.1	-	4 days, 3:02:00	CCT<->CCC;	P<->P;	0	0
NELegrR_Vchr1	15387208	A<->G	1	CDS	CCG034662.1	+	13 days, 3:02:00	GTA<->GTG;	V<->V;	0	0
NELegrR_Vchr1	15389574	C<->G	1	CDS	CCG034662.1	+	41 days, 16:00:00	CTT<->GTT;	L<->V;	0	1
NELegrR_Vchr1	15398025	C<->A	1	CDS	CCG034663.1	+	20 days, 17:01:00	GCC<->GAC;	A<->D;	1	1
NELegrR_Vchr1	15398381	A<->G	1	CDS	CCG034663.1	+	35 days, 13:00:00	AGC<->GGC;	S<->G;	0	1
NELegrR_Vchr1	15398547	T<->A	1	CDS	CCG034663.1	+	42 days, 11:01:00	CTC<->CAC;	L<->H;	1	1
NELegrR_Vchr1	15398668	T<->A	1	CDS	CCG034663.1	+	47 days, 12:02:00	CAT<->CAA;	H<->Q;	1	1
NELegrR_Vchr1	15404429	T<->C	1	CDS	CCG034664.1	-	55 days, 18:02:00	CTA<->CTG;	L<->L;	0	0
NELegrR_Vchr1	15404633	G<->C	1	CDS	CCG034664.1	-	47 days, 6:02:00	TTC<->TTG;	F<->L;	0	1
NELegrR_Vchr1	15404791	T<->C	1	CDS	CCG034664.1	-	40 days, 16:00:00	ATT<->GTT;	I<->V;	0	1
NELegrR_Vchr1	15404906	A<->G	1	CDS	CCG034664.1	-	35 days, 21:02:00	GAT<->GAC;	D<->D;	0	0
NELegrR_Vchr1	15405292	T<->C	1	CDS	CCG034664.1	-	19 days, 19:00:00	ACG<->GCG;	T<->A;	1	1
NELegrR_Vchr1	15405428	A<->G	1	CDS	CCG034664.1	-	14 days, 3:02:00	AAT<->AAC;	N<->N;	0	0
NELegrR_Vchr1	15414655	G<->A	1	CDS	CCG034665.1	-	16 days, 15:02:00	TTC<->TTT;	F<->F;	0	0
NELegrR_Vchr1	15414925	T<->C	1	CDS	CCG034665.1	-	5 days, 9:02:00	GTA<->GTG;	V<->V;	0	0
NELegrR_Vchr1	15426685	C<->T	1	CDS	CCG034666.1	-	23 days, 9:02:00	TCG<->TCA;	S<->S;	0	0
NELegrR_Vchr1	15427177	C<->G	1	CDS	CCG034666.1	-	2 days, 21:02:00	TGG<->TGC;	W<->C;	1	1
NELegrR_Vchr1	15441869	C<->T	1	CDS	CCG034667.1	-	5 days, 21:02:00	AAG<->AAA;	K<->K;	0	0
NELegrR_Vchr1	15441959	T<->C	1	CDS	CCG034667.1	-	2 days, 3:02:00	GCA<->GCG;	A<->A;	0	0
NELegrR_Vchr1	15441968	C<->T	1	CDS	CCG034667.1	-	1 day, 18:02:00	ACG<->ACA;	T<->T;	0	0
NELegrR_Vchr1	15456322	T<->C	1	CDS	CCG034668.1	+	1 day, 21:02:00	GAT<->GAC;	D<->D;	0	0
NELegrR_Vchr1	15456442	T<->C	1	CDS	CCG034668.1	+	6 days, 21:02:00	GCT<->GCC;	A<->A;	0	0
NELegrR_Vchr1	15462894	A<->G	1	CDS	CCG034668.1	+	28 days, 18:02:00	ACA<->ACG;	T<->T;	0	0
NELegrR_Vchr1	15463852	A<->T	1	CDS	CCG034668.1	+	38 days, 6:02:00	GGA<->GGT;	G<->G;	0	0
NELegrR_Vchr1	15475283	A<->G	1	CDS	CCG034669.1	+	6 days, 3:02:00	CCA<->CCG;	P<->P;	0	0
NELegrR_Vchr1	15475295	T<->A	1	CDS	CCG034669.1	+	6 days, 15:02:00	GCT<->GCA;	A<->A;	0	0
NELegrR_Vchr1	15475367	T<->A	1	CDS	CCG034669.1	+	9 days, 15:02:00	GCT<->GCA;	A<->A;	0	0
NELegrR_Vchr1	15476721	G<->T	1	CDS	CCG034670.1	-	77 days, 2:01:00	GCA<->GAA;	A<->E;	1	1
NELegrR_Vchr1	15476798	C<->T	1	CDS	CCG034670.1	-	73 days, 21:02:00	AAG<->AAA;	K<->K;	0	0
NELegrR_Vchr1	15476856	G<->A	1	CDS	CCG034670.1	-	71 days, 11:01:00	ACC<->ATC;	T<->I;	1	1
NELegrR_Vchr1	15476940	A<->T	1	CDS	CCG034670.1	-	67 days, 23:01:00	ATT<->AAT;	I<->N;	1	1
NELegrR_Vchr1	15480211	T<->C	1	CDS	CCG034670.1	-	16 days, 5:01:00	GAA<->GGA;	E<->G;	1	1
NELegrR_Vchr1	15480338	C<->T	1	CDS	CCG034670.1	-	10 days, 22:00:00	GGC<->AGC;	G<->S;	0	1
NELegrR_Vchr1	15480350	A<->G	1	CDS	CCG034670.1	-	10 days, 10:00:00	TTT<->CTT;	F<->L;	0	1
NELegrR_Vchr1	15481182	T<->Y	1	CDS	CCG034670.1	-	3 days, 3:02:00	GAA<->GAG;	E<->E;	0	0
NELegrR_Vchr1	15488309	T<->C	1	CDS	CCG034671.1	-	26 days, 1:00:00	ATA<->GTA;	I<->V;	0	1
NELegrR_Vchr1	15489307	A<->C	1	CDS	CCG034671.1	-	24 days, 5:01:00	ATC<->AGC;	I<->S;	1	1
NELegrR_Vchr1	15489331	A<->C	1	CDS	CCG034671.1	-	23 days, 5:01:00	CTC<->CGC;	L<->R;	1	1
NELegrR_Vchr1	15489598	C<->T	1	CDS	CCG034671.1	-	12 days, 2:01:00	GGT<->GAT;	G<->D;	1	1
NELegrR_Vchr1	15496977	A<->T	1	CDS	CCG034672.1	+	4 days, 22:00:00	AAT<->TAT;	N<->Y;	0	1
NELegrR_Vchr1	15499234	C<->A	1	CDS	CCG034673.1	-	30 days, 9:02:00	ACG<->ACT;	T<->T;	0	0
NELegrR_Vchr1	15499387	G<->A	1	CDS	CCG034673.1	-	24 days, 0:02:00	GAC<->GAT;	D<->D;	0	0
NELegrR_Vchr1	15502506	T<->C	1	CDS	CCG034674.1	-	18 days, 5:01:00	AAA<->AGA;	K<->R;	0	1
NELegrR_Vchr1	15502784	A<->G	1	CDS	CCG034674.1	-	6 days, 15:02:00	TTT<->TTC;	F<->F;	0	0
NELegrR_Vchr1	15502829	A<->G	1	CDS	CCG034674.1	-	4 days, 18:02:00	CCT<->CCC;	P<->P;	0	0
NELegrR_Vchr1	15506854	C<->T	1	CDS	CCG034675.1	-	13 days, 21:02:00	AAG<->AAA;	K<->K;	0	0
NELegrR_Vchr1	15517109	G<->A	1	CDS	CCG034676.1	+	1 day, 0:02:00	AAG<->AAA;	K<->K;	0	0
NELegrR_Vchr1	15517188	G<->A	1	CDS	CCG034676.1	+	4 days, 7:00:00	GGA<->AGA;	G<->R;	1	1
NELegrR_Vchr1	15517194	A<->G	1	CDS	CCG034676.1	+	4 days, 13:00:00	AAT<->GAT;	N<->D;	1	1
NELegrR_Vchr1	15517443	A<->G	1	CDS	CCG034676.1	+	11 days, 14:01:00	GAT<->GGT;	D<->G;	1	1
NELegrR_Vchr1	15517550	T<->A	1	CDS	CCG034676.1	+	16 days, 1:00:00	TGG<->AGG;	W<->R;	1	1
NELegrR_Vchr1	15529059	C<->T	1	CDS	CCG034678.1	-	97 days, 11:01:00	CGT<->CAT;	R<->H;	0	1
NELegrR_Vchr1	15531659	T<->A	1	CDS	CCG034678.1	-	12 days, 18:02:00	GGA<->GGT;	G<->G;	0	0
NELegrR_Vchr1	15545586	T<->C	1	CDS	CCG034679.1	-	5 days, 7:00:00	ATT<->GTT;	I<->V;	0	1
NELegrR_Vchr1	15545662	C<->T	1	CDS	CCG034679.1	-	2 days, 3:02:00	GCG<->GCA;	A<->A;	0	0
NELegrR_Vchr1	15564728	C<->A	1	CDS	CCG034680.1	+	7 days, 22:00:00	CAT<->AAT;	H<->N;	1	1
NELegrR_Vchr1	15576922	T<->A	1	CDS	CCG034681.1	+	5 days, 13:00:00	TTC<->ATC;	F<->I;	0	1
NELegrR_Vchr1	15577011	G<->C	1	CDS	CCG034681.1	+	9 days, 6:02:00	ACG<->ACC;	T<->T;	0	0
NELegrR_Vchr1	15580037	G<->A	1	CDS	CCG034681.1	+	24 days, 21:02:00	ATG<->ATA;	M<->I;	0	1
NELegrR_Vchr1	15581628	C<->A	1	CDS	CCG034681.1	+	34 days, 13:00:00	CTA<->ATA;	L<->I;	0	1
NELegrR_Vchr1	15613621	G<->A	1	CDS	CCG034683.1	-	20 days, 7:00:00	CTA<->TTA;	L<->L;	0	0
NELegrR_Vchr1	15613676	G<->A	1	CDS	CCG034683.1	-	18 days, 0:02:00	GGC<->GGT;	G<->G;	0	0
NELegrR_Vchr1	15616076	C<->A	1	CDS	CCG034684.1	+	10 days, 21:02:00	GCC<->GCA;	A<->A;	0	0
NELegrR_Vchr1	15616378	T<->C	1	CDS	CCG034684.1	+	23 days, 11:01:00	CTG<->CCG;	L<->P;	0	1
NELegrR_Vchr1	15616490	C<->A	1	CDS	CCG034684.1	+	28 days, 3:02:00	TCC<->TCA;	S<->S;	0	0
NELegrR_Vchr1	15619558	C<->A	1	CDS	CCG034685.1	-	16 days, 14:01:00	AGA<->ATA;	R<->I;	1	1
NELegrR_Vchr1	15703398	G<->A	1	CDS	CCG034687.1	-	14 days, 3:02:00	GGC<->GGT;	G<->G;	0	0
NELegrR_Vchr1	15703450	C<->T	1	CDS	CCG034687.1	-	11 days, 23:01:00	CGT<->CAT;	R<->H;	0	1
NELegrR_Vchr1	15703634	A<->G	1	CDS	CCG034687.1	-	7 days, 12:02:00	ATT<->ATC;	I<->I;	0	0
NELegrR_Vchr1	15712090	C<->T	1	CDS	CCG034688.1	-	19 days, 6:02:00	ACG<->ACA;	T<->T;	0	0
NELegrR_Vchr1	15715666	C<->T	1	CDS	CCG034688.1	-	3 days, 16:00:00	GTC<->ATC;	V<->I;	0	1
NELegrR_Vchr1	15716892	C<->A	1	CDS	CCG034689.1	+	17:01:00	GCA<->GAA;	A<->E;	1	1
NELegrR_Vchr1	15717002	T<->C	1	CDS	CCG034689.1	+	5 days, 7:00:00	TTT<->CTT;	F<->L;	0	1
NELegrR_Vchr1	15717116	A<->T	1	CDS	CCG034689.1	+	10 days, 1:00:00	ACA<->TCA;	T<->S;	0	1
NELegrR_Vchr1	15717370	A<->C	1	CDS	CCG034689.1	+	12 days, 19:00:00	AAA<->CAA;	K<->Q;	1	1
NELegrR_Vchr1	15717572	C<->G	1	CDS	CCG034689.1	+	16 days, 21:02:00	TCC<->TCG;	S<->S;	0	0
NELegrR_Vchr1	15717674	G<->A	1	CDS	CCG034689.1	+	21 days, 3:02:00	CAG<->CAA;	Q<->Q;	0	0
NELegrR_Vchr1	15718331	A<->C	1	CDS	CCG034690.1	-	15 days, 14:01:00	CTC<->CGC;	L<->R;	1	1
NELegrR_Vchr1	15718538	G<->T	1	CDS	CCG034690.1	-	6 days, 23:01:00	TCC<->TAC;	S<->Y;	0	1
NELegrR_Vchr1	15718660	A<->C	1	CDS	CCG034690.1	-	1 day, 21:02:00	CAT<->CAG;	H<->Q;	1	1
NELegrR_Vchr1	15718688	A<->G	1	CDS	CCG034690.1	-	17:01:00	TTC<->TCC;	F<->S;	1	1
NELegrR_Vchr1	15718698	A<->G	1	CDS	CCG034690.1	-	07:00:00	TTC<->CTC;	F<->L;	0	1
NELegrR_Vchr1	15740511	A<->G	1	CDS	CCG034691.1	+	10 days, 3:02:00	TTA<->TTG;	L<->L;	0	0
NELegrR_Vchr1	15807921	A<->G	1	CDS	CCG034692.1	-	4 days, 5:01:00	GTG<->GCG;	V<->A;	0	1
NELegrR_Vchr1	15824347	C<->T	1	CDS	CCG034693.1	-	43 days, 8:01:00	GGC<->GAC;	G<->D;	1	1
NELegrR_Vchr1	15828346	A<->T	1	CDS	CCG034693.1	-	22 days, 11:01:00	CTT<->CAT;	L<->H;	1	1
NELegrR_Vchr1	15828387	A<->G	1	CDS	CCG034693.1	-	20 days, 18:02:00	AAT<->AAC;	N<->N;	0	0
NELegrR_Vchr1	15828552	A<->G	1	CDS	CCG034693.1	-	18 days, 8:01:00	ATA<->ACA;	I<->T;	1	1
NELegrR_Vchr1	15829669	A<->G	1	CDS	CCG034693.1	-	11 days, 6:02:00	ACT<->ACC;	T<->T;	0	0
NELegrR_Vchr1	15829692	C<->T	1	CDS	CCG034693.1	-	10 days, 7:00:00	GGG<->AGG;	G<->R;	1	1
NELegrR_Vchr1	15829924	C<->A	1	CDS	CCG034693.1	-	15:02:00	CTG<->CTT;	L<->L;	0	0
NELegrR_Vchr1	15838316	C<->T	1	CDS	CCG034694.1	-	8 days, 22:00:00	GCA<->ACA;	A<->T;	1	1
NELegrR_Vchr1	15838453	A<->G	1	CDS	CCG034694.1	-	3 days, 5:01:00	TTT<->TCT;	F<->S;	1	1
NELegrR_Vchr1	15838490	G<->A	1	CDS	CCG034694.1	-	1 day, 16:00:00	CCG<->TCG;	P<->S;	1	1
NELegrR_Vchr1	15846814	A<->G	1	CDS	CCG034696.1	+	1 day, 4:00:00	AGT<->GGT;	S<->G;	0	1
NELegrR_Vchr1	15846918	T<->C	1	CDS	CCG034696.1	+	5 days, 12:02:00	ATT<->ATC;	I<->I;	0	0
NELegrR_Vchr1	15858763	T<->G	1	CDS	CCG034697.1	-	31 days, 18:02:00	ACA<->ACC;	T<->T;	0	0
NELegrR_Vchr1	15862449	G<->A	1	CDS	CCG034697.1	-	4 days, 6:02:00	GCC<->GCT;	A<->A;	0	0
NELegrR_Vchr1	15862452	G<->C	1	CDS	CCG034697.1	-	4 days, 3:02:00	TTC<->TTG;	F<->L;	0	1
NELegrR_Vchr1	15862519	G<->A	1	CDS	CCG034697.1	-	1 day, 8:01:00	TCT<->TTT;	S<->F;	1	1
NELegrR_Vchr1	15881187	A<->G	1	CDS	CCG035579.1	-	5 days, 21:02:00	TCT<->TCC;	S<->S;	0	0
NELegrR_Vchr1	15902597	C<->T	1	CDS	CCG035582.1	-	3 days, 7:00:00	GGG<->AGG;	G<->R;	1	1
NELegrR_Vchr1	15950380	T<->C	1	CDS	CCG035586.1	-	97 days, 22:00:00	ACA<->GCA;	T<->A;	1	1
NELegrR_Vchr1	15956101	C<->T	1	CDS	CCG035586.1	-	35 days, 11:01:00	GGT<->GAT;	G<->D;	1	1
NELegrR_Vchr1	16083636	A<->G	1	CDS	CCG035589.1	+	23:01:00	CAT<->CGT;	H<->R;	0	1
NELegrR_Vchr1	16083677	G<->A	1	CDS	CCG035589.1	+	2 days, 16:00:00	GAA<->AAA;	E<->K;	1	1
NELegrR_Vchr1	16083875	G<->A	1	CDS	CCG035589.1	+	10 days, 22:00:00	GGC<->AGC;	G<->S;	0	1
NELegrR_Vchr1	16088070	A<->G	1	CDS	CCG035590.1	+	7 days, 14:01:00	AAC<->AGC;	N<->S;	0	1
NELegrR_Vchr1	16088113	A<->C	1	CDS	CCG035590.1	+	9 days, 9:02:00	TCA<->TCC;	S<->S;	0	0
NELegrR_Vchr1	16088242	C<->T	1	CDS	CCG035590.1	+	14 days, 18:02:00	CAC<->CAT;	H<->H;	0	0
NELegrR_Vchr1	16088254	C<->T	1	CDS	CCG035590.1	+	15 days, 6:02:00	GAC<->GAT;	D<->D;	0	0
NELegrR_Vchr1	16088356	T<->A	1	CDS	CCG035590.1	+	19 days, 12:02:00	CCT<->CCA;	P<->P;	0	0
NELegrR_Vchr1	16088483	G<->A	1	CDS	CCG035590.1	+	24 days, 19:00:00	GAA<->AAA;	E<->K;	1	1
NELegrR_Vchr1	16088507	T<->C	1	CDS	CCG035590.1	+	25 days, 19:00:00	TTC<->CTC;	F<->L;	0	1
NELegrR_Vchr1	16088712	T<->C	1	CDS	CCG035591.1	+	2 days, 17:01:00	GTA<->GCA;	V<->A;	0	1
NELegrR_Vchr1	16088717	C<->T	1	CDS	CCG035591.1	+	2 days, 22:00:00	CCT<->TCT;	P<->S;	1	1
NELegrR_Vchr1	16088789	G<->A	1	CDS	CCG035591.1	+	5 days, 22:00:00	GTA<->ATA;	V<->I;	0	1
NELegrR_Vchr1	16088814	A<->C	1	CDS	CCG035591.1	+	6 days, 23:01:00	AAT<->ACT;	N<->T;	0	1
NELegrR_Vchr1	16088909	A<->G	1	CDS	CCG035591.1	+	10 days, 22:00:00	ACA<->GCA;	T<->A;	1	1
NELegrR_Vchr1	16089112	G<->A	1	CDS	CCG035591.1	+	19 days, 9:02:00	GGG<->GGA;	G<->G;	0	0
NELegrR_Vchr1	16116227	G<->A	1	CDS	CCG035593.1	-	14 days, 5:01:00	GCA<->GTA;	A<->V;	0	1
NELegrR_Vchr1	16116402	C<->T	1	CDS	CCG035593.1	-	6 days, 22:00:00	GTT<->ATT;	V<->I;	0	1
NELegrR_Vchr1	16116567	T<->C	1	Start_condon	CCG035593.1	-	01:00:00	ATG<->GTG;	M<->V;	0	1
NELegrR_Vchr1	16150563	C<->T	1	CDS	CCG035595.1	-	3 days, 8:01:00	GGA<->GAA;	G<->E;	1	1
NELegrR_Vchr1	16173753	C<->T	1	CDS	CCG035596.1	+	1 day, 20:01:00	TCG<->TTG;	S<->L;	1	1
NELegrR_Vchr1	16173793	T<->C	1	CDS	CCG035596.1	+	3 days, 12:02:00	TTT<->TTC;	F<->F;	0	0
NELegrR_Vchr1	16174266	G<->A	1	CDS	CCG035596.1	+	13 days, 5:01:00	AGT<->AAT;	S<->N;	0	1
NELegrR_Vchr1	16174304	T<->C	1	CDS	CCG035596.1	+	14 days, 19:00:00	TCA<->CCA;	S<->P;	1	1
NELegrR_Vchr1	16174409	G<->C	1	CDS	CCG035596.1	+	19 days, 4:00:00	GAC<->CAC;	D<->H;	1	1
NELegrR_Vchr1	16174570	G<->A	1	CDS	CCG035596.1	+	25 days, 21:02:00	AAG<->AAA;	K<->K;	0	0
NELegrR_Vchr1	16174580	C<->T	1	CDS	CCG035596.1	+	26 days, 7:00:00	CCA<->TCA;	P<->S;	1	1
NELegrR_Vchr1	16174706	T<->C	1	CDS	CCG035596.1	+	31 days, 13:00:00	TTA<->CTA;	L<->L;	0	0
NELegrR_Vchr1	16175993	A<->G	1	CDS	CCG035596.1	+	39 days, 0:02:00	GTA<->GTG;	V<->V;	0	0
NELegrR_Vchr1	16176110	G<->A	1	CDS	CCG035596.1	+	43 days, 21:02:00	TCG<->TCA;	S<->S;	0	0
NELegrR_Vchr1	16176215	A<->G	1	Exon_start	CCG035596.1	+	44 days, 21:02:00	GAA<->GAG;	E<->E;	0	0
NELegrR_Vchr1	16176290	T<->G	1	CDS	CCG035596.1	+	48 days, 0:02:00	GTT<->GTG;	V<->V;	0	0
NELegrR_Vchr1	16176294	A<->C	1	CDS	CCG035596.1	+	48 days, 4:00:00	AGG<->CGG;	R<->R;	0	0
NELegrR_Vchr1	16176381	G<->A	1	CDS	CCG035596.1	+	51 days, 19:00:00	GCT<->ACT;	A<->T;	1	1
NELegrR_Vchr1	16176389	A<->G	1	CDS	CCG035596.1	+	52 days, 3:02:00	TCA<->TCG;	S<->S;	0	0
NELegrR_Vchr1	16178996	T<->C	1	CDS	CCG035596.1	+	68 days, 22:00:00	TCT<->CCT;	S<->P;	1	1
NELegrR_Vchr1	16179227	C<->A	1	CDS	CCG035596.1	+	78 days, 13:00:00	CGC<->AGC;	R<->S;	1	1
NELegrR_Vchr1	16179284	T<->G	1	CDS	CCG035596.1	+	80 days, 22:00:00	TCA<->GCA;	S<->A;	1	1
NELegrR_Vchr1	16179598	A<->G	1	CDS	CCG035596.1	+	94 days, 0:02:00	GTA<->GTG;	V<->V;	0	0
NELegrR_Vchr1	16179627	G<->A	1	CDS	CCG035596.1	+	95 days, 5:01:00	AGA<->AAA;	R<->K;	0	1
NELegrR_Vchr1	16179883	G<->A	1	CDS	CCG035596.1	+	100 days, 12:02:00	CAG<->CAA;	Q<->Q;	0	0
NELegrR_Vchr1	16180006	T<->C	1	CDS	CCG035596.1	+	105 days, 15:02:00	ACT<->ACC;	T<->T;	0	0
NELegrR_Vchr1	16180543	A<->G	1	CDS	CCG035596.1	+	120 days, 14:01:00	AAG<->AGG;	K<->R;	0	1
NELegrR_Vchr1	16181939	T<->C	1	CDS	CCG035596.1	+	126 days, 15:02:00	AAT<->AAC;	N<->N;	0	0
NELegrR_Vchr1	16182139	G<->A	1	CDS	CCG035596.1	+	134 days, 23:01:00	GGT<->GAT;	G<->D;	1	1
NELegrR_Vchr1	16182169	T<->C	1	CDS	CCG035596.1	+	136 days, 5:01:00	TTG<->TCG;	L<->S;	1	1
NELegrR_Vchr1	16182424	T<->C	1	CDS	CCG035596.1	+	146 days, 20:01:00	TTT<->TCT;	F<->S;	1	1
NELegrR_Vchr1	16182617	A<->G	1	CDS	CCG035596.1	+	154 days, 21:02:00	TCA<->TCG;	S<->S;	0	0
NELegrR_Vchr1	16182649	C<->A	1	CDS	CCG035596.1	+	156 days, 5:01:00	ACT<->AAT;	T<->N;	0	1
NELegrR_Vchr1	16182794	A<->G	1	CDS	CCG035596.1	+	162 days, 6:02:00	GTA<->GTG;	V<->V;	0	0
NELegrR_Vchr1	16182911	A<->G	1	CDS	CCG035596.1	+	167 days, 3:02:00	CAA<->CAG;	Q<->Q;	0	0
NELegrR_Vchr1	16183130	T<->C	1	CDS	CCG035596.1	+	176 days, 6:02:00	AAT<->AAC;	N<->N;	0	0
NELegrR_Vchr1	16183174	T<->C	1	CDS	CCG035596.1	+	178 days, 2:01:00	TTG<->TCG;	L<->S;	1	1
NELegrR_Vchr1	16183283	G<->A	1	CDS	CCG035596.1	+	182 days, 15:02:00	CCG<->CCA;	P<->P;	0	0
NELegrR_Vchr1	16184321	G<->T	1	CDS	CCG035596.1	+	218 days, 12:02:00	TTG<->TTT;	L<->F;	0	1
NELegrR_Vchr1	16184378	G<->A	1	CDS	CCG035596.1	+	220 days, 21:02:00	GCG<->GCA;	A<->A;	0	0
NELegrR_Vchr1	16184392	A<->G	1	CDS	CCG035596.1	+	221 days, 11:01:00	AAT<->AGT;	N<->S;	0	1
NELegrR_Vchr1	16185967	G<->A	1	CDS	CCG035597.1	+	4 days, 0:02:00	ATG<->ATA;	M<->I;	0	1
NELegrR_Vchr1	16186012	G<->T	1	CDS	CCG035597.1	+	5 days, 21:02:00	GAG<->GAT;	E<->D;	0	1
NELegrR_Vchr1	16186114	C<->T	1	CDS	CCG035597.1	+	10 days, 3:02:00	CGC<->CGT;	R<->R;	0	0
NELegrR_Vchr1	16186342	G<->A	1	CDS	CCG035597.1	+	19 days, 15:02:00	GGG<->GGA;	G<->G;	0	0
NELegrR_Vchr1	16186354	G<->A	1	CDS	CCG035597.1	+	20 days, 3:02:00	AGG<->AGA;	R<->R;	0	0
NELegrR_Vchr1	16210172	A<->G	1	CDS	CCG035598.1	+	21 days, 20:01:00	CAG<->CGG;	Q<->R;	1	1
NELegrR_Vchr1	16210599	G<->A	1	CDS	CCG035598.1	+	39 days, 15:02:00	ACG<->ACA;	T<->T;	0	0
NELegrR_Vchr1	16210752	A<->G	1	CDS	CCG035598.1	+	46 days, 0:02:00	GCA<->GCG;	A<->A;	0	0
NELegrR_Vchr1	16211094	T<->C	1	CDS	CCG035598.1	+	60 days, 6:02:00	TTT<->TTC;	F<->F;	0	0
NELegrR_Vchr1	16211241	A<->G	1	CDS	CCG035598.1	+	66 days, 9:02:00	CTA<->CTG;	L<->L;	0	0
NELegrR_Vchr1	16211334	T<->C	1	CDS	CCG035598.1	+	70 days, 6:02:00	CAT<->CAC;	H<->H;	0	0
NELegrR_Vchr1	16211335	G<->A	1	CDS	CCG035598.1	+	70 days, 7:00:00	GTA<->ATA;	V<->I;	0	1
NELegrR_Vchr1	16211477	C<->A	1	CDS	CCG035598.1	+	76 days, 5:01:00	ACT<->AAT;	T<->N;	0	1
NELegrR_Vchr1	16212040	C<->T	1	CDS	CCG035598.1	+	99 days, 16:00:00	CTA<->TTA;	L<->L;	0	0
NELegrR_Vchr1	16212160	G<->C	1	CDS	CCG035598.1	+	104 days, 16:00:00	GTG<->CTG;	V<->L;	0	1
NELegrR_Vchr1	16256101	C<->M	1	CDS	CCG035599.1	+	4 days, 6:02:00	TCC<->TCA;	S<->S;	0	0
NELegrR_Vchr1	16256130	C<->A	1	CDS	CCG035599.1	+	5 days, 11:01:00	TCT<->TAT;	S<->Y;	0	1
NELegrR_Vchr1	16256235	T<->C	1	CDS	CCG035599.1	+	9 days, 20:01:00	CTT<->CCT;	L<->P;	0	1
NELegrR_Vchr1	16256307	G<->A	1	CDS	CCG035599.1	+	12 days, 20:01:00	CGT<->CAT;	R<->H;	0	1
NELegrR_Vchr1	16256680	A<->G	1	CDS	CCG035599.1	+	23 days, 12:02:00	TCA<->TCG;	S<->S;	0	0
NELegrR_Vchr1	16256682	G<->A	1	CDS	CCG035599.1	+	23 days, 14:01:00	CGC<->CAC;	R<->H;	0	1
NELegrR_Vchr1	16302934	A<->G	1	CDS	CCG035600.1	-	63 days, 13:00:00	TCA<->CCA;	S<->P;	1	1
NELegrR_Vchr1	16316952	C<->T	1	CDS	CCG035601.1	+	4 days, 18:02:00	TCC<->TCT;	S<->S;	0	0
NELegrR_Vchr1	16317426	T<->G	1	CDS	CCG035601.1	+	24 days, 12:02:00	GGT<->GGG;	G<->G;	0	0
NELegrR_Vchr1	16317876	A<->G	1	CDS	CCG035602.1	-	58 days, 19:00:00	TCC<->CCC;	S<->P;	1	1
NELegrR_Vchr1	16318103	A<->G	1	CDS	CCG035602.1	-	49 days, 8:01:00	GTC<->GCC;	V<->A;	0	1
NELegrR_Vchr1	16343628	C<->T	1	CDS	CCG035604.1	+	5 days, 1:00:00	CTA<->TTA;	L<->L;	0	0
NELegrR_Vchr1	16344049	G<->A	1	CDS	CCG035604.1	+	13 days, 2:01:00	AGG<->AAG;	R<->K;	0	1
NELegrR_Vchr1	16344173	T<->C	1	CDS	CCG035604.1	+	18 days, 6:02:00	TCT<->TCC;	S<->S;	0	0
NELegrR_Vchr1	16460757	G<->C	1	CDS	CCG035611.1	+	21 days, 9:02:00	ACG<->ACC;	T<->T;	0	0
NELegrR_Vchr1	16474280	A<->G	1	CDS	CCG035612.1	+	3 days, 9:02:00	CTA<->CTG;	L<->L;	0	0
NELegrR_Vchr1	16474352	A<->G	1	CDS	CCG035612.1	+	6 days, 9:02:00	CAA<->CAG;	Q<->Q;	0	0
NELegrR_Vchr1	16474386	G<->C	1	CDS	CCG035612.1	+	7 days, 19:00:00	GCA<->CCA;	A<->P;	0	1
NELegrR_Vchr1	16474449	A<->G	1	CDS	CCG035612.1	+	10 days, 10:00:00	ACA<->GCA;	T<->A;	1	1
NELegrR_Vchr1	16474678	T<->C	1	CDS	CCG035612.1	+	19 days, 23:01:00	GTG<->GCG;	V<->A;	0	1
NELegrR_Vchr1	16474742	G<->S	1	CDS	CCG035612.1	+	22 days, 15:02:00	GCG<->GCC;	A<->A;	0	0
NELegrR_Vchr1	16474797	G<->R	1	CDS	CCG035612.1	+	24 days, 22:00:00	GAA<->AAA;	E<->K;	1	1
NELegrR_Vchr1	16474844	A<->G	1	CDS	CCG035612.1	+	26 days, 21:02:00	ATA<->ATG;	I<->M;	0	1
NELegrR_Vchr1	16474980	T<->C	1	CDS	CCG035612.1	+	32 days, 13:00:00	TTG<->CTG;	L<->L;	0	0
NELegrR_Vchr1	16474989	C<->T	1	CDS	CCG035612.1	+	32 days, 22:00:00	CCA<->TCA;	P<->S;	1	1
NELegrR_Vchr1	16478206	C<->T	1	CDS	CCG035613.1	-	13 days, 14:01:00	GGA<->GAA;	G<->E;	1	1
NELegrR_Vchr1	16560238	T<->C	1	CDS	CCG036237.1	+	18:02:00	CTT<->CTC;	L<->L;	0	0
NELegrR_Vchr1	16560256	A<->C	1	CDS	CCG036237.1	+	1 day, 12:02:00	GTA<->GTC;	V<->V;	0	0
NELegrR_Vchr1	16560568	T<->C	1	CDS	CCG036237.1	+	14 days, 12:02:00	GCT<->GCC;	A<->A;	0	0
NELegrR_Vchr1	16560991	G<->A	1	CDS	CCG036237.1	+	32 days, 3:02:00	AAG<->AAA;	K<->K;	0	0
NELegrR_Vchr1	16561152	A<->T	1	CDS	CCG036237.1	+	38 days, 20:01:00	GAG<->GTG;	E<->V;	1	1
NELegrR_Vchr1	16561168	A<->T	1	CDS	CCG036237.1	+	39 days, 12:02:00	ACA<->ACT;	T<->T;	0	0
NELegrR_Vchr1	16561338	G<->T	1	CDS	CCG036237.1	+	46 days, 14:01:00	TGC<->TTC;	C<->F;	1	1
NELegrR_Vchr1	16583714	G<->C	1	CDS	CCG036239.1	-	10 days, 2:01:00	TCG<->TGG;	S<->W;	1	1
NELegrR_Vchr1	16583877	A<->G	1	CDS	CCG036239.1	-	3 days, 7:00:00	TAT<->CAT;	Y<->H;	1	1
NELegrR_Vchr1	16583940	A<->G	1	CDS	CCG036239.1	-	16:00:00	TTG<->CTG;	L<->L;	0	0
NELegrR_Vchr1	16616844	C<->A	1	CDS	CCG036240.1	+	28 days, 14:01:00	CCT<->CAT;	P<->H;	1	1
NELegrR_Vchr1	16617258	A<->T	1	CDS	CCG036240.1	+	45 days, 20:01:00	CAT<->CTT;	H<->L;	1	1
NELegrR_Vchr1	16636681	A<->R	1	CDS	CCG036241.1	+	3 days, 3:02:00	GAA<->GAG;	E<->E;	0	0
NELegrR_Vchr1	16637142	A<->G	1	CDS	CCG036241.1	+	4 days, 23:01:00	CAC<->CGC;	H<->R;	0	1
NELegrR_Vchr1	16637223	A<->G	1	CDS	CCG036241.1	+	8 days, 8:01:00	AAG<->AGG;	K<->R;	0	1
NELegrR_Vchr1	16684273	A<->G	1	CDS	CCG036243.1	-	9 days, 10:00:00	TGC<->CGC;	C<->R;	1	1
NELegrR_Vchr1	16701235	C<->T	1	CDS	CCG036244.1	+	82 days, 13:00:00	CAT<->TAT;	H<->Y;	1	1
NELegrR_Vchr1	16701606	T<->C	1	CDS	CCG036244.1	+	98 days, 0:02:00	TTT<->TTC;	F<->F;	0	0
NELegrR_Vchr1	16717428	G<->R	1	CDS	CCG036245.1	-	49 days, 2:01:00	CCA<->CTA;	P<->L;	0	1
NELegrR_Vchr1	16717431	C<->Y	1	CDS	CCG036245.1	-	48 days, 23:01:00	CGA<->CAA;	R<->Q;	1	1
NELegrR_Vchr1	16717487	A<->R	1	CDS	CCG036245.1	-	46 days, 15:02:00	GTT<->GTC;	V<->V;	0	0
NELegrR_Vchr1	16717542	C<->Y	1	CDS	CCG036245.1	-	44 days, 8:01:00	AGA<->AAA;	R<->K;	0	1
NELegrR_Vchr1	16717751	T<->W	1	CDS	CCG036245.1	-	35 days, 15:02:00	TCA<->TCT;	S<->S;	0	0
NELegrR_Vchr1	16764860	A<->T	1	CDS	CCG036249.1	+	6 days, 18:02:00	GTA<->GTT;	V<->V;	0	0
NELegrR_Vchr1	16772146	G<->C	1	CDS	CCG036250.2	-	21 days, 9:02:00	GAC<->GAG;	D<->E;	0	1
NELegrR_Vchr1	16782203	T<->C	1	CDS	CCG036251.1	-	35 days, 10:00:00	AGT<->GGT;	S<->G;	0	1
NELegrR_Vchr1	16804566	G<->C	1	CDS	CCG036253.1	-	8 days, 4:00:00	CCT<->GCT;	P<->A;	0	1
NELegrR_Vchr1	16804756	A<->R	1	CDS	CCG036253.1	-	06:02:00	AGT<->AGC;	S<->S;	0	0
NELegrR_Vchr1	16869394	G<->K	1	CDS	CCG036256.1	+	58 days, 16:00:00	GCC<->TCC;	A<->S;	1	1
NELegrR_Vchr1	16869395	C<->M	1	CDS	CCG036256.1	+	58 days, 17:01:00	GCC<->GAC;	A<->D;	1	1
NELegrR_Vchr1	16900664	T<->A	1	CDS	CCG036258.2	-	16 days, 0:02:00	GAA<->GAT;	E<->D;	0	1
NELegrR_Vchr1	16918821	G<->A	1	CDS	CCG036259.1	+	55 days, 12:02:00	GAG<->GAA;	E<->E;	0	0
NELegrR_Vchr1	16957595	G<->A	1	CDS	CCG036264.1	+	16 days, 10:00:00	GGG<->AGG;	G<->R;	1	1
NELegrR_Vchr1	16969465	C<->T	1	CDS	CCG036265.1	-	9 days, 17:01:00	GGC<->GAC;	G<->D;	1	1
NELegrR_Vchr1	17002971	G<->C	1	CDS	CCG036266.1	-	105 days, 7:00:00	CTC<->GTC;	L<->V;	0	1
NELegrR_Vchr1	17004299	G<->T	1	CDS	CCG036266.1	-	49 days, 23:01:00	CCA<->CAA;	P<->Q;	1	1
NELegrR_Vchr1	17004409	A<->C	1	CDS	CCG036266.1	-	45 days, 9:02:00	GAT<->GAG;	D<->E;	0	1
NELegrR_Vchr1	17013763	G<->A	1	CDS	CCG036266.1	-	10 days, 17:01:00	TCG<->TTG;	S<->L;	1	1
NELegrR_Vchr1	17054583	A<->G	1	CDS	CCG036269.1	+	25 days, 23:01:00	AAC<->AGC;	N<->S;	0	1
NELegrR_Vchr1	17068207	C<->T	1	CDS	CCG036270.1	-	13 days, 0:02:00	GAG<->GAA;	E<->E;	0	0
NELegrR_Vchr1	17080721	T<->C	1	CDS	CCG034394.1	-	35 days, 22:00:00	ATT<->GTT;	I<->V;	0	1
NELegrR_Vchr1	17080795	T<->A	1	CDS	CCG034394.1	-	32 days, 20:01:00	AAT<->ATT;	N<->I;	1	1
NELegrR_Vchr1	17080973	G<->T	1	CDS	CCG034394.1	-	25 days, 10:00:00	CAC<->AAC;	H<->N;	1	1
NELegrR_Vchr1	17081532	A<->R	1	CDS	CCG034394.1	-	21 days, 11:01:00	CTT<->CCT;	L<->P;	0	1
NELegrR_Vchr1	17081607	T<->C	1	CDS	CCG034394.1	-	18 days, 8:01:00	GAT<->GGT;	D<->G;	1	1
NELegrR_Vchr1	17081611	T<->C	1	CDS	CCG034394.1	-	18 days, 4:00:00	ATT<->GTT;	I<->V;	0	1
NELegrR_Vchr1	17082914	T<->C	1	CDS	CCG034394.1	-	10 days, 22:00:00	ACT<->GCT;	T<->A;	1	1
NELegrR_Vchr1	17083328	C<->T	1	CDS	CCG034394.1	-	7 days, 1:00:00	GCG<->ACG;	A<->T;	1	1
NELegrR_Vchr1	17083330	T<->C	1	CDS	CCG034394.1	-	6 days, 23:01:00	AAT<->AGT;	N<->S;	0	1
NELegrR_Vchr1	17087558	G<->A	1	CDS	CCG034395.1	+	4 days, 21:02:00	TCG<->TCA;	S<->S;	0	0
NELegrR_Vchr1	17087709	C<->T	1	CDS	CCG034395.1	+	7 days, 20:01:00	TCG<->TTG;	S<->L;	1	1
NELegrR_Vchr1	17087833	T<->C	1	CDS	CCG034395.1	+	13 days, 0:02:00	CCT<->CCC;	P<->P;	0	0
NELegrR_Vchr1	17092137	G<->A	1	CDS	CCG034396.1	+	15 days, 8:01:00	TGC<->TAC;	C<->Y;	0	1
NELegrR_Vchr1	17104618	T<->A	1	CDS	CCG034398.2	-	122 days, 16:00:00	ACA<->TCA;	T<->S;	0	1
NELegrR_Vchr1	17104619	T<->C	1	CDS	CCG034398.2	-	122 days, 15:02:00	GGA<->GGG;	G<->G;	0	0
NELegrR_Vchr1	17104710	A<->G	1	CDS	CCG034398.2	-	118 days, 20:01:00	GTT<->GCT;	V<->A;	0	1
NELegrR_Vchr1	17104864	T<->C	1	CDS	CCG034398.2	-	112 days, 10:00:00	ATT<->GTT;	I<->V;	0	1
NELegrR_Vchr1	17106787	T<->C	1	CDS	CCG034398.2	-	100 days, 2:01:00	TAC<->TGC;	Y<->C;	0	1
NELegrR_Vchr1	17106984	T<->C	1	CDS	CCG034398.2	-	91 days, 21:02:00	GGA<->GGG;	G<->G;	0	0
NELegrR_Vchr1	17107657	A<->R	1	CDS	CCG034398.2	-	74 days, 5:01:00	CTT<->CCT;	L<->P;	0	1
NELegrR_Vchr1	17107786	A<->W	1	Exon_start	CCG034398.2	-	68 days, 20:01:00	GTT<->GAT;	V<->D;	1	1
NELegrR_Vchr1	17109445	G<->A	1	CDS	CCG034398.2	-	62 days, 9:02:00	ACC<->ACT;	T<->T;	0	0
NELegrR_Vchr1	17110853	T<->G	1	CDS	CCG034398.2	-	23 days, 22:00:00	AGA<->CGA;	R<->R;	0	0
NELegrR_Vchr1	17111134	T<->C	1	CDS	CCG034398.2	-	12 days, 5:01:00	AAC<->AGC;	N<->S;	0	1
NELegrR_Vchr1	17123659	G<->A	1	CDS	CCG034399.1	+	31 days, 18:02:00	TCG<->TCA;	S<->S;	0	0
NELegrR_Vchr1	17141825	C<->T	1	CDS	CCG034399.1	+	67 days, 9:02:00	CGC<->CGT;	R<->R;	0	0
NELegrR_Vchr1	17156692	T<->C	1	CDS	CCG034400.1	+	9 days, 3:02:00	CCT<->CCC;	P<->P;	0	0
NELegrR_Vchr1	17156847	G<->A	1	CDS	CCG034400.1	+	15 days, 14:01:00	AGT<->AAT;	S<->N;	0	1
NELegrR_Vchr1	17158446	C<->T	1	CDS	CCG034400.1	+	38 days, 18:02:00	GGC<->GGT;	G<->G;	0	0
NELegrR_Vchr1	17183349	A<->G	1	CDS	CCG034401.1	-	06:02:00	TAT<->TAC;	Y<->Y;	0	0
NELegrR_Vchr1	17191895	G<->A	1	CDS	CCG034402.1	-	2 days, 3:02:00	TCC<->TCT;	S<->S;	0	0
NELegrR_Vchr1	17200494	T<->C	1	CDS	CCG034403.1	+	11 days, 17:01:00	TTG<->TCG;	L<->S;	1	1
NELegrR_Vchr1	17209019	G<->A	1	CDS	CCG034404.1	-	31 days, 22:00:00	CGT<->TGT;	R<->C;	1	1
[truncated: 57,762 more rows]
