# Supplementary material for: Genome-Wide Identification of SSR and SNP Markers Based on Whole-Genome Re-Sequencing of a Thailand Wild Sacred Lotus (Nelumbo nucifera)
Source: PLoS One. 2015 Nov 25;10(11):e0143765. doi: 10.1371/journal.pone.0143765 (PMC4659564; doi:10.1371/journal.pone.0143765)
Supplement: S4 Table — (XLSX) [file pone.0143765.s004.xlsx]

## Sheet: Sheet1
S4 Table. All the non-synonymous single-nucleotide polymorphism (SNP) substitutions in CDS region between 'Chiang Mai wild lotus' and 'Middle lake wild lotus' genome.
Chr	position	reference		type	Gene	strand		Amnio acid change	Amnio acid
NELegrR_Vchr1	52117	C<->T	1	CDS	CCG002257.1	+	8 days, 13:00:00	CCC<->TCC;	P<->S;	1	1
NELegrR_Vchr1	60428	A<->G	1	CDS	CCG002258.1	-	29 days, 14:01:00	ATC<->ACC;	I<->T;	1	1
NELegrR_Vchr1	60430	T<->A	1	CDS	CCG002258.1	-	29 days, 12:02:00	CAA<->CAT;	Q<->H;	1	1
NELegrR_Vchr1	65492	A<->G	1	CDS	CCG002259.1	+	7 days, 7:00:00	ACT<->GCT;	T<->A;	1	1
NELegrR_Vchr1	206497	T<->G	1	CDS	CCG026266.1	+	22:00:00	TTT<->GTT;	F<->V;	0	1
NELegrR_Vchr1	221427	G<->C	1	CDS	CCG026267.1	+	10 days, 10:00:00	GAT<->CAT;	D<->H;	1	1
NELegrR_Vchr1	221630	T<->C	1	CDS	CCG026267.1	+	13 days, 22:00:00	TGG<->CGG;	W<->R;	1	1
NELegrR_Vchr1	222468	A<->G	1	CDS	CCG026267.1	+	25 days, 10:00:00	AGG<->GGG;	R<->G;	1	1
NELegrR_Vchr1	235564	A<->G	1	CDS	CCG026268.1	+	11 days, 4:00:00	AAA<->GAA;	K<->E;	1	1
NELegrR_Vchr1	246677	G<->A	1	CDS	CCG026269.1	+	4 days, 7:00:00	GAG<->AAG;	E<->K;	1	1
NELegrR_Vchr1	248469	G<->T	1	CDS	CCG026269.1	+	60 days, 14:01:00	AGC<->ATC;	S<->I;	1	1
NELegrR_Vchr1	248767	C<->G	1	CDS	CCG026269.1	+	73 days, 0:02:00	ATC<->ATG;	I<->M;	0	1
NELegrR_Vchr1	248891	C<->A	1	CDS	CCG026269.1	+	78 days, 4:00:00	CCA<->ACA;	P<->T;	1	1
NELegrR_Vchr1	249057	T<->C	1	CDS	CCG026269.1	+	85 days, 2:01:00	GTC<->GCC;	V<->A;	0	1
NELegrR_Vchr1	249108	C<->G	1	CDS	CCG026269.1	+	87 days, 5:01:00	ACT<->AGT;	T<->S;	0	1
NELegrR_Vchr1	249132	C<->T	1	CDS	CCG026269.1	+	88 days, 5:01:00	CCA<->CTA;	P<->L;	0	1
NELegrR_Vchr1	249524	G<->C	1	CDS	CCG026269.1	+	104 days, 13:00:00	GAA<->CAA;	E<->Q;	1	1
NELegrR_Vchr1	249597	G<->C	1	CDS	CCG026269.1	+	107 days, 14:01:00	AGG<->ACG;	R<->T;	1	1
NELegrR_Vchr1	249615	C<->T	1	CDS	CCG026269.1	+	108 days, 8:01:00	GCC<->GTC;	A<->V;	0	1
NELegrR_Vchr1	283118	T<->C	1	CDS	CCG026270.1	-	56 days, 16:00:00	ACC<->GCC;	T<->A;	1	1
NELegrR_Vchr1	283954	G<->A	1	CDS	CCG026270.1	-	21 days, 20:01:00	TCA<->TTA;	S<->L;	1	1
NELegrR_Vchr1	284399	A<->C	1	CDS	CCG026270.1	-	3 days, 7:00:00	TCT<->GCT;	S<->A;	1	1
NELegrR_Vchr1	298931	T<->C	1	CDS	CCG026271.1	+	6 days, 23:01:00	GTC<->GCC;	V<->A;	0	1
NELegrR_Vchr1	299003	G<->A	1	CDS	CCG026271.1	+	9 days, 23:01:00	GGT<->GAT;	G<->D;	1	1
NELegrR_Vchr1	299983	C<->T	1	CDS	CCG026271.1	+	30 days, 14:01:00	TCG<->TTG;	S<->L;	1	1
NELegrR_Vchr1	299994	A<->G	1	CDS	CCG026271.1	+	31 days, 1:00:00	ATT<->GTT;	I<->V;	0	1
NELegrR_Vchr1	311435	A<->G	1	CDS	CCG026272.1	-	67 days, 14:01:00	ATG<->ACG;	M<->T;	1	1
NELegrR_Vchr1	312021	A<->G	1	CDS	CCG026272.1	-	43 days, 4:00:00	TGT<->CGT;	C<->R;	1	1
NELegrR_Vchr1	312120	T<->A	1	CDS	CCG026272.1	-	39 days, 1:00:00	ACA<->TCA;	T<->S;	0	1
NELegrR_Vchr1	313012	C<->A	1	CDS	CCG026272.1	-	17 days, 22:00:00	GGG<->TGG;	G<->W;	1	1
NELegrR_Vchr1	313083	C<->T	1	CDS	CCG026272.1	-	14 days, 23:01:00	AGT<->AAT;	S<->N;	0	1
NELegrR_Vchr1	313104	C<->T	1	CDS	CCG026272.1	-	14 days, 2:01:00	AGG<->AAG;	R<->K;	0	1
NELegrR_Vchr1	313495	T<->A	1	CDS	CCG026272.1	-	3 days, 1:00:00	AAG<->TAG;	K<->U;	1	1
NELegrR_Vchr1	340521	C<->T	1	CDS	CCG027631.1	-	137 days, 7:00:00	GCC<->ACC;	A<->T;	1	1
NELegrR_Vchr1	342749	C<->T	1	CDS	CCG027631.1	-	124 days, 19:00:00	GCC<->ACC;	A<->T;	1	1
NELegrR_Vchr1	345854	C<->T	1	CDS	CCG027631.1	-	63 days, 1:00:00	GCA<->ACA;	A<->T;	1	1
NELegrR_Vchr1	347928	C<->A	1	CDS	CCG027631.1	-	40 days, 4:00:00	GCT<->TCT;	A<->S;	1	1
NELegrR_Vchr1	348107	G<->A	1	CDS	CCG027631.1	-	32 days, 17:01:00	ACT<->ATT;	T<->I;	1	1
NELegrR_Vchr1	349923	G<->A	1	CDS	CCG027632.1	+	10:00:00	GGT<->AGT;	G<->S;	0	1
NELegrR_Vchr1	364740	C<->T	1	CDS	CCG027633.1	-	43 days, 1:00:00	GCC<->ACC;	A<->T;	1	1
NELegrR_Vchr1	364904	A<->G	1	CDS	CCG027633.1	-	36 days, 5:01:00	GTT<->GCT;	V<->A;	0	1
NELegrR_Vchr1	401080	A<->G	1	CDS	CCG027635.2	-	1 day, 14:01:00	TTA<->TCA;	L<->S;	1	1
NELegrR_Vchr1	405397	T<->C	1	CDS	CCG027636.1	+	9 days, 10:00:00	TTC<->CTC;	F<->L;	0	1
NELegrR_Vchr1	441320	G<->A	1	CDS	CCG027637.1	+	13 days, 10:00:00	GCT<->ACT;	A<->T;	1	1
NELegrR_Vchr1	441450	T<->A	1	CDS	CCG027637.1	+	18 days, 20:01:00	GTA<->GAA;	V<->E;	1	1
NELegrR_Vchr1	445130	G<->A	1	CDS	CCG027638.1	+	8 days, 22:00:00	GCC<->ACC;	A<->T;	1	1
NELegrR_Vchr1	452031	C<->A	1	CDS	CCG027641.1	-	6 days, 15:02:00	AGG<->AGT;	R<->S;	1	1
NELegrR_Vchr1	464772	C<->A	1	CDS	CCG027642.1	+	1 day, 23:01:00	GCC<->GAC;	A<->D;	1	1
NELegrR_Vchr1	464816	C<->T	1	CDS	CCG027642.1	+	3 days, 19:00:00	CCA<->TCA;	P<->S;	1	1
NELegrR_Vchr1	465032	A<->G	1	CDS	CCG027642.1	+	12 days, 19:00:00	AAA<->GAA;	K<->E;	1	1
NELegrR_Vchr1	465081	A<->G	1	CDS	CCG027642.1	+	14 days, 20:01:00	GAG<->GGG;	E<->G;	1	1
NELegrR_Vchr1	465384	T<->C	1	CDS	CCG027642.1	+	27 days, 11:01:00	CTG<->CCG;	L<->P;	0	1
NELegrR_Vchr1	467064	A<->C	1	CDS	CCG027643.1	-	7 days, 23:01:00	ATC<->AGC;	I<->S;	1	1
NELegrR_Vchr1	475506	T<->C	1	CDS	CCG027644.1	+	18 days, 13:00:00	TTT<->CTT;	F<->L;	0	1
NELegrR_Vchr1	494481	C<->T	1	CDS	CCG027646.1	-	47 days, 10:00:00	GTC<->ATC;	V<->I;	0	1
NELegrR_Vchr1	494796	C<->A	1	CDS	CCG027646.1	-	34 days, 7:00:00	GGT<->TGT;	G<->C;	0	1
NELegrR_Vchr1	518682	C<->T	1	CDS	CCG027647.1	+	8 days, 11:01:00	GCT<->GTT;	A<->V;	0	1
NELegrR_Vchr1	518775	C<->G	1	CDS	CCG027647.1	+	12 days, 8:01:00	ACC<->AGC;	T<->S;	0	1
NELegrR_Vchr1	518904	T<->A	1	CDS	CCG027647.1	+	17 days, 17:01:00	GTG<->GAG;	V<->E;	1	1
NELegrR_Vchr1	531214	A<->G	1	CDS	CCG027649.1	+	17 days, 2:01:00	CAC<->CGC;	H<->R;	0	1
NELegrR_Vchr1	531758	G<->A	1	CDS	CCG027649.1	+	29 days, 13:00:00	GTG<->ATG;	V<->M;	0	1
NELegrR_Vchr1	531848	C<->T	1	CDS	CCG027649.1	+	33 days, 7:00:00	CCT<->TCT;	P<->S;	1	1
NELegrR_Vchr1	532089	C<->G	1	CDS	CCG027649.1	+	43 days, 8:01:00	GCC<->GGC;	A<->G;	1	1
NELegrR_Vchr1	540288	A<->G	1	CDS	CCG027650.3	+	04:00:00	AGG<->GGG;	R<->G;	1	1
NELegrR_Vchr1	546334	C<->T	1	CDS	CCG027650.3	+	42 days, 10:00:00	CCT<->TCT;	P<->S;	1	1
NELegrR_Vchr1	552699	G<->C	1	CDS	CCG027651.1	+	12 days, 20:01:00	TGT<->TCT;	C<->S;	0	1
NELegrR_Vchr1	556263	C<->T	1	CDS	CCG027651.1	+	24 days, 10:00:00	CGT<->TGT;	R<->C;	1	1
NELegrR_Vchr1	561906	C<->T	1	CDS	CCG027652.1	-	5 days, 8:01:00	AGC<->AAC;	S<->N;	0	1
NELegrR_Vchr1	561934	T<->C	1	CDS	CCG027652.1	-	4 days, 4:00:00	AAA<->GAA;	K<->E;	1	1
NELegrR_Vchr1	562029	G<->T	1	CDS	CCG027652.1	-	05:01:00	TCC<->TAC;	S<->Y;	0	1
NELegrR_Vchr1	579881	G<->T	1	CDS	CCG027654.1	-	12 days, 18:02:00	AGC<->AGA;	S<->R;	1	1
NELegrR_Vchr1	589848	C<->G	1	CDS	CCG027655.1	+	1 day, 1:00:00	CCG<->GCG;	P<->A;	0	1
NELegrR_Vchr1	589908	A<->G	1	CDS	CCG027655.1	+	3 days, 13:00:00	ATA<->GTA;	I<->V;	0	1
NELegrR_Vchr1	589942	C<->G	1	CDS	CCG027655.1	+	4 days, 23:01:00	GCA<->GGA;	A<->G;	1	1
NELegrR_Vchr1	592779	A<->G	1	CDS	CCG027655.1	+	36 days, 23:01:00	GAT<->GGT;	D<->G;	1	1
NELegrR_Vchr1	593597	T<->A	1	CDS	CCG027655.1	+	47 days, 19:00:00	TCT<->ACT;	S<->T;	0	1
NELegrR_Vchr1	593630	T<->C	1	CDS	CCG027655.1	+	49 days, 4:00:00	TTC<->CTC;	F<->L;	0	1
NELegrR_Vchr1	595237	G<->A	1	CDS	CCG027655.1	+	55 days, 4:00:00	GTT<->ATT;	V<->I;	0	1
NELegrR_Vchr1	595247	C<->G	1	CDS	CCG027655.1	+	55 days, 14:01:00	GCA<->GGA;	A<->G;	1	1
NELegrR_Vchr1	595340	G<->A	1	CDS	CCG027655.1	+	59 days, 11:01:00	TGC<->TAC;	C<->Y;	0	1
NELegrR_Vchr1	595403	C<->T	1	CDS	CCG027655.1	+	62 days, 2:01:00	GCG<->GTG;	A<->V;	0	1
NELegrR_Vchr1	595426	G<->C	1	CDS	CCG027655.1	+	63 days, 1:00:00	GAA<->CAA;	E<->Q;	1	1
NELegrR_Vchr1	595454	C<->T	1	CDS	CCG027655.1	+	64 days, 5:01:00	TCG<->TTG;	S<->L;	1	1
NELegrR_Vchr1	609258	A<->T	1	CDS	CCG027656.1	+	38 days, 13:00:00	AGT<->TGT;	S<->C;	0	1
NELegrR_Vchr1	609368	A<->T	1	CDS	CCG027656.1	+	43 days, 3:02:00	AGA<->AGT;	R<->S;	1	1
NELegrR_Vchr1	610338	G<->C	1	CDS	CCG027656.1	+	63 days, 10:00:00	GGG<->CGG;	G<->R;	1	1
NELegrR_Vchr1	610809	A<->G	1	CDS	CCG027656.1	+	83 days, 1:00:00	ACG<->GCG;	T<->A;	1	1
NELegrR_Vchr1	619886	A<->G	1	CDS	CCG027657.1	+	21 days, 15:02:00	ATA<->ATG;	I<->M;	0	1
NELegrR_Vchr1	622666	A<->G	1	CDS	CCG027657.1	+	38 days, 1:00:00	ATT<->GTT;	I<->V;	0	1
NELegrR_Vchr1	624395	G<->T	1	CDS	CCG027657.1	+	49 days, 1:00:00	GGG<->TGG;	G<->W;	1	1
NELegrR_Vchr1	630442	T<->C	1	CDS	CCG027659.1	-	4 days, 20:01:00	AAG<->AGG;	K<->R;	0	1
NELegrR_Vchr1	669587	A<->R	1	CDS	CCG007934.1	+	15 days, 23:01:00	GAC<->GGC;	D<->G;	1	1
NELegrR_Vchr1	669857	G<->T	1	CDS	CCG007934.1	+	27 days, 5:01:00	AGG<->ATG;	R<->M;	1	1
NELegrR_Vchr1	727652	G<->T	1	CDS	CCG007938.1	+	17:01:00	AGA<->ATA;	R<->I;	1	1
NELegrR_Vchr1	728133	A<->T	1	CDS	CCG007938.1	+	17 days, 5:01:00	GAG<->GTG;	E<->V;	1	1
NELegrR_Vchr1	733904	C<->T	1	CDS	CCG007939.1	-	36 days, 14:01:00	TGG<->TAG;	W<->U;	1	1
NELegrR_Vchr1	734064	G<->A	1	CDS	CCG007939.1	-	29 days, 22:00:00	CGG<->TGG;	R<->W;	1	1
NELegrR_Vchr1	738136	T<->G	1	CDS	CCG007940.1	-	14 days, 22:00:00	ATG<->CTG;	M<->L;	0	1
NELegrR_Vchr1	738274	C<->G	1	CDS	CCG007940.1	-	9 days, 4:00:00	GCT<->CCT;	A<->P;	0	1
NELegrR_Vchr1	752521	T<->C	1	CDS	CCG007941.1	-	41 days, 1:00:00	ATA<->GTA;	I<->V;	0	1
NELegrR_Vchr1	762891	T<->A	1	CDS	CCG007942.1	-	36 days, 22:00:00	ATG<->TTG;	M<->L;	0	1
NELegrR_Vchr1	765517	A<->T	1	CDS	CCG007942.1	-	5 days, 20:01:00	CTG<->CAG;	L<->Q;	1	1
NELegrR_Vchr1	779497	C<->A	1	CDS	CCG007943.1	+	20:01:00	CCA<->CAA;	P<->Q;	1	1
NELegrR_Vchr1	780465	G<->T	1	CDS	CCG007944.1	+	1 day, 20:01:00	GGC<->GTC;	G<->V;	1	1
NELegrR_Vchr1	780639	G<->C	1	CDS	CCG007944.1	+	9 days, 2:01:00	AGC<->ACC;	S<->T;	0	1
NELegrR_Vchr1	780752	T<->C	1	CDS	CCG007944.1	+	13 days, 19:00:00	TTT<->CTT;	F<->L;	0	1
NELegrR_Vchr1	803543	T<->Y	1	CDS	CCG007945.2	-	90 days, 4:00:00	AAT<->GAT;	N<->D;	1	1
NELegrR_Vchr1	803653	T<->Y	1	CDS	CCG007945.2	-	85 days, 14:01:00	AAC<->AGC;	N<->S;	0	1
NELegrR_Vchr1	825419	C<->T	1	CDS	CCG007946.1	-	38 days, 11:01:00	GGA<->GAA;	G<->E;	1	1
NELegrR_Vchr1	870549	T<->A	1	CDS	CCG007948.1	+	23 days, 20:01:00	GTG<->GAG;	V<->E;	1	1
NELegrR_Vchr1	871013	A<->T	1	CDS	CCG007948.1	+	43 days, 4:00:00	AGT<->TGT;	S<->C;	0	1
NELegrR_Vchr1	919317	T<->G	1	Exon_start	CCG007949.2	+	31 days, 19:00:00	TCT<->GCT;	S<->A;	1	1
NELegrR_Vchr1	942072	A<->G	1	CDS	CCG007951.1	+	32 days, 16:00:00	AAC<->GAC;	N<->D;	1	1
NELegrR_Vchr1	942127	G<->C	1	CDS	CCG007951.1	+	34 days, 23:01:00	GGA<->GCA;	G<->A;	1	1
NELegrR_Vchr1	942990	A<->G	1	CDS	CCG007951.1	+	70 days, 22:00:00	ATC<->GTC;	I<->V;	0	1
NELegrR_Vchr1	1080376	T<->C	1	CDS	CCG022298.1	-	74 days, 23:01:00	GAT<->GGT;	D<->G;	1	1
NELegrR_Vchr1	1081276	G<->C	1	CDS	CCG022298.1	-	37 days, 11:01:00	TCC<->TGC;	S<->C;	0	1
NELegrR_Vchr1	1086589	T<->C	1	CDS	CCG022298.1	-	35 days, 22:00:00	AAA<->GAA;	K<->E;	1	1
NELegrR_Vchr1	1185463	T<->C	1	CDS	CCG022302.1	-	9 days, 4:00:00	AAT<->GAT;	N<->D;	1	1
NELegrR_Vchr1	1185516	G<->A	1	CDS	CCG022302.1	-	6 days, 23:01:00	TCT<->TTT;	S<->F;	1	1
NELegrR_Vchr1	1212111	C<->T	1	CDS	CCG022303.2	-	23 days, 22:00:00	GCA<->ACA;	A<->T;	1	1
NELegrR_Vchr1	1218722	G<->T	1	CDS	CCG022303.2	-	3 days, 23:01:00	GCT<->GAT;	A<->D;	1	1
NELegrR_Vchr1	1331993	C<->T	1	CDS	CCG022308.1	-	36 days, 16:00:00	GCC<->ACC;	A<->T;	1	1
NELegrR_Vchr1	1400726	C<->A	1	CDS	CCG028732.1	-	65 days, 0:02:00	ATG<->ATT;	M<->I;	0	1
NELegrR_Vchr1	1419561	T<->C	1	CDS	CCG028733.1	-	27 days, 4:00:00	ACT<->GCT;	T<->A;	1	1
NELegrR_Vchr1	1427731	G<->A	1	CDS	CCG028733.1	-	7 days, 11:01:00	ACA<->ATA;	T<->I;	1	1
NELegrR_Vchr1	1427855	T<->C	1	CDS	CCG028733.1	-	2 days, 7:00:00	ATC<->GTC;	I<->V;	0	1
NELegrR_Vchr1	1427885	T<->C	1	CDS	CCG028733.1	-	1 day, 1:00:00	ATC<->GTC;	I<->V;	0	1
NELegrR_Vchr1	1472913	A<->T	1	CDS	CCG028735.1	+	30 days, 6:02:00	AGA<->AGT;	R<->S;	1	1
NELegrR_Vchr1	1473450	T<->A	1	CDS	CCG028735.1	+	41 days, 8:01:00	CTA<->CAA;	L<->Q;	1	1
NELegrR_Vchr1	1473515	A<->G	1	CDS	CCG028735.1	+	44 days, 1:00:00	AAT<->GAT;	N<->D;	1	1
NELegrR_Vchr1	1474631	G<->A	1	CDS	CCG028735.1	+	63 days, 20:01:00	AGC<->AAC;	S<->N;	0	1
NELegrR_Vchr1	1474856	G<->A	1	CDS	CCG028735.1	+	73 days, 5:01:00	CGT<->CAT;	R<->H;	0	1
NELegrR_Vchr1	1474913	C<->Y	1	CDS	CCG028735.1	+	75 days, 14:01:00	GCT<->GTT;	A<->V;	0	1
NELegrR_Vchr1	1474931	G<->R	1	CDS	CCG028735.1	+	76 days, 8:01:00	CGT<->CAT;	R<->H;	0	1
NELegrR_Vchr1	1477925	C<->T	1	CDS	CCG028735.1	+	107 days, 17:01:00	CCA<->CTA;	P<->L;	0	1
NELegrR_Vchr1	1477953	T<->G	1	CDS	CCG028735.1	+	108 days, 21:02:00	AAT<->AAG;	N<->K;	1	1
NELegrR_Vchr1	1477974	C<->G	1	CDS	CCG028735.1	+	109 days, 18:02:00	GAC<->GAG;	D<->E;	0	1
NELegrR_Vchr1	1478205	A<->G	1	CDS	CCG028735.1	+	115 days, 23:01:00	GAT<->GGT;	D<->G;	1	1
NELegrR_Vchr1	1481135	C<->T	1	CDS	CCG028736.1	-	1 day, 10:00:00	GGA<->AGA;	G<->R;	1	1
NELegrR_Vchr1	1484803	G<->C	1	CDS	CCG028737.1	-	1 day, 14:01:00	GCC<->GGC;	A<->G;	1	1
NELegrR_Vchr1	1533028	A<->T	1	CDS	CCG028740.1	-	11 days, 5:01:00	TTC<->TAC;	F<->Y;	1	1
NELegrR_Vchr1	1540944	G<->T	1	CDS	CCG028742.1	+	6 days, 15:02:00	AAG<->AAT;	K<->N;	1	1
NELegrR_Vchr1	1586649	C<->G	1	CDS	CCG028744.1	+	31 days, 15:02:00	CAC<->CAG;	H<->Q;	1	1
NELegrR_Vchr1	1600614	C<->T	1	CDS	CCG028745.1	-	101 days, 4:00:00	GGT<->AGT;	G<->S;	0	1
NELegrR_Vchr1	1611800	A<->G	1	CDS	CCG028745.1	-	88 days, 2:01:00	GTT<->GCT;	V<->A;	0	1
NELegrR_Vchr1	1612273	T<->C	1	CDS	CCG028745.1	-	71 days, 20:01:00	AAT<->AGT;	N<->S;	0	1
NELegrR_Vchr1	1614996	A<->C	1	CDS	CCG028745.1	-	40 days, 10:00:00	TCT<->GCT;	S<->A;	1	1
NELegrR_Vchr1	1616457	T<->C	1	CDS	CCG028745.1	-	21 days, 17:01:00	AAT<->AGT;	N<->S;	0	1
NELegrR_Vchr1	1616752	A<->G	1	CDS	CCG028745.1	-	9 days, 10:00:00	TCA<->CCA;	S<->P;	1	1
NELegrR_Vchr1	1646593	T<->A	1	Start_condon	CCG028746.1	+	02:01:00	ATG<->AAG;	M<->K;	1	1
NELegrR_Vchr1	1705897	C<->T	1	CDS	CCG028747.1	+	3 days, 2:01:00	GCC<->GTC;	A<->V;	0	1
NELegrR_Vchr1	1716146	G<->C	1	CDS	CCG028748.1	+	13 days, 12:02:00	ATG<->ATC;	M<->I;	0	1
NELegrR_Vchr1	1734432	G<->A	1	CDS	CCG028750.1	+	1 day, 22:00:00	GGC<->AGC;	G<->S;	0	1
NELegrR_Vchr1	1736964	T<->G	1	CDS	CCG028751.1	-	79 days, 4:00:00	ATC<->CTC;	I<->L;	0	1
NELegrR_Vchr1	1757876	C<->T	1	CDS	CCG028752.1	+	16 days, 23:01:00	TCA<->TTA;	S<->L;	1	1
NELegrR_Vchr1	1758254	G<->A	1	CDS	CCG028752.1	+	32 days, 17:01:00	CGC<->CAC;	R<->H;	0	1
NELegrR_Vchr1	1799327	T<->C	1	CDS	CCG028756.1	-	86 days, 6:02:00	ATA<->ATG;	I<->M;	0	1
NELegrR_Vchr1	1799524	C<->T	1	CDS	CCG028756.1	-	78 days, 1:00:00	GCA<->ACA;	A<->T;	1	1
NELegrR_Vchr1	1799590	C<->G	1	CDS	CCG028756.1	-	75 days, 7:00:00	GCT<->CCT;	A<->P;	0	1
NELegrR_Vchr1	1799946	G<->A	1	CDS	CCG028756.1	-	60 days, 11:01:00	TCG<->TTG;	S<->L;	1	1
NELegrR_Vchr1	2005639	T<->C	1	CDS	CCG006797.1	+	3 days, 14:01:00	CTC<->CCC;	L<->P;	0	1
NELegrR_Vchr1	2007952	C<->T	1	CDS	CCG006797.1	+	20 days, 11:01:00	CCG<->CTG;	P<->L;	0	1
NELegrR_Vchr1	2007970	G<->A	1	CDS	CCG006797.1	+	21 days, 5:01:00	AGG<->AAG;	R<->K;	0	1
NELegrR_Vchr1	2012961	G<->C	1	CDS	CCG006798.1	-	45 days, 12:02:00	AAC<->AAG;	N<->K;	1	1
NELegrR_Vchr1	2014262	C<->A	1	CDS	CCG006798.1	-	16 days, 22:00:00	GCT<->TCT;	A<->S;	1	1
NELegrR_Vchr1	2043055	C<->T	1	CDS	CCG006799.1	-	86 days, 9:02:00	ATG<->ATA;	M<->I;	0	1
NELegrR_Vchr1	2044035	C<->T	1	CDS	CCG006799.1	-	45 days, 13:00:00	GTG<->ATG;	V<->M;	0	1
NELegrR_Vchr1	2044892	C<->A	1	CDS	CCG006799.1	-	9 days, 20:01:00	GGC<->GTC;	G<->V;	1	1
NELegrR_Vchr1	2059066	T<->A	1	CDS	CCG006800.1	-	3 days, 8:01:00	AAT<->ATT;	N<->I;	1	1
NELegrR_Vchr1	2059107	G<->C	1	CDS	CCG006800.1	-	1 day, 15:02:00	AAC<->AAG;	N<->K;	1	1
NELegrR_Vchr1	2069281	G<->A	1	CDS	CCG006801.2	+	38 days, 8:01:00	TGT<->TAT;	C<->Y;	0	1
NELegrR_Vchr1	2082951	G<->C	1	CDS	CCG006802.1	-	13 days, 20:01:00	ACT<->AGT;	T<->S;	0	1
NELegrR_Vchr1	2083086	T<->C	1	CDS	CCG006802.1	-	8 days, 5:01:00	AAT<->AGT;	N<->S;	0	1
NELegrR_Vchr1	2086775	C<->T	1	CDS	CCG006803.1	-	112 days, 19:00:00	GCA<->ACA;	A<->T;	1	1
NELegrR_Vchr1	2090384	A<->G	1	CDS	CCG006803.1	-	87 days, 8:01:00	GTC<->GCC;	V<->A;	0	1
NELegrR_Vchr1	2092685	C<->T	1	CDS	CCG006803.1	-	48 days, 22:00:00	GGC<->AGC;	G<->S;	0	1
NELegrR_Vchr1	2105418	A<->G	1	CDS	CCG006804.1	-	4 days, 22:00:00	TGT<->CGT;	C<->R;	1	1
NELegrR_Vchr1	2128689	G<->T	1	CDS	CCG006805.1	-	27 days, 13:00:00	CAG<->AAG;	Q<->K;	1	1
NELegrR_Vchr1	2129728	A<->G	1	CDS	CCG006805.1	-	13 days, 2:01:00	GTC<->GCC;	V<->A;	0	1
NELegrR_Vchr1	2164450	G<->A	1	CDS	CCG006808.1	-	1 day, 17:01:00	GCT<->GTT;	A<->V;	0	1
NELegrR_Vchr1	2218213	T<->C	1	CDS	CCG015882.1	-	59 days, 5:01:00	GAA<->GGA;	E<->G;	1	1
NELegrR_Vchr1	2218244	G<->A	1	CDS	CCG015882.1	-	57 days, 22:00:00	CCA<->TCA;	P<->S;	1	1
NELegrR_Vchr1	2219163	T<->A	1	CDS	CCG015882.1	-	36 days, 19:00:00	ACC<->TCC;	T<->S;	0	1
NELegrR_Vchr1	2255029	C<->A	1	CDS	CCG015883.1	-	33 days, 6:02:00	CAG<->CAT;	Q<->H;	1	1
NELegrR_Vchr1	2255120	A<->C	1	CDS	CCG015883.1	-	29 days, 11:01:00	TTC<->TGC;	F<->C;	1	1
NELegrR_Vchr1	2255412	T<->G	1	CDS	CCG015883.1	-	22 days, 8:01:00	GAA<->GCA;	E<->A;	1	1
NELegrR_Vchr1	2255425	C<->A	1	CDS	CCG015883.1	-	21 days, 19:00:00	GAA<->TAA;	E<->U;	1	1
NELegrR_Vchr1	2255514	A<->G	1	CDS	CCG015883.1	-	18 days, 2:01:00	TTG<->TCG;	L<->S;	1	1
NELegrR_Vchr1	2256434	A<->C	1	CDS	CCG015883.1	-	2 days, 17:01:00	CTT<->CGT;	L<->R;	1	1
NELegrR_Vchr1	2281316	C<->T	1	CDS	CCG015887.1	-	3 days, 11:01:00	AGC<->AAC;	S<->N;	0	1
NELegrR_Vchr1	2290238	A<->G	1	CDS	CCG015888.1	-	11 days, 7:00:00	TAT<->CAT;	Y<->H;	1	1
NELegrR_Vchr1	2290315	A<->M	1	CDS	CCG015888.1	-	8 days, 2:01:00	ATG<->AGG;	M<->R;	1	1
NELegrR_Vchr1	2290396	G<->S	1	CDS	CCG015888.1	-	4 days, 17:01:00	CCT<->CGT;	P<->R;	1	1
NELegrR_Vchr1	2391742	A<->G	1	CDS	CCG015892.1	-	7 days, 14:01:00	CTC<->CCC;	L<->P;	0	1
NELegrR_Vchr1	2427137	C<->A	1	CDS	CCG015893.1	+	14:01:00	TCT<->TAT;	S<->Y;	0	1
NELegrR_Vchr1	2427733	A<->G	1	CDS	CCG015893.1	+	25 days, 10:00:00	ACT<->GCT;	T<->A;	1	1
NELegrR_Vchr1	2620444	T<->G	1	CDS	CCG015902.1	+	35 days, 5:01:00	CTG<->CGG;	L<->R;	1	1
NELegrR_Vchr1	2682708	T<->W	1	CDS	CCG015903.1	-	7 days, 23:01:00	CAT<->CTT;	H<->L;	1	1
NELegrR_Vchr1	2682709	G<->K	1	CDS	CCG015903.1	-	7 days, 22:00:00	CAT<->AAT;	H<->N;	1	1
NELegrR_Vchr1	2683048	G<->A	1	CDS	CCG015903.1	-	1 day, 10:00:00	CTC<->TTC;	L<->F;	0	1
NELegrR_Vchr1	2707321	T<->C	1	CDS	CCG015904.1	-	45 days, 10:00:00	AAA<->GAA;	K<->E;	1	1
NELegrR_Vchr1	2707954	G<->A	1	CDS	CCG015904.1	-	22 days, 16:00:00	CTC<->TTC;	L<->F;	0	1
NELegrR_Vchr1	2708524	A<->C	1	Exon_end	CCG015904.1	-	17 days, 14:01:00	ATT<->AGT;	I<->S;	1	1
NELegrR_Vchr1	2709354	T<->C	1	CDS	CCG015904.1	-	1 day, 2:01:00	AAC<->AGC;	N<->S;	0	1
NELegrR_Vchr1	2756454	A<->C	1	CDS	CCG015908.1	+	32 days, 16:00:00	ACT<->CCT;	T<->P;	1	1
NELegrR_Vchr1	2756685	C<->T	1	CDS	CCG015908.1	+	38 days, 22:00:00	CAG<->TAG;	Q<->U;	1	1
NELegrR_Vchr1	2757266	G<->A	1	CDS	CCG015908.1	+	58 days, 7:00:00	GTC<->ATC;	V<->I;	0	1
NELegrR_Vchr1	2757361	C<->G	1	CDS	CCG015908.1	+	62 days, 6:02:00	TTC<->TTG;	F<->L;	0	1
NELegrR_Vchr1	2757467	G<->A	1	CDS	CCG015908.1	+	66 days, 16:00:00	GTC<->ATC;	V<->I;	0	1
NELegrR_Vchr1	2847789	A<->G	1	CDS	CCG015910.1	+	9 days, 2:01:00	AAC<->AGC;	N<->S;	0	1
NELegrR_Vchr1	2847818	G<->C	1	CDS	CCG015910.1	+	10 days, 7:00:00	GAT<->CAT;	D<->H;	1	1
NELegrR_Vchr1	2848098	A<->G	1	CDS	CCG015910.1	+	21 days, 23:01:00	CAA<->CGA;	Q<->R;	1	1
NELegrR_Vchr1	2862115	A<->T	1	CDS	CCG015910.1	+	45 days, 19:00:00	ACA<->TCA;	T<->S;	0	1
NELegrR_Vchr1	2880474	T<->C	1	CDS	CCG021283.1	-	13 days, 20:01:00	GAT<->GGT;	D<->G;	1	1
NELegrR_Vchr1	2914139	G<->C	1	CDS	CCG021286.1	-	46 days, 5:01:00	GCA<->GGA;	A<->G;	1	1
NELegrR_Vchr1	2915370	T<->C	1	CDS	CCG021286.1	-	2 days, 2:01:00	CAC<->CGC;	H<->R;	0	1
NELegrR_Vchr1	2941146	T<->A	1	CDS	CCG021287.1	+	5 days, 5:01:00	CTA<->CAA;	L<->Q;	1	1
NELegrR_Vchr1	2959705	C<->T	1	CDS	CCG021288.1	+	7 days, 23:01:00	TCC<->TTC;	S<->F;	1	1
NELegrR_Vchr1	2976934	C<->T	1	CDS	CCG021289.1	+	25 days, 14:01:00	TCC<->TTC;	S<->F;	1	1
NELegrR_Vchr1	2999669	C<->T	1	CDS	CCG021290.1	+	32 days, 14:01:00	ACC<->ATC;	T<->I;	1	1
NELegrR_Vchr1	3021378	C<->A	1	CDS	CCG021292.2	-	4 days, 23:01:00	AGA<->ATA;	R<->I;	1	1
NELegrR_Vchr1	3024104	A<->G	1	CDS	CCG021293.1	+	4 days, 23:01:00	AAG<->AGG;	K<->R;	0	1
NELegrR_Vchr1	3024295	A<->G	1	CDS	CCG021293.1	+	10 days, 4:00:00	AAT<->GAT;	N<->D;	1	1
NELegrR_Vchr1	3082692	T<->A	1	CDS	CCG021296.1	+	35 days, 22:00:00	TTA<->ATA;	L<->I;	0	1
NELegrR_Vchr1	3089453	T<->G	1	CDS	CCG021298.1	-	30 days, 8:01:00	CAA<->CCA;	Q<->P;	1	1
NELegrR_Vchr1	3089688	C<->T	1	CDS	CCG021298.1	-	20 days, 13:00:00	GCC<->ACC;	A<->T;	1	1
NELegrR_Vchr1	3092505	G<->C	1	CDS	CCG021299.1	-	75 days, 13:00:00	CAC<->GAC;	H<->D;	1	1
NELegrR_Vchr1	3095206	C<->T	1	CDS	CCG021299.1	-	24 days, 2:01:00	AGG<->AAG;	R<->K;	0	1
NELegrR_Vchr1	3095777	A<->G	1	CDS	CCG021299.1	-	07:00:00	TTT<->CTT;	F<->L;	0	1
NELegrR_Vchr1	3103677	G<->A	1	CDS	CCG021300.1	+	2 days, 20:01:00	CGC<->CAC;	R<->H;	0	1
NELegrR_Vchr1	3103793	A<->G	1	CDS	CCG021300.1	+	7 days, 16:00:00	ATT<->GTT;	I<->V;	0	1
NELegrR_Vchr1	3103802	G<->A	1	CDS	CCG021300.1	+	8 days, 1:00:00	GGT<->AGT;	G<->S;	0	1
NELegrR_Vchr1	3131837	A<->G	1	CDS	CCG021303.1	+	3 days, 13:00:00	AGG<->GGG;	R<->G;	1	1
NELegrR_Vchr1	3132798	A<->G	1	CDS	CCG021303.1	+	43 days, 14:01:00	TAC<->TGC;	Y<->C;	0	1
NELegrR_Vchr1	3137751	C<->T	1	CDS	CCG021304.1	-	8 days, 7:00:00	GCG<->ACG;	A<->T;	1	1
NELegrR_Vchr1	3141998	A<->C	1	CDS	CCG021305.1	-	16 days, 17:01:00	ATT<->AGT;	I<->S;	1	1
NELegrR_Vchr1	3197055	C<->T	1	CDS	CCG021306.1	-	38 days, 4:00:00	GTT<->ATT;	V<->I;	0	1
NELegrR_Vchr1	3298331	T<->G	1	CDS	CCG021310.1	-	2 days, 10:00:00	ACC<->CCC;	T<->P;	1	1
NELegrR_Vchr1	3328530	G<->A	1	CDS	CCG021312.1	+	2 days, 19:00:00	GGA<->AGA;	G<->R;	1	1
NELegrR_Vchr1	3345534	C<->A	1	CDS	CCG021314.1	+	7 days, 10:00:00	CAA<->AAA;	Q<->K;	1	1
NELegrR_Vchr1	3350117	G<->A	1	CDS	CCG021315.1	-	18 days, 19:00:00	CGC<->TGC;	R<->C;	1	1
NELegrR_Vchr1	3351927	C<->A	1	CDS	CCG021316.1	-	42 days, 17:01:00	CGA<->CTA;	R<->L;	1	1
NELegrR_Vchr1	3360836	T<->C	1	CDS	CCG021316.1	-	10 days, 17:01:00	GAA<->GGA;	E<->G;	1	1
NELegrR_Vchr1	3391495	T<->G	1	CDS	CCG021319.1	+	1 day, 19:00:00	TCT<->GCT;	S<->A;	1	1
NELegrR_Vchr1	3391525	A<->G	1	CDS	CCG021319.1	+	3 days, 1:00:00	ATC<->GTC;	I<->V;	0	1
NELegrR_Vchr1	3391541	C<->T	1	CDS	CCG021319.1	+	3 days, 17:01:00	ACA<->ATA;	T<->I;	1	1
NELegrR_Vchr1	3394567	A<->T	1	CDS	CCG021320.1	+	1 day, 4:00:00	ACC<->TCC;	T<->S;	0	1
NELegrR_Vchr1	3407864	C<->G	1	CDS	CCG021321.1	+	21 days, 11:01:00	TCT<->TGT;	S<->C;	0	1
NELegrR_Vchr1	3525899	T<->A	1	CDS	CCG033506.1	+	12 days, 23:01:00	GTG<->GAG;	V<->E;	1	1
NELegrR_Vchr1	3525928	C<->T	1	CDS	CCG033506.1	+	14 days, 4:00:00	CTT<->TTT;	L<->F;	0	1
NELegrR_Vchr1	3548774	T<->G	1	CDS	CCG033508.1	+	15 days, 7:00:00	TTT<->GTT;	F<->V;	0	1
NELegrR_Vchr1	3559009	C<->G	1	CDS	CCG033510.1	+	34 days, 22:00:00	CCT<->GCT;	P<->A;	0	1
NELegrR_Vchr1	3559433	G<->T	1	CDS	CCG033510.1	+	52 days, 14:01:00	GGA<->GTA;	G<->V;	1	1
NELegrR_Vchr1	3626489	T<->C	1	CDS	CCG033512.1	-	16 days, 11:01:00	TAC<->TGC;	Y<->C;	0	1
NELegrR_Vchr1	3695774	G<->T	1	CDS	CCG033516.1	-	1 day, 14:01:00	CCT<->CAT;	P<->H;	1	1
NELegrR_Vchr1	3718269	T<->C	1	CDS	CCG033517.2	-	39 days, 1:00:00	ATT<->GTT;	I<->V;	0	1
NELegrR_Vchr1	3718409	A<->G	1	CDS	CCG033517.2	-	33 days, 5:01:00	ATC<->ACC;	I<->T;	1	1
NELegrR_Vchr1	3758290	C<->A	1	CDS	CCG033518.1	+	12 days, 14:01:00	CCG<->CAG;	P<->Q;	1	1
NELegrR_Vchr1	3758324	G<->T	1	CDS	CCG033518.1	+	14 days, 0:02:00	AGG<->AGT;	R<->S;	1	1
NELegrR_Vchr1	3761286	T<->C	1	CDS	CCG033519.1	-	40 days, 17:01:00	CAC<->CGC;	H<->R;	0	1
NELegrR_Vchr1	3800086	C<->A	1	CDS	CCG033521.2	-	78 days, 9:02:00	GAG<->GAT;	E<->D;	0	1
NELegrR_Vchr1	3858414	G<->C	1	CDS	CCG033522.1	+	20 days, 11:01:00	GGC<->GCC;	G<->A;	1	1
NELegrR_Vchr1	3858948	G<->A	1	CDS	CCG033522.1	+	42 days, 17:01:00	GGC<->GAC;	G<->D;	1	1
NELegrR_Vchr1	3859074	G<->A	1	CDS	CCG033522.1	+	47 days, 23:01:00	GGG<->GAG;	G<->E;	1	1
NELegrR_Vchr1	3872472	G<->A	1	CDS	CCG033523.1	+	15 days, 22:00:00	GTT<->ATT;	V<->I;	0	1
NELegrR_Vchr1	3874662	G<->C	1	CDS	CCG033524.1	-	3 days, 14:01:00	CCC<->CGC;	P<->R;	1	1
NELegrR_Vchr1	3910049	G<->A	1	CDS	CCG033528.1	-	17 days, 5:01:00	ACA<->ATA;	T<->I;	1	1
NELegrR_Vchr1	3924258	C<->T	1	CDS	CCG033529.1	-	8 days, 7:00:00	GCT<->ACT;	A<->T;	1	1
NELegrR_Vchr1	3924597	G<->C	1	CDS	CCG033529.1	-	2 days, 17:01:00	TCT<->TGT;	S<->C;	0	1
NELegrR_Vchr1	4167208	C<->T	1	CDS	CCG031301.1	+	3 days, 1:00:00	CCT<->TCT;	P<->S;	1	1
NELegrR_Vchr1	4167220	T<->C	1	CDS	CCG031301.1	+	3 days, 13:00:00	TAT<->CAT;	Y<->H;	1	1
NELegrR_Vchr1	4167670	G<->C	1	CDS	CCG031301.1	+	19 days, 6:02:00	AGG<->AGC;	R<->S;	1	1
NELegrR_Vchr1	4173475	C<->T	1	CDS	CCG031302.3	-	22 days, 16:00:00	GGT<->AGT;	G<->S;	0	1
NELegrR_Vchr1	4197947	C<->T	1	CDS	CCG031303.2	+	17 days, 20:01:00	TCC<->TTC;	S<->F;	1	1
NELegrR_Vchr1	4198986	C<->G	1	CDS	CCG031303.2	+	45 days, 17:01:00	GCA<->GGA;	A<->G;	1	1
NELegrR_Vchr1	4199121	C<->T	1	CDS	CCG031303.2	+	51 days, 8:01:00	GCC<->GTC;	A<->V;	0	1
NELegrR_Vchr1	4207743	T<->C	1	CDS	CCG031304.1	-	14 days, 8:01:00	GAT<->GGT;	D<->G;	1	1
NELegrR_Vchr1	4265256	C<->T	1	CDS	CCG031305.1	-	63 days, 14:01:00	GGC<->GAC;	G<->D;	1	1
NELegrR_Vchr1	4265277	T<->G	1	CDS	CCG031305.1	-	62 days, 17:01:00	GAG<->GCG;	E<->A;	1	1
NELegrR_Vchr1	4265967	C<->A	1	CDS	CCG031305.1	-	33 days, 23:01:00	TGT<->TTT;	C<->F;	1	1
NELegrR_Vchr1	4269065	G<->C	1	CDS	CCG031305.1	-	3 days, 13:00:00	CAT<->GAT;	H<->D;	1	1
NELegrR_Vchr1	4298116	C<->A	1	CDS	CCG031306.1	+	24 days, 23:01:00	GCA<->GAA;	A<->E;	1	1
NELegrR_Vchr1	4298431	T<->C	1	CDS	CCG031306.1	+	38 days, 2:01:00	TTA<->TCA;	L<->S;	1	1
NELegrR_Vchr1	4298752	A<->T	1	CDS	CCG031306.1	+	46 days, 23:01:00	AAG<->ATG;	K<->M;	1	1
NELegrR_Vchr1	4302928	G<->A	1	CDS	CCG031306.1	+	64 days, 4:00:00	GAT<->AAT;	D<->N;	1	1
NELegrR_Vchr1	4335366	A<->G	1	CDS	CCG031307.1	-	129 days, 16:00:00	TGC<->CGC;	C<->R;	1	1
NELegrR_Vchr1	4337693	C<->G	1	CDS	CCG031307.1	-	98 days, 7:00:00	GAG<->CAG;	E<->Q;	1	1
NELegrR_Vchr1	4368349	C<->A	1	CDS	CCG031308.1	+	1 day, 7:00:00	CTC<->ATC;	L<->I;	0	1
NELegrR_Vchr1	4369168	A<->G	1	CDS	CCG031308.1	+	30 days, 17:01:00	AAT<->AGT;	N<->S;	0	1
NELegrR_Vchr1	4369407	A<->G	1	CDS	CCG031308.1	+	40 days, 16:00:00	AAT<->GAT;	N<->D;	1	1
NELegrR_Vchr1	4373490	C<->T	1	CDS	CCG031309.1	+	10 days, 17:01:00	GCA<->GTA;	A<->V;	0	1
NELegrR_Vchr1	4377461	A<->G	1	CDS	CCG031310.1	+	2 days, 7:00:00	AAA<->GAA;	K<->E;	1	1
NELegrR_Vchr1	4377710	T<->A	1	CDS	CCG031310.1	+	6 days, 17:01:00	GTT<->GAT;	V<->D;	1	1
NELegrR_Vchr1	4385044	G<->A	1	CDS	CCG031311.1	-	21 days, 8:01:00	CCT<->CTT;	P<->L;	0	1
NELegrR_Vchr1	4385134	A<->G	1	CDS	CCG031311.1	-	17 days, 14:01:00	ATG<->ACG;	M<->T;	1	1
NELegrR_Vchr1	4385407	A<->G	1	CDS	CCG031311.1	-	6 days, 5:01:00	GTT<->GCT;	V<->A;	0	1
NELegrR_Vchr1	4415963	A<->G	1	CDS	CCG031312.1	-	5 days, 14:01:00	ATA<->ACA;	I<->T;	1	1
NELegrR_Vchr1	4418453	C<->T	1	CDS	CCG031313.1	-	38 days, 16:00:00	GGT<->AGT;	G<->S;	0	1
NELegrR_Vchr1	4435299	G<->T	1	CDS	CCG031314.1	-	22 days, 19:00:00	CAC<->AAC;	H<->N;	1	1
NELegrR_Vchr1	4435386	C<->T	1	CDS	CCG031314.1	-	19 days, 4:00:00	GGT<->AGT;	G<->S;	0	1
NELegrR_Vchr1	4495141	T<->A	1	CDS	CCG031316.1	+	13 days, 5:01:00	ATA<->AAA;	I<->K;	1	1
NELegrR_Vchr1	4502125	G<->A	1	CDS	CCG031317.1	-	28 days, 14:01:00	ACG<->ATG;	T<->M;	1	1
NELegrR_Vchr1	4510759	G<->C	1	CDS	CCG031318.1	-	56 days, 5:01:00	ACA<->AGA;	T<->R;	1	1
NELegrR_Vchr1	4510828	T<->C	1	CDS	CCG031318.1	-	53 days, 8:01:00	GAG<->GGG;	E<->G;	1	1
NELegrR_Vchr1	4513055	C<->G	1	CDS	CCG031319.1	-	16 days, 19:00:00	GAC<->CAC;	D<->H;	1	1
NELegrR_Vchr1	4513119	A<->T	1	CDS	CCG031319.1	-	14 days, 3:02:00	GAT<->GAA;	D<->E;	0	1
NELegrR_Vchr1	4513120	T<->C	1	CDS	CCG031319.1	-	14 days, 2:01:00	GAT<->GGT;	D<->G;	1	1
NELegrR_Vchr1	4513886	A<->T	1	CDS	CCG031319.1	-	5 days, 20:01:00	GTG<->GAG;	V<->E;	1	1
NELegrR_Vchr1	4532972	C<->G	1	CDS	CCG031320.1	+	1 day, 16:00:00	CGC<->GGC;	R<->G;	1	1
NELegrR_Vchr1	4533348	C<->T	1	CDS	CCG031320.1	+	10 days, 14:01:00	GCG<->GTG;	A<->V;	0	1
NELegrR_Vchr1	4542519	G<->A	1	CDS	CCG031321.1	+	27 days, 14:01:00	CGA<->CAA;	R<->Q;	1	1
NELegrR_Vchr1	4542998	A<->G	1	CDS	CCG031321.1	+	47 days, 13:00:00	ACA<->GCA;	T<->A;	1	1
NELegrR_Vchr1	4544778	C<->T	1	CDS	CCG031322.1	-	8 days, 17:01:00	GGT<->GAT;	G<->D;	1	1
NELegrR_Vchr1	4602487	T<->C	1	CDS	CCG031325.1	-	47 days, 11:01:00	CAT<->CGT;	H<->R;	0	1
NELegrR_Vchr1	4603021	A<->G	1	CDS	CCG031325.1	-	25 days, 5:01:00	ATT<->ACT;	I<->T;	1	1
NELegrR_Vchr1	4615318	T<->G	1	CDS	CCG031325.1	-	12 days, 4:00:00	ATG<->CTG;	M<->L;	0	1
NELegrR_Vchr1	4615649	C<->T	1	CDS	CCG031325.1	-	10 days, 20:01:00	AGG<->AAG;	R<->K;	0	1
NELegrR_Vchr1	4651706	C<->T	1	CDS	CCG031327.1	-	18 days, 23:01:00	AGG<->AAG;	R<->K;	0	1
NELegrR_Vchr1	4725079	A<->C	1	CDS	CCG009494.1	-	21 days, 0:02:00	AAT<->AAG;	N<->K;	1	1
NELegrR_Vchr1	4725770	G<->C	1	CDS	CCG009494.1	-	6 days, 10:00:00	CGA<->GGA;	R<->G;	1	1
NELegrR_Vchr1	4745163	T<->C	1	CDS	CCG009495.1	-	88 days, 11:01:00	AAT<->AGT;	N<->S;	0	1
NELegrR_Vchr1	4746325	C<->T	1	CDS	CCG009495.1	-	40 days, 1:00:00	GCA<->ACA;	A<->T;	1	1
NELegrR_Vchr1	4746546	C<->T	1	CDS	CCG009495.1	-	30 days, 20:01:00	CGA<->CAA;	R<->Q;	1	1
NELegrR_Vchr1	4799353	A<->G	1	CDS	CCG009497.1	+	12 days, 4:00:00	ATG<->GTG;	M<->V;	0	1
NELegrR_Vchr1	4803758	T<->C	1	CDS	CCG009497.1	+	32 days, 14:01:00	TTG<->TCG;	L<->S;	1	1
NELegrR_Vchr1	4803891	A<->G	1	CDS	CCG009497.1	+	38 days, 3:02:00	ATA<->ATG;	I<->M;	0	1
NELegrR_Vchr1	4804678	A<->G	1	CDS	CCG009497.1	+	42 days, 19:00:00	ATG<->GTG;	M<->V;	0	1
NELegrR_Vchr1	4849658	T<->C	1	CDS	CCG009498.1	+	8 days, 5:01:00	ATT<->ACT;	I<->T;	1	1
NELegrR_Vchr1	4860831	T<->C	1	CDS	CCG009499.3	+	3 days, 14:01:00	TTA<->TCA;	L<->S;	1	1
NELegrR_Vchr1	4861022	C<->T	1	CDS	CCG009499.3	+	4 days, 23:01:00	ACA<->ATA;	T<->I;	1	1
NELegrR_Vchr1	4861477	C<->T	1	CDS	CCG009499.3	+	13 days, 8:01:00	ACT<->ATT;	T<->I;	1	1
NELegrR_Vchr1	4907898	C<->T	1	CDS	CCG009500.1	-	20 days, 7:00:00	GTT<->ATT;	V<->I;	0	1
NELegrR_Vchr1	4908978	T<->C	1	CDS	CCG009500.1	-	8 days, 20:01:00	CAT<->CGT;	H<->R;	0	1
NELegrR_Vchr1	4912056	G<->A	1	CDS	CCG009500.1	-	23:01:00	ACC<->ATC;	T<->I;	1	1
NELegrR_Vchr1	4921224	C<->T	1	CDS	CCG009501.1	-	11 days, 22:00:00	GTG<->ATG;	V<->M;	0	1
NELegrR_Vchr1	4922493	C<->T	1	CDS	CCG009502.1	+	2 days, 5:01:00	TCG<->TTG;	S<->L;	1	1
NELegrR_Vchr1	4923783	G<->A	1	CDS	CCG009503.1	+	13 days, 0:02:00	TGG<->TGA;	W<->U;	1	1
NELegrR_Vchr1	4924192	C<->A	1	CDS	CCG009503.1	+	24 days, 19:00:00	CCG<->ACG;	P<->T;	1	1
NELegrR_Vchr1	4962484	A<->G	1	CDS	CCG009505.1	-	47 days, 8:01:00	ATT<->ACT;	I<->T;	1	1
NELegrR_Vchr1	4962601	G<->A	1	CDS	CCG009505.1	-	42 days, 11:01:00	GCA<->GTA;	A<->V;	0	1
NELegrR_Vchr1	4965078	C<->T	1	CDS	CCG009505.1	-	10 days, 1:00:00	GAT<->AAT;	D<->N;	1	1
NELegrR_Vchr1	4988426	T<->C	1	CDS	CCG009507.1	+	3 days, 10:00:00	TCA<->CCA;	S<->P;	1	1
NELegrR_Vchr1	4988745	G<->A	1	CDS	CCG009507.1	+	16 days, 17:01:00	GGG<->GAG;	G<->E;	1	1
NELegrR_Vchr1	4988847	T<->C	1	CDS	CCG009507.1	+	20 days, 23:01:00	CTG<->CCG;	L<->P;	0	1
NELegrR_Vchr1	4989515	T<->C	1	CDS	CCG009507.1	+	41 days, 8:01:00	GTT<->GCT;	V<->A;	0	1
NELegrR_Vchr1	4989808	T<->C	1	CDS	CCG009507.1	+	53 days, 13:00:00	TTT<->CTT;	F<->L;	0	1
NELegrR_Vchr1	4989823	A<->G	1	CDS	CCG009507.1	+	54 days, 4:00:00	AGT<->GGT;	S<->G;	0	1
NELegrR_Vchr1	4989977	G<->A	1	CDS	CCG009507.1	+	60 days, 14:01:00	CGT<->CAT;	R<->H;	0	1
NELegrR_Vchr1	4989989	A<->G	1	CDS	CCG009507.1	+	61 days, 2:01:00	CAT<->CGT;	H<->R;	0	1
NELegrR_Vchr1	4997091	C<->T	1	CDS	CCG009507.1	+	134 days, 2:01:00	TCG<->TTG;	S<->L;	1	1
NELegrR_Vchr1	5038327	C<->T	1	CDS	CCG009508.1	+	04:00:00	CCC<->TCC;	P<->S;	1	1
NELegrR_Vchr1	5039174	G<->A	1	CDS	CCG009508.1	+	13 days, 11:01:00	TGT<->TAT;	C<->Y;	0	1
NELegrR_Vchr1	5043383	G<->C	1	CDS	CCG009509.1	-	12 days, 4:00:00	CCT<->GCT;	P<->A;	0	1
NELegrR_Vchr1	5043453	T<->C	1	CDS	CCG009509.1	-	9 days, 6:02:00	ATA<->ATG;	I<->M;	0	1
NELegrR_Vchr1	5097551	A<->G	1	CDS	CCG009511.1	+	1 day, 14:01:00	CAC<->CGC;	H<->R;	0	1
NELegrR_Vchr1	5097668	C<->T	1	CDS	CCG009511.1	+	6 days, 11:01:00	TCT<->TTT;	S<->F;	1	1
NELegrR_Vchr1	5132419	C<->A	1	CDS	CCG027112.1	+	18 days, 11:01:00	CCA<->CAA;	P<->Q;	1	1
NELegrR_Vchr1	5330801	G<->A	1	CDS	CCG027124.1	-	6 days, 17:01:00	ACT<->ATT;	T<->I;	1	1
NELegrR_Vchr1	5357537	T<->C	1	CDS	CCG027126.1	-	40 days, 19:00:00	AGA<->GGA;	R<->G;	1	1
NELegrR_Vchr1	5357774	T<->C	1	CDS	CCG027126.1	-	30 days, 22:00:00	AGC<->GGC;	S<->G;	0	1
NELegrR_Vchr1	5359046	G<->A	1	CDS	CCG027126.1	-	11 days, 1:00:00	CCT<->TCT;	P<->S;	1	1
NELegrR_Vchr1	5377202	T<->C	1	CDS	CCG027127.2	-	65 days, 14:01:00	AAC<->AGC;	N<->S;	0	1
NELegrR_Vchr1	5388678	T<->G	1	CDS	CCG027127.2	-	14 days, 0:02:00	TTA<->TTC;	L<->F;	0	1
NELegrR_Vchr1	5388896	A<->G	1	CDS	CCG027127.2	-	4 days, 22:00:00	TAC<->CAC;	Y<->H;	1	1
NELegrR_Vchr1	5409592	T<->C	1	CDS	CCG027128.1	+	96 days, 23:01:00	ATC<->ACC;	I<->T;	1	1
NELegrR_Vchr1	5482917	A<->G	1	CDS	CCG027131.1	-	43 days, 8:01:00	TTG<->TCG;	L<->S;	1	1
NELegrR_Vchr1	5561603	A<->G	1	CDS	CCG027136.2	+	15 days, 1:00:00	ACC<->GCC;	T<->A;	1	1
NELegrR_Vchr1	5759585	T<->C	1	CDS	CCG027147.1	-	5 days, 11:01:00	GAG<->GGG;	E<->G;	1	1
NELegrR_Vchr1	5954257	T<->C	1	CDS	CCG025261.1	+	14:01:00	TTG<->TCG;	L<->S;	1	1
NELegrR_Vchr1	5954269	C<->T	1	CDS	CCG025261.1	+	1 day, 2:01:00	GCT<->GTT;	A<->V;	0	1
NELegrR_Vchr1	5971760	G<->A	1	CDS	CCG025262.1	-	30 days, 5:01:00	ACG<->ATG;	T<->M;	1	1
NELegrR_Vchr1	5972024	C<->T	1	CDS	CCG025262.1	-	19 days, 5:01:00	CGG<->CAG;	R<->Q;	1	1
NELegrR_Vchr1	5990337	A<->T	1	Exon_start	CCG025264.2	-	10 days, 20:01:00	GTG<->GAG;	V<->E;	1	1
NELegrR_Vchr1	6133369	A<->G	1	CDS	CCG010161.1	+	10 days, 5:01:00	CAG<->CGG;	Q<->R;	1	1
NELegrR_Vchr1	6133485	A<->G	1	CDS	CCG010161.1	+	15 days, 1:00:00	AAA<->GAA;	K<->E;	1	1
NELegrR_Vchr1	6133636	C<->T	1	CDS	CCG010161.1	+	21 days, 8:01:00	TCG<->TTG;	S<->L;	1	1
NELegrR_Vchr1	6152039	C<->T	1	CDS	CCG010163.1	+	6 days, 2:01:00	GCA<->GTA;	A<->V;	0	1
NELegrR_Vchr1	6152057	A<->W	1	CDS	CCG010163.1	+	6 days, 20:01:00	AAT<->ATT;	N<->I;	1	1
NELegrR_Vchr1	6152150	T<->Y	1	CDS	CCG010163.1	+	10 days, 17:01:00	TTT<->TCT;	F<->S;	1	1
NELegrR_Vchr1	6152816	G<->A	1	CDS	CCG010163.1	+	30 days, 10:00:00	GAA<->AAA;	E<->K;	1	1
NELegrR_Vchr1	6210066	G<->A	1	CDS	CCG010166.1	-	18 days, 10:00:00	CAG<->TAG;	Q<->U;	1	1
NELegrR_Vchr1	6297567	A<->C	1	CDS	CCG010168.1	+	46 days, 7:00:00	AAT<->CAT;	N<->H;	1	1
NELegrR_Vchr1	6297631	C<->T	1	CDS	CCG010168.1	+	48 days, 23:01:00	GCA<->GTA;	A<->V;	0	1
NELegrR_Vchr1	6297733	G<->A	1	CDS	CCG010168.1	+	53 days, 5:01:00	GGT<->GAT;	G<->D;	1	1
NELegrR_Vchr1	6340413	T<->C	1	CDS	CCG010170.1	+	8 days, 5:01:00	GTC<->GCC;	V<->A;	0	1
NELegrR_Vchr1	6354346	G<->A	1	CDS	CCG010171.1	-	206 days, 2:01:00	GCC<->GTC;	A<->V;	0	1
NELegrR_Vchr1	6354463	T<->C	1	CDS	CCG010171.1	-	201 days, 5:01:00	CAT<->CGT;	H<->R;	0	1
NELegrR_Vchr1	6357926	C<->T	1	CDS	CCG010171.1	-	119 days, 22:00:00	GGC<->AGC;	G<->S;	0	1
NELegrR_Vchr1	6358406	G<->A	1	CDS	CCG010171.1	-	99 days, 22:00:00	CAT<->TAT;	H<->Y;	1	1
NELegrR_Vchr1	6362004	C<->T	1	CDS	CCG010171.1	-	87 days, 14:01:00	CGA<->CAA;	R<->Q;	1	1
NELegrR_Vchr1	6362841	G<->C	1	CDS	CCG010171.1	-	52 days, 17:01:00	GCC<->GGC;	A<->G;	1	1
NELegrR_Vchr1	6363979	G<->T	1	CDS	CCG010171.1	-	5 days, 7:00:00	CTT<->ATT;	L<->I;	0	1
NELegrR_Vchr1	6404826	G<->T	1	Exon_start	CCG010172.1	+	46 days, 14:01:00	GGG<->GTG;	G<->V;	1	1
NELegrR_Vchr1	6437777	A<->G	1	CDS	CCG010173.1	-	12 days, 14:01:00	GTC<->GCC;	V<->A;	0	1
NELegrR_Vchr1	6471741	T<->C	1	CDS	CCG010174.1	+	35 days, 8:01:00	GTT<->GCT;	V<->A;	0	1
NELegrR_Vchr1	6471768	G<->C	1	CDS	CCG010174.1	+	36 days, 11:01:00	GGC<->GCC;	G<->A;	1	1
NELegrR_Vchr1	6478656	T<->C	1	CDS	CCG010175.1	-	9 days, 5:01:00	CAG<->CGG;	Q<->R;	1	1
NELegrR_Vchr1	6479206	A<->G	1	CDS	CCG010176.1	-	8 days, 5:01:00	GTA<->GCA;	V<->A;	0	1
NELegrR_Vchr1	6479309	T<->C	1	CDS	CCG010176.1	-	3 days, 22:00:00	AAG<->GAG;	K<->E;	1	1
NELegrR_Vchr1	6514212	T<->C	1	CDS	CCG018166.1	-	12 days, 13:00:00	AAT<->GAT;	N<->D;	1	1
NELegrR_Vchr1	6514698	G<->A	1	CDS	CCG018166.1	-	07:00:00	CAT<->TAT;	H<->Y;	1	1
NELegrR_Vchr1	6621478	T<->C	1	CDS	CCG023261.1	-	50 days, 7:00:00	ATC<->GTC;	I<->V;	0	1
NELegrR_Vchr1	6644109	T<->C	1	CDS	CCG023263.1	+	16:00:00	TCG<->CCG;	S<->P;	1	1
NELegrR_Vchr1	6644184	C<->T	1	CDS	CCG023263.1	+	3 days, 19:00:00	CGG<->TGG;	R<->W;	1	1
NELegrR_Vchr1	6648723	A<->C	1	CDS	CCG023264.2	+	5 days, 16:00:00	AAG<->CAG;	K<->Q;	1	1
NELegrR_Vchr1	6654767	A<->G	1	CDS	CCG023265.1	-	38 days, 5:01:00	GTT<->GCT;	V<->A;	0	1
NELegrR_Vchr1	6697248	C<->A	1	CDS	CCG023266.1	+	2 days, 5:01:00	CCT<->CAT;	P<->H;	1	1
NELegrR_Vchr1	6697319	G<->A	1	CDS	CCG023266.1	+	5 days, 4:00:00	GAG<->AAG;	E<->K;	1	1
NELegrR_Vchr1	6698200	A<->G	1	CDS	CCG023266.1	+	20 days, 22:00:00	ACA<->GCA;	T<->A;	1	1
NELegrR_Vchr1	6703199	C<->T	1	CDS	CCG023267.1	-	7 days, 5:01:00	CGT<->CAT;	R<->H;	0	1
NELegrR_Vchr1	6703340	A<->G	1	CDS	CCG023267.1	-	1 day, 8:01:00	CTG<->CCG;	L<->P;	0	1
NELegrR_Vchr1	6705312	T<->A	1	CDS	CCG023268.1	+	10 days, 5:01:00	CTA<->CAA;	L<->Q;	1	1
NELegrR_Vchr1	6705405	C<->T	1	CDS	CCG023268.1	+	14 days, 2:01:00	ACG<->ATG;	T<->M;	1	1
NELegrR_Vchr1	6705497	G<->A	1	CDS	CCG023268.1	+	17 days, 22:00:00	GAG<->AAG;	E<->K;	1	1
NELegrR_Vchr1	6705810	G<->T	1	CDS	CCG023268.1	+	22 days, 16:00:00	GAG<->TAG;	E<->U;	1	1
NELegrR_Vchr1	6705811	A<->C	1	CDS	CCG023268.1	+	22 days, 17:01:00	GAG<->GCG;	E<->A;	1	1
NELegrR_Vchr1	6706226	T<->C	1	CDS	CCG023269.1	-	36 days, 1:00:00	AGT<->GGT;	S<->G;	0	1
NELegrR_Vchr1	6706374	G<->C	1	CDS	CCG023269.1	-	29 days, 21:02:00	ATC<->ATG;	I<->M;	0	1
NELegrR_Vchr1	6716893	C<->A	1	CDS	CCG023270.2	-	14 days, 19:00:00	GCT<->TCT;	A<->S;	1	1
NELegrR_Vchr1	6728964	T<->C	1	CDS	CCG023273.1	+	2 days, 4:00:00	TGT<->CGT;	C<->R;	1	1
NELegrR_Vchr1	6728965	G<->C	1	CDS	CCG023273.1	+	2 days, 5:01:00	TGT<->TCT;	C<->S;	0	1
NELegrR_Vchr1	6729363	G<->A	1	CDS	CCG023273.1	+	18 days, 19:00:00	GAG<->AAG;	E<->K;	1	1
NELegrR_Vchr1	6836337	A<->G	1	CDS	CCG023277.2	+	8 days, 23:01:00	CAG<->CGG;	Q<->R;	1	1
NELegrR_Vchr1	6836464	C<->G	1	CDS	CCG023277.2	+	14 days, 6:02:00	TTC<->TTG;	F<->L;	0	1
NELegrR_Vchr1	6844988	G<->C	1	CDS	CCG023278.1	-	29 days, 18:02:00	TGC<->TGG;	C<->W;	1	1
NELegrR_Vchr1	6845060	T<->G	1	CDS	CCG023278.1	-	26 days, 18:02:00	AAA<->AAC;	K<->N;	1	1
NELegrR_Vchr1	6845061	T<->C	1	CDS	CCG023278.1	-	26 days, 17:01:00	AAA<->AGA;	K<->R;	0	1
NELegrR_Vchr1	6845392	G<->A	1	CDS	CCG023278.1	-	25 days, 23:01:00	CCG<->CTG;	P<->L;	0	1
NELegrR_Vchr1	6845489	A<->T	1	CDS	CCG023278.1	-	21 days, 22:00:00	TTC<->ATC;	F<->I;	0	1
NELegrR_Vchr1	6845597	C<->A	1	CDS	CCG023278.1	-	17 days, 10:00:00	GAT<->TAT;	D<->Y;	1	1
NELegrR_Vchr1	6846769	C<->G	1	CDS	CCG023278.1	-	15 days, 22:00:00	GAG<->CAG;	E<->Q;	1	1
NELegrR_Vchr1	6846790	T<->A	1	CDS	CCG023278.1	-	15 days, 1:00:00	AGT<->TGT;	S<->C;	0	1
NELegrR_Vchr1	6859911	A<->G	1	CDS	CCG023279.1	+	3 days, 10:00:00	AAA<->GAA;	K<->E;	1	1
NELegrR_Vchr1	6860087	A<->C	1	CDS	CCG023279.1	+	10 days, 18:02:00	AAA<->AAC;	K<->N;	1	1
NELegrR_Vchr1	6866041	A<->G	1	CDS	CCG023280.1	+	12 days, 4:00:00	ACA<->GCA;	T<->A;	1	1
NELegrR_Vchr1	6879374	G<->T	1	CDS	CCG023281.1	-	2 days, 17:01:00	CCA<->CAA;	P<->Q;	1	1
NELegrR_Vchr1	6885615	C<->A	1	CDS	CCG023282.1	+	13 days, 20:01:00	TCC<->TAC;	S<->Y;	0	1
NELegrR_Vchr1	6886537	T<->C	1	CDS	CCG023282.1	+	19 days, 11:01:00	GTC<->GCC;	V<->A;	0	1
NELegrR_Vchr1	6912624	G<->A	1	CDS	CCG023283.1	+	14 days, 2:01:00	CGT<->CAT;	R<->H;	0	1
NELegrR_Vchr1	6944909	A<->T	1	CDS	CCG023284.1	+	17 days, 14:01:00	AAG<->ATG;	K<->M;	1	1
NELegrR_Vchr1	6979115	C<->T	1	CDS	CCG023286.1	+	32 days, 1:00:00	CAT<->TAT;	H<->Y;	1	1
NELegrR_Vchr1	6994114	C<->A	1	CDS	CCG023287.1	+	15 days, 1:00:00	CTG<->ATG;	L<->M;	0	1
NELegrR_Vchr1	6996197	G<->A	1	CDS	CCG023287.1	+	46 days, 5:01:00	AGG<->AAG;	R<->K;	0	1
NELegrR_Vchr1	6996254	C<->T	1	CDS	CCG023287.1	+	48 days, 14:01:00	GCA<->GTA;	A<->V;	0	1
NELegrR_Vchr1	7046098	G<->A	1	CDS	CCG023291.1	+	5 days, 23:01:00	AGT<->AAT;	S<->N;	0	1
NELegrR_Vchr1	7072627	T<->C	1	CDS	CCG023293.1	+	4 days, 23:01:00	GTG<->GCG;	V<->A;	0	1
NELegrR_Vchr1	7072720	A<->T	1	CDS	CCG023293.1	+	8 days, 20:01:00	TAT<->TTT;	Y<->F;	1	1
NELegrR_Vchr1	7072798	C<->T	1	CDS	CCG023293.1	+	12 days, 2:01:00	GCT<->GTT;	A<->V;	0	1
NELegrR_Vchr1	7094045	C<->G	1	CDS	CCG023294.1	+	11 days, 12:02:00	TGC<->TGG;	C<->W;	1	1
NELegrR_Vchr1	7094080	A<->G	1	CDS	CCG023294.1	+	12 days, 23:01:00	AAA<->AGA;	K<->R;	0	1
NELegrR_Vchr1	7094238	G<->A	1	CDS	CCG023294.1	+	19 days, 13:00:00	GTG<->ATG;	V<->M;	0	1
NELegrR_Vchr1	7094383	A<->G	1	CDS	CCG023294.1	+	25 days, 14:01:00	CAG<->CGG;	Q<->R;	1	1
NELegrR_Vchr1	7108268	T<->G	1	CDS	CCG023295.1	-	10 days, 4:00:00	ATG<->CTG;	M<->L;	0	1
NELegrR_Vchr1	7113316	G<->A	1	CDS	CCG023296.1	-	11 days, 8:01:00	TCG<->TTG;	S<->L;	1	1
NELegrR_Vchr1	7137584	G<->T	1	CDS	CCG023297.1	-	20:01:00	CCT<->CAT;	P<->H;	1	1
NELegrR_Vchr1	7422676	G<->A	1	CDS	CCG029105.2	+	94 days, 5:01:00	AGG<->AAG;	R<->K;	0	1
NELegrR_Vchr1	7532612	C<->T	1	CDS	CCG029107.1	+	16 days, 14:01:00	CCG<->CTG;	P<->L;	0	1
NELegrR_Vchr1	7573930	G<->A	1	CDS	CCG029108.2	+	3 days, 1:00:00	GGC<->AGC;	G<->S;	0	1
NELegrR_Vchr1	7575125	G<->A	1	CDS	CCG029108.2	+	40 days, 1:00:00	GTT<->ATT;	V<->I;	0	1
NELegrR_Vchr1	7600743	A<->G	1	CDS	CCG029109.1	+	73 days, 8:01:00	AAA<->AGA;	K<->R;	0	1
NELegrR_Vchr1	7657338	G<->A	1	CDS	CCG029110.3	+	3 days, 2:01:00	CGC<->CAC;	R<->H;	0	1
NELegrR_Vchr1	7668611	A<->G	1	CDS	CCG029110.3	+	30 days, 8:01:00	GAC<->GGC;	D<->G;	1	1
NELegrR_Vchr1	7706924	C<->T	1	CDS	CCG029111.1	+	6 days, 2:01:00	GCT<->GTT;	A<->V;	0	1
NELegrR_Vchr1	7708857	T<->C	1	CDS	CCG029111.1	+	39 days, 5:01:00	TTC<->TCC;	F<->S;	1	1
NELegrR_Vchr1	7728200	C<->T	1	CDS	CCG029112.1	+	8 days, 10:00:00	CTT<->TTT;	L<->F;	0	1
NELegrR_Vchr1	7742548	A<->G	1	CDS	CCG029113.2	+	47 days, 1:00:00	ATA<->GTA;	I<->V;	0	1
NELegrR_Vchr1	7742702	A<->G	1	CDS	CCG029113.2	+	53 days, 11:01:00	AAG<->AGG;	K<->R;	0	1
NELegrR_Vchr1	7766536	C<->T	1	CDS	CCG029114.1	+	5 days, 17:01:00	ACG<->ATG;	T<->M;	1	1
NELegrR_Vchr1	7766821	C<->A	1	CDS	CCG029114.1	+	17 days, 14:01:00	CCT<->CAT;	P<->H;	1	1
NELegrR_Vchr1	7766949	G<->T	1	CDS	CCG029114.1	+	22 days, 22:00:00	GAG<->TAG;	E<->U;	1	1
NELegrR_Vchr1	7766954	C<->G	1	CDS	CCG029114.1	+	23 days, 3:02:00	ATC<->ATG;	I<->M;	0	1
NELegrR_Vchr1	7776885	A<->G	1	CDS	CCG029115.2	-	23 days, 8:01:00	TTG<->TCG;	L<->S;	1	1
NELegrR_Vchr1	7786605	A<->C	1	CDS	CCG029116.2	-	54 days, 8:01:00	ATA<->AGA;	I<->R;	1	1
NELegrR_Vchr1	7787376	T<->C	1	CDS	CCG029116.2	-	40 days, 23:01:00	AAT<->AGT;	N<->S;	0	1
NELegrR_Vchr1	7808768	G<->A	1	CDS	CCG029117.1	+	34 days, 1:00:00	GGT<->AGT;	G<->S;	0	1
NELegrR_Vchr1	7812435	C<->T	1	CDS	CCG029118.1	-	2 days, 22:00:00	GCA<->ACA;	A<->T;	1	1
NELegrR_Vchr1	7812461	C<->T	1	CDS	CCG029118.1	-	1 day, 20:01:00	CGA<->CAA;	R<->Q;	1	1
NELegrR_Vchr1	7820593	T<->C	1	CDS	CCG029119.1	+	16 days, 13:00:00	TTC<->CTC;	F<->L;	0	1
NELegrR_Vchr1	7825507	A<->G	1	CDS	CCG029119.1	+	36 days, 5:01:00	CAA<->CGA;	Q<->R;	1	1
NELegrR_Vchr1	7828627	A<->G	1	CDS	CCG029120.1	-	7 days, 20:01:00	TTA<->TCA;	L<->S;	1	1
NELegrR_Vchr1	7860287	C<->T	1	CDS	CCG029122.1	-	4 days, 1:00:00	GCG<->ACG;	A<->T;	1	1
NELegrR_Vchr1	7860337	C<->G	1	CDS	CCG029122.1	-	1 day, 23:01:00	AGT<->ACT;	S<->T;	0	1
NELegrR_Vchr1	7906283	A<->T	1	CDS	CCG029123.1	+	13 days, 7:00:00	ACC<->TCC;	T<->S;	0	1
NELegrR_Vchr1	7925767	G<->T	1	Exon_start	CCG029124.1	+	11 days, 2:01:00	AGT<->ATT;	S<->I;	1	1
NELegrR_Vchr1	7926032	G<->T	1	CDS	CCG029124.1	+	22 days, 3:02:00	AGG<->AGT;	R<->S;	1	1
NELegrR_Vchr1	7927499	C<->A	1	CDS	CCG029124.1	+	47 days, 16:00:00	CTT<->ATT;	L<->I;	0	1
NELegrR_Vchr1	7927742	C<->T	1	CDS	CCG029124.1	+	57 days, 19:00:00	CCT<->TCT;	P<->S;	1	1
NELegrR_Vchr1	7940935	G<->A	1	CDS	CCG029125.2	-	15 days, 23:01:00	ACA<->ATA;	T<->I;	1	1
NELegrR_Vchr1	7962508	G<->A	1	CDS	CCG029126.1	+	20 days, 4:00:00	GAT<->AAT;	D<->N;	1	1
NELegrR_Vchr1	7963937	G<->A	1	CDS	CCG029126.1	+	62 days, 23:01:00	GGC<->GAC;	G<->D;	1	1
NELegrR_Vchr1	7970999	A<->G	1	CDS	CCG029127.1	+	2 days, 7:00:00	ATT<->GTT;	I<->V;	0	1
NELegrR_Vchr1	7971086	C<->T	1	CDS	CCG029127.1	+	5 days, 22:00:00	CCT<->TCT;	P<->S;	1	1
NELegrR_Vchr1	7971611	C<->T	1	CDS	CCG029127.1	+	27 days, 19:00:00	CGG<->TGG;	R<->W;	1	1
NELegrR_Vchr1	7986954	G<->A	1	CDS	CCG029129.1	-	69 days, 17:01:00	ACT<->ATT;	T<->I;	1	1
NELegrR_Vchr1	7987228	C<->G	1	CDS	CCG029129.1	-	58 days, 7:00:00	GCC<->CCC;	A<->P;	0	1
NELegrR_Vchr1	7989576	G<->C	1	CDS	CCG029129.1	-	16 days, 13:00:00	CCC<->GCC;	P<->A;	0	1
NELegrR_Vchr1	7989633	G<->C	1	CDS	CCG029129.1	-	14 days, 4:00:00	CTA<->GTA;	L<->V;	0	1
NELegrR_Vchr1	7989639	G<->C	1	CDS	CCG029129.1	-	13 days, 22:00:00	CTC<->GTC;	L<->V;	0	1
NELegrR_Vchr1	8029955	T<->C	1	CDS	CCG019412.1	-	50 days, 17:01:00	GAA<->GGA;	E<->G;	1	1
NELegrR_Vchr1	8030159	T<->C	1	CDS	CCG019412.1	-	42 days, 5:01:00	GAG<->GGG;	E<->G;	1	1
NELegrR_Vchr1	8039878	G<->T	1	CDS	CCG019413.1	-	1 day, 10:00:00	CGT<->AGT;	R<->S;	1	1
NELegrR_Vchr1	8051662	G<->T	1	CDS	CCG019414.1	-	15 days, 5:01:00	TCT<->TAT;	S<->Y;	0	1
NELegrR_Vchr1	8067598	A<->T	1	CDS	CCG019415.1	-	3 days, 18:02:00	AAT<->AAA;	N<->K;	1	1
NELegrR_Vchr1	8091813	T<->C	1	CDS	CCG019416.1	-	15 days, 1:00:00	ATC<->GTC;	I<->V;	0	1
NELegrR_Vchr1	8091926	G<->T	1	CDS	CCG019416.1	-	10 days, 8:01:00	GCC<->GAC;	A<->D;	1	1
NELegrR_Vchr1	8108261	G<->A	1	CDS	CCG019417.2	+	20 days, 23:01:00	CGT<->CAT;	R<->H;	0	1
NELegrR_Vchr1	8111684	C<->T	1	CDS	CCG019417.2	+	87 days, 10:00:00	CCT<->TCT;	P<->S;	1	1
NELegrR_Vchr1	8111703	A<->G	1	CDS	CCG019417.2	+	88 days, 5:01:00	GAC<->GGC;	D<->G;	1	1
NELegrR_Vchr1	8127991	T<->A	1	CDS	CCG019419.1	-	95 days, 5:01:00	AAT<->ATT;	N<->I;	1	1
NELegrR_Vchr1	8128888	A<->C	1	CDS	CCG019419.1	-	72 days, 5:01:00	TTC<->TGC;	F<->C;	1	1
NELegrR_Vchr1	8128916	C<->T	1	CDS	CCG019419.1	-	71 days, 1:00:00	GAT<->AAT;	D<->N;	1	1
NELegrR_Vchr1	8136088	T<->C	1	CDS	CCG019419.1	-	1 day, 7:00:00	ATG<->GTG;	M<->V;	0	1
NELegrR_Vchr1	8172399	C<->G	1	CDS	CCG019420.1	-	44 days, 12:02:00	GAG<->GAC;	E<->D;	0	1
NELegrR_Vchr1	8172452	C<->T	1	CDS	CCG019420.1	-	42 days, 7:00:00	GAC<->AAC;	D<->N;	1	1
NELegrR_Vchr1	8197936	A<->G	1	CDS	CCG019421.1	+	9 days, 1:00:00	ATT<->GTT;	I<->V;	0	1
NELegrR_Vchr1	8228482	T<->A	1	CDS	CCG019425.1	-	114 days, 20:01:00	CAG<->CTG;	Q<->L;	1	1
NELegrR_Vchr1	8230263	A<->C	1	CDS	CCG019425.1	-	71 days, 3:02:00	AGT<->AGG;	S<->R;	1	1
NELegrR_Vchr1	8230264	C<->T	1	CDS	CCG019425.1	-	71 days, 2:01:00	AGT<->AAT;	S<->N;	0	1
NELegrR_Vchr1	8230895	T<->C	1	CDS	CCG019425.1	-	44 days, 19:00:00	AAG<->GAG;	K<->E;	1	1
NELegrR_Vchr1	8231501	G<->A	1	CDS	CCG019425.1	-	19 days, 13:00:00	CTC<->TTC;	L<->F;	0	1
NELegrR_Vchr1	8232857	T<->C	1	Exon_end	CCG019425.1	-	3 days, 7:00:00	AAG<->GAG;	K<->E;	1	1
NELegrR_Vchr1	8238664	T<->A	1	CDS	CCG019426.1	-	63 days, 16:00:00	AGT<->TGT;	S<->C;	0	1
NELegrR_Vchr1	8239574	C<->T	1	CDS	CCG019426.1	-	50 days, 6:02:00	ATG<->ATA;	M<->I;	0	1
NELegrR_Vchr1	8247038	A<->G	1	CDS	CCG019426.1	-	16 days, 5:01:00	TTT<->TCT;	F<->S;	1	1
NELegrR_Vchr1	8247347	A<->G	1	CDS	CCG019426.1	-	3 days, 8:01:00	GTG<->GCG;	V<->A;	0	1
NELegrR_Vchr1	8259450	C<->T	1	CDS	CCG019427.1	+	9 days, 19:00:00	CCT<->TCT;	P<->S;	1	1
NELegrR_Vchr1	8262937	G<->C	1	CDS	CCG019428.1	-	37 days, 7:00:00	CGT<->GGT;	R<->G;	1	1
NELegrR_Vchr1	8263008	G<->A	1	CDS	CCG019428.1	-	34 days, 8:01:00	GCG<->GTG;	A<->V;	0	1
NELegrR_Vchr1	8303938	T<->C	1	CDS	CCG019429.1	-	11 days, 1:00:00	AGG<->GGG;	R<->G;	1	1
NELegrR_Vchr1	8304694	C<->T	1	CDS	CCG019429.1	-	7 days, 19:00:00	GAG<->AAG;	E<->K;	1	1
NELegrR_Vchr1	8304777	A<->G	1	CDS	CCG019429.1	-	4 days, 8:01:00	CTT<->CCT;	L<->P;	0	1
NELegrR_Vchr1	8304817	T<->C	1	CDS	CCG019429.1	-	2 days, 16:00:00	AAC<->GAC;	N<->D;	1	1
NELegrR_Vchr1	8367431	T<->C	1	CDS	CCG019431.1	-	5 days, 12:02:00	ATA<->ATG;	I<->M;	0	1
NELegrR_Vchr1	8425721	T<->C	1	CDS	CCG019432.1	-	10 days, 5:01:00	CAC<->CGC;	H<->R;	0	1
NELegrR_Vchr1	8425787	A<->G	1	CDS	CCG019432.1	-	7 days, 11:01:00	GTA<->GCA;	V<->A;	0	1
NELegrR_Vchr1	8485479	C<->A	1	CDS	CCG019433.1	+	1 day, 4:00:00	CAA<->AAA;	Q<->K;	1	1
NELegrR_Vchr1	8538842	C<->T	1	CDS	CCG019434.1	-	4 days, 10:00:00	GAA<->AAA;	E<->K;	1	1
NELegrR_Vchr1	8538874	T<->Y	1	CDS	CCG019434.1	-	3 days, 2:01:00	CAT<->CGT;	H<->R;	0	1
NELegrR_Vchr1	8559094	C<->M	1	CDS	CCG019435.1	+	6 days, 19:00:00	CAT<->AAT;	H<->N;	1	1
NELegrR_Vchr1	8559303	G<->R	1	CDS	CCG019435.1	+	15 days, 12:02:00	TGG<->TGA;	W<->U;	1	1
NELegrR_Vchr1	8559783	A<->W	1	CDS	CCG019435.1	+	35 days, 12:02:00	TTA<->TTT;	L<->F;	0	1
NELegrR_Vchr1	8559877	A<->R	1	CDS	CCG019435.1	+	39 days, 10:00:00	ATA<->GTA;	I<->V;	0	1
NELegrR_Vchr1	8560231	C<->Y	1	CDS	CCG019435.1	+	54 days, 4:00:00	CAT<->TAT;	H<->Y;	1	1
NELegrR_Vchr1	8560372	C<->Y	1	CDS	CCG019435.1	+	60 days, 1:00:00	CAT<->TAT;	H<->Y;	1	1
NELegrR_Vchr1	8560423	G<->R	1	CDS	CCG019435.1	+	62 days, 4:00:00	GGA<->AGA;	G<->R;	1	1
NELegrR_Vchr1	8560463	G<->R	1	CDS	CCG019435.1	+	63 days, 20:01:00	CGG<->CAG;	R<->Q;	1	1
NELegrR_Vchr1	8582403	C<->T	1	CDS	CCG019436.1	+	18 days, 17:01:00	GCT<->GTT;	A<->V;	0	1
NELegrR_Vchr1	8608059	C<->T	1	CDS	CCG019437.1	+	9 days, 7:00:00	CCT<->TCT;	P<->S;	1	1
NELegrR_Vchr1	8608201	G<->T	1	CDS	CCG019437.1	+	15 days, 5:01:00	CGA<->CTA;	R<->L;	1	1
NELegrR_Vchr1	8643310	A<->G	1	CDS	CCG019439.1	-	4 days, 11:01:00	ATG<->ACG;	M<->T;	1	1
NELegrR_Vchr1	8661103	C<->T	1	CDS	CCG019440.1	+	2 days, 5:01:00	CCG<->CTG;	P<->L;	0	1
NELegrR_Vchr1	8661204	A<->C	1	CDS	CCG019440.1	+	6 days, 10:00:00	ACC<->CCC;	T<->P;	1	1
NELegrR_Vchr1	8670793	T<->C	1	CDS	CCG019440.1	+	66 days, 14:01:00	ATA<->ACA;	I<->T;	1	1
NELegrR_Vchr1	8680899	G<->A	1	CDS	CCG019440.1	+	81 days, 7:00:00	GTT<->ATT;	V<->I;	0	1
NELegrR_Vchr1	8715968	T<->G	1	CDS	CCG019444.1	+	52 days, 22:00:00	TCC<->GCC;	S<->A;	1	1
NELegrR_Vchr1	8849712	C<->A	1	CDS	CCG019453.1	+	5 days, 10:00:00	CTC<->ATC;	L<->I;	0	1
NELegrR_Vchr1	8881462	G<->A	1	CDS	CCG019455.1	+	21 days, 14:01:00	CGC<->CAC;	R<->H;	0	1
NELegrR_Vchr1	8882390	C<->G	1	CDS	CCG019455.1	+	29 days, 8:01:00	GCG<->GGG;	A<->G;	1	1
NELegrR_Vchr1	8902385	A<->G	1	CDS	CCG019456.1	+	1 day, 10:00:00	ACT<->GCT;	T<->A;	1	1
NELegrR_Vchr1	8914307	G<->A	1	CDS	CCG019457.1	+	16 days, 19:00:00	GTG<->ATG;	V<->M;	0	1
NELegrR_Vchr1	8925865	G<->A	1	CDS	CCG019459.1	-	108 days, 17:01:00	ACT<->ATT;	T<->I;	1	1
NELegrR_Vchr1	8929009	C<->T	1	CDS	CCG019459.1	-	78 days, 10:00:00	GAT<->AAT;	D<->N;	1	1
NELegrR_Vchr1	8933714	G<->A	1	CDS	CCG019459.1	-	49 days, 5:01:00	ACT<->ATT;	T<->I;	1	1
NELegrR_Vchr1	8934219	T<->C	1	CDS	CCG019459.1	-	28 days, 4:00:00	ATT<->GTT;	I<->V;	0	1
NELegrR_Vchr1	8935505	C<->T	1	CDS	CCG019459.1	-	7 days, 14:01:00	AGC<->AAC;	S<->N;	0	1
NELegrR_Vchr1	8959260	C<->T	1	CDS	CCG019460.1	-	43 days, 13:00:00	GGT<->AGT;	G<->S;	0	1
NELegrR_Vchr1	8960262	T<->C	1	CDS	CCG019460.1	-	1 day, 19:00:00	ATG<->GTG;	M<->V;	0	1
NELegrR_Vchr1	8963491	A<->C	1	CDS	CCG019461.1	-	25 days, 4:00:00	TAT<->GAT;	Y<->D;	1	1
NELegrR_Vchr1	8963736	T<->Y	1	CDS	CCG019461.1	-	14 days, 23:01:00	AAC<->AGC;	N<->S;	0	1
NELegrR_Vchr1	8975695	T<->C	1	CDS	CCG019462.1	-	17 days, 1:00:00	AAC<->GAC;	N<->D;	1	1
NELegrR_Vchr1	9063294	C<->G	1	CDS	CCG014526.1	-	15 days, 3:02:00	GAG<->GAC;	E<->D;	0	1
NELegrR_Vchr1	9074584	T<->C	1	CDS	CCG014528.1	+	3 days, 14:01:00	TTC<->TCC;	F<->S;	1	1
NELegrR_Vchr1	9075148	G<->A	1	CDS	CCG014528.1	+	23 days, 4:00:00	GCA<->ACA;	A<->T;	1	1
NELegrR_Vchr1	9075727	C<->T	1	CDS	CCG014528.1	+	47 days, 7:00:00	CTC<->TTC;	L<->F;	0	1
NELegrR_Vchr1	9142394	G<->A	1	CDS	CCG014532.1	-	28 days, 23:01:00	CCT<->CTT;	P<->L;	0	1
NELegrR_Vchr1	9154259	C<->A	1	CDS	CCG014533.1	-	1 day, 19:00:00	GGA<->TGA;	G<->U;	1	1
NELegrR_Vchr1	9172752	C<->G	1	CDS	CCG014534.1	-	32 days, 22:00:00	GTA<->CTA;	V<->L;	0	1
NELegrR_Vchr1	9173362	C<->G	1	CDS	CCG014534.1	-	15 days, 11:01:00	CGG<->CCG;	R<->P;	1	1
NELegrR_Vchr1	9195959	A<->G	1	CDS	CCG014535.1	+	39 days, 7:00:00	AAA<->GAA;	K<->E;	1	1
NELegrR_Vchr1	9195984	A<->G	1	CDS	CCG014535.1	+	40 days, 8:01:00	GAT<->GGT;	D<->G;	1	1
NELegrR_Vchr1	9201043	T<->A	1	CDS	CCG014536.1	+	13 days, 4:00:00	TCT<->ACT;	S<->T;	0	1
NELegrR_Vchr1	9202989	T<->C	1	CDS	CCG014536.1	+	81 days, 23:01:00	TTA<->TCA;	L<->S;	1	1
NELegrR_Vchr1	9203141	A<->G	1	CDS	CCG014536.1	+	88 days, 7:00:00	ATT<->GTT;	I<->V;	0	1
NELegrR_Vchr1	9203150	A<->G	1	CDS	CCG014536.1	+	88 days, 16:00:00	AAG<->GAG;	K<->E;	1	1
NELegrR_Vchr1	9225195	A<->G	1	CDS	CCG014538.1	+	7 days, 19:00:00	AGA<->GGA;	R<->G;	1	1
NELegrR_Vchr1	9225208	G<->A	1	CDS	CCG014538.1	+	8 days, 8:01:00	TGC<->TAC;	C<->Y;	0	1
NELegrR_Vchr1	9230554	T<->G	1	CDS	CCG014539.1	+	8 days, 19:00:00	TAC<->GAC;	Y<->D;	1	1
NELegrR_Vchr1	9231446	T<->C	1	CDS	CCG014539.1	+	45 days, 23:01:00	TTA<->TCA;	L<->S;	1	1
NELegrR_Vchr1	9266427	T<->C	1	CDS	CCG014542.1	-	10 days, 2:01:00	AAT<->AGT;	N<->S;	0	1
NELegrR_Vchr1	9291021	G<->A	1	CDS	CCG014543.1	+	28 days, 20:01:00	GGG<->GAG;	G<->E;	1	1
NELegrR_Vchr1	9312288	T<->C	1	CDS	CCG014545.2	-	28 days, 11:01:00	GAC<->GGC;	D<->G;	1	1
NELegrR_Vchr1	9386845	G<->C	1	CDS	CCG014547.1	+	6 days, 5:01:00	GGA<->GCA;	G<->A;	1	1
NELegrR_Vchr1	9387106	T<->C	1	CDS	CCG014547.1	+	17 days, 2:01:00	ATA<->ACA;	I<->T;	1	1
NELegrR_Vchr1	9387124	A<->G	1	CDS	CCG014547.1	+	17 days, 20:01:00	CAC<->CGC;	H<->R;	0	1
NELegrR_Vchr1	9399212	T<->C	1	CDS	CCG014548.1	+	37 days, 8:01:00	ATG<->ACG;	M<->T;	1	1
NELegrR_Vchr1	9408441	T<->C	1	CDS	CCG014549.1	+	08:01:00	TTC<->TCC;	F<->S;	1	1
NELegrR_Vchr1	9428058	G<->A	1	CDS	CCG014550.1	-	31 days, 17:01:00	ACT<->ATT;	T<->I;	1	1
NELegrR_Vchr1	9428179	T<->C	1	CDS	CCG014550.1	-	26 days, 16:00:00	ATT<->GTT;	I<->V;	0	1
NELegrR_Vchr1	9428833	C<->T	1	CDS	CCG014550.1	-	8 days, 13:00:00	GAA<->AAA;	E<->K;	1	1
NELegrR_Vchr1	9445682	A<->T	1	CDS	CCG014551.1	-	3 days, 5:01:00	ATC<->AAC;	I<->N;	1	1
NELegrR_Vchr1	9468173	T<->C	1	CDS	CCG014553.1	-	28 days, 22:00:00	ACA<->GCA;	T<->A;	1	1
NELegrR_Vchr1	9470819	G<->A	1	CDS	CCG014553.1	-	1 day, 5:01:00	CCT<->CTT;	P<->L;	0	1
NELegrR_Vchr1	9512813	A<->G	1	CDS	CCG014554.1	+	48 days, 4:00:00	AAC<->GAC;	N<->D;	1	1
NELegrR_Vchr1	9513133	C<->G	1	CDS	CCG014554.1	+	61 days, 12:02:00	AAC<->AAG;	N<->K;	1	1
NELegrR_Vchr1	9513344	T<->C	1	CDS	CCG014554.1	+	70 days, 7:00:00	TTC<->CTC;	F<->L;	0	1
NELegrR_Vchr1	9513950	A<->T	1	CDS	CCG014554.1	+	95 days, 13:00:00	AAT<->TAT;	N<->Y;	0	1
NELegrR_Vchr1	9514184	A<->T	1	CDS	CCG014554.1	+	105 days, 7:00:00	ACA<->TCA;	T<->S;	0	1
NELegrR_Vchr1	9583461	C<->T	1	CDS	CCG014557.1	+	74 days, 22:00:00	CCA<->TCA;	P<->S;	1	1
NELegrR_Vchr1	9680107	T<->C	1	CDS	CCG014563.1	-	3 days, 8:01:00	CAG<->CGG;	Q<->R;	1	1
NELegrR_Vchr1	9688302	G<->T	1	CDS	CCG014564.1	-	29 days, 22:00:00	CAG<->AAG;	Q<->K;	1	1
NELegrR_Vchr1	9718119	C<->T	1	CDS	CCG014566.1	-	22:00:00	GAA<->AAA;	E<->K;	1	1
NELegrR_Vchr1	9754884	G<->A	1	CDS	CCG014569.1	+	10 days, 17:01:00	CGG<->CAG;	R<->Q;	1	1
NELegrR_Vchr1	9758934	T<->C	1	CDS	CCG014569.1	+	50 days, 13:00:00	TGT<->CGT;	C<->R;	1	1
NELegrR_Vchr1	9767602	T<->C	1	CDS	CCG014570.1	+	13 days, 19:00:00	TCA<->CCA;	S<->P;	1	1
NELegrR_Vchr1	9771312	A<->G	1	Exon_start	CCG014570.1	+	17 days, 13:00:00	ATC<->GTC;	I<->V;	0	1
NELegrR_Vchr1	9771630	A<->G	1	CDS	CCG014570.1	+	30 days, 19:00:00	ACA<->GCA;	T<->A;	1	1
NELegrR_Vchr1	9776333	C<->A	1	CDS	CCG014571.1	+	12 days, 6:02:00	GAC<->GAA;	D<->E;	0	1
NELegrR_Vchr1	9776899	G<->C	1	CDS	CCG014571.1	+	26 days, 19:00:00	GCC<->CCC;	A<->P;	0	1
NELegrR_Vchr1	9786923	A<->C	1	CDS	CCG014573.1	-	21:02:00	AAT<->AAG;	N<->K;	1	1
NELegrR_Vchr1	9808050	G<->C	1	CDS	CCG014575.1	-	5 days, 8:01:00	CCG<->CGG;	P<->R;	1	1
NELegrR_Vchr1	9898703	C<->T	1	CDS	CCG014580.1	+	2 days, 8:01:00	GCT<->GTT;	A<->V;	0	1
NELegrR_Vchr1	9928871	A<->W	1	CDS	CCG014583.1	+	8 days, 3:02:00	TTA<->TTT;	L<->F;	0	1
NELegrR_Vchr1	9933367	G<->A	1	CDS	CCG014585.1	-	3 days, 4:00:00	CTT<->TTT;	L<->F;	0	1
NELegrR_Vchr1	9933373	T<->C	1	CDS	CCG014585.1	-	2 days, 22:00:00	AAA<->GAA;	K<->E;	1	1
NELegrR_Vchr1	9935497	A<->C	1	CDS	CCG014586.1	+	16 days, 10:00:00	AAA<->CAA;	K<->Q;	1	1
NELegrR_Vchr1	9935524	T<->C	1	CDS	CCG014586.1	+	17 days, 13:00:00	TGT<->CGT;	C<->R;	1	1
NELegrR_Vchr1	9946737	G<->A	1	CDS	CCG014587.1	+	12 days, 2:01:00	AGG<->AAG;	R<->K;	0	1
NELegrR_Vchr1	9947093	G<->A	1	CDS	CCG014587.1	+	23 days, 16:00:00	GAT<->AAT;	D<->N;	1	1
NELegrR_Vchr1	9954035	C<->T	1	CDS	CCG014587.1	+	54 days, 16:00:00	CGT<->TGT;	R<->C;	1	1
NELegrR_Vchr1	9962584	T<->C	1	CDS	CCG014589.1	+	12 days, 2:01:00	GTA<->GCA;	V<->A;	0	1
NELegrR_Vchr1	9975247	G<->A	1	CDS	CCG014590.1	+	20 days, 19:00:00	GCT<->ACT;	A<->T;	1	1
NELegrR_Vchr1	9976352	G<->A	1	CDS	CCG014590.1	+	27 days, 14:01:00	GGT<->GAT;	G<->D;	1	1
NELegrR_Vchr1	9984175	G<->C	1	CDS	CCG014591.1	-	105 days, 8:01:00	GCT<->GGT;	A<->G;	1	1
NELegrR_Vchr1	9984631	T<->C	1	CDS	CCG014591.1	-	86 days, 8:01:00	TAT<->TGT;	Y<->C;	0	1
NELegrR_Vchr1	9984925	C<->A	1	CDS	CCG014591.1	-	74 days, 2:01:00	GGT<->GTT;	G<->V;	1	1
NELegrR_Vchr1	9989584	T<->C	1	CDS	CCG014591.1	-	55 days, 14:01:00	GAG<->GGG;	E<->G;	1	1
NELegrR_Vchr1	9989626	G<->A	1	CDS	CCG014591.1	-	53 days, 20:01:00	GCT<->GTT;	A<->V;	0	1
NELegrR_Vchr1	9991367	T<->C	1	CDS	CCG014591.1	-	37 days, 11:01:00	AAC<->AGC;	N<->S;	0	1
NELegrR_Vchr1	10029159	G<->A	1	CDS	CCG014593.1	-	52 days, 5:01:00	GCT<->GTT;	A<->V;	0	1
NELegrR_Vchr1	10063969	G<->A	1	CDS	CCG014595.3	-	29 days, 14:01:00	GCT<->GTT;	A<->V;	0	1
NELegrR_Vchr1	10063970	C<->A	1	CDS	CCG014595.3	-	29 days, 13:00:00	GCT<->TCT;	A<->S;	1	1
NELegrR_Vchr1	10091111	A<->G	1	CDS	CCG014597.1	+	42 days, 1:00:00	ATA<->GTA;	I<->V;	0	1
NELegrR_Vchr1	10091238	G<->A	1	CDS	CCG014597.1	+	47 days, 8:01:00	GGA<->GAA;	G<->E;	1	1
NELegrR_Vchr1	10091581	G<->T	1	CDS	CCG014597.1	+	52 days, 14:01:00	AGG<->ATG;	R<->M;	1	1
NELegrR_Vchr1	10092455	T<->A	1	CDS	CCG014597.1	+	65 days, 13:00:00	TTG<->ATG;	L<->M;	0	1
NELegrR_Vchr1	10104261	G<->A	1	CDS	CCG014598.1	+	19 days, 16:00:00	GGC<->AGC;	G<->S;	0	1
NELegrR_Vchr1	10104262	G<->C	1	CDS	CCG014598.1	+	19 days, 17:01:00	GGC<->GCC;	G<->A;	1	1
NELegrR_Vchr1	10125123	A<->G	1	CDS	CCG014600.1	+	19 days, 1:00:00	ACA<->GCA;	T<->A;	1	1
NELegrR_Vchr1	10134506	T<->C	1	CDS	CCG014601.1	-	24 days, 13:00:00	ATT<->GTT;	I<->V;	0	1
NELegrR_Vchr1	10134661	T<->C	1	CDS	CCG014601.1	-	18 days, 2:01:00	GAC<->GGC;	D<->G;	1	1
NELegrR_Vchr1	10181542	G<->T	1	CDS	CCG014603.1	-	33 days, 4:00:00	CTT<->ATT;	L<->I;	0	1
NELegrR_Vchr1	10190201	T<->A	1	CDS	CCG014604.2	-	50 days, 23:01:00	CAA<->CTA;	Q<->L;	1	1
NELegrR_Vchr1	10191305	G<->T	1	CDS	CCG014604.2	-	36 days, 19:00:00	CCT<->ACT;	P<->T;	1	1
NELegrR_Vchr1	10191967	C<->G	1	CDS	CCG014604.2	-	24 days, 3:02:00	AAG<->AAC;	K<->N;	1	1
NELegrR_Vchr1	10195445	G<->C	1	CDS	CCG014604.2	-	8 days, 16:00:00	CAG<->GAG;	Q<->E;	1	1
NELegrR_Vchr1	10209345	G<->A	1	CDS	CCG014605.1	+	25 days, 16:00:00	GAT<->AAT;	D<->N;	1	1
NELegrR_Vchr1	10209727	G<->A	1	CDS	CCG014605.1	+	38 days, 2:01:00	AGC<->AAC;	S<->N;	0	1
NELegrR_Vchr1	10219997	T<->G	1	Start_condon	CCG014606.1	+	02:01:00	ATG<->AGG;	M<->R;	1	1
NELegrR_Vchr1	10219998	G<->C	1	Start_condon	CCG014606.1	+	03:02:00	ATG<->ATC;	M<->I;	0	1
NELegrR_Vchr1	10224573	G<->T	1	CDS	CCG014607.1	+	14 days, 14:01:00	AGT<->ATT;	S<->I;	1	1
NELegrR_Vchr1	10228354	G<->C	1	CDS	CCG014608.1	-	10 days, 10:00:00	CAG<->GAG;	Q<->E;	1	1
NELegrR_Vchr1	10228482	T<->C	1	CDS	CCG014608.1	-	8 days, 19:00:00	ACA<->GCA;	T<->A;	1	1
NELegrR_Vchr1	10228635	C<->T	1	CDS	CCG014608.1	-	2 days, 10:00:00	GAG<->AAG;	E<->K;	1	1
NELegrR_Vchr1	10248290	A<->G	1	CDS	CCG014610.1	+	1 day, 5:01:00	AAA<->AGA;	K<->R;	0	1
NELegrR_Vchr1	10248361	C<->T	1	CDS	CCG014610.1	+	4 days, 4:00:00	CCA<->TCA;	P<->S;	1	1
NELegrR_Vchr1	10248376	G<->T	1	CDS	CCG014610.1	+	4 days, 19:00:00	GTC<->TTC;	V<->F;	0	1
NELegrR_Vchr1	10248983	G<->A	1	CDS	CCG014610.1	+	7 days, 23:01:00	GGT<->GAT;	G<->D;	1	1
NELegrR_Vchr1	10249090	A<->G	1	CDS	CCG014610.1	+	12 days, 10:00:00	ATG<->GTG;	M<->V;	0	1
NELegrR_Vchr1	10300091	G<->A	1	CDS	CCG014613.1	+	08:01:00	CGC<->CAC;	R<->H;	0	1
NELegrR_Vchr1	10300253	T<->A	1	CDS	CCG014613.1	+	7 days, 2:01:00	CTG<->CAG;	L<->Q;	1	1
NELegrR_Vchr1	10311707	A<->T	1	CDS	CCG014614.1	+	31 days, 5:01:00	AAT<->ATT;	N<->I;	1	1
NELegrR_Vchr1	10314132	T<->G	1	CDS	CCG014615.1	-	54 days, 10:00:00	ACC<->CCC;	T<->P;	1	1
NELegrR_Vchr1	10314197	T<->G	1	CDS	CCG014615.1	-	51 days, 17:01:00	TAC<->TCC;	Y<->S;	0	1
NELegrR_Vchr1	10314288	G<->A	1	CDS	CCG014615.1	-	47 days, 22:00:00	CAC<->TAC;	H<->Y;	1	1
NELegrR_Vchr1	10316107	T<->C	1	CDS	CCG014615.1	-	4 days, 13:00:00	ACT<->GCT;	T<->A;	1	1
NELegrR_Vchr1	10321694	G<->A	1	CDS	CCG014616.1	-	68 days, 10:00:00	CCC<->TCC;	P<->S;	1	1
NELegrR_Vchr1	10322444	G<->A	1	CDS	CCG014616.1	-	37 days, 4:00:00	CTT<->TTT;	L<->F;	0	1
NELegrR_Vchr1	10322714	T<->A	1	CDS	CCG014616.1	-	33 days, 20:01:00	AAG<->ATG;	K<->M;	1	1
NELegrR_Vchr1	10323020	G<->A	1	CDS	CCG014616.1	-	21 days, 2:01:00	ACG<->ATG;	T<->M;	1	1
NELegrR_Vchr1	10324199	T<->C	1	CDS	CCG014616.1	-	10:00:00	AAT<->GAT;	N<->D;	1	1
NELegrR_Vchr1	10338875	C<->A	1	CDS	CCG014617.1	-	247 days, 14:01:00	CGA<->CTA;	R<->L;	1	1
NELegrR_Vchr1	10339813	G<->A	1	CDS	CCG014617.1	-	217 days, 23:01:00	GCA<->GTA;	A<->V;	0	1
NELegrR_Vchr1	10340988	T<->C	1	CDS	CCG014617.1	-	183 days, 4:00:00	ATT<->GTT;	I<->V;	0	1
NELegrR_Vchr1	10344835	C<->T	1	CDS	CCG014617.1	-	128 days, 13:00:00	GTC<->ATC;	V<->I;	0	1
NELegrR_Vchr1	10346634	T<->G	1	CDS	CCG014617.1	-	80 days, 2:01:00	GAA<->GCA;	E<->A;	1	1
NELegrR_Vchr1	10347595	A<->C	1	CDS	CCG014617.1	-	40 days, 1:00:00	TAT<->GAT;	Y<->D;	1	1
NELegrR_Vchr1	10373114	G<->T	1	CDS	CCG014620.1	-	7 days, 8:01:00	GCA<->GAA;	A<->E;	1	1
NELegrR_Vchr1	10378419	G<->A	1	CDS	CCG014621.3	+	19 days, 17:01:00	GGT<->GAT;	G<->D;	1	1
NELegrR_Vchr1	10379129	G<->C	1	CDS	CCG014621.3	+	38 days, 10:00:00	GTA<->CTA;	V<->L;	0	1
NELegrR_Vchr1	10379585	T<->C	1	CDS	CCG014621.3	+	52 days, 8:01:00	GTT<->GCT;	V<->A;	0	1
NELegrR_Vchr1	10379648	T<->C	1	CDS	CCG014621.3	+	54 days, 23:01:00	ATC<->ACC;	I<->T;	1	1
NELegrR_Vchr1	10410527	G<->A	1	CDS	CCG014624.1	+	5 days, 5:01:00	CGT<->CAT;	R<->H;	0	1
NELegrR_Vchr1	10462187	G<->A	1	CDS	CCG014625.1	-	2 days, 14:01:00	GCC<->GTC;	A<->V;	0	1
NELegrR_Vchr1	10531468	T<->Y	1	CDS	CCG014628.1	-	23 days, 2:01:00	AAC<->AGC;	N<->S;	0	1
NELegrR_Vchr1	10531495	C<->S	1	CDS	CCG014628.1	-	21 days, 23:01:00	TGT<->TCT;	C<->S;	0	1
NELegrR_Vchr1	10547655	A<->G	1	CDS	CCG014629.1	-	26 days, 16:00:00	TCA<->CCA;	S<->P;	1	1
NELegrR_Vchr1	10593934	C<->T	1	CDS	CCG014633.1	-	32 days, 20:01:00	AGA<->AAA;	R<->K;	0	1
NELegrR_Vchr1	10596964	A<->G	1	CDS	CCG014633.1	-	12 days, 16:00:00	TCA<->CCA;	S<->P;	1	1
NELegrR_Vchr1	10621626	T<->G	1	CDS	CCG014635.1	+	4 days, 15:02:00	TTT<->TTG;	F<->L;	0	1
NELegrR_Vchr1	10626327	T<->W	1	CDS	CCG014635.1	+	10 days, 5:01:00	GTA<->GAA;	V<->E;	1	1
NELegrR_Vchr1	10648484	G<->A	1	CDS	CCG027418.1	-	74 days, 5:01:00	GCC<->GTC;	A<->V;	0	1
NELegrR_Vchr1	10649081	T<->G	1	CDS	CCG027418.1	-	64 days, 14:01:00	CAA<->CCA;	Q<->P;	1	1
NELegrR_Vchr1	10650755	T<->G	1	CDS	CCG027418.1	-	39 days, 14:01:00	GAA<->GCA;	E<->A;	1	1
NELegrR_Vchr1	10652748	A<->G	1	CDS	CCG027418.1	-	11 days, 16:00:00	TCA<->CCA;	S<->P;	1	1
NELegrR_Vchr1	10653118	G<->T	1	CDS	CCG027418.1	-	1 day, 15:02:00	TTC<->TTA;	F<->L;	0	1
NELegrR_Vchr1	10653146	G<->A	1	CDS	CCG027418.1	-	11:01:00	TCC<->TTC;	S<->F;	1	1
NELegrR_Vchr1	10664703	C<->T	1	CDS	CCG027419.1	-	55 days, 7:00:00	GCC<->ACC;	A<->T;	1	1
NELegrR_Vchr1	10685641	C<->T	1	CDS	CCG027419.1	-	07:00:00	GGA<->AGA;	G<->R;	1	1
NELegrR_Vchr1	10686307	G<->A	1	CDS	CCG027420.1	+	6 days, 16:00:00	GCT<->ACT;	A<->T;	1	1
NELegrR_Vchr1	10689398	G<->A	1	CDS	CCG027421.1	-	1 day, 17:01:00	CCA<->CTA;	P<->L;	0	1
NELegrR_Vchr1	10698244	A<->C	1	CDS	CCG027422.1	-	68 days, 13:00:00	TCT<->GCT;	S<->A;	1	1
NELegrR_Vchr1	10700953	A<->T	1	CDS	CCG027422.1	-	20 days, 4:00:00	TCA<->ACA;	S<->T;	0	1
NELegrR_Vchr1	10704061	G<->A	1	CDS	CCG027422.1	-	5 days, 20:01:00	ACG<->ATG;	T<->M;	1	1
NELegrR_Vchr1	10704062	T<->G	1	CDS	CCG027422.1	-	5 days, 19:00:00	ACG<->CCG;	T<->P;	1	1
NELegrR_Vchr1	10724778	A<->C	1	CDS	CCG027424.1	-	75 days, 7:00:00	TCT<->GCT;	S<->A;	1	1
NELegrR_Vchr1	10724957	A<->G	1	CDS	CCG027424.1	-	67 days, 20:01:00	ATA<->ACA;	I<->T;	1	1
NELegrR_Vchr1	10725380	T<->C	1	CDS	CCG027424.1	-	50 days, 5:01:00	CAC<->CGC;	H<->R;	0	1
NELegrR_Vchr1	10746853	C<->T	1	CDS	CCG027426.1	-	39 days, 11:01:00	AGG<->AAG;	R<->K;	0	1
NELegrR_Vchr1	10747539	C<->A	1	CDS	CCG027426.1	-	29 days, 7:00:00	GCA<->TCA;	A<->S;	1	1
NELegrR_Vchr1	10747551	C<->T	1	CDS	CCG027426.1	-	28 days, 19:00:00	GAA<->AAA;	E<->K;	1	1
NELegrR_Vchr1	10748265	C<->T	1	CDS	CCG027426.1	-	25 days, 11:01:00	CGT<->CAT;	R<->H;	0	1
NELegrR_Vchr1	10748744	G<->T	1	CDS	CCG027426.1	-	19 days, 20:01:00	ACA<->AAA;	T<->K;	1	1
NELegrR_Vchr1	10797697	C<->G	1	CDS	CCG027428.1	+	8 days, 22:00:00	CTT<->GTT;	L<->V;	0	1
NELegrR_Vchr1	10807263	C<->T	1	CDS	CCG027429.1	+	3 days, 13:00:00	CAC<->TAC;	H<->Y;	1	1
NELegrR_Vchr1	10816159	A<->G	1	CDS	CCG027430.1	+	13 days, 16:00:00	ACT<->GCT;	T<->A;	1	1
NELegrR_Vchr1	10816775	T<->C	1	CDS	CCG027430.1	+	39 days, 8:01:00	ATT<->ACT;	I<->T;	1	1
NELegrR_Vchr1	10825152	T<->C	1	CDS	CCG027431.1	-	14 days, 2:01:00	CAG<->CGG;	Q<->R;	1	1
NELegrR_Vchr1	10858952	T<->C	1	CDS	CCG027433.1	+	5 days, 17:01:00	TTT<->TCT;	F<->S;	1	1
NELegrR_Vchr1	10859056	G<->T	1	CDS	CCG027433.1	+	10 days, 1:00:00	GCT<->TCT;	A<->S;	1	1
NELegrR_Vchr1	10859254	T<->C	1	CDS	CCG027433.1	+	18 days, 7:00:00	TGC<->CGC;	C<->R;	1	1
NELegrR_Vchr1	10875739	G<->T	1	CDS	CCG027435.1	-	12 days, 19:00:00	CAT<->AAT;	H<->N;	1	1
NELegrR_Vchr1	10876842	C<->A	1	CDS	CCG027435.1	-	3 days, 11:01:00	AGC<->ATC;	S<->I;	1	1
NELegrR_Vchr1	10968626	G<->A	1	CDS	CCG027438.1	-	16 days, 10:00:00	CGC<->TGC;	R<->C;	1	1
NELegrR_Vchr1	10968700	G<->A	1	CDS	CCG027438.1	-	13 days, 8:01:00	TCG<->TTG;	S<->L;	1	1
NELegrR_Vchr1	11033077	C<->T	1	CDS	CCG022886.1	+	13 days, 4:00:00	CCA<->TCA;	P<->S;	1	1
NELegrR_Vchr1	11062015	A<->C	1	CDS	CCG022887.1	-	43 days, 19:00:00	TAC<->GAC;	Y<->D;	1	1
NELegrR_Vchr1	11062236	G<->T	1	CDS	CCG022887.1	-	34 days, 14:01:00	ACC<->AAC;	T<->N;	0	1
NELegrR_Vchr1	11067334	G<->A	1	CDS	CCG022887.1	-	6 days, 11:01:00	CCT<->CTT;	P<->L;	0	1
NELegrR_Vchr1	11247825	G<->S	1	CDS	CCG022891.1	-	38 days, 3:02:00	AAC<->AAG;	N<->K;	1	1
NELegrR_Vchr1	11247839	C<->S	1	CDS	CCG022891.1	-	37 days, 13:00:00	GTG<->CTG;	V<->L;	0	1
NELegrR_Vchr1	11247925	C<->Y	1	CDS	CCG022891.1	-	33 days, 23:01:00	AGG<->AAG;	R<->K;	0	1
NELegrR_Vchr1	11281860	A<->G	1	CDS	CCG022893.1	+	63 days, 2:01:00	GAA<->GGA;	E<->G;	1	1
NELegrR_Vchr1	11287086	A<->C	1	CDS	CCG022894.1	-	24 days, 18:02:00	AAT<->AAG;	N<->K;	1	1
NELegrR_Vchr1	11445357	T<->C	1	CDS	CCG030352.1	-	7 days, 14:01:00	CAG<->CGG;	Q<->R;	1	1
NELegrR_Vchr1	11449830	T<->C	1	CDS	CCG030354.1	-	52 days, 20:01:00	AAC<->AGC;	N<->S;	0	1
NELegrR_Vchr1	11450438	C<->A	1	CDS	CCG030354.1	-	27 days, 12:02:00	GAG<->GAT;	E<->D;	0	1
NELegrR_Vchr1	11450623	A<->T	1	CDS	CCG030354.1	-	19 days, 19:00:00	TCA<->ACA;	S<->T;	0	1
NELegrR_Vchr1	11450902	A<->G	1	CDS	CCG030354.1	-	8 days, 4:00:00	TCC<->CCC;	S<->P;	1	1
NELegrR_Vchr1	11451079	G<->T	1	CDS	CCG030354.1	-	19:00:00	CTC<->ATC;	L<->I;	0	1
NELegrR_Vchr1	11471967	C<->T	1	CDS	CCG030357.1	-	53 days, 7:00:00	GCA<->ACA;	A<->T;	1	1
NELegrR_Vchr1	11472251	T<->C	1	CDS	CCG030357.1	-	41 days, 11:01:00	GAG<->GGG;	E<->G;	1	1
NELegrR_Vchr1	11494145	A<->G	1	CDS	CCG030358.1	+	12 days, 10:00:00	AAT<->GAT;	N<->D;	1	1
NELegrR_Vchr1	11498063	A<->G	1	CDS	CCG030359.1	-	5 days, 13:00:00	TAC<->CAC;	Y<->H;	1	1
NELegrR_Vchr1	11498195	T<->C	1	Start_condon	CCG030359.1	-	01:00:00	ATG<->GTG;	M<->V;	0	1
NELegrR_Vchr1	11561000	C<->T	1	CDS	CCG030363.1	-	71 days, 16:00:00	GAT<->AAT;	D<->N;	1	1
NELegrR_Vchr1	11561291	G<->T	1	CDS	CCG030363.1	-	59 days, 13:00:00	CTG<->ATG;	L<->M;	0	1
NELegrR_Vchr1	11619380	G<->A	1	CDS	CCG030366.1	-	13 days, 8:01:00	ACG<->ATG;	T<->M;	1	1
NELegrR_Vchr1	11619437	C<->T	1	CDS	CCG030366.1	-	10 days, 23:01:00	AGC<->AAC;	S<->N;	0	1
NELegrR_Vchr1	11619465	T<->C	1	CDS	CCG030366.1	-	9 days, 19:00:00	ACA<->GCA;	T<->A;	1	1
NELegrR_Vchr1	11619590	T<->C	1	CDS	CCG030366.1	-	4 days, 14:01:00	CAC<->CGC;	H<->R;	0	1
NELegrR_Vchr1	11622009	C<->A	1	CDS	CCG030367.1	+	1 day, 10:00:00	CTC<->ATC;	L<->I;	0	1
NELegrR_Vchr1	11622187	C<->T	1	CDS	CCG030367.1	+	8 days, 20:01:00	CCT<->CTT;	P<->L;	0	1
NELegrR_Vchr1	11736681	G<->A	1	CDS	CCG030374.1	-	109 days, 23:01:00	TCG<->TTG;	S<->L;	1	1
NELegrR_Vchr1	11802911	C<->T	1	CDS	CCG030377.1	+	1 day, 22:00:00	CCA<->TCA;	P<->S;	1	1
NELegrR_Vchr1	11832501	A<->G	1	CDS	CCG030378.1	-	17 days, 23:01:00	GTG<->GCG;	V<->A;	0	1
NELegrR_Vchr1	11832709	C<->T	1	CDS	CCG030378.1	-	9 days, 7:00:00	GTG<->ATG;	V<->M;	0	1
NELegrR_Vchr1	11842431	T<->A	1	CDS	CCG030378.1	-	4 days, 13:00:00	AAA<->TAA;	K<->U;	1	1
NELegrR_Vchr1	11932748	T<->G	1	CDS	CCG030382.1	-	12 days, 21:02:00	GAA<->GAC;	E<->D;	0	1
NELegrR_Vchr1	11954343	T<->C	1	CDS	CCG030383.1	+	4 days, 11:01:00	TTC<->TCC;	F<->S;	1	1
NELegrR_Vchr1	12009972	A<->C	1	CDS	CCG030385.1	-	14 days, 13:00:00	TGG<->GGG;	W<->G;	1	1
NELegrR_Vchr1	12010023	C<->T	1	CDS	CCG030385.1	-	12 days, 10:00:00	GTA<->ATA;	V<->I;	0	1
NELegrR_Vchr1	12010092	T<->A	1	CDS	CCG030385.1	-	9 days, 13:00:00	AAT<->TAT;	N<->Y;	0	1
NELegrR_Vchr1	12010175	T<->C	1	CDS	CCG030385.1	-	6 days, 2:01:00	GAT<->GGT;	D<->G;	1	1
NELegrR_Vchr1	12017114	C<->A	1	CDS	CCG030386.2	-	43 days, 22:00:00	GCT<->TCT;	A<->S;	1	1
NELegrR_Vchr1	12017356	C<->T	1	CDS	CCG030386.2	-	39 days, 20:01:00	GGT<->GAT;	G<->D;	1	1
NELegrR_Vchr1	12017920	T<->C	1	CDS	CCG030386.2	-	23 days, 20:01:00	GAG<->GGG;	E<->G;	1	1
NELegrR_Vchr1	12019104	C<->G	1	CDS	CCG030386.2	-	14 days, 13:00:00	GTG<->CTG;	V<->L;	0	1
NELegrR_Vchr1	12032895	C<->T	1	CDS	CCG030387.1	-	47 days, 4:00:00	GCT<->ACT;	A<->T;	1	1
NELegrR_Vchr1	12035685	G<->A	1	CDS	CCG030387.1	-	28 days, 20:01:00	GCC<->GTC;	A<->V;	0	1
NELegrR_Vchr1	12036327	G<->A	1	CDS	CCG030387.1	-	9 days, 13:00:00	CTC<->TTC;	L<->F;	0	1
NELegrR_Vchr1	12068617	A<->T	1	Stop_condon	CCG030390.1	-	12 days, 19:00:00	TGA<->AGA;	U<->R;	1	1
NELegrR_Vchr1	12068652	A<->G	1	CDS	CCG030390.1	-	11 days, 8:01:00	CTC<->CCC;	L<->P;	0	1
NELegrR_Vchr1	12068670	A<->G	1	CDS	CCG030390.1	-	10 days, 14:01:00	CTG<->CCG;	L<->P;	0	1
NELegrR_Vchr1	12068878	T<->C	1	CDS	CCG030390.1	-	1 day, 22:00:00	ACA<->GCA;	T<->A;	1	1
NELegrR_Vchr1	12068883	A<->C	1	CDS	CCG030390.1	-	1 day, 17:01:00	CTT<->CGT;	L<->R;	1	1
NELegrR_Vchr1	12073933	A<->W	1	CDS	CCG030391.1	+	8 days, 22:00:00	ATA<->TTA;	I<->L;	0	1
NELegrR_Vchr1	12117235	A<->G	1	CDS	CCG018803.1	-	21 days, 10:00:00	TCC<->CCC;	S<->P;	1	1
NELegrR_Vchr1	12120699	G<->A	1	CDS	CCG018803.1	-	4 days, 5:01:00	GCA<->GTA;	A<->V;	0	1
NELegrR_Vchr1	12151383	A<->T	1	CDS	CCG018804.1	-	14 days, 19:00:00	TTG<->ATG;	L<->M;	0	1
NELegrR_Vchr1	12195993	G<->C	1	CDS	CCG018807.1	-	45 days, 16:00:00	CCA<->GCA;	P<->A;	0	1
NELegrR_Vchr1	12420829	C<->T	1	CDS	CCG018818.1	-	3 days, 2:01:00	CGT<->CAT;	R<->H;	0	1
NELegrR_Vchr1	12578846	T<->C	1	CDS	CCG018824.1	+	2 days, 2:01:00	TTG<->TCG;	L<->S;	1	1
NELegrR_Vchr1	12578996	T<->C	1	CDS	CCG018824.1	+	8 days, 8:01:00	CTA<->CCA;	L<->P;	0	1
NELegrR_Vchr1	12579059	A<->G	1	CDS	CCG018824.1	+	10 days, 23:01:00	CAG<->CGG;	Q<->R;	1	1
NELegrR_Vchr1	12579091	T<->K	1	CDS	CCG018824.1	+	12 days, 7:00:00	TGT<->GGT;	C<->G;	0	1
NELegrR_Vchr1	12579179	G<->R	1	CDS	CCG018824.1	+	15 days, 23:01:00	GGT<->GAT;	G<->D;	1	1
NELegrR_Vchr1	12579515	T<->A	1	CDS	CCG018824.1	+	29 days, 23:01:00	GTT<->GAT;	V<->D;	1	1
NELegrR_Vchr1	12579732	G<->K	1	CDS	CCG018824.1	+	39 days, 0:02:00	CAG<->CAT;	Q<->H;	1	1
NELegrR_Vchr1	12579749	G<->R	1	CDS	CCG018824.1	+	39 days, 17:01:00	GGC<->GAC;	G<->D;	1	1
NELegrR_Vchr1	12579811	G<->A	1	CDS	CCG018824.1	+	42 days, 7:00:00	GGA<->AGA;	G<->R;	1	1
NELegrR_Vchr1	12657216	C<->G	1	CDS	CCG018828.1	+	5 days, 10:00:00	CCA<->GCA;	P<->A;	0	1
NELegrR_Vchr1	12688323	C<->T	1	CDS	CCG018832.1	+	5 days, 23:01:00	CCA<->CTA;	P<->L;	0	1
NELegrR_Vchr1	12688475	G<->A	1	CDS	CCG018832.1	+	9 days, 1:00:00	GCA<->ACA;	A<->T;	1	1
NELegrR_Vchr1	12688568	A<->G	1	CDS	CCG018832.1	+	12 days, 22:00:00	AGA<->GGA;	R<->G;	1	1
NELegrR_Vchr1	12688733	A<->G	1	CDS	CCG018832.1	+	15 days, 22:00:00	AGA<->GGA;	R<->G;	1	1
NELegrR_Vchr1	12698852	G<->C	1	CDS	CCG018833.2	+	13 days, 11:01:00	GGT<->GCT;	G<->A;	1	1
NELegrR_Vchr1	12698923	C<->T	1	CDS	CCG018833.2	+	16 days, 10:00:00	CGG<->TGG;	R<->W;	1	1
NELegrR_Vchr1	12764963	C<->T	1	CDS	CCG018835.6	-	41 days, 23:01:00	AGT<->AAT;	S<->N;	0	1
NELegrR_Vchr1	12765011	G<->A	1	CDS	CCG018835.6	-	39 days, 23:01:00	GCA<->GTA;	A<->V;	0	1
NELegrR_Vchr1	12767799	T<->A	1	CDS	CCG018835.6	-	11 days, 20:01:00	AAT<->ATT;	N<->I;	1	1
NELegrR_Vchr1	12792610	G<->C	1	CDS	CCG018837.1	-	27 days, 14:01:00	TCT<->TGT;	S<->C;	0	1
NELegrR_Vchr1	12793323	G<->C	1	CDS	CCG018837.1	-	18 days, 19:00:00	CTC<->GTC;	L<->V;	0	1
NELegrR_Vchr1	12794206	C<->T	1	CDS	CCG018837.1	-	2 days, 8:01:00	CGA<->CAA;	R<->Q;	1	1
NELegrR_Vchr1	12819311	A<->C	1	CDS	CCG018839.1	-	37 days, 21:02:00	CAT<->CAG;	H<->Q;	1	1
NELegrR_Vchr1	12821469	C<->T	1	CDS	CCG018839.1	-	5 days, 16:00:00	GGA<->AGA;	G<->R;	1	1
NELegrR_Vchr1	12821540	C<->T	1	CDS	CCG018839.1	-	2 days, 17:01:00	TGT<->TAT;	C<->Y;	0	1
NELegrR_Vchr1	12837692	A<->G	1	CDS	CCG018840.1	+	6 days, 4:00:00	ATG<->GTG;	M<->V;	0	1
NELegrR_Vchr1	12866071	G<->A	1	CDS	CCG018843.1	-	16 days, 8:01:00	GCA<->GTA;	A<->V;	0	1
NELegrR_Vchr1	12866192	T<->C	1	CDS	CCG018843.1	-	11 days, 7:00:00	ATC<->GTC;	I<->V;	0	1
NELegrR_Vchr1	12866210	C<->T	1	CDS	CCG018843.1	-	10 days, 13:00:00	GGT<->AGT;	G<->S;	0	1
NELegrR_Vchr1	12888259	C<->T	1	CDS	CCG018845.1	-	20 days, 10:00:00	GAA<->AAA;	E<->K;	1	1
NELegrR_Vchr1	12926608	A<->C	1	Exon_start	CCG018847.1	+	4 days, 14:01:00	GAT<->GCT;	D<->A;	1	1
NELegrR_Vchr1	12927121	T<->C	1	CDS	CCG018847.1	+	16 days, 7:00:00	TGC<->CGC;	C<->R;	1	1
NELegrR_Vchr1	12953143	T<->G	1	CDS	CCG018849.1	-	66 days, 17:01:00	GAT<->GCT;	D<->A;	1	1
NELegrR_Vchr1	12953390	C<->T	1	CDS	CCG018849.1	-	56 days, 10:00:00	GTT<->ATT;	V<->I;	0	1
NELegrR_Vchr1	12966172	G<->T	1	CDS	CCG018850.1	-	48 days, 5:01:00	TCT<->TAT;	S<->Y;	0	1
NELegrR_Vchr1	12966250	T<->G	1	CDS	CCG018850.1	-	44 days, 23:01:00	AAT<->ACT;	N<->T;	0	1
NELegrR_Vchr1	12994302	A<->G	1	CDS	CCG018852.1	+	3 days, 19:00:00	ATG<->GTG;	M<->V;	0	1
NELegrR_Vchr1	12994530	G<->A	1	CDS	CCG018852.1	+	13 days, 7:00:00	GGT<->AGT;	G<->S;	0	1
NELegrR_Vchr1	12996362	C<->A	1	CDS	CCG018852.1	+	35 days, 11:01:00	GCT<->GAT;	A<->D;	1	1
NELegrR_Vchr1	12998227	C<->T	1	Exon_end	CCG018853.1	-	37 days, 22:00:00	GAA<->AAA;	E<->K;	1	1
NELegrR_Vchr1	13020171	G<->A	1	CDS	CCG018854.1	+	7 days, 13:00:00	GGC<->AGC;	G<->S;	0	1
NELegrR_Vchr1	13021262	G<->A	1	CDS	CCG018854.1	+	21 days, 14:01:00	AGC<->AAC;	S<->N;	0	1
NELegrR_Vchr1	13021486	G<->A	1	CDS	CCG018854.1	+	30 days, 22:00:00	GAG<->AAG;	E<->K;	1	1
NELegrR_Vchr1	13022787	A<->G	1	CDS	CCG018855.1	-	17:01:00	TTC<->TCC;	F<->S;	1	1
NELegrR_Vchr1	13054915	T<->C	1	CDS	CCG018856.1	+	6 days, 8:01:00	GTC<->GCC;	V<->A;	0	1
NELegrR_Vchr1	13055221	C<->G	1	CDS	CCG018856.1	+	19 days, 2:01:00	GCT<->GGT;	A<->G;	1	1
NELegrR_Vchr1	13055540	T<->G	1	CDS	CCG018856.1	+	32 days, 9:02:00	AAT<->AAG;	N<->K;	1	1
NELegrR_Vchr1	13055562	A<->C	1	CDS	CCG018856.1	+	33 days, 7:00:00	ATT<->CTT;	I<->L;	0	1
NELegrR_Vchr1	13084761	A<->G	1	CDS	CCG018858.1	+	5 days, 22:00:00	ATT<->GTT;	I<->V;	0	1
NELegrR_Vchr1	13085842	A<->G	1	CDS	CCG018859.1	+	6 days, 2:01:00	AAG<->AGG;	K<->R;	0	1
NELegrR_Vchr1	13086042	G<->A	1	CDS	CCG018859.1	+	14 days, 10:00:00	GTA<->ATA;	V<->I;	0	1
NELegrR_Vchr1	13097718	C<->A	1	CDS	CCG018860.1	+	9 days, 7:00:00	CAG<->AAG;	Q<->K;	1	1
NELegrR_Vchr1	13166936	A<->G	1	CDS	CCG026661.1	-	8 days, 19:00:00	TCG<->CCG;	S<->P;	1	1
NELegrR_Vchr1	13167064	G<->A	1	CDS	CCG026661.1	-	3 days, 11:01:00	GCG<->GTG;	A<->V;	0	1
NELegrR_Vchr1	13183587	A<->C	1	CDS	CCG026663.1	+	18 days, 2:01:00	AAC<->ACC;	N<->T;	0	1
NELegrR_Vchr1	13183670	T<->C	1	CDS	CCG026663.1	+	21 days, 13:00:00	TCA<->CCA;	S<->P;	1	1
NELegrR_Vchr1	13183701	G<->A	1	CDS	CCG026663.1	+	22 days, 20:01:00	TGT<->TAT;	C<->Y;	0	1
NELegrR_Vchr1	13188321	A<->G	1	CDS	CCG026664.1	+	12 days, 10:00:00	AAA<->GAA;	K<->E;	1	1
NELegrR_Vchr1	13188478	C<->T	1	CDS	CCG026664.1	+	18 days, 23:01:00	CCG<->CTG;	P<->L;	0	1
NELegrR_Vchr1	13189585	C<->T	1	CDS	CCG026664.1	+	38 days, 2:01:00	CCT<->CTT;	P<->L;	0	1
NELegrR_Vchr1	13189654	T<->A	1	CDS	CCG026664.1	+	40 days, 23:01:00	TTT<->TAT;	F<->Y;	1	1
NELegrR_Vchr1	13224645	C<->T	1	CDS	CCG026665.1	-	6 days, 4:00:00	GCT<->ACT;	A<->T;	1	1
NELegrR_Vchr1	13224651	T<->C	1	CDS	CCG026665.1	-	5 days, 22:00:00	AAA<->GAA;	K<->E;	1	1
NELegrR_Vchr1	13278110	T<->A	1	CDS	CCG026666.1	+	9 days, 16:00:00	TCC<->ACC;	S<->T;	0	1
NELegrR_Vchr1	13279147	C<->A	1	CDS	CCG026666.1	+	52 days, 21:02:00	CAC<->CAA;	H<->Q;	1	1
NELegrR_Vchr1	13306809	T<->C	1	CDS	CCG026667.1	+	13 days, 4:00:00	TCA<->CCA;	S<->P;	1	1
NELegrR_Vchr1	13306842	A<->G	1	CDS	CCG026667.1	+	14 days, 13:00:00	ATG<->GTG;	M<->V;	0	1
NELegrR_Vchr1	13307244	A<->G	1	CDS	CCG026667.1	+	31 days, 7:00:00	ACG<->GCG;	T<->A;	1	1
NELegrR_Vchr1	13307298	G<->A	1	CDS	CCG026667.1	+	33 days, 13:00:00	GCA<->ACA;	A<->T;	1	1
NELegrR_Vchr1	13336476	C<->T	1	CDS	CCG026668.1	+	4 days, 11:01:00	ACT<->ATT;	T<->I;	1	1
NELegrR_Vchr1	13336961	G<->A	1	CDS	CCG026668.1	+	24 days, 16:00:00	GAC<->AAC;	D<->N;	1	1
NELegrR_Vchr1	13337348	G<->T	1	CDS	CCG026668.1	+	40 days, 19:00:00	GAT<->TAT;	D<->Y;	1	1
NELegrR_Vchr1	13341937	G<->A	1	CDS	CCG026669.1	+	1 day, 23:01:00	GGT<->GAT;	G<->D;	1	1
NELegrR_Vchr1	13344739	T<->C	1	CDS	CCG026669.1	+	40 days, 5:01:00	ATT<->ACT;	I<->T;	1	1
NELegrR_Vchr1	13355851	T<->C	1	CDS	CCG026670.2	-	43 days, 10:00:00	ATT<->GTT;	I<->V;	0	1
NELegrR_Vchr1	13355908	C<->T	1	CDS	CCG026670.2	-	41 days, 1:00:00	GAA<->AAA;	E<->K;	1	1
NELegrR_Vchr1	13357769	A<->G	1	CDS	CCG026670.2	-	30 days, 1:00:00	TGC<->CGC;	C<->R;	1	1
NELegrR_Vchr1	13362650	G<->T	1	CDS	CCG026670.2	-	16 days, 8:01:00	GCA<->GAA;	A<->E;	1	1
NELegrR_Vchr1	13363699	G<->R	1	CDS	CCG026670.2	-	9 days, 8:01:00	ACG<->ATG;	T<->M;	1	1
NELegrR_Vchr1	13363724	A<->M	1	CDS	CCG026670.2	-	8 days, 7:00:00	TCT<->GCT;	S<->A;	1	1
NELegrR_Vchr1	13363882	A<->R	1	CDS	CCG026670.2	-	1 day, 17:01:00	TTG<->TCG;	L<->S;	1	1
NELegrR_Vchr1	13413852	C<->T	1	CDS	CCG026672.1	+	28 days, 11:01:00	ACG<->ATG;	T<->M;	1	1
NELegrR_Vchr1	13491821	T<->A	1	CDS	CCG026674.1	+	9 days, 15:02:00	AAT<->AAA;	N<->K;	1	1
NELegrR_Vchr1	13521866	A<->G	1	CDS	CCG026675.2	+	2 days, 8:01:00	CAT<->CGT;	H<->R;	0	1
NELegrR_Vchr1	13524553	G<->A	1	CDS	CCG026675.2	+	9 days, 22:00:00	GGC<->AGC;	G<->S;	0	1
NELegrR_Vchr1	13524617	C<->A	1	CDS	CCG026675.2	+	12 days, 14:01:00	GCG<->GAG;	A<->E;	1	1
NELegrR_Vchr1	13524718	C<->A	1	CDS	CCG026675.2	+	16 days, 19:00:00	CCT<->ACT;	P<->T;	1	1
NELegrR_Vchr1	13524860	T<->C	1	CDS	CCG026675.2	+	22 days, 17:01:00	ATT<->ACT;	I<->T;	1	1
NELegrR_Vchr1	13527498	T<->C	1	CDS	CCG026675.2	+	28 days, 14:01:00	TTG<->TCG;	L<->S;	1	1
NELegrR_Vchr1	13547213	A<->G	1	Stop_condon	CCG026676.1	-	15 days, 7:00:00	TAA<->CAA;	U<->Q;	1	1
NELegrR_Vchr1	13547569	G<->C	1	CDS	CCG026676.1	-	3 days, 17:01:00	CCA<->CGA;	P<->R;	1	1
NELegrR_Vchr1	13547594	T<->C	1	CDS	CCG026676.1	-	2 days, 16:00:00	ATG<->GTG;	M<->V;	0	1
NELegrR_Vchr1	13547657	T<->A	1	Start_condon	CCG026676.1	-	01:00:00	ATG<->TTG;	M<->L;	0	1
NELegrR_Vchr1	13560084	T<->C	1	CDS	CCG026677.1	+	13 days, 20:01:00	CTT<->CCT;	L<->P;	0	1
NELegrR_Vchr1	13560201	A<->G	1	CDS	CCG026677.1	+	18 days, 17:01:00	CAC<->CGC;	H<->R;	0	1
NELegrR_Vchr1	13565041	G<->A	1	CDS	CCG026678.1	-	13 days, 10:00:00	CCG<->TCG;	P<->S;	1	1
NELegrR_Vchr1	13565202	C<->T	1	CDS	CCG026678.1	-	6 days, 17:01:00	CGC<->CAC;	R<->H;	0	1
NELegrR_Vchr1	13565239	C<->T	1	CDS	CCG026678.1	-	5 days, 4:00:00	GAC<->AAC;	D<->N;	1	1
NELegrR_Vchr1	13565286	C<->T	1	CDS	CCG026678.1	-	3 days, 5:01:00	AGA<->AAA;	R<->K;	0	1
NELegrR_Vchr1	13565356	C<->T	1	CDS	CCG026678.1	-	07:00:00	GCT<->ACT;	A<->T;	1	1
NELegrR_Vchr1	13573017	C<->T	1	CDS	CCG026679.1	+	20:01:00	GCC<->GTC;	A<->V;	0	1
NELegrR_Vchr1	13575391	G<->A	1	CDS	CCG026679.1	+	34 days, 10:00:00	GAT<->AAT;	D<->N;	1	1
NELegrR_Vchr1	13576070	C<->T	1	CDS	CCG026679.1	+	62 days, 17:01:00	GCT<->GTT;	A<->V;	0	1
NELegrR_Vchr1	13576189	G<->A	1	CDS	CCG026679.1	+	67 days, 16:00:00	GCG<->ACG;	A<->T;	1	1
NELegrR_Vchr1	13582846	A<->G	1	CDS	CCG026679.1	+	111 days, 2:01:00	AAC<->AGC;	N<->S;	0	1
NELegrR_Vchr1	13582854	C<->T	1	CDS	CCG026679.1	+	111 days, 10:00:00	CGG<->TGG;	R<->W;	1	1
NELegrR_Vchr1	13583073	C<->G	1	CDS	CCG026679.1	+	115 days, 19:00:00	CAG<->GAG;	Q<->E;	1	1
NELegrR_Vchr1	13583163	C<->T	1	CDS	CCG026679.1	+	119 days, 13:00:00	CAG<->TAG;	Q<->U;	1	1
NELegrR_Vchr1	13583310	G<->R	1	CDS	CCG026679.1	+	125 days, 16:00:00	GGC<->AGC;	G<->S;	0	1
NELegrR_Vchr1	13619687	T<->C	1	CDS	CCG026682.1	+	2 days, 14:01:00	CTG<->CCG;	L<->P;	0	1
NELegrR_Vchr1	13658347	T<->G	1	CDS	CCG026686.1	+	6 days, 16:00:00	TTC<->GTC;	F<->V;	0	1
NELegrR_Vchr1	13658815	T<->G	1	CDS	CCG026686.1	+	13 days, 6:02:00	AAT<->AAG;	N<->K;	1	1
NELegrR_Vchr1	13669705	G<->A	1	CDS	CCG026687.1	+	7 days, 10:00:00	GGA<->AGA;	G<->R;	1	1
NELegrR_Vchr1	13686160	A<->G	1	CDS	CCG026688.1	+	14 days, 16:00:00	ATT<->GTT;	I<->V;	0	1
NELegrR_Vchr1	13757974	G<->A	1	CDS	CCG026693.1	-	13 days, 10:00:00	CGA<->TGA;	R<->U;	1	1
NELegrR_Vchr1	13900190	G<->A	1	CDS	CCG024831.1	+	42 days, 2:01:00	CGA<->CAA;	R<->Q;	1	1
NELegrR_Vchr1	13900287	A<->G	1	Exon_start	CCG024831.1	+	42 days, 13:00:00	ATT<->GTT;	I<->V;	0	1
NELegrR_Vchr1	13900916	G<->A	1	CDS	CCG024831.1	+	61 days, 2:01:00	AGC<->AAC;	S<->N;	0	1
NELegrR_Vchr1	13901083	A<->G	1	CDS	CCG024831.1	+	68 days, 1:00:00	AAG<->GAG;	K<->E;	1	1
NELegrR_Vchr1	13901485	G<->T	1	CDS	CCG024831.1	+	84 days, 19:00:00	GCA<->TCA;	A<->S;	1	1
NELegrR_Vchr1	13911893	C<->T	1	Exon_end	CCG024832.2	+	15 days, 17:01:00	GCG<->GTG;	A<->V;	0	1
NELegrR_Vchr1	13913382	A<->G	1	CDS	CCG024832.2	+	23 days, 1:00:00	ATT<->GTT;	I<->V;	0	1
NELegrR_Vchr1	13918181	C<->T	1	CDS	CCG024833.1	-	33 days, 22:00:00	GCC<->ACC;	A<->T;	1	1
NELegrR_Vchr1	13918422	C<->A	1	CDS	CCG024833.1	-	23 days, 21:02:00	TTG<->TTT;	L<->F;	0	1
NELegrR_Vchr1	13951327	T<->C	1	CDS	CCG024836.1	-	48 days, 8:01:00	AAA<->AGA;	K<->R;	0	1
NELegrR_Vchr1	13951408	T<->C	1	CDS	CCG024836.1	-	44 days, 23:01:00	AAT<->AGT;	N<->S;	0	1
NELegrR_Vchr1	13952996	T<->C	1	CDS	CCG024836.1	-	26 days, 10:00:00	ATT<->GTT;	I<->V;	0	1
NELegrR_Vchr1	13954082	G<->A	1	CDS	CCG024836.1	-	18 days, 17:01:00	CCG<->CTG;	P<->L;	0	1
NELegrR_Vchr1	13954269	A<->G	1	CDS	CCG024836.1	-	17 days, 1:00:00	TTT<->CTT;	F<->L;	0	1
NELegrR_Vchr1	13954845	A<->T	1	CDS	CCG024836.1	-	1 day, 15:02:00	CAT<->CAA;	H<->Q;	1	1
NELegrR_Vchr1	13960857	C<->T	1	CDS	CCG024837.1	-	22 days, 2:01:00	GGG<->GAG;	G<->E;	1	1
NELegrR_Vchr1	13961557	A<->G	1	CDS	CCG024837.1	-	6 days, 17:01:00	ATT<->ACT;	I<->T;	1	1
NELegrR_Vchr1	14021302	C<->G	1	CDS	CCG024839.1	-	16 days, 19:00:00	GAC<->CAC;	D<->H;	1	1
NELegrR_Vchr1	14021314	A<->C	1	CDS	CCG024839.1	-	16 days, 7:00:00	TCT<->GCT;	S<->A;	1	1
NELegrR_Vchr1	14021344	A<->G	1	CDS	CCG024839.1	-	15 days, 1:00:00	TGC<->CGC;	C<->R;	1	1
NELegrR_Vchr1	14021407	G<->A	1	CDS	CCG024839.1	-	12 days, 10:00:00	CTC<->TTC;	L<->F;	0	1
NELegrR_Vchr1	14021511	G<->A	1	CDS	CCG024839.1	-	8 days, 2:01:00	TCA<->TTA;	S<->L;	1	1
NELegrR_Vchr1	14021557	A<->G	1	CDS	CCG024839.1	-	6 days, 4:00:00	TTC<->CTC;	F<->L;	0	1
NELegrR_Vchr1	14045883	G<->A	1	CDS	CCG024840.1	+	11 days, 8:01:00	GGG<->GAG;	G<->E;	1	1
NELegrR_Vchr1	14046913	T<->C	1	CDS	CCG024840.1	+	24 days, 13:00:00	TGT<->CGT;	C<->R;	1	1
NELegrR_Vchr1	14055196	A<->C	1	CDS	CCG024841.1	-	47 days, 13:00:00	TGT<->GGT;	C<->G;	0	1
NELegrR_Vchr1	14089097	A<->G	1	CDS	CCG024842.1	+	26 days, 19:00:00	ACA<->GCA;	T<->A;	1	1
NELegrR_Vchr1	14091049	G<->T	1	CDS	CCG024842.1	+	36 days, 6:02:00	TTG<->TTT;	L<->F;	0	1
NELegrR_Vchr1	14093363	T<->C	1	CDS	CCG024842.1	+	53 days, 22:00:00	TCA<->CCA;	S<->P;	1	1
NELegrR_Vchr1	14126417	T<->C	1	CDS	CCG024844.2	+	7 days, 5:01:00	TTG<->TCG;	L<->S;	1	1
NELegrR_Vchr1	14127723	T<->C	1	CDS	CCG024844.2	+	44 days, 13:00:00	TCG<->CCG;	S<->P;	1	1
NELegrR_Vchr1	14129663	A<->G	1	CDS	CCG024845.1	-	68 days, 17:01:00	ATC<->ACC;	I<->T;	1	1
NELegrR_Vchr1	14135894	C<->G	1	CDS	CCG024845.1	-	47 days, 17:01:00	GGC<->GCC;	G<->A;	1	1
NELegrR_Vchr1	14136204	G<->T	1	CDS	CCG024845.1	-	34 days, 19:00:00	CTC<->ATC;	L<->I;	0	1
NELegrR_Vchr1	14136238	A<->C	1	CDS	CCG024845.1	-	33 days, 9:02:00	TTT<->TTG;	F<->L;	0	1
NELegrR_Vchr1	14140588	T<->C	1	CDS	CCG024845.1	-	17 days, 11:01:00	GAA<->GGA;	E<->G;	1	1
NELegrR_Vchr1	14140744	C<->T	1	CDS	CCG024845.1	-	10 days, 23:01:00	CGA<->CAA;	R<->Q;	1	1
NELegrR_Vchr1	14153665	G<->C	1	CDS	CCG024846.1	+	2 days, 9:02:00	GAG<->GAC;	E<->D;	0	1
NELegrR_Vchr1	14170535	T<->G	1	CDS	CCG024847.1	+	26 days, 15:02:00	GAT<->GAG;	D<->E;	0	1
NELegrR_Vchr1	14181094	T<->G	1	CDS	CCG024848.1	-	33 days, 12:02:00	CAA<->CAC;	Q<->H;	1	1
NELegrR_Vchr1	14181290	T<->C	1	CDS	CCG024848.1	-	25 days, 8:01:00	GAC<->GGC;	D<->G;	1	1
NELegrR_Vchr1	14181354	T<->C	1	CDS	CCG024848.1	-	22 days, 16:00:00	ACT<->GCT;	T<->A;	1	1
NELegrR_Vchr1	14181370	T<->G	1	CDS	CCG024848.1	-	22 days, 0:02:00	AAA<->AAC;	K<->N;	1	1
NELegrR_Vchr1	14181824	A<->G	1	CDS	CCG024848.1	-	3 days, 2:01:00	TTC<->TCC;	F<->S;	1	1
NELegrR_Vchr1	14220203	T<->C	1	CDS	CCG024851.1	-	18 days, 4:00:00	AGA<->GGA;	R<->G;	1	1
NELegrR_Vchr1	14220241	A<->G	1	CDS	CCG024851.1	-	16 days, 14:01:00	ATC<->ACC;	I<->T;	1	1
NELegrR_Vchr1	14222063	G<->C	1	CDS	CCG024851.1	-	6 days, 7:00:00	CGG<->GGG;	R<->G;	1	1
NELegrR_Vchr1	14344644	T<->C	1	CDS	CCG024854.1	+	24 days, 20:01:00	GTA<->GCA;	V<->A;	0	1
NELegrR_Vchr1	14381762	T<->A	1	CDS	CCG024855.1	-	19 days, 15:02:00	TTA<->TTT;	L<->F;	0	1
NELegrR_Vchr1	14390017	G<->A	1	CDS	CCG024856.1	-	55 days, 2:01:00	TCT<->TTT;	S<->F;	1	1
NELegrR_Vchr1	14409259	G<->T	1	CDS	CCG024857.2	+	11 days, 5:01:00	AGA<->ATA;	R<->I;	1	1
NELegrR_Vchr1	14463998	T<->C	1	CDS	CCG024861.1	+	19:00:00	TCT<->CCT;	S<->P;	1	1
NELegrR_Vchr1	14466959	A<->C	1	CDS	CCG024862.1	-	9 days, 4:00:00	TCC<->GCC;	S<->A;	1	1
NELegrR_Vchr1	14467038	C<->A	1	CDS	CCG024862.1	-	5 days, 21:02:00	TTG<->TTT;	L<->F;	0	1
NELegrR_Vchr1	14470965	G<->A	1	CDS	CCG024863.1	+	4 days, 11:01:00	CGG<->CAG;	R<->Q;	1	1
NELegrR_Vchr1	14475036	G<->C	1	CDS	CCG024864.1	-	11 days, 23:01:00	ACG<->AGG;	T<->R;	1	1
NELegrR_Vchr1	14475193	T<->C	1	CDS	CCG024864.1	-	5 days, 10:00:00	ATT<->GTT;	I<->V;	0	1
NELegrR_Vchr1	14481197	A<->T	1	CDS	CCG024865.1	+	4 days, 9:02:00	GAA<->GAT;	E<->D;	0	1
NELegrR_Vchr1	14502786	T<->G	1	CDS	CCG024866.1	+	40 days, 0:02:00	AAT<->AAG;	N<->K;	1	1
NELegrR_Vchr1	14502915	T<->A	1	CDS	CCG024866.1	+	45 days, 9:02:00	GAT<->GAA;	D<->E;	0	1
NELegrR_Vchr1	14505812	G<->T	1	CDS	CCG024867.1	+	1 day, 23:01:00	CGG<->CTG;	R<->L;	1	1
NELegrR_Vchr1	14508230	A<->G	1	CDS	CCG024868.2	-	56 days, 19:00:00	TCC<->CCC;	S<->P;	1	1
NELegrR_Vchr1	14509839	T<->G	1	CDS	CCG024868.2	-	37 days, 3:02:00	AGA<->AGC;	R<->S;	1	1
NELegrR_Vchr1	14530671	A<->C	1	CDS	CCG024870.1	-	11 days, 2:01:00	GTA<->GGA;	V<->G;	1	1
NELegrR_Vchr1	14530825	C<->T	1	CDS	CCG024870.1	-	4 days, 16:00:00	GGT<->AGT;	G<->S;	0	1
NELegrR_Vchr1	14531007	T<->C	1	CDS	CCG024870.1	-	2 days, 7:00:00	ACG<->GCG;	T<->A;	1	1
NELegrR_Vchr1	14531674	A<->G	1	CDS	CCG024871.1	+	1 day, 7:00:00	ATG<->GTG;	M<->V;	0	1
NELegrR_Vchr1	14531917	C<->T	1	CDS	CCG024871.1	+	11 days, 10:00:00	CAG<->TAG;	Q<->U;	1	1
NELegrR_Vchr1	14531918	A<->C	1	CDS	CCG024871.1	+	11 days, 11:01:00	CAG<->CCG;	Q<->P;	1	1
NELegrR_Vchr1	14536088	C<->T	1	CDS	CCG024872.1	-	14 days, 1:00:00	GTA<->ATA;	V<->I;	0	1
NELegrR_Vchr1	14552421	C<->T	1	CDS	CCG024873.2	-	57 days, 8:01:00	AGT<->AAT;	S<->N;	0	1
NELegrR_Vchr1	14558343	T<->C	1	CDS	CCG024875.2	-	45 days, 4:00:00	ACT<->GCT;	T<->A;	1	1
NELegrR_Vchr1	14598546	A<->C	1	CDS	CCG024878.1	-	14 days, 7:00:00	TTC<->GTC;	F<->V;	0	1
NELegrR_Vchr1	14603016	T<->C	1	CDS	CCG024879.1	-	8 days, 1:00:00	ACT<->GCT;	T<->A;	1	1
NELegrR_Vchr1	14694090	A<->T	1	CDS	CCG024882.1	+	3 days, 4:00:00	ACT<->TCT;	T<->S;	0	1
NELegrR_Vchr1	14707839	G<->A	1	CDS	CCG024883.1	+	55 days, 5:01:00	CGT<->CAT;	R<->H;	0	1
NELegrR_Vchr1	14710288	G<->A	1	CDS	CCG024883.1	+	63 days, 17:01:00	GGC<->GAC;	G<->D;	1	1
NELegrR_Vchr1	14711986	A<->G	1	CDS	CCG024883.1	+	81 days, 11:01:00	GAT<->GGT;	D<->G;	1	1
NELegrR_Vchr1	14712100	C<->T	1	CDS	CCG024883.1	+	86 days, 5:01:00	CCA<->CTA;	P<->L;	0	1
NELegrR_Vchr1	14712135	C<->T	1	CDS	CCG024883.1	+	87 days, 16:00:00	CAC<->TAC;	H<->Y;	1	1
NELegrR_Vchr1	14716735	C<->A	1	CDS	CCG024884.1	+	6 days, 7:00:00	CAT<->AAT;	H<->N;	1	1
NELegrR_Vchr1	14717741	T<->G	1	CDS	CCG024884.1	+	38 days, 20:01:00	GTA<->GGA;	V<->G;	1	1
NELegrR_Vchr1	14731875	G<->A	1	CDS	CCG024885.1	-	8 days, 8:01:00	TCA<->TTA;	S<->L;	1	1
NELegrR_Vchr1	14731988	A<->T	1	CDS	CCG024885.1	-	3 days, 15:02:00	AGT<->AGA;	S<->R;	1	1
NELegrR_Vchr1	14756035	C<->A	1	CDS	CCG024887.1	-	57 days, 12:02:00	TTG<->TTT;	L<->F;	0	1
NELegrR_Vchr1	14756421	G<->A	1	CDS	CCG024887.1	-	41 days, 10:00:00	CCC<->TCC;	P<->S;	1	1
NELegrR_Vchr1	14757684	A<->G	1	Exon_start	CCG024887.1	-	32 days, 20:01:00	GTA<->GCA;	V<->A;	0	1
NELegrR_Vchr1	14758255	A<->G	1	CDS	CCG024887.1	-	20 days, 16:00:00	TCT<->CCT;	S<->P;	1	1
NELegrR_Vchr1	14775499	C<->G	1	CDS	CCG024888.1	-	11 days, 1:00:00	GAC<->CAC;	D<->H;	1	1
NELegrR_Vchr1	14775751	C<->T	1	CDS	CCG024888.1	-	13:00:00	GAC<->AAC;	D<->N;	1	1
NELegrR_Vchr1	14815609	G<->T	1	CDS	CCG024889.1	-	21 days, 16:00:00	CTC<->ATC;	L<->I;	0	1
NELegrR_Vchr1	14816119	C<->T	1	CDS	CCG024889.1	-	10:00:00	GTC<->ATC;	V<->I;	0	1
NELegrR_Vchr1	14826782	C<->G	1	CDS	CCG024890.1	-	37 days, 7:00:00	GTC<->CTC;	V<->L;	0	1
NELegrR_Vchr1	14840930	T<->C	1	CDS	CCG024891.1	-	10 days, 5:01:00	GAC<->GGC;	D<->G;	1	1
NELegrR_Vchr1	14840970	C<->T	1	CDS	CCG024891.1	-	8 days, 13:00:00	GAG<->AAG;	E<->K;	1	1
NELegrR_Vchr1	14841120	T<->C	1	CDS	CCG024891.1	-	2 days, 7:00:00	AAG<->GAG;	K<->E;	1	1
NELegrR_Vchr1	14841161	C<->T	1	CDS	CCG024891.1	-	14:01:00	GGC<->GAC;	G<->D;	1	1
NELegrR_Vchr1	14858674	T<->C	1	CDS	CCG024892.1	+	1 day, 22:00:00	TTT<->CTT;	F<->L;	0	1
NELegrR_Vchr1	14861324	C<->T	1	CDS	CCG024892.1	+	21 days, 4:00:00	CTT<->TTT;	L<->F;	0	1
NELegrR_Vchr1	14917512	C<->T	1	CDS	CCG024895.1	-	15 days, 14:01:00	TGG<->TAG;	W<->U;	1	1
NELegrR_Vchr1	14917578	G<->A	1	CDS	CCG024895.1	-	12 days, 20:01:00	CCT<->CTT;	P<->L;	0	1
NELegrR_Vchr1	14925157	G<->A	1	CDS	CCG024895.1	-	4 days, 22:00:00	CGT<->TGT;	R<->C;	1	1
NELegrR_Vchr1	14933954	A<->C	1	CDS	CCG024896.1	+	17 days, 20:01:00	CAC<->CCC;	H<->P;	1	1
NELegrR_Vchr1	14934124	A<->G	1	CDS	CCG024896.1	+	24 days, 22:00:00	ACC<->GCC;	T<->A;	1	1
NELegrR_Vchr1	14934167	A<->C	1	CDS	CCG024896.1	+	26 days, 17:01:00	CAG<->CCG;	Q<->P;	1	1
NELegrR_Vchr1	14934966	G<->A	1	CDS	CCG024896.1	+	46 days, 10:00:00	GCC<->ACC;	A<->T;	1	1
NELegrR_Vchr1	14934967	C<->A	1	CDS	CCG024896.1	+	46 days, 11:01:00	GCC<->GAC;	A<->D;	1	1
NELegrR_Vchr1	14946876	C<->G	1	CDS	CCG024897.1	+	8 days, 2:01:00	ACT<->AGT;	T<->S;	0	1
NELegrR_Vchr1	14947053	C<->T	1	CDS	CCG024897.1	+	15 days, 11:01:00	ACC<->ATC;	T<->I;	1	1
NELegrR_Vchr1	14962132	G<->A	1	CDS	CCG024898.1	+	7 days, 10:00:00	GAG<->AAG;	E<->K;	1	1
NELegrR_Vchr1	14962923	C<->G	1	CDS	CCG024898.1	+	27 days, 16:00:00	CCC<->GCC;	P<->A;	0	1
NELegrR_Vchr1	14963455	T<->C	1	CDS	CCG024898.1	+	34 days, 23:01:00	GTA<->GCA;	V<->A;	0	1
NELegrR_Vchr1	14964825	T<->C	1	CDS	CCG024898.1	+	45 days, 14:01:00	CTT<->CCT;	L<->P;	0	1
NELegrR_Vchr1	14966504	G<->A	1	CDS	CCG024898.1	+	64 days, 4:00:00	GGT<->AGT;	G<->S;	0	1
NELegrR_Vchr1	14966645	C<->A	1	CDS	CCG024898.1	+	70 days, 1:00:00	CTT<->ATT;	L<->I;	0	1
NELegrR_Vchr1	14967487	A<->G	1	CDS	CCG024899.1	-	5 days, 8:01:00	ATT<->ACT;	I<->T;	1	1
NELegrR_Vchr1	14967560	T<->G	1	CDS	CCG024899.1	-	2 days, 7:00:00	AAT<->CAT;	N<->H;	1	1
NELegrR_Vchr1	14967563	C<->A	1	CDS	CCG024899.1	-	2 days, 4:00:00	GGC<->TGC;	G<->C;	0	1
NELegrR_Vchr1	14979720	G<->A	1	CDS	CCG024900.1	+	5 days, 22:00:00	GTA<->ATA;	V<->I;	0	1
NELegrR_Vchr1	14980386	A<->G	1	CDS	CCG024900.1	+	30 days, 14:01:00	AAG<->AGG;	K<->R;	0	1
NELegrR_Vchr1	15008910	G<->A	1	CDS	CCG024903.1	+	2 days, 14:01:00	GGC<->GAC;	G<->D;	1	1
NELegrR_Vchr1	15074955	G<->A	1	CDS	CCG024906.1	+	32 days, 16:00:00	GTA<->ATA;	V<->I;	0	1
NELegrR_Vchr1	15074972	T<->A	1	CDS	CCG024906.1	+	33 days, 9:02:00	TTT<->TTA;	F<->L;	0	1
NELegrR_Vchr1	15077048	A<->G	1	CDS	CCG024907.1	+	1 day, 8:01:00	CAA<->CGA;	Q<->R;	1	1
NELegrR_Vchr1	15077193	G<->T	1	CDS	CCG024907.1	+	7 days, 9:02:00	AAG<->AAT;	K<->N;	1	1
NELegrR_Vchr1	15084245	T<->C	1	CDS	CCG024908.4	-	40 days, 22:00:00	ATT<->GTT;	I<->V;	0	1
NELegrR_Vchr1	15165365	G<->A	1	CDS	CCG024910.1	+	53 days, 1:00:00	GAT<->AAT;	D<->N;	1	1
NELegrR_Vchr1	15236085	T<->G	1	CDS	CCG034652.1	+	9 days, 12:02:00	TTT<->TTG;	F<->L;	0	1
NELegrR_Vchr1	15237278	C<->A	1	CDS	CCG034652.1	+	36 days, 23:01:00	CCG<->CAG;	P<->Q;	1	1
NELegrR_Vchr1	15237915	A<->T	1	CDS	CCG034653.1	-	25 days, 2:01:00	CTT<->CAT;	L<->H;	1	1
NELegrR_Vchr1	15237961	C<->T	1	CDS	CCG034653.1	-	23 days, 4:00:00	GCC<->ACC;	A<->T;	1	1
NELegrR_Vchr1	15237993	A<->G	1	CDS	CCG034653.1	-	21 days, 20:01:00	ATA<->ACA;	I<->T;	1	1
NELegrR_Vchr1	15278528	G<->A	1	CDS	CCG034655.1	-	26 days, 17:01:00	GCT<->GTT;	A<->V;	0	1
NELegrR_Vchr1	15311644	C<->M	1	CDS	CCG034658.1	+	4 days, 22:00:00	CTC<->ATC;	L<->I;	0	1
NELegrR_Vchr1	15311666	C<->M	1	CDS	CCG034658.1	+	5 days, 20:01:00	TCT<->TAT;	S<->Y;	0	1
NELegrR_Vchr1	15311692	T<->C	1	CDS	CCG034658.1	+	6 days, 22:00:00	TGC<->CGC;	C<->R;	1	1
NELegrR_Vchr1	15326618	G<->A	1	CDS	CCG034660.1	+	14 days, 22:00:00	GCT<->ACT;	A<->T;	1	1
NELegrR_Vchr1	15389574	C<->G	1	CDS	CCG034662.1	+	41 days, 16:00:00	CTT<->GTT;	L<->V;	0	1
NELegrR_Vchr1	15398025	C<->A	1	CDS	CCG034663.1	+	20 days, 17:01:00	GCC<->GAC;	A<->D;	1	1
NELegrR_Vchr1	15398381	A<->G	1	CDS	CCG034663.1	+	35 days, 13:00:00	AGC<->GGC;	S<->G;	0	1
NELegrR_Vchr1	15398547	T<->A	1	CDS	CCG034663.1	+	42 days, 11:01:00	CTC<->CAC;	L<->H;	1	1
NELegrR_Vchr1	15398668	T<->A	1	CDS	CCG034663.1	+	47 days, 12:02:00	CAT<->CAA;	H<->Q;	1	1
NELegrR_Vchr1	15404633	G<->C	1	CDS	CCG034664.1	-	47 days, 6:02:00	TTC<->TTG;	F<->L;	0	1
NELegrR_Vchr1	15404791	T<->C	1	CDS	CCG034664.1	-	40 days, 16:00:00	ATT<->GTT;	I<->V;	0	1
NELegrR_Vchr1	15405292	T<->C	1	CDS	CCG034664.1	-	19 days, 19:00:00	ACG<->GCG;	T<->A;	1	1
NELegrR_Vchr1	15427177	C<->G	1	CDS	CCG034666.1	-	2 days, 21:02:00	TGG<->TGC;	W<->C;	1	1
NELegrR_Vchr1	15476721	G<->T	1	CDS	CCG034670.1	-	77 days, 2:01:00	GCA<->GAA;	A<->E;	1	1
NELegrR_Vchr1	15476856	G<->A	1	CDS	CCG034670.1	-	71 days, 11:01:00	ACC<->ATC;	T<->I;	1	1
NELegrR_Vchr1	15476940	A<->T	1	CDS	CCG034670.1	-	67 days, 23:01:00	ATT<->AAT;	I<->N;	1	1
NELegrR_Vchr1	15480211	T<->C	1	CDS	CCG034670.1	-	16 days, 5:01:00	GAA<->GGA;	E<->G;	1	1
NELegrR_Vchr1	15480338	C<->T	1	CDS	CCG034670.1	-	10 days, 22:00:00	GGC<->AGC;	G<->S;	0	1
NELegrR_Vchr1	15480350	A<->G	1	CDS	CCG034670.1	-	10 days, 10:00:00	TTT<->CTT;	F<->L;	0	1
NELegrR_Vchr1	15488309	T<->C	1	CDS	CCG034671.1	-	26 days, 1:00:00	ATA<->GTA;	I<->V;	0	1
NELegrR_Vchr1	15489307	A<->C	1	CDS	CCG034671.1	-	24 days, 5:01:00	ATC<->AGC;	I<->S;	1	1
NELegrR_Vchr1	15489331	A<->C	1	CDS	CCG034671.1	-	23 days, 5:01:00	CTC<->CGC;	L<->R;	1	1
NELegrR_Vchr1	15489598	C<->T	1	CDS	CCG034671.1	-	12 days, 2:01:00	GGT<->GAT;	G<->D;	1	1
NELegrR_Vchr1	15496977	A<->T	1	CDS	CCG034672.1	+	4 days, 22:00:00	AAT<->TAT;	N<->Y;	0	1
NELegrR_Vchr1	15502506	T<->C	1	CDS	CCG034674.1	-	18 days, 5:01:00	AAA<->AGA;	K<->R;	0	1
NELegrR_Vchr1	15517188	G<->A	1	CDS	CCG034676.1	+	4 days, 7:00:00	GGA<->AGA;	G<->R;	1	1
NELegrR_Vchr1	15517194	A<->G	1	CDS	CCG034676.1	+	4 days, 13:00:00	AAT<->GAT;	N<->D;	1	1
NELegrR_Vchr1	15517443	A<->G	1	CDS	CCG034676.1	+	11 days, 14:01:00	GAT<->GGT;	D<->G;	1	1
NELegrR_Vchr1	15517550	T<->A	1	CDS	CCG034676.1	+	16 days, 1:00:00	TGG<->AGG;	W<->R;	1	1
NELegrR_Vchr1	15529059	C<->T	1	CDS	CCG034678.1	-	97 days, 11:01:00	CGT<->CAT;	R<->H;	0	1
NELegrR_Vchr1	15545586	T<->C	1	CDS	CCG034679.1	-	5 days, 7:00:00	ATT<->GTT;	I<->V;	0	1
NELegrR_Vchr1	15564728	C<->A	1	CDS	CCG034680.1	+	7 days, 22:00:00	CAT<->AAT;	H<->N;	1	1
NELegrR_Vchr1	15576922	T<->A	1	CDS	CCG034681.1	+	5 days, 13:00:00	TTC<->ATC;	F<->I;	0	1
NELegrR_Vchr1	15580037	G<->A	1	CDS	CCG034681.1	+	24 days, 21:02:00	ATG<->ATA;	M<->I;	0	1
NELegrR_Vchr1	15581628	C<->A	1	CDS	CCG034681.1	+	34 days, 13:00:00	CTA<->ATA;	L<->I;	0	1
NELegrR_Vchr1	15616378	T<->C	1	CDS	CCG034684.1	+	23 days, 11:01:00	CTG<->CCG;	L<->P;	0	1
NELegrR_Vchr1	15619558	C<->A	1	CDS	CCG034685.1	-	16 days, 14:01:00	AGA<->ATA;	R<->I;	1	1
NELegrR_Vchr1	15703450	C<->T	1	CDS	CCG034687.1	-	11 days, 23:01:00	CGT<->CAT;	R<->H;	0	1
NELegrR_Vchr1	15715666	C<->T	1	CDS	CCG034688.1	-	3 days, 16:00:00	GTC<->ATC;	V<->I;	0	1
NELegrR_Vchr1	15716892	C<->A	1	CDS	CCG034689.1	+	17:01:00	GCA<->GAA;	A<->E;	1	1
NELegrR_Vchr1	15717002	T<->C	1	CDS	CCG034689.1	+	5 days, 7:00:00	TTT<->CTT;	F<->L;	0	1
NELegrR_Vchr1	15717116	A<->T	1	CDS	CCG034689.1	+	10 days, 1:00:00	ACA<->TCA;	T<->S;	0	1
NELegrR_Vchr1	15717370	A<->C	1	CDS	CCG034689.1	+	12 days, 19:00:00	AAA<->CAA;	K<->Q;	1	1
NELegrR_Vchr1	15718331	A<->C	1	CDS	CCG034690.1	-	15 days, 14:01:00	CTC<->CGC;	L<->R;	1	1
NELegrR_Vchr1	15718538	G<->T	1	CDS	CCG034690.1	-	6 days, 23:01:00	TCC<->TAC;	S<->Y;	0	1
NELegrR_Vchr1	15718660	A<->C	1	CDS	CCG034690.1	-	1 day, 21:02:00	CAT<->CAG;	H<->Q;	1	1
NELegrR_Vchr1	15718688	A<->G	1	CDS	CCG034690.1	-	17:01:00	TTC<->TCC;	F<->S;	1	1
NELegrR_Vchr1	15718698	A<->G	1	CDS	CCG034690.1	-	07:00:00	TTC<->CTC;	F<->L;	0	1
NELegrR_Vchr1	15807921	A<->G	1	CDS	CCG034692.1	-	4 days, 5:01:00	GTG<->GCG;	V<->A;	0	1
NELegrR_Vchr1	15824347	C<->T	1	CDS	CCG034693.1	-	43 days, 8:01:00	GGC<->GAC;	G<->D;	1	1
NELegrR_Vchr1	15828346	A<->T	1	CDS	CCG034693.1	-	22 days, 11:01:00	CTT<->CAT;	L<->H;	1	1
NELegrR_Vchr1	15828552	A<->G	1	CDS	CCG034693.1	-	18 days, 8:01:00	ATA<->ACA;	I<->T;	1	1
NELegrR_Vchr1	15829692	C<->T	1	CDS	CCG034693.1	-	10 days, 7:00:00	GGG<->AGG;	G<->R;	1	1
NELegrR_Vchr1	15838316	C<->T	1	CDS	CCG034694.1	-	8 days, 22:00:00	GCA<->ACA;	A<->T;	1	1
NELegrR_Vchr1	15838453	A<->G	1	CDS	CCG034694.1	-	3 days, 5:01:00	TTT<->TCT;	F<->S;	1	1
NELegrR_Vchr1	15838490	G<->A	1	CDS	CCG034694.1	-	1 day, 16:00:00	CCG<->TCG;	P<->S;	1	1
NELegrR_Vchr1	15846814	A<->G	1	CDS	CCG034696.1	+	1 day, 4:00:00	AGT<->GGT;	S<->G;	0	1
NELegrR_Vchr1	15862452	G<->C	1	CDS	CCG034697.1	-	4 days, 3:02:00	TTC<->TTG;	F<->L;	0	1
NELegrR_Vchr1	15862519	G<->A	1	CDS	CCG034697.1	-	1 day, 8:01:00	TCT<->TTT;	S<->F;	1	1
NELegrR_Vchr1	15902597	C<->T	1	CDS	CCG035582.1	-	3 days, 7:00:00	GGG<->AGG;	G<->R;	1	1
NELegrR_Vchr1	15950380	T<->C	1	CDS	CCG035586.1	-	97 days, 22:00:00	ACA<->GCA;	T<->A;	1	1
NELegrR_Vchr1	15956101	C<->T	1	CDS	CCG035586.1	-	35 days, 11:01:00	GGT<->GAT;	G<->D;	1	1
NELegrR_Vchr1	16083636	A<->G	1	CDS	CCG035589.1	+	23:01:00	CAT<->CGT;	H<->R;	0	1
NELegrR_Vchr1	16083677	G<->A	1	CDS	CCG035589.1	+	2 days, 16:00:00	GAA<->AAA;	E<->K;	1	1
NELegrR_Vchr1	16083875	G<->A	1	CDS	CCG035589.1	+	10 days, 22:00:00	GGC<->AGC;	G<->S;	0	1
NELegrR_Vchr1	16088070	A<->G	1	CDS	CCG035590.1	+	7 days, 14:01:00	AAC<->AGC;	N<->S;	0	1
NELegrR_Vchr1	16088483	G<->A	1	CDS	CCG035590.1	+	24 days, 19:00:00	GAA<->AAA;	E<->K;	1	1
NELegrR_Vchr1	16088507	T<->C	1	CDS	CCG035590.1	+	25 days, 19:00:00	TTC<->CTC;	F<->L;	0	1
NELegrR_Vchr1	16088712	T<->C	1	CDS	CCG035591.1	+	2 days, 17:01:00	GTA<->GCA;	V<->A;	0	1
NELegrR_Vchr1	16088717	C<->T	1	CDS	CCG035591.1	+	2 days, 22:00:00	CCT<->TCT;	P<->S;	1	1
NELegrR_Vchr1	16088789	G<->A	1	CDS	CCG035591.1	+	5 days, 22:00:00	GTA<->ATA;	V<->I;	0	1
NELegrR_Vchr1	16088814	A<->C	1	CDS	CCG035591.1	+	6 days, 23:01:00	AAT<->ACT;	N<->T;	0	1
NELegrR_Vchr1	16088909	A<->G	1	CDS	CCG035591.1	+	10 days, 22:00:00	ACA<->GCA;	T<->A;	1	1
NELegrR_Vchr1	16116227	G<->A	1	CDS	CCG035593.1	-	14 days, 5:01:00	GCA<->GTA;	A<->V;	0	1
NELegrR_Vchr1	16116402	C<->T	1	CDS	CCG035593.1	-	6 days, 22:00:00	GTT<->ATT;	V<->I;	0	1
NELegrR_Vchr1	16116567	T<->C	1	Start_condon	CCG035593.1	-	01:00:00	ATG<->GTG;	M<->V;	0	1
NELegrR_Vchr1	16150563	C<->T	1	CDS	CCG035595.1	-	3 days, 8:01:00	GGA<->GAA;	G<->E;	1	1
NELegrR_Vchr1	16173753	C<->T	1	CDS	CCG035596.1	+	1 day, 20:01:00	TCG<->TTG;	S<->L;	1	1
NELegrR_Vchr1	16174266	G<->A	1	CDS	CCG035596.1	+	13 days, 5:01:00	AGT<->AAT;	S<->N;	0	1
NELegrR_Vchr1	16174304	T<->C	1	CDS	CCG035596.1	+	14 days, 19:00:00	TCA<->CCA;	S<->P;	1	1
NELegrR_Vchr1	16174409	G<->C	1	CDS	CCG035596.1	+	19 days, 4:00:00	GAC<->CAC;	D<->H;	1	1
NELegrR_Vchr1	16174580	C<->T	1	CDS	CCG035596.1	+	26 days, 7:00:00	CCA<->TCA;	P<->S;	1	1
NELegrR_Vchr1	16176381	G<->A	1	CDS	CCG035596.1	+	51 days, 19:00:00	GCT<->ACT;	A<->T;	1	1
NELegrR_Vchr1	16178996	T<->C	1	CDS	CCG035596.1	+	68 days, 22:00:00	TCT<->CCT;	S<->P;	1	1
NELegrR_Vchr1	16179227	C<->A	1	CDS	CCG035596.1	+	78 days, 13:00:00	CGC<->AGC;	R<->S;	1	1
NELegrR_Vchr1	16179284	T<->G	1	CDS	CCG035596.1	+	80 days, 22:00:00	TCA<->GCA;	S<->A;	1	1
NELegrR_Vchr1	16179627	G<->A	1	CDS	CCG035596.1	+	95 days, 5:01:00	AGA<->AAA;	R<->K;	0	1
NELegrR_Vchr1	16180543	A<->G	1	CDS	CCG035596.1	+	120 days, 14:01:00	AAG<->AGG;	K<->R;	0	1
NELegrR_Vchr1	16182139	G<->A	1	CDS	CCG035596.1	+	134 days, 23:01:00	GGT<->GAT;	G<->D;	1	1
NELegrR_Vchr1	16182169	T<->C	1	CDS	CCG035596.1	+	136 days, 5:01:00	TTG<->TCG;	L<->S;	1	1
NELegrR_Vchr1	16182424	T<->C	1	CDS	CCG035596.1	+	146 days, 20:01:00	TTT<->TCT;	F<->S;	1	1
NELegrR_Vchr1	16182649	C<->A	1	CDS	CCG035596.1	+	156 days, 5:01:00	ACT<->AAT;	T<->N;	0	1
NELegrR_Vchr1	16183174	T<->C	1	CDS	CCG035596.1	+	178 days, 2:01:00	TTG<->TCG;	L<->S;	1	1
NELegrR_Vchr1	16184321	G<->T	1	CDS	CCG035596.1	+	218 days, 12:02:00	TTG<->TTT;	L<->F;	0	1
NELegrR_Vchr1	16184392	A<->G	1	CDS	CCG035596.1	+	221 days, 11:01:00	AAT<->AGT;	N<->S;	0	1
NELegrR_Vchr1	16185967	G<->A	1	CDS	CCG035597.1	+	4 days, 0:02:00	ATG<->ATA;	M<->I;	0	1
NELegrR_Vchr1	16186012	G<->T	1	CDS	CCG035597.1	+	5 days, 21:02:00	GAG<->GAT;	E<->D;	0	1
NELegrR_Vchr1	16210172	A<->G	1	CDS	CCG035598.1	+	21 days, 20:01:00	CAG<->CGG;	Q<->R;	1	1
NELegrR_Vchr1	16211335	G<->A	1	CDS	CCG035598.1	+	70 days, 7:00:00	GTA<->ATA;	V<->I;	0	1
NELegrR_Vchr1	16211477	C<->A	1	CDS	CCG035598.1	+	76 days, 5:01:00	ACT<->AAT;	T<->N;	0	1
NELegrR_Vchr1	16212160	G<->C	1	CDS	CCG035598.1	+	104 days, 16:00:00	GTG<->CTG;	V<->L;	0	1
NELegrR_Vchr1	16256130	C<->A	1	CDS	CCG035599.1	+	5 days, 11:01:00	TCT<->TAT;	S<->Y;	0	1
NELegrR_Vchr1	16256235	T<->C	1	CDS	CCG035599.1	+	9 days, 20:01:00	CTT<->CCT;	L<->P;	0	1
NELegrR_Vchr1	16256307	G<->A	1	CDS	CCG035599.1	+	12 days, 20:01:00	CGT<->CAT;	R<->H;	0	1
NELegrR_Vchr1	16256682	G<->A	1	CDS	CCG035599.1	+	23 days, 14:01:00	CGC<->CAC;	R<->H;	0	1
NELegrR_Vchr1	16302934	A<->G	1	CDS	CCG035600.1	-	63 days, 13:00:00	TCA<->CCA;	S<->P;	1	1
NELegrR_Vchr1	16317876	A<->G	1	CDS	CCG035602.1	-	58 days, 19:00:00	TCC<->CCC;	S<->P;	1	1
NELegrR_Vchr1	16318103	A<->G	1	CDS	CCG035602.1	-	49 days, 8:01:00	GTC<->GCC;	V<->A;	0	1
NELegrR_Vchr1	16344049	G<->A	1	CDS	CCG035604.1	+	13 days, 2:01:00	AGG<->AAG;	R<->K;	0	1
NELegrR_Vchr1	16474386	G<->C	1	CDS	CCG035612.1	+	7 days, 19:00:00	GCA<->CCA;	A<->P;	0	1
NELegrR_Vchr1	16474449	A<->G	1	CDS	CCG035612.1	+	10 days, 10:00:00	ACA<->GCA;	T<->A;	1	1
NELegrR_Vchr1	16474678	T<->C	1	CDS	CCG035612.1	+	19 days, 23:01:00	GTG<->GCG;	V<->A;	0	1
NELegrR_Vchr1	16474797	G<->R	1	CDS	CCG035612.1	+	24 days, 22:00:00	GAA<->AAA;	E<->K;	1	1
NELegrR_Vchr1	16474844	A<->G	1	CDS	CCG035612.1	+	26 days, 21:02:00	ATA<->ATG;	I<->M;	0	1
NELegrR_Vchr1	16474989	C<->T	1	CDS	CCG035612.1	+	32 days, 22:00:00	CCA<->TCA;	P<->S;	1	1
NELegrR_Vchr1	16478206	C<->T	1	CDS	CCG035613.1	-	13 days, 14:01:00	GGA<->GAA;	G<->E;	1	1
NELegrR_Vchr1	16561152	A<->T	1	CDS	CCG036237.1	+	38 days, 20:01:00	GAG<->GTG;	E<->V;	1	1
NELegrR_Vchr1	16561338	G<->T	1	CDS	CCG036237.1	+	46 days, 14:01:00	TGC<->TTC;	C<->F;	1	1
NELegrR_Vchr1	16583714	G<->C	1	CDS	CCG036239.1	-	10 days, 2:01:00	TCG<->TGG;	S<->W;	1	1
NELegrR_Vchr1	16583877	A<->G	1	CDS	CCG036239.1	-	3 days, 7:00:00	TAT<->CAT;	Y<->H;	1	1
NELegrR_Vchr1	16616844	C<->A	1	CDS	CCG036240.1	+	28 days, 14:01:00	CCT<->CAT;	P<->H;	1	1
NELegrR_Vchr1	16617258	A<->T	1	CDS	CCG036240.1	+	45 days, 20:01:00	CAT<->CTT;	H<->L;	1	1
NELegrR_Vchr1	16637142	A<->G	1	CDS	CCG036241.1	+	4 days, 23:01:00	CAC<->CGC;	H<->R;	0	1
NELegrR_Vchr1	16637223	A<->G	1	CDS	CCG036241.1	+	8 days, 8:01:00	AAG<->AGG;	K<->R;	0	1
NELegrR_Vchr1	16684273	A<->G	1	CDS	CCG036243.1	-	9 days, 10:00:00	TGC<->CGC;	C<->R;	1	1
NELegrR_Vchr1	16701235	C<->T	1	CDS	CCG036244.1	+	82 days, 13:00:00	CAT<->TAT;	H<->Y;	1	1
NELegrR_Vchr1	16717428	G<->R	1	CDS	CCG036245.1	-	49 days, 2:01:00	CCA<->CTA;	P<->L;	0	1
NELegrR_Vchr1	16717431	C<->Y	1	CDS	CCG036245.1	-	48 days, 23:01:00	CGA<->CAA;	R<->Q;	1	1
NELegrR_Vchr1	16717542	C<->Y	1	CDS	CCG036245.1	-	44 days, 8:01:00	AGA<->AAA;	R<->K;	0	1
NELegrR_Vchr1	16772146	G<->C	1	CDS	CCG036250.2	-	21 days, 9:02:00	GAC<->GAG;	D<->E;	0	1
NELegrR_Vchr1	16782203	T<->C	1	CDS	CCG036251.1	-	35 days, 10:00:00	AGT<->GGT;	S<->G;	0	1
NELegrR_Vchr1	16804566	G<->C	1	CDS	CCG036253.1	-	8 days, 4:00:00	CCT<->GCT;	P<->A;	0	1
NELegrR_Vchr1	16869394	G<->K	1	CDS	CCG036256.1	+	58 days, 16:00:00	GCC<->TCC;	A<->S;	1	1
NELegrR_Vchr1	16869395	C<->M	1	CDS	CCG036256.1	+	58 days, 17:01:00	GCC<->GAC;	A<->D;	1	1
NELegrR_Vchr1	16900664	T<->A	1	CDS	CCG036258.2	-	16 days, 0:02:00	GAA<->GAT;	E<->D;	0	1
NELegrR_Vchr1	16957595	G<->A	1	CDS	CCG036264.1	+	16 days, 10:00:00	GGG<->AGG;	G<->R;	1	1
NELegrR_Vchr1	16969465	C<->T	1	CDS	CCG036265.1	-	9 days, 17:01:00	GGC<->GAC;	G<->D;	1	1
NELegrR_Vchr1	17002971	G<->C	1	CDS	CCG036266.1	-	105 days, 7:00:00	CTC<->GTC;	L<->V;	0	1
NELegrR_Vchr1	17004299	G<->T	1	CDS	CCG036266.1	-	49 days, 23:01:00	CCA<->CAA;	P<->Q;	1	1
NELegrR_Vchr1	17004409	A<->C	1	CDS	CCG036266.1	-	45 days, 9:02:00	GAT<->GAG;	D<->E;	0	1
NELegrR_Vchr1	17013763	G<->A	1	CDS	CCG036266.1	-	10 days, 17:01:00	TCG<->TTG;	S<->L;	1	1
NELegrR_Vchr1	17054583	A<->G	1	CDS	CCG036269.1	+	25 days, 23:01:00	AAC<->AGC;	N<->S;	0	1
NELegrR_Vchr1	17080721	T<->C	1	CDS	CCG034394.1	-	35 days, 22:00:00	ATT<->GTT;	I<->V;	0	1
NELegrR_Vchr1	17080795	T<->A	1	CDS	CCG034394.1	-	32 days, 20:01:00	AAT<->ATT;	N<->I;	1	1
NELegrR_Vchr1	17080973	G<->T	1	CDS	CCG034394.1	-	25 days, 10:00:00	CAC<->AAC;	H<->N;	1	1
NELegrR_Vchr1	17081532	A<->R	1	CDS	CCG034394.1	-	21 days, 11:01:00	CTT<->CCT;	L<->P;	0	1
NELegrR_Vchr1	17081607	T<->C	1	CDS	CCG034394.1	-	18 days, 8:01:00	GAT<->GGT;	D<->G;	1	1
NELegrR_Vchr1	17081611	T<->C	1	CDS	CCG034394.1	-	18 days, 4:00:00	ATT<->GTT;	I<->V;	0	1
NELegrR_Vchr1	17082914	T<->C	1	CDS	CCG034394.1	-	10 days, 22:00:00	ACT<->GCT;	T<->A;	1	1
NELegrR_Vchr1	17083328	C<->T	1	CDS	CCG034394.1	-	7 days, 1:00:00	GCG<->ACG;	A<->T;	1	1
NELegrR_Vchr1	17083330	T<->C	1	CDS	CCG034394.1	-	6 days, 23:01:00	AAT<->AGT;	N<->S;	0	1
NELegrR_Vchr1	17087709	C<->T	1	CDS	CCG034395.1	+	7 days, 20:01:00	TCG<->TTG;	S<->L;	1	1
NELegrR_Vchr1	17092137	G<->A	1	CDS	CCG034396.1	+	15 days, 8:01:00	TGC<->TAC;	C<->Y;	0	1
NELegrR_Vchr1	17104618	T<->A	1	CDS	CCG034398.2	-	122 days, 16:00:00	ACA<->TCA;	T<->S;	0	1
NELegrR_Vchr1	17104710	A<->G	1	CDS	CCG034398.2	-	118 days, 20:01:00	GTT<->GCT;	V<->A;	0	1
NELegrR_Vchr1	17104864	T<->C	1	CDS	CCG034398.2	-	112 days, 10:00:00	ATT<->GTT;	I<->V;	0	1
NELegrR_Vchr1	17106787	T<->C	1	CDS	CCG034398.2	-	100 days, 2:01:00	TAC<->TGC;	Y<->C;	0	1
NELegrR_Vchr1	17107657	A<->R	1	CDS	CCG034398.2	-	74 days, 5:01:00	CTT<->CCT;	L<->P;	0	1
NELegrR_Vchr1	17107786	A<->W	1	Exon_start	CCG034398.2	-	68 days, 20:01:00	GTT<->GAT;	V<->D;	1	1
NELegrR_Vchr1	17111134	T<->C	1	CDS	CCG034398.2	-	12 days, 5:01:00	AAC<->AGC;	N<->S;	0	1
NELegrR_Vchr1	17156847	G<->A	1	CDS	CCG034400.1	+	15 days, 14:01:00	AGT<->AAT;	S<->N;	0	1
NELegrR_Vchr1	17200494	T<->C	1	CDS	CCG034403.1	+	11 days, 17:01:00	TTG<->TCG;	L<->S;	1	1
NELegrR_Vchr1	17209019	G<->A	1	CDS	CCG034404.1	-	31 days, 22:00:00	CGT<->TGT;	R<->C;	1	1
NELegrR_Vchr1	17228043	C<->A	1	CDS	CCG034407.1	+	6 days, 7:00:00	CCC<->ACC;	P<->T;	1	1
NELegrR_Vchr1	17236735	T<->C	1	CDS	CCG034410.1	-	41 days, 3:02:00	ATA<->ATG;	I<->M;	0	1
NELegrR_Vchr1	17236830	A<->G	1	CDS	CCG034410.1	-	37 days, 4:00:00	TGG<->CGG;	W<->R;	1	1
NELegrR_Vchr1	17237846	T<->C	1	CDS	CCG034410.1	-	25 days, 4:00:00	AGA<->GGA;	R<->G;	1	1
NELegrR_Vchr1	17238812	T<->G	1	CDS	CCG034410.1	-	11 days, 23:01:00	GAT<->GCT;	D<->A;	1	1
NELegrR_Vchr1	17238932	T<->C	1	CDS	CCG034410.1	-	6 days, 23:01:00	TAC<->TGC;	Y<->C;	0	1
NELegrR_Vchr1	17241136	G<->A	1	CDS	CCG034410.1	-	2 days, 17:01:00	GCC<->GTC;	A<->V;	0	1
NELegrR_Vchr1	17243067	T<->C	1	CDS	CCG034411.1	-	71 days, 20:01:00	AAT<->AGT;	N<->S;	0	1
NELegrR_Vchr1	17243308	G<->T	1	CDS	CCG034411.1	-	61 days, 19:00:00	CCA<->ACA;	P<->T;	1	1
NELegrR_Vchr1	17243313	G<->A	1	CDS	CCG034411.1	-	61 days, 14:01:00	ACC<->ATC;	T<->I;	1	1
NELegrR_Vchr1	17251760	G<->A	1	CDS	CCG034412.1	-	27 days, 10:00:00	CCA<->TCA;	P<->S;	1	1
NELegrR_Vchr1	17252283	C<->T	1	Exon_end	CCG034412.1	-	19 days, 13:00:00	GGG<->AGG;	G<->R;	1	1
NELegrR_Vchr1	17269289	T<->C	1	CDS	CCG034413.1	-	81 days, 22:00:00	ATG<->GTG;	M<->V;	0	1
NELegrR_Vchr1	17271189	A<->G	1	CDS	CCG034413.1	-	57 days, 20:01:00	TTA<->TCA;	L<->S;	1	1
NELegrR_Vchr1	17278366	T<->C	1	CDS	CCG034413.1	-	19:00:00	ATT<->GTT;	I<->V;	0	1
NELegrR_Vchr1	17306938	G<->T	1	CDS	CCG035761.1	-	16 days, 1:00:00	CTC<->ATC;	L<->I;	0	1
NELegrR_Vchr1	17307108	C<->T	1	CDS	CCG035761.1	-	8 days, 23:01:00	TGT<->TAT;	C<->Y;	0	1
NELegrR_Vchr1	17308051	G<->A	1	CDS	CCG035762.1	+	3 days, 23:01:00	AGC<->AAC;	S<->N;	0	1
NELegrR_Vchr1	17338824	G<->T	1	CDS	CCG035764.1	-	48 days, 11:01:00	CCA<->CAA;	P<->Q;	1	1
NELegrR_Vchr1	17339064	A<->G	1	CDS	CCG035764.1	-	43 days, 11:01:00	ATA<->ACA;	I<->T;	1	1
NELegrR_Vchr1	17339188	C<->T	1	CDS	CCG035764.1	-	38 days, 7:00:00	GAC<->AAC;	D<->N;	1	1
NELegrR_Vchr1	17339339	C<->T	1	CDS	CCG035764.1	-	35 days, 17:01:00	GGC<->GAC;	G<->D;	1	1
NELegrR_Vchr1	17339426	G<->A	1	CDS	CCG035764.1	-	32 days, 2:01:00	CCC<->CTC;	P<->L;	0	1
NELegrR_Vchr1	17339520	G<->T	1	CDS	CCG035764.1	-	28 days, 4:00:00	CAT<->AAT;	H<->N;	1	1
NELegrR_Vchr1	17339801	A<->G	1	CDS	CCG035764.1	-	16 days, 11:01:00	ATC<->ACC;	I<->T;	1	1
NELegrR_Vchr1	17339932	C<->T	1	CDS	CCG035764.1	-	11 days, 0:02:00	ATG<->ATA;	M<->I;	0	1
NELegrR_Vchr1	17340012	C<->G	1	CDS	CCG035764.1	-	7 days, 16:00:00	GAG<->CAG;	E<->Q;	1	1
NELegrR_Vchr1	17340087	G<->C	1	CDS	CCG035764.1	-	4 days, 13:00:00	CGA<->GGA;	R<->G;	1	1
NELegrR_Vchr1	17344871	G<->A	1	CDS	CCG035765.1	-	93 days, 22:00:00	CAT<->TAT;	H<->Y;	1	1
NELegrR_Vchr1	17344969	C<->T	1	CDS	CCG035765.1	-	89 days, 20:01:00	AGT<->AAT;	S<->N;	0	1
NELegrR_Vchr1	17344973	T<->G	1	CDS	CCG035765.1	-	89 days, 16:00:00	ATA<->CTA;	I<->L;	0	1
NELegrR_Vchr1	17345174	C<->A	1	CDS	CCG035765.1	-	81 days, 7:00:00	GTT<->TTT;	V<->F;	0	1
NELegrR_Vchr1	17345407	T<->C	1	CDS	CCG035765.1	-	71 days, 14:01:00	AAG<->AGG;	K<->R;	0	1
NELegrR_Vchr1	17345493	C<->T	1	CDS	CCG035765.1	-	68 days, 0:02:00	ATG<->ATA;	M<->I;	0	1
NELegrR_Vchr1	17345567	A<->T	1	CDS	CCG035765.1	-	64 days, 22:00:00	TTA<->ATA;	L<->I;	0	1
NELegrR_Vchr1	17345792	A<->C	1	CDS	CCG035765.1	-	55 days, 13:00:00	TCA<->GCA;	S<->A;	1	1
NELegrR_Vchr1	17345929	T<->G	1	CDS	CCG035765.1	-	49 days, 20:01:00	CAA<->CCA;	Q<->P;	1	1
NELegrR_Vchr1	17345988	C<->G	1	CDS	CCG035765.1	-	47 days, 9:02:00	AAG<->AAC;	K<->N;	1	1
NELegrR_Vchr1	17348187	C<->G	1	CDS	CCG035765.1	-	31 days, 8:01:00	GGC<->GCC;	G<->A;	1	1
NELegrR_Vchr1	17348268	T<->C	1	CDS	CCG035765.1	-	27 days, 23:01:00	AAG<->AGG;	K<->R;	0	1
NELegrR_Vchr1	17348340	A<->G	1	CDS	CCG035765.1	-	24 days, 23:01:00	GTT<->GCT;	V<->A;	0	1
NELegrR_Vchr1	17348470	T<->A	1	CDS	CCG035765.1	-	19 days, 13:00:00	ACT<->TCT;	T<->S;	0	1
NELegrR_Vchr1	17348841	T<->A	1	CDS	CCG035765.1	-	7 days, 16:00:00	AAT<->TAT;	N<->Y;	0	1
NELegrR_Vchr1	17348918	G<->T	1	CDS	CCG035765.1	-	4 days, 11:01:00	CCA<->CAA;	P<->Q;	1	1
NELegrR_Vchr1	17355235	A<->C	1	CDS	CCG035766.1	-	64 days, 0:02:00	TAT<->TAG;	Y<->U;	1	1
NELegrR_Vchr1	17406156	C<->T	1	CDS	CCG035770.1	-	68 days, 11:01:00	TGT<->TAT;	C<->Y;	0	1
NELegrR_Vchr1	17713959	C<->T	1	CDS	CCG035788.1	-	7 days, 23:01:00	CGG<->CAG;	R<->Q;	1	1
NELegrR_Vchr1	17714040	C<->T	1	CDS	CCG035788.1	-	4 days, 14:01:00	AGG<->AAG;	R<->K;	0	1
NELegrR_Vchr1	17722298	T<->A	1	CDS	CCG035789.1	-	2 days, 1:00:00	AAC<->TAC;	N<->Y;	0	1
NELegrR_Vchr1	17736000	T<->C	1	CDS	CCG035790.1	-	167 days, 13:00:00	AAC<->GAC;	N<->D;	1	1
NELegrR_Vchr1	17737256	G<->A	1	CDS	CCG035790.1	-	132 days, 10:00:00	CAC<->TAC;	H<->Y;	1	1
NELegrR_Vchr1	17762538	G<->C	1	CDS	CCG035793.1	-	36 days, 23:01:00	TCC<->TGC;	S<->C;	0	1
NELegrR_Vchr1	17762718	C<->T	1	CDS	CCG035793.1	-	29 days, 11:01:00	CGC<->CAC;	R<->H;	0	1
NELegrR_Vchr1	17775818	T<->Y	1	CDS	CCG035794.1	+	2 days, 8:01:00	ATC<->ACC;	I<->T;	1	1
NELegrR_Vchr1	17777748	A<->C	1	Stop_condon	CCG035795.1	-	55 days, 22:00:00	TAA<->GAA;	U<->E;	1	1
NELegrR_Vchr1	17777771	C<->T	1	CDS	CCG035795.1	-	54 days, 23:01:00	TGC<->TAC;	C<->Y;	0	1
NELegrR_Vchr1	17778298	T<->C	1	CDS	CCG035795.1	-	36 days, 17:01:00	GAC<->GGC;	D<->G;	1	1
NELegrR_Vchr1	17783576	T<->A	1	CDS	CCG035797.1	-	37 days, 19:00:00	ATG<->TTG;	M<->L;	0	1
NELegrR_Vchr1	17784100	C<->T	1	CDS	CCG035797.1	-	15 days, 23:01:00	AGC<->AAC;	S<->N;	0	1
NELegrR_Vchr1	17784360	C<->A	1	CDS	CCG035797.1	-	5 days, 3:02:00	TTG<->TTT;	L<->F;	0	1
NELegrR_Vchr1	17784439	A<->T	1	CDS	CCG035797.1	-	1 day, 20:01:00	GTG<->GAG;	V<->E;	1	1
NELegrR_Vchr1	17803929	A<->G	1	CDS	CCG035799.1	-	16 days, 5:01:00	GTC<->GCC;	V<->A;	0	1
NELegrR_Vchr1	17804067	G<->C	1	CDS	CCG035799.1	-	10 days, 11:01:00	ACT<->AGT;	T<->S;	0	1
NELegrR_Vchr1	17804073	G<->A	1	CDS	CCG035799.1	-	10 days, 5:01:00	TCG<->TTG;	S<->L;	1	1
NELegrR_Vchr1	17804115	A<->G	1	CDS	CCG035799.1	-	8 days, 11:01:00	CTT<->CCT;	L<->P;	0	1
NELegrR_Vchr1	17816191	G<->T	1	CDS	CCG035800.1	+	95 days, 2:01:00	AGC<->ATC;	S<->I;	1	1
NELegrR_Vchr1	17827393	G<->A	1	CDS	CCG035802.1	+	7 days, 22:00:00	GAG<->AAG;	E<->K;	1	1
NELegrR_Vchr1	17837959	C<->A	1	CDS	CCG035803.1	+	8 days, 15:02:00	CAC<->CAA;	H<->Q;	1	1
NELegrR_Vchr1	17858299	G<->A	1	CDS	CCG035804.1	-	1 day, 5:01:00	GCT<->GTT;	A<->V;	0	1
NELegrR_Vchr1	17927329	T<->G	1	CDS	CCG035808.1	+	04:00:00	TGT<->GGT;	C<->G;	0	1
NELegrR_Vchr1	17929029	G<->T	1	CDS	CCG035808.1	+	42 days, 11:01:00	TGT<->TTT;	C<->F;	1	1
NELegrR_Vchr1	17962955	C<->T	1	CDS	CCG035810.1	-	9 days, 14:01:00	GGA<->GAA;	G<->E;	1	1
NELegrR_Vchr1	17985626	A<->C	1	CDS	CCG035812.1	+	25 days, 2:01:00	GAA<->GCA;	E<->A;	1	1
NELegrR_Vchr1	17986427	A<->T	1	CDS	CCG035812.1	+	58 days, 11:01:00	AAG<->ATG;	K<->M;	1	1
NELegrR_Vchr1	18008498	C<->G	1	CDS	CCG035814.1	-	37 days, 9:02:00	AAG<->AAC;	K<->N;	1	1
NELegrR_Vchr1	18023048	G<->A	1	CDS	CCG035815.1	+	6 days, 17:01:00	AGA<->AAA;	R<->K;	0	1
NELegrR_Vchr1	18023074	A<->G	1	CDS	CCG035815.1	+	7 days, 19:00:00	ACT<->GCT;	T<->A;	1	1
NELegrR_Vchr1	18029699	T<->C	1	CDS	CCG035815.1	+	30 days, 20:01:00	ATG<->ACG;	M<->T;	1	1
NELegrR_Vchr1	18029837	T<->C	1	CDS	CCG035815.1	+	36 days, 14:01:00	GTG<->GCG;	V<->A;	0	1
NELegrR_Vchr1	18030320	G<->T	1	CDS	CCG035815.1	+	45 days, 11:01:00	GGT<->GTT;	G<->V;	1	1
NELegrR_Vchr1	18053365	C<->T	1	CDS	CCG035816.1	-	4 days, 7:00:00	GAG<->AAG;	E<->K;	1	1
NELegrR_Vchr1	18060954	C<->T	1	CDS	CCG035817.1	+	8 days, 1:00:00	CAA<->TAA;	Q<->U;	1	1
NELegrR_Vchr1	18089091	G<->A	1	CDS	CCG035818.1	-	24 days, 5:01:00	TCT<->TTT;	S<->F;	1	1
NELegrR_Vchr1	18089610	A<->G	1	CDS	CCG035818.1	-	2 days, 14:01:00	GTG<->GCG;	V<->A;	0	1
NELegrR_Vchr1	18109703	G<->C	1	CDS	CCG035819.1	-	33 days, 11:01:00	ACG<->AGG;	T<->R;	1	1
NELegrR_Vchr1	18110106	T<->A	1	CDS	CCG035819.1	-	16 days, 16:00:00	AAA<->TAA;	K<->U;	1	1
NELegrR_Vchr1	18110740	G<->A	1	CDS	CCG035819.1	-	8 days, 11:01:00	GCG<->GTG;	A<->V;	0	1
NELegrR_Vchr1	18110824	A<->T	1	CDS	CCG035819.1	-	4 days, 23:01:00	TTT<->TAT;	F<->Y;	1	1
NELegrR_Vchr1	18118568	G<->C	1	CDS	CCG035820.2	-	96 days, 5:01:00	GCT<->GGT;	A<->G;	1	1
NELegrR_Vchr1	18119552	A<->T	1	CDS	CCG035820.2	-	55 days, 5:01:00	ATC<->AAC;	I<->N;	1	1
NELegrR_Vchr1	18119726	A<->T	1	CDS	CCG035820.2	-	47 days, 23:01:00	ATT<->AAT;	I<->N;	1	1
NELegrR_Vchr1	18130312	T<->A	1	CDS	CCG035821.1	-	105 days, 22:00:00	AAT<->TAT;	N<->Y;	0	1
NELegrR_Vchr1	18130395	T<->G	1	CDS	CCG035821.1	-	102 days, 11:01:00	AAT<->ACT;	N<->T;	0	1
NELegrR_Vchr1	18130428	G<->C	1	CDS	CCG035821.1	-	101 days, 2:01:00	GCA<->GGA;	A<->G;	1	1
NELegrR_Vchr1	18130648	A<->T	1	CDS	CCG035821.1	-	91 days, 22:00:00	TTT<->ATT;	F<->I;	0	1
NELegrR_Vchr1	18130661	A<->T	1	CDS	CCG035821.1	-	91 days, 9:02:00	AAT<->AAA;	N<->K;	1	1
NELegrR_Vchr1	18130903	C<->G	1	CDS	CCG035821.1	-	81 days, 7:00:00	GGA<->CGA;	G<->R;	1	1
NELegrR_Vchr1	18131108	A<->T	1	CDS	CCG035821.1	-	72 days, 18:02:00	GAT<->GAA;	D<->E;	0	1
NELegrR_Vchr1	18131109	T<->A	1	CDS	CCG035821.1	-	72 days, 17:01:00	GAT<->GTT;	D<->V;	1	1
NELegrR_Vchr1	18131395	A<->C	1	CDS	CCG035821.1	-	60 days, 19:00:00	TAC<->GAC;	Y<->D;	1	1
NELegrR_Vchr1	18131643	A<->G	1	CDS	CCG035821.1	-	50 days, 11:01:00	TTG<->TCG;	L<->S;	1	1
NELegrR_Vchr1	18131677	A<->G	1	CDS	CCG035821.1	-	49 days, 1:00:00	TGG<->CGG;	W<->R;	1	1
NELegrR_Vchr1	18131749	C<->G	1	CDS	CCG035821.1	-	46 days, 1:00:00	GGT<->CGT;	G<->R;	1	1
NELegrR_Vchr1	18131772	G<->C	1	CDS	CCG035821.1	-	45 days, 2:01:00	TCT<->TGT;	S<->C;	0	1
NELegrR_Vchr1	18154631	T<->C	1	CDS	CCG035822.1	-	20 days, 19:00:00	ATG<->GTG;	M<->V;	0	1
NELegrR_Vchr1	18155180	A<->C	1	CDS	CCG035822.1	-	12 days, 2:01:00	CTC<->CGC;	L<->R;	1	1
NELegrR_Vchr1	18180905	A<->T	1	CDS	CCG035823.1	+	15 days, 17:01:00	TAC<->TTC;	Y<->F;	1	1
NELegrR_Vchr1	18181614	G<->A	1	CDS	CCG035823.1	+	32 days, 13:00:00	GTA<->ATA;	V<->I;	0	1
NELegrR_Vchr1	18192330	G<->A	1	CDS	CCG035825.1	-	25 days, 1:00:00	CTT<->TTT;	L<->F;	0	1
NELegrR_Vchr1	18192442	C<->A	1	CDS	CCG035825.1	-	20 days, 9:02:00	ATG<->ATT;	M<->I;	0	1
NELegrR_Vchr1	18192504	A<->T	1	CDS	CCG035825.1	-	17 days, 19:00:00	TCC<->ACC;	S<->T;	0	1
NELegrR_Vchr1	18192822	A<->G	1	CDS	CCG035825.1	-	4 days, 13:00:00	TCC<->CCC;	S<->P;	1	1
NELegrR_Vchr1	18193964	C<->T	1	CDS	CCG035826.1	+	15 days, 20:01:00	GCC<->GTC;	A<->V;	0	1
NELegrR_Vchr1	18194174	C<->T	1	CDS	CCG035826.1	+	24 days, 14:01:00	CCG<->CTG;	P<->L;	0	1
NELegrR_Vchr1	18194659	T<->C	1	CDS	CCG035826.1	+	44 days, 19:00:00	TTT<->CTT;	F<->L;	0	1
NELegrR_Vchr1	18245032	G<->C	1	CDS	CCG035829.1	-	43 days, 11:01:00	ACT<->AGT;	T<->S;	0	1
NELegrR_Vchr1	18245312	A<->G	1	CDS	CCG035829.1	-	31 days, 19:00:00	TAT<->CAT;	Y<->H;	1	1
NELegrR_Vchr1	18245342	G<->A	1	CDS	CCG035829.1	-	30 days, 13:00:00	CGG<->TGG;	R<->W;	1	1
NELegrR_Vchr1	18245473	T<->C	1	CDS	CCG035829.1	-	25 days, 2:01:00	TAT<->TGT;	Y<->C;	0	1
NELegrR_Vchr1	18313894	C<->T	1	CDS	CCG003695.1	-	28 days, 13:00:00	GTT<->ATT;	V<->I;	0	1
NELegrR_Vchr1	18313962	A<->T	1	CDS	CCG003695.1	-	25 days, 17:01:00	GTA<->GAA;	V<->E;	1	1
NELegrR_Vchr1	18387197	C<->G	1	CDS	CCG003697.1	-	16 days, 13:00:00	GCA<->CCA;	A<->P;	0	1
NELegrR_Vchr1	18422708	A<->T	1	CDS	CCG003699.1	+	12:02:00	CAA<->CAT;	Q<->H;	1	1
NELegrR_Vchr1	18423364	C<->T	1	CDS	CCG003699.1	+	27 days, 20:01:00	CCG<->CTG;	P<->L;	0	1
NELegrR_Vchr1	18554280	T<->A	1	CDS	CCG015587.1	+	3 days, 13:00:00	TGT<->AGT;	C<->S;	0	1
NELegrR_Vchr1	18554352	C<->G	1	CDS	CCG015587.1	+	6 days, 13:00:00	CGT<->GGT;	R<->G;	1	1
NELegrR_Vchr1	18560236	T<->C	1	CDS	CCG015588.1	-	08:01:00	AAC<->AGC;	N<->S;	0	1
NELegrR_Vchr1	18597707	T<->C	1	CDS	CCG015590.1	+	34 days, 20:01:00	GTG<->GCG;	V<->A;	0	1
NELegrR_Vchr1	18606351	A<->G	1	CDS	CCG015591.1	+	43 days, 14:01:00	AAC<->AGC;	N<->S;	0	1
NELegrR_Vchr1	18628783	T<->C	1	CDS	CCG015592.1	+	10 days, 14:01:00	TTG<->TCG;	L<->S;	1	1
NELegrR_Vchr1	18633127	T<->G	1	CDS	CCG015593.1	+	14 days, 3:02:00	ATT<->ATG;	I<->M;	0	1
NELegrR_Vchr1	18633329	G<->A	1	Exon_end	CCG015593.1	+	22 days, 13:00:00	GAG<->AAG;	E<->K;	1	1
NELegrR_Vchr1	18634149	A<->G	1	CDS	CCG015593.1	+	33 days, 1:00:00	ATC<->GTC;	I<->V;	0	1
NELegrR_Vchr1	18684339	T<->C	1	CDS	CCG015594.1	-	22 days, 4:00:00	ACA<->GCA;	T<->A;	1	1
NELegrR_Vchr1	18684906	T<->C	1	CDS	CCG015594.1	-	5 days, 14:01:00	CAC<->CGC;	H<->R;	0	1
NELegrR_Vchr1	18693348	A<->C	1	CDS	CCG015595.1	+	46 days, 9:02:00	GAA<->GAC;	E<->D;	0	1
NELegrR_Vchr1	18693922	A<->G	1	CDS	CCG015595.1	+	70 days, 7:00:00	ATT<->GTT;	I<->V;	0	1
NELegrR_Vchr1	18769809	A<->G	1	CDS	CCG015597.1	+	7 days, 13:00:00	AGG<->GGG;	R<->G;	1	1
NELegrR_Vchr1	18939240	G<->S	1	CDS	CCG015603.1	+	1 day, 5:01:00	GGG<->GCG;	G<->A;	1	1
NELegrR_Vchr1	18939518	C<->A	1	CDS	CCG015603.1	+	9 days, 11:01:00	CCT<->CAT;	P<->H;	1	1
NELegrR_Vchr1	19015048	T<->C	1	CDS	CCG015606.1	-	32 days, 1:00:00	ACG<->GCG;	T<->A;	1	1
NELegrR_Vchr1	19015460	C<->T	1	CDS	CCG015606.1	-	24 days, 10:00:00	GCC<->ACC;	A<->T;	1	1
NELegrR_Vchr1	19016490	T<->C	1	CDS	CCG015606.1	-	15 days, 4:00:00	AAG<->GAG;	K<->E;	1	1
NELegrR_Vchr1	19016582	T<->C	1	CDS	CCG015606.1	-	11 days, 8:01:00	CAG<->CGG;	Q<->R;	1	1
NELegrR_Vchr1	19016639	T<->C	1	CDS	CCG015606.1	-	8 days, 23:01:00	AAT<->AGT;	N<->S;	0	1
NELegrR_Vchr1	19021644	A<->G	1	CDS	CCG015607.1	+	24 days, 4:00:00	AGT<->GGT;	S<->G;	0	1
NELegrR_Vchr1	19045628	G<->A	1	CDS	CCG015608.1	+	15 days, 13:00:00	GCA<->ACA;	A<->T;	1	1
NELegrR_Vchr1	19047227	C<->T	1	CDS	CCG015608.1	+	26 days, 16:00:00	CGG<->TGG;	R<->W;	1	1
NELegrR_Vchr1	19047327	G<->A	1	CDS	CCG015608.1	+	30 days, 20:01:00	CGA<->CAA;	R<->Q;	1	1
NELegrR_Vchr1	19047567	C<->T	1	CDS	CCG015608.1	+	37 days, 11:01:00	GCG<->GTG;	A<->V;	0	1
NELegrR_Vchr1	19047632	A<->G	1	CDS	CCG015608.1	+	40 days, 4:00:00	AAA<->GAA;	K<->E;	1	1
NELegrR_Vchr1	19067657	C<->T	1	CDS	CCG015609.1	+	2 days, 8:01:00	CCG<->CTG;	P<->L;	0	1
NELegrR_Vchr1	19084668	T<->G	1	CDS	CCG015610.1	-	28 days, 7:00:00	ACT<->CCT;	T<->P;	1	1
NELegrR_Vchr1	19127194	G<->A	1	CDS	CCG015611.1	-	19 days, 5:01:00	CCA<->CTA;	P<->L;	0	1
NELegrR_Vchr1	19127213	T<->C	1	CDS	CCG015611.1	-	18 days, 10:00:00	ACC<->GCC;	T<->A;	1	1
NELegrR_Vchr1	19157575	T<->C	1	CDS	CCG015612.1	-	7 days, 23:01:00	AAT<->AGT;	N<->S;	0	1
NELegrR_Vchr1	19182990	A<->G	1	CDS	CCG015613.1	+	8 days, 4:00:00	AAG<->GAG;	K<->E;	1	1
NELegrR_Vchr1	19185364	T<->C	1	CDS	CCG015614.1	-	47 days, 20:01:00	AAC<->AGC;	N<->S;	0	1
NELegrR_Vchr1	19196400	A<->G	1	CDS	CCG015615.1	-	95 days, 19:00:00	TCC<->CCC;	S<->P;	1	1
NELegrR_Vchr1	19197264	T<->G	1	CDS	CCG015615.1	-	63 days, 14:01:00	CAG<->CCG;	Q<->P;	1	1
NELegrR_Vchr1	19197996	G<->T	1	CDS	CCG015615.1	-	53 days, 19:00:00	CTT<->ATT;	L<->I;	0	1
NELegrR_Vchr1	19198425	C<->A	1	CDS	CCG015615.1	-	43 days, 4:00:00	GCA<->TCA;	A<->S;	1	1
NELegrR_Vchr1	19198710	T<->A	1	CDS	CCG015615.1	-	36 days, 17:01:00	GAG<->GTG;	E<->V;	1	1
NELegrR_Vchr1	19199045	C<->A	1	CDS	CCG015615.1	-	26 days, 15:02:00	TTG<->TTT;	L<->F;	0	1
NELegrR_Vchr1	19208390	C<->A	1	CDS	CCG015616.1	+	6 days, 14:01:00	TCA<->TAA;	S<->U;	1	1
NELegrR_Vchr1	19209077	A<->G	1	CDS	CCG015616.1	+	35 days, 5:01:00	AAC<->AGC;	N<->S;	0	1
NELegrR_Vchr1	19211477	G<->A	1	CDS	CCG015616.1	+	131 days, 1:00:00	GCT<->ACT;	A<->T;	1	1
NELegrR_Vchr1	19235064	C<->T	1	CDS	CCG015618.1	-	3 days, 4:00:00	GAG<->AAG;	E<->K;	1	1
NELegrR_Vchr1	19254594	G<->A	1	CDS	CCG015619.1	+	4 days, 7:00:00	GAA<->AAA;	E<->K;	1	1
NELegrR_Vchr1	19254619	C<->T	1	CDS	CCG015619.1	+	5 days, 8:01:00	ACA<->ATA;	T<->I;	1	1
NELegrR_Vchr1	19254621	A<->G	1	CDS	CCG015619.1	+	5 days, 10:00:00	ATA<->GTA;	I<->V;	0	1
NELegrR_Vchr1	19255070	T<->C	1	CDS	CCG015619.1	+	13 days, 1:00:00	TGT<->CGT;	C<->R;	1	1
NELegrR_Vchr1	19256583	C<->T	1	CDS	CCG015619.1	+	26 days, 8:01:00	ACA<->ATA;	T<->I;	1	1
NELegrR_Vchr1	19298315	G<->T	1	CDS	CCG015621.1	+	19 days, 21:02:00	GAG<->GAT;	E<->D;	0	1
NELegrR_Vchr1	19328651	T<->A	1	CDS	CCG015623.1	-	14 days, 13:00:00	AAT<->TAT;	N<->Y;	0	1
NELegrR_Vchr1	19340288	C<->T	1	CDS	CCG015624.1	+	1 day, 23:01:00	CCT<->CTT;	P<->L;	0	1
NELegrR_Vchr1	19413239	C<->A	1	CDS	CCG021937.1	+	23 days, 14:01:00	GCT<->GAT;	A<->D;	1	1
NELegrR_Vchr1	19414673	A<->C	1	CDS	CCG021937.1	+	65 days, 18:02:00	AGA<->AGC;	R<->S;	1	1
NELegrR_Vchr1	19414756	A<->T	1	CDS	CCG021937.1	+	69 days, 5:01:00	AAT<->ATT;	N<->I;	1	1
NELegrR_Vchr1	19415378	T<->G	1	CDS	CCG021937.1	+	78 days, 23:01:00	GTC<->GGC;	V<->G;	1	1
NELegrR_Vchr1	19416367	C<->T	1	CDS	CCG021937.1	+	83 days, 10:00:00	CGC<->TGC;	R<->C;	1	1
NELegrR_Vchr1	19449626	T<->C	1	CDS	CCG021938.1	-	20 days, 4:00:00	AAG<->GAG;	K<->E;	1	1
NELegrR_Vchr1	19450916	T<->G	1	CDS	CCG021938.1	-	13 days, 19:00:00	AAA<->CAA;	K<->Q;	1	1
NELegrR_Vchr1	19450994	G<->A	1	CDS	CCG021938.1	-	10 days, 13:00:00	CCA<->TCA;	P<->S;	1	1
NELegrR_Vchr1	19457951	C<->T	1	CDS	CCG021939.1	-	72 days, 5:01:00	AGC<->AAC;	S<->N;	0	1
NELegrR_Vchr1	19459223	T<->C	1	CDS	CCG021939.1	-	19 days, 5:01:00	AAG<->AGG;	K<->R;	0	1
NELegrR_Vchr1	19543742	G<->A	1	CDS	CCG021941.1	+	23:01:00	GGA<->GAA;	G<->E;	1	1
NELegrR_Vchr1	19553972	A<->G	1	CDS	CCG021943.1	+	1 day, 8:01:00	CAA<->CGA;	Q<->R;	1	1
NELegrR_Vchr1	19559708	T<->C	1	CDS	CCG021946.1	+	05:01:00	GTG<->GCG;	V<->A;	0	1
NELegrR_Vchr1	19584210	A<->G	1	CDS	CCG021948.1	+	7 days, 1:00:00	AAT<->GAT;	N<->D;	1	1
NELegrR_Vchr1	19667128	G<->A	1	CDS	CCG021953.1	+	13 days, 1:00:00	GCT<->ACT;	A<->T;	1	1
NELegrR_Vchr1	19676877	T<->C	1	CDS	CCG021954.1	-	7 days, 5:01:00	AAA<->AGA;	K<->R;	0	1
NELegrR_Vchr1	19677006	G<->A	1	CDS	CCG021954.1	-	1 day, 20:01:00	GCG<->GTG;	A<->V;	0	1
NELegrR_Vchr1	19710943	A<->C	1	CDS	CCG021955.1	+	4 days, 18:02:00	CAA<->CAC;	Q<->H;	1	1
NELegrR_Vchr1	19716345	A<->T	1	CDS	CCG021955.1	+	10 days, 5:01:00	CAG<->CTG;	Q<->L;	1	1
NELegrR_Vchr1	19718258	T<->C	1	CDS	CCG021956.1	-	3 days, 1:00:00	ATT<->GTT;	I<->V;	0	1
NELegrR_Vchr1	19735903	C<->G	1	CDS	CCG021957.1	-	20:01:00	TGC<->TCC;	C<->S;	0	1
NELegrR_Vchr1	19780357	C<->T	1	CDS	CCG021959.1	+	4 days, 14:01:00	TCC<->TTC;	S<->F;	1	1
NELegrR_Vchr1	19780471	C<->T	1	CDS	CCG021959.1	+	9 days, 8:01:00	CCT<->CTT;	P<->L;	0	1
NELegrR_Vchr1	19786425	C<->A	1	CDS	CCG021960.1	-	33 days, 14:01:00	TGG<->TTG;	W<->L;	0	1
NELegrR_Vchr1	19787502	C<->A	1	CDS	CCG021960.1	-	25 days, 6:02:00	TTG<->TTT;	L<->F;	0	1
NELegrR_Vchr1	19822027	G<->A	1	CDS	CCG021961.1	-	25 days, 23:01:00	GCA<->GTA;	A<->V;	0	1
NELegrR_Vchr1	19822105	A<->R	1	CDS	CCG021961.1	-	22 days, 17:01:00	ATG<->ACG;	M<->T;	1	1
NELegrR_Vchr1	19822120	C<->Y	1	CDS	CCG021961.1	-	22 days, 2:01:00	GGT<->GAT;	G<->D;	1	1
NELegrR_Vchr1	19822920	A<->C	1	CDS	CCG021961.1	-	11 days, 12:02:00	AAT<->AAG;	N<->K;	1	1
NELegrR_Vchr1	19823919	T<->K	1	CDS	CCG021961.1	-	5 days, 5:01:00	GAA<->GCA;	E<->A;	1	1
NELegrR_Vchr1	19838519	G<->A	1	CDS	CCG021962.1	+	05:01:00	CGT<->CAT;	R<->H;	0	1
NELegrR_Vchr1	19838657	G<->A	1	CDS	CCG021962.1	+	5 days, 23:01:00	AGG<->AAG;	R<->K;	0	1
NELegrR_Vchr1	19839290	C<->T	1	CDS	CCG021962.1	+	20 days, 5:01:00	GCT<->GTT;	A<->V;	0	1
NELegrR_Vchr1	19839325	G<->T	1	CDS	CCG021962.1	+	21 days, 16:00:00	GCT<->TCT;	A<->S;	1	1
NELegrR_Vchr1	19991342	T<->G	1	CDS	CCG021966.1	-	6 days, 13:00:00	ATT<->CTT;	I<->L;	0	1
NELegrR_Vchr1	20053610	T<->C	1	CDS	CCG021967.1	+	14 days, 8:01:00	CTG<->CCG;	L<->P;	0	1
NELegrR_Vchr1	20053933	A<->G	1	CDS	CCG021967.1	+	27 days, 19:00:00	ATC<->GTC;	I<->V;	0	1
NELegrR_Vchr1	20054240	C<->T	1	CDS	CCG021967.1	+	40 days, 14:01:00	GCC<->GTC;	A<->V;	0	1
NELegrR_Vchr1	20055232	A<->G	1	CDS	CCG021967.1	+	81 days, 22:00:00	ATG<->GTG;	M<->V;	0	1
NELegrR_Vchr1	20058182	A<->G	1	CDS	CCG021967.1	+	106 days, 16:00:00	AGT<->GGT;	S<->G;	0	1
NELegrR_Vchr1	20059898	A<->G	1	CDS	CCG021967.1	+	139 days, 2:01:00	CAC<->CGC;	H<->R;	0	1
NELegrR_Vchr1	20060855	A<->G	1	CDS	CCG021967.1	+	164 days, 19:00:00	ACA<->GCA;	T<->A;	1	1
NELegrR_Vchr1	20062009	G<->A	1	CDS	CCG021967.1	+	177 days, 4:00:00	GCA<->ACA;	A<->T;	1	1
NELegrR_Vchr1	20094547	G<->A	1	CDS	CCG021969.1	+	37 days, 17:01:00	TGT<->TAT;	C<->Y;	0	1
NELegrR_Vchr1	20095129	A<->G	1	CDS	CCG021969.1	+	61 days, 23:01:00	GAT<->GGT;	D<->G;	1	1
NELegrR_Vchr1	20095208	A<->G	1	CDS	CCG021969.1	+	65 days, 6:02:00	ATA<->ATG;	I<->M;	0	1
NELegrR_Vchr1	20095551	T<->C	1	CDS	CCG021969.1	+	79 days, 13:00:00	TCC<->CCC;	S<->P;	1	1
NELegrR_Vchr1	20095889	G<->T	1	CDS	CCG021969.1	+	93 days, 15:02:00	TTG<->TTT;	L<->F;	0	1
NELegrR_Vchr1	20096454	T<->C	1	CDS	CCG021969.1	+	103 days, 20:01:00	GTT<->GCT;	V<->A;	0	1
NELegrR_Vchr1	20099529	T<->C	1	CDS	CCG021970.1	+	11:01:00	ATT<->ACT;	I<->T;	1	1
NELegrR_Vchr1	20102375	C<->T	1	CDS	CCG021971.1	+	8 days, 8:01:00	GCC<->GTC;	A<->V;	0	1
NELegrR_Vchr1	20102549	A<->G	1	CDS	CCG021971.1	+	12 days, 11:01:00	AAA<->AGA;	K<->R;	0	1
NELegrR_Vchr1	20103146	G<->A	1	CDS	CCG021971.1	+	37 days, 8:01:00	CGT<->CAT;	R<->H;	0	1
NELegrR_Vchr1	20103796	G<->A	1	CDS	CCG021971.1	+	64 days, 10:00:00	GCT<->ACT;	A<->T;	1	1
NELegrR_Vchr1	20118947	C<->T	1	CDS	CCG021976.1	+	5 days, 5:01:00	ACC<->ATC;	T<->I;	1	1
NELegrR_Vchr1	20126986	C<->T	1	CDS	CCG021977.2	-	20 days, 19:00:00	GAA<->AAA;	E<->K;	1	1
NELegrR_Vchr1	20160756	G<->A	1	CDS	CCG021978.1	+	4 days, 19:00:00	GCC<->ACC;	A<->T;	1	1
NELegrR_Vchr1	20160984	A<->G	1	CDS	CCG021978.1	+	14 days, 7:00:00	ACA<->GCA;	T<->A;	1	1
NELegrR_Vchr1	20184390	T<->G	1	CDS	CCG021979.1	-	33 days, 9:02:00	AAA<->AAC;	K<->N;	1	1
NELegrR_Vchr1	20208536	G<->A	1	CDS	CCG021981.1	-	14 days, 10:00:00	CGC<->TGC;	R<->C;	1	1
NELegrR_Vchr1	20254457	A<->T	1	CDS	CCG021982.1	+	7 days, 22:00:00	AGC<->TGC;	S<->C;	0	1
NELegrR_Vchr1	20256735	C<->T	1	CDS	CCG021983.1	-	8 days, 7:00:00	GCA<->ACA;	A<->T;	1	1
NELegrR_Vchr1	20264420	A<->G	1	CDS	CCG021984.1	+	1 day, 1:00:00	ACG<->GCG;	T<->A;	1	1
NELegrR_Vchr1	20264627	A<->G	1	CDS	CCG021984.1	+	9 days, 16:00:00	AGC<->GGC;	S<->G;	0	1
NELegrR_Vchr1	20264678	C<->T	1	CDS	CCG021984.1	+	11 days, 19:00:00	CCA<->TCA;	P<->S;	1	1
NELegrR_Vchr1	20285170	A<->R	1	CDS	CCG021985.1	+	11 days, 4:00:00	ACA<->GCA;	T<->A;	1	1
NELegrR_Vchr1	20335474	T<->A	1	CDS	CCG021987.1	-	126 days, 19:00:00	ACA<->TCA;	T<->S;	0	1
NELegrR_Vchr1	20335701	C<->T	1	CDS	CCG021987.1	-	117 days, 8:01:00	GGG<->GAG;	G<->E;	1	1
NELegrR_Vchr1	20336118	G<->T	1	CDS	CCG021987.1	-	99 days, 23:01:00	CCG<->CAG;	P<->Q;	1	1
NELegrR_Vchr1	20336352	G<->A	1	CDS	CCG021987.1	-	90 days, 5:01:00	CCT<->CTT;	P<->L;	0	1
NELegrR_Vchr1	20337471	C<->A	1	CDS	CCG021987.1	-	57 days, 14:01:00	TGC<->TTC;	C<->F;	1	1
NELegrR_Vchr1	20337535	C<->T	1	CDS	CCG021987.1	-	54 days, 22:00:00	GTT<->ATT;	V<->I;	0	1
NELegrR_Vchr1	20337679	A<->G	1	CDS	CCG021987.1	-	48 days, 22:00:00	TCA<->CCA;	S<->P;	1	1
NELegrR_Vchr1	20337753	T<->C	1	CDS	CCG021987.1	-	45 days, 20:01:00	AAT<->AGT;	N<->S;	0	1
NELegrR_Vchr1	20337829	G<->C	1	CDS	CCG021987.1	-	42 days, 16:00:00	CCA<->GCA;	P<->A;	0	1
NELegrR_Vchr1	20338122	A<->C	1	CDS	CCG021987.1	-	30 days, 11:01:00	ATG<->AGG;	M<->R;	1	1
NELegrR_Vchr1	20338191	T<->A	1	CDS	CCG021987.1	-	27 days, 14:01:00	CAA<->CTA;	Q<->L;	1	1
NELegrR_Vchr1	20338534	G<->T	1	CDS	CCG021987.1	-	13 days, 7:00:00	CGT<->AGT;	R<->S;	1	1
NELegrR_Vchr1	20338563	G<->T	1	CDS	CCG021987.1	-	12 days, 2:01:00	CCT<->CAT;	P<->H;	1	1
NELegrR_Vchr1	20338773	G<->A	1	CDS	CCG021987.1	-	3 days, 8:01:00	ACG<->ATG;	T<->M;	1	1
NELegrR_Vchr1	20338801	C<->T	1	CDS	CCG021987.1	-	2 days, 4:00:00	GGT<->AGT;	G<->S;	0	1
NELegrR_Vchr1	20371614	G<->C	1	CDS	CCG021988.1	+	7 days, 17:01:00	CGT<->CCT;	R<->P;	1	1
NELegrR_Vchr1	20377568	T<->A	1	CDS	CCG021989.1	+	9 days, 6:02:00	CAT<->CAA;	H<->Q;	1	1
NELegrR_Vchr1	20394386	T<->A	1	CDS	CCG021990.1	+	9 days, 9:02:00	CAT<->CAA;	H<->Q;	1	1
NELegrR_Vchr1	20394546	T<->C	1	CDS	CCG021990.1	+	16 days, 1:00:00	TAT<->CAT;	Y<->H;	1	1
NELegrR_Vchr1	20418941	A<->C	1	CDS	CCG021991.1	+	18 days, 1:00:00	ATA<->CTA;	I<->L;	0	1
NELegrR_Vchr1	20427680	T<->C	1	CDS	CCG021992.1	-	24 days, 10:00:00	ACA<->GCA;	T<->A;	1	1
NELegrR_Vchr1	20429239	A<->G	1	CDS	CCG021992.1	-	5 days, 1:00:00	TGC<->CGC;	C<->R;	1	1
NELegrR_Vchr1	20442839	A<->G	1	CDS	CCG021993.1	+	21 days, 8:01:00	AAC<->AGC;	N<->S;	0	1
NELegrR_Vchr1	20442889	C<->A	1	CDS	CCG021993.1	+	23 days, 10:00:00	CCA<->ACA;	P<->T;	1	1
NELegrR_Vchr1	20443820	G<->A	1	CDS	CCG021993.1	+	62 days, 5:01:00	AGG<->AAG;	R<->K;	0	1
NELegrR_Vchr1	20479833	A<->G	1	CDS	CCG021996.1	+	3 days, 4:00:00	AAC<->GAC;	N<->D;	1	1
NELegrR_Vchr1	20480018	A<->G	1	CDS	CCG021996.1	+	10 days, 21:02:00	ATA<->ATG;	I<->M;	0	1
NELegrR_Vchr1	20480038	G<->A	1	CDS	CCG021996.1	+	11 days, 17:01:00	AGA<->AAA;	R<->K;	0	1
NELegrR_Vchr1	20499961	T<->C	1	CDS	CCG011962.1	-	4 days, 19:00:00	ATG<->GTG;	M<->V;	0	1
NELegrR_Vchr1	20500039	T<->C	1	CDS	CCG011962.1	-	1 day, 13:00:00	AAA<->GAA;	K<->E;	1	1
NELegrR_Vchr1	20500955	C<->T	1	CDS	CCG011963.1	-	10 days, 8:01:00	TGC<->TAC;	C<->Y;	0	1
NELegrR_Vchr1	20500989	T<->C	1	CDS	CCG011963.1	-	8 days, 22:00:00	ATG<->GTG;	M<->V;	0	1
NELegrR_Vchr1	20501108	G<->A	1	CDS	CCG011963.1	-	3 days, 23:01:00	TCG<->TTG;	S<->L;	1	1
NELegrR_Vchr1	20501348	G<->A	1	CDS	CCG011964.1	+	3 days, 23:01:00	GGT<->GAT;	G<->D;	1	1
NELegrR_Vchr1	20501360	A<->T	1	CDS	CCG011964.1	+	4 days, 11:01:00	CAT<->CTT;	H<->L;	1	1
NELegrR_Vchr1	20501459	G<->A	1	CDS	CCG011964.1	+	8 days, 14:01:00	CGG<->CAG;	R<->Q;	1	1
NELegrR_Vchr1	20501558	A<->G	1	CDS	CCG011964.1	+	12 days, 17:01:00	CAG<->CGG;	Q<->R;	1	1
NELegrR_Vchr1	20518461	G<->A	1	CDS	CCG011965.1	+	27 days, 16:00:00	GTC<->ATC;	V<->I;	0	1
NELegrR_Vchr1	20534858	C<->T	1	CDS	CCG011967.1	-	25 days, 7:00:00	GAT<->AAT;	D<->N;	1	1
NELegrR_Vchr1	20565647	A<->C	1	CDS	CCG011970.1	+	14 days, 2:01:00	GAG<->GCG;	E<->A;	1	1
NELegrR_Vchr1	20574864	G<->A	1	CDS	CCG011970.1	+	40 days, 16:00:00	GCC<->ACC;	A<->T;	1	1
NELegrR_Vchr1	20575041	A<->G	1	CDS	CCG011970.1	+	48 days, 1:00:00	ATT<->GTT;	I<->V;	0	1
NELegrR_Vchr1	20575116	C<->T	1	CDS	CCG011970.1	+	51 days, 4:00:00	CTT<->TTT;	L<->F;	0	1
NELegrR_Vchr1	20625863	T<->G	1	CDS	CCG011973.1	+	9 days, 12:02:00	ATT<->ATG;	I<->M;	0	1
NELegrR_Vchr1	20626024	C<->T	1	CDS	CCG011973.1	+	16 days, 5:01:00	TCA<->TTA;	S<->L;	1	1
NELegrR_Vchr1	20626081	T<->C	1	CDS	CCG011973.1	+	18 days, 14:01:00	GTC<->GCC;	V<->A;	0	1
NELegrR_Vchr1	20626239	T<->C	1	CDS	CCG011973.1	+	25 days, 4:00:00	TGC<->CGC;	C<->R;	1	1
NELegrR_Vchr1	20627093	T<->G	1	CDS	CCG011973.1	+	46 days, 6:02:00	ATT<->ATG;	I<->M;	0	1
NELegrR_Vchr1	20627247	G<->T	1	CDS	CCG011973.1	+	52 days, 16:00:00	GGT<->TGT;	G<->C;	0	1
NELegrR_Vchr1	20635211	T<->C	1	CDS	CCG011974.1	+	25 days, 7:00:00	TGT<->CGT;	C<->R;	1	1
NELegrR_Vchr1	20637277	G<->A	1	CDS	CCG011974.1	+	35 days, 19:00:00	GTT<->ATT;	V<->I;	0	1
NELegrR_Vchr1	20641945	A<->G	1	CDS	CCG011974.1	+	50 days, 19:00:00	ATT<->GTT;	I<->V;	0	1
NELegrR_Vchr1	20643715	C<->T	1	CDS	CCG011974.1	+	65 days, 22:00:00	CGG<->TGG;	R<->W;	1	1
NELegrR_Vchr1	20651359	T<->C	1	CDS	CCG011975.1	-	14 days, 7:00:00	ACG<->GCG;	T<->A;	1	1
NELegrR_Vchr1	20663926	G<->A	1	CDS	CCG011976.1	+	5 days, 10:00:00	GCT<->ACT;	A<->T;	1	1
NELegrR_Vchr1	20666851	T<->G	1	CDS	CCG011976.1	+	35 days, 13:00:00	TCT<->GCT;	S<->A;	1	1
NELegrR_Vchr1	20674792	G<->T	1	CDS	CCG011977.1	+	7 days, 11:01:00	GGC<->GTC;	G<->V;	1	1
NELegrR_Vchr1	20675144	G<->T	1	CDS	CCG011977.1	+	22 days, 3:02:00	TTG<->TTT;	L<->F;	0	1
NELegrR_Vchr1	20682206	A<->G	1	CDS	CCG011978.1	-	213 days, 8:01:00	GTA<->GCA;	V<->A;	0	1
NELegrR_Vchr1	20682234	C<->A	1	CDS	CCG011978.1	-	212 days, 4:00:00	GCT<->TCT;	A<->S;	1	1
NELegrR_Vchr1	20682425	C<->T	1	CDS	CCG011978.1	-	204 days, 5:01:00	CGG<->CAG;	R<->Q;	1	1
NELegrR_Vchr1	20687816	C<->A	1	CDS	CCG011978.1	-	148 days, 0:02:00	ATG<->ATT;	M<->I;	0	1
NELegrR_Vchr1	20688189	C<->A	1	CDS	CCG011978.1	-	132 days, 11:01:00	AGT<->ATT;	S<->I;	1	1
NELegrR_Vchr1	20688423	T<->C	1	CDS	CCG011978.1	-	122 days, 17:01:00	AAG<->AGG;	K<->R;	0	1
NELegrR_Vchr1	20688589	C<->T	1	CDS	CCG011978.1	-	115 days, 19:00:00	GAT<->AAT;	D<->N;	1	1
NELegrR_Vchr1	20688676	C<->T	1	CDS	CCG011978.1	-	112 days, 4:00:00	GTG<->ATG;	V<->M;	0	1
NELegrR_Vchr1	20691367	T<->G	1	CDS	CCG011978.1	-	30 days, 12:02:00	CAA<->CAC;	Q<->H;	1	1
NELegrR_Vchr1	20691422	A<->G	1	CDS	CCG011978.1	-	28 days, 5:01:00	CTA<->CCA;	L<->P;	0	1
NELegrR_Vchr1	20691884	A<->G	1	CDS	CCG011978.1	-	8 days, 23:01:00	CTT<->CCT;	L<->P;	0	1
NELegrR_Vchr1	20747360	A<->T	1	CDS	CCG011981.1	-	10 days, 20:01:00	TTC<->TAC;	F<->Y;	1	1
NELegrR_Vchr1	20861535	G<->C	1	CDS	CCG011989.1	+	9 days, 3:02:00	AGG<->AGC;	R<->S;	1	1
NELegrR_Vchr1	20918005	C<->G	1	CDS	CCG011992.1	+	19 days, 19:00:00	CAG<->GAG;	Q<->E;	1	1
NELegrR_Vchr1	20931850	C<->A	1	CDS	CCG011993.1	-	37 days, 15:02:00	TTG<->TTT;	L<->F;	0	1
NELegrR_Vchr1	20931927	G<->A	1	CDS	CCG011993.1	-	34 days, 10:00:00	CAC<->TAC;	H<->Y;	1	1
NELegrR_Vchr1	20940679	A<->G	1	CDS	CCG011994.1	+	11:01:00	TAT<->TGT;	Y<->C;	0	1
NELegrR_Vchr1	20940771	A<->T	1	CDS	CCG011994.1	+	4 days, 7:00:00	AGA<->TGA;	R<->U;	1	1
NELegrR_Vchr1	20940775	G<->T	1	CDS	CCG011994.1	+	4 days, 11:01:00	AGT<->ATT;	S<->I;	1	1
NELegrR_Vchr1	20940961	A<->G	1	CDS	CCG011994.1	+	12 days, 5:01:00	GAG<->GGG;	E<->G;	1	1
NELegrR_Vchr1	20952216	T<->C	1	CDS	CCG011996.1	+	23 days, 2:01:00	TTG<->TCG;	L<->S;	1	1
NELegrR_Vchr1	20952366	C<->T	1	CDS	CCG011996.1	+	29 days, 8:01:00	ACG<->ATG;	T<->M;	1	1
NELegrR_Vchr1	20955198	C<->G	1	CDS	CCG011997.1	+	4 days, 17:01:00	GCC<->GGC;	A<->G;	1	1
NELegrR_Vchr1	20962047	A<->C	1	CDS	CCG011998.2	+	9 days, 23:01:00	CAA<->CCA;	Q<->P;	1	1
NELegrR_Vchr1	20963517	G<->A	1	CDS	CCG011998.2	+	32 days, 1:00:00	GTT<->ATT;	V<->I;	0	1
NELegrR_Vchr1	20968246	G<->A	1	CDS	CCG011999.1	-	5 days, 5:01:00	CCT<->CTT;	P<->L;	0	1
NELegrR_Vchr1	20976258	G<->C	1	CDS	CCG012000.1	-	47 days, 22:00:00	CCA<->GCA;	P<->A;	0	1
NELegrR_Vchr1	20976803	T<->C	1	CDS	CCG012000.1	-	29 days, 17:01:00	GAA<->GGA;	E<->G;	1	1
NELegrR_Vchr1	20978428	T<->C	1	CDS	CCG012000.1	-	5 days, 8:01:00	AAT<->AGT;	N<->S;	0	1
NELegrR_Vchr1	20978527	A<->G	1	CDS	CCG012000.1	-	1 day, 5:01:00	CTG<->CCG;	L<->P;	0	1
NELegrR_Vchr1	21067248	T<->C	1	CDS	CCG012004.1	+	1 day, 13:00:00	TCA<->CCA;	S<->P;	1	1
NELegrR_Vchr1	21106060	G<->A	1	CDS	CCG012007.1	-	7 days, 23:01:00	TCA<->TTA;	S<->L;	1	1
NELegrR_Vchr1	21111900	A<->G	1	CDS	CCG012008.1	+	07:00:00	ACG<->GCG;	T<->A;	1	1
NELegrR_Vchr1	21146068	G<->A	1	CDS	CCG012009.1	+	56 days, 14:01:00	TGT<->TAT;	C<->Y;	0	1
NELegrR_Vchr1	21151018	G<->A	1	CDS	CCG012009.1	+	93 days, 17:01:00	AGT<->AAT;	S<->N;	0	1
NELegrR_Vchr1	21151511	G<->A	1	CDS	CCG012009.1	+	100 days, 10:00:00	GAA<->AAA;	E<->K;	1	1
NELegrR_Vchr1	21151566	C<->T	1	CDS	CCG012009.1	+	102 days, 17:01:00	ACA<->ATA;	T<->I;	1	1
NELegrR_Vchr1	21160715	C<->T	1	CDS	CCG012010.1	-	131 days, 10:00:00	GCA<->ACA;	A<->T;	1	1
NELegrR_Vchr1	21161150	C<->T	1	CDS	CCG012010.1	-	113 days, 7:00:00	GGT<->AGT;	G<->S;	0	1
NELegrR_Vchr1	21161650	T<->C	1	CDS	CCG012010.1	-	92 days, 11:01:00	GAA<->GGA;	E<->G;	1	1
NELegrR_Vchr1	21163976	A<->W	1	CDS	CCG012010.1	-	31 days, 3:02:00	AAT<->AAA;	N<->K;	1	1
NELegrR_Vchr1	21164356	G<->T	1	CDS	CCG012010.1	-	15 days, 7:00:00	CTG<->ATG;	L<->M;	0	1
NELegrR_Vchr1	21179267	A<->C	1	CDS	CCG012011.2	-	43 days, 23:01:00	TTG<->TGG;	L<->W;	0	1
NELegrR_Vchr1	21193750	G<->T	1	CDS	CCG012011.2	-	10 days, 23:01:00	ACT<->AAT;	T<->N;	0	1
NELegrR_Vchr1	21237579	T<->C	1	CDS	CCG012012.1	+	1 day, 20:01:00	TTT<->TCT;	F<->S;	1	1
NELegrR_Vchr1	21276097	C<->A	1	CDS	CCG012014.1	+	27 days, 2:01:00	TCG<->TAG;	S<->U;	1	1
NELegrR_Vchr1	21288690	C<->G	1	CDS	CCG012015.2	+	55 days, 4:00:00	CTA<->GTA;	L<->V;	0	1
NELegrR_Vchr1	21294858	T<->C	1	CDS	CCG012016.1	-	36 days, 23:01:00	CAT<->CGT;	H<->R;	0	1
NELegrR_Vchr1	21297614	A<->G	1	CDS	CCG012016.1	-	12 days, 17:01:00	GTG<->GCG;	V<->A;	0	1
NELegrR_Vchr1	21302704	G<->A	1	CDS	CCG012017.1	+	9 days, 23:01:00	AGA<->AAA;	R<->K;	0	1
NELegrR_Vchr1	21302963	T<->C	1	CDS	CCG012017.1	+	14 days, 14:01:00	TTG<->TCG;	L<->S;	1	1
NELegrR_Vchr1	21303031	G<->A	1	CDS	CCG012017.1	+	17 days, 10:00:00	GTC<->ATC;	V<->I;	0	1
NELegrR_Vchr1	21303155	A<->G	1	CDS	CCG012017.1	+	22 days, 14:01:00	AAC<->AGC;	N<->S;	0	1
NELegrR_Vchr1	21303346	C<->T	1	CDS	CCG012017.1	+	30 days, 13:00:00	CAT<->TAT;	H<->Y;	1	1
NELegrR_Vchr1	21310328	G<->A	1	CDS	CCG012018.1	-	27 days, 2:01:00	CCT<->CTT;	P<->L;	0	1
NELegrR_Vchr1	21321635	C<->A	1	CDS	CCG012020.1	-	38 days, 16:00:00	GCA<->TCA;	A<->S;	1	1
NELegrR_Vchr1	21321752	G<->T	1	CDS	CCG012020.1	-	37 days, 10:00:00	CAG<->AAG;	Q<->K;	1	1
NELegrR_Vchr1	21326686	A<->G	1	CDS	CCG012020.1	-	16 days, 22:00:00	TCT<->CCT;	S<->P;	1	1
NELegrR_Vchr1	21342442	A<->G	1	CDS	CCG012021.1	+	6 days, 13:00:00	AGC<->GGC;	S<->G;	0	1
NELegrR_Vchr1	21344557	C<->T	1	CDS	CCG012022.1	-	56 days, 10:00:00	GTC<->ATC;	V<->I;	0	1
NELegrR_Vchr1	21373923	G<->R	1	CDS	CCG012023.1	+	13 days, 10:00:00	GAC<->AAC;	D<->N;	1	1
NELegrR_Vchr1	21374289	G<->R	1	CDS	CCG012023.1	+	28 days, 16:00:00	GCA<->ACA;	A<->T;	1	1
NELegrR_Vchr1	21374547	G<->A	1	CDS	CCG012023.1	+	39 days, 10:00:00	GTC<->ATC;	V<->I;	0	1
NELegrR_Vchr1	21374901	G<->A	1	CDS	CCG012023.1	+	54 days, 4:00:00	GTC<->ATC;	V<->I;	0	1
NELegrR_Vchr1	21390758	T<->G	1	CDS	CCG012025.1	+	10 days, 17:01:00	CTC<->CGC;	L<->R;	1	1
NELegrR_Vchr1	21391028	T<->C	1	CDS	CCG012025.1	+	21 days, 23:01:00	TTG<->TCG;	L<->S;	1	1
NELegrR_Vchr1	21391037	A<->C	1	CDS	CCG012025.1	+	22 days, 8:01:00	TAT<->TCT;	Y<->S;	0	1
NELegrR_Vchr1	21416905	A<->G	1	CDS	CCG012026.1	+	28 days, 8:01:00	AAG<->AGG;	K<->R;	0	1
NELegrR_Vchr1	21418887	G<->A	1	CDS	CCG012026.1	+	36 days, 19:00:00	GCG<->ACG;	A<->T;	1	1
NELegrR_Vchr1	21428701	A<->T	1	CDS	CCG012026.1	+	154 days, 19:00:00	ACA<->TCA;	T<->S;	0	1
NELegrR_Vchr1	21439330	T<->C	1	CDS	CCG012027.1	+	4 days, 20:01:00	ATT<->ACT;	I<->T;	1	1
NELegrR_Vchr1	21452340	C<->A	1	CDS	CCG012028.1	+	4 days, 23:01:00	GCT<->GAT;	A<->D;	1	1
NELegrR_Vchr1	21452366	G<->A	1	CDS	CCG012028.1	+	6 days, 1:00:00	GTG<->ATG;	V<->M;	0	1
NELegrR_Vchr1	21456443	C<->T	1	CDS	CCG012028.1	+	51 days, 16:00:00	CAT<->TAT;	H<->Y;	1	1
NELegrR_Vchr1	21493149	T<->C	1	CDS	CCG012031.2	-	37 days, 10:00:00	ACA<->GCA;	T<->A;	1	1
NELegrR_Vchr1	21493212	T<->C	1	CDS	CCG012031.2	-	34 days, 19:00:00	ACC<->GCC;	T<->A;	1	1
NELegrR_Vchr1	21502993	G<->T	1	CDS	CCG012031.2	-	23 days, 14:01:00	CCG<->CAG;	P<->Q;	1	1
NELegrR_Vchr1	21503312	C<->T	1	CDS	CCG012031.2	-	16 days, 22:00:00	GCT<->ACT;	A<->T;	1	1
NELegrR_Vchr1	21506252	A<->G	1	CDS	CCG012031.2	-	9 days, 1:00:00	TCC<->CCC;	S<->P;	1	1
NELegrR_Vchr1	21506356	T<->C	1	CDS	CCG012031.2	-	4 days, 17:01:00	AAC<->AGC;	N<->S;	0	1
NELegrR_Vchr1	21515827	C<->T	1	CDS	CCG012032.1	-	11 days, 13:00:00	GAC<->AAC;	D<->N;	1	1
NELegrR_Vchr1	21528464	T<->Y	1	CDS	CCG012033.1	+	1 day, 5:01:00	GTG<->GCG;	V<->A;	0	1
NELegrR_Vchr1	21536427	T<->C	1	CDS	CCG012034.1	+	3 days, 10:00:00	TTT<->CTT;	F<->L;	0	1
NELegrR_Vchr1	21536550	G<->A	1	CDS	CCG012034.1	+	8 days, 13:00:00	GCT<->ACT;	A<->T;	1	1
NELegrR_Vchr1	21536570	G<->T	1	CDS	CCG012034.1	+	9 days, 9:02:00	ATG<->ATT;	M<->I;	0	1
NELegrR_Vchr1	21536975	G<->T	1	CDS	CCG012034.1	+	16 days, 16:00:00	GAT<->TAT;	D<->Y;	1	1
NELegrR_Vchr1	21562250	C<->A	1	CDS	CCG012037.1	-	16 days, 16:00:00	GCT<->TCT;	A<->S;	1	1
NELegrR_Vchr1	21583976	C<->T	1	CDS	CCG012038.1	+	24 days, 22:00:00	CGA<->TGA;	R<->U;	1	1
NELegrR_Vchr1	21595184	A<->G	1	CDS	CCG012039.1	-	16 days, 11:01:00	ATC<->ACC;	I<->T;	1	1
NELegrR_Vchr1	21595369	G<->C	1	CDS	CCG012039.1	-	8 days, 18:02:00	CAC<->CAG;	H<->Q;	1	1
NELegrR_Vchr1	21694054	A<->C	1	CDS	CCG012043.1	+	12 days, 13:00:00	ATC<->CTC;	I<->L;	0	1
NELegrR_Vchr1	21694196	C<->T	1	CDS	CCG012043.1	+	18 days, 11:01:00	GCC<->GTC;	A<->V;	0	1
NELegrR_Vchr1	21706287	T<->C	1	CDS	CCG012044.1	-	5 days, 13:00:00	ATA<->GTA;	I<->V;	0	1
NELegrR_Vchr1	21714891	C<->T	1	CDS	CCG012045.1	+	13:00:00	CGT<->TGT;	R<->C;	1	1
NELegrR_Vchr1	21715155	G<->A	1	CDS	CCG012045.1	+	11 days, 13:00:00	GCC<->ACC;	A<->T;	1	1
NELegrR_Vchr1	21715395	T<->G	1	CDS	CCG012045.1	+	21 days, 13:00:00	TAC<->GAC;	Y<->D;	1	1
NELegrR_Vchr1	21715702	C<->T	1	CDS	CCG012045.1	+	34 days, 8:01:00	CCT<->CTT;	P<->L;	0	1
NELegrR_Vchr1	21715800	G<->A	1	CDS	CCG012045.1	+	38 days, 10:00:00	GAA<->AAA;	E<->K;	1	1
NELegrR_Vchr1	21715837	G<->A	1	CDS	CCG012045.1	+	39 days, 23:01:00	TGG<->TAG;	W<->U;	1	1
NELegrR_Vchr1	21732870	T<->C	1	CDS	CCG012046.1	-	28 days, 7:00:00	ACC<->GCC;	T<->A;	1	1
NELegrR_Vchr1	21747612	C<->T	1	CDS	CCG012048.2	+	6 days, 7:00:00	CAC<->TAC;	H<->Y;	1	1
NELegrR_Vchr1	21757255	T<->C	1	CDS	CCG012049.1	-	14 days, 5:01:00	CAT<->CGT;	H<->R;	0	1
NELegrR_Vchr1	21757274	C<->T	1	CDS	CCG012049.1	-	13 days, 10:00:00	GTA<->ATA;	V<->I;	0	1
NELegrR_Vchr1	21757381	T<->C	1	CDS	CCG012049.1	-	8 days, 23:01:00	GAA<->GGA;	E<->G;	1	1
NELegrR_Vchr1	21757570	A<->C	1	CDS	CCG012049.1	-	1 day, 2:01:00	GTT<->GGT;	V<->G;	1	1
NELegrR_Vchr1	21866443	C<->Y	1	CDS	CCG012054.1	+	57 days, 14:01:00	GCT<->GTT;	A<->V;	0	1
NELegrR_Vchr1	21866549	C<->M	1	CDS	CCG012054.1	+	62 days, 0:02:00	AGC<->AGA;	S<->R;	1	1
NELegrR_Vchr1	21868399	G<->A	1	CDS	CCG012054.1	+	89 days, 14:01:00	CGC<->CAC;	R<->H;	0	1
NELegrR_Vchr1	21868483	T<->A	1	CDS	CCG012054.1	+	93 days, 2:01:00	TTT<->TAT;	F<->Y;	1	1
NELegrR_Vchr1	21884967	C<->T	1	CDS	CCG012056.1	-	3 days, 1:00:00	GCA<->ACA;	A<->T;	1	1
NELegrR_Vchr1	21884997	G<->C	1	CDS	CCG012056.1	-	1 day, 19:00:00	CGT<->GGT;	R<->G;	1	1
NELegrR_Vchr1	21911708	T<->C	1	CDS	CCG012058.1	-	74 days, 4:00:00	ATC<->GTC;	I<->V;	0	1
NELegrR_Vchr1	21913816	G<->A	1	CDS	CCG012058.1	-	18 days, 16:00:00	CTT<->TTT;	L<->F;	0	1
NELegrR_Vchr1	21914249	A<->G	1	CDS	CCG012058.1	-	11 days, 11:01:00	CTT<->CCT;	L<->P;	0	1
NELegrR_Vchr1	21933514	A<->G	1	CDS	CCG012060.1	+	5 days, 5:01:00	CAT<->CGT;	H<->R;	0	1
NELegrR_Vchr1	21933628	G<->A	1	CDS	CCG012060.1	+	9 days, 23:01:00	CGT<->CAT;	R<->H;	0	1
NELegrR_Vchr1	21933699	T<->G	1	CDS	CCG012060.1	+	12 days, 22:00:00	TAT<->GAT;	Y<->D;	1	1
NELegrR_Vchr1	21957636	A<->C	1	CDS	CCG012061.1	+	3 days, 8:01:00	AAT<->ACT;	N<->T;	0	1
NELegrR_Vchr1	21957664	A<->C	1	CDS	CCG012061.1	+	4 days, 12:02:00	TTA<->TTC;	L<->F;	0	1
NELegrR_Vchr1	21958036	G<->A	1	CDS	CCG012061.1	+	10 days, 20:01:00	CGT<->CAT;	R<->H;	0	1
NELegrR_Vchr1	21958065	T<->C	1	CDS	CCG012061.1	+	12 days, 1:00:00	TTC<->CTC;	F<->L;	0	1
NELegrR_Vchr1	21958129	C<->T	1	CDS	CCG012061.1	+	14 days, 17:01:00	CCT<->CTT;	P<->L;	0	1
NELegrR_Vchr1	21958203	T<->C	1	CDS	CCG012061.1	+	17 days, 19:00:00	TCC<->CCC;	S<->P;	1	1
NELegrR_Vchr1	21990556	T<->A	1	CDS	CCG012063.1	-	72 days, 0:02:00	GAA<->GAT;	E<->D;	0	1
NELegrR_Vchr1	21995968	G<->C	1	CDS	CCG012063.1	-	41 days, 16:00:00	CCT<->GCT;	P<->A;	0	1
NELegrR_Vchr1	22010172	C<->A	1	CDS	CCG012064.1	+	13 days, 23:01:00	ACA<->AAA;	T<->K;	1	1
NELegrR_Vchr1	22025240	A<->G	1	CDS	CCG012065.1	+	14 days, 19:00:00	ATA<->GTA;	I<->V;	0	1
NELegrR_Vchr1	22025355	C<->T	1	CDS	CCG012065.1	+	19 days, 14:01:00	GCA<->GTA;	A<->V;	0	1
NELegrR_Vchr1	22029350	G<->A	1	CDS	CCG012066.1	-	3 days, 23:01:00	GCA<->GTA;	A<->V;	0	1
NELegrR_Vchr1	22038281	T<->C	1	CDS	CCG012067.1	+	4 days, 7:00:00	TTT<->CTT;	F<->L;	0	1
NELegrR_Vchr1	22139343	G<->T	1	CDS	CCG025452.1	-	2 days, 14:01:00	CCT<->CAT;	P<->H;	1	1
NELegrR_Vchr1	22178741	C<->T	1	CDS	CCG025455.2	-	22 days, 13:00:00	GCA<->ACA;	A<->T;	1	1
NELegrR_Vchr1	22244801	T<->G	1	CDS	CCG025459.1	-	26 days, 8:01:00	AAG<->ACG;	K<->T;	1	1
NELegrR_Vchr1	22244817	C<->T	1	CDS	CCG025459.1	-	25 days, 16:00:00	GTC<->ATC;	V<->I;	0	1
NELegrR_Vchr1	22245269	A<->T	1	CDS	CCG025459.1	-	10 days, 1:00:00	TGT<->AGT;	C<->S;	0	1
NELegrR_Vchr1	22249796	C<->T	1	CDS	CCG025460.3	-	34 days, 1:00:00	GTA<->ATA;	V<->I;	0	1
NELegrR_Vchr1	22361288	A<->G	1	CDS	CCG025463.1	-	32 days, 17:01:00	CTT<->CCT;	L<->P;	0	1
NELegrR_Vchr1	22361837	C<->T	1	CDS	CCG025463.1	-	24 days, 13:00:00	GTG<->ATG;	V<->M;	0	1
NELegrR_Vchr1	22377137	G<->A	1	CDS	CCG025464.1	-	48 days, 22:00:00	CGG<->TGG;	R<->W;	1	1
NELegrR_Vchr1	22411455	A<->G	1	CDS	CCG025465.2	+	40 days, 20:01:00	GAA<->GGA;	E<->G;	1	1
NELegrR_Vchr1	22412643	C<->T	1	CDS	CCG025465.2	+	90 days, 8:01:00	GCC<->GTC;	A<->V;	0	1
NELegrR_Vchr1	22418483	T<->A	1	CDS	CCG025466.1	-	58 days, 6:02:00	AAA<->AAT;	K<->N;	1	1
NELegrR_Vchr1	22436394	A<->G	1	CDS	CCG025467.1	+	6 days, 23:01:00	CAT<->CGT;	H<->R;	0	1
NELegrR_Vchr1	22436688	A<->G	1	CDS	CCG025467.1	+	11 days, 5:01:00	GAT<->GGT;	D<->G;	1	1
NELegrR_Vchr1	22465058	A<->G	1	CDS	CCG025468.1	-	6 days, 20:01:00	ATC<->ACC;	I<->T;	1	1
NELegrR_Vchr1	22488634	G<->K	1	CDS	CCG025471.1	+	5 days, 10:00:00	GGT<->TGT;	G<->C;	0	1
NELegrR_Vchr1	22488800	A<->R	1	CDS	CCG025471.1	+	12 days, 8:01:00	GAG<->GGG;	E<->G;	1	1
NELegrR_Vchr1	22488920	G<->R	1	CDS	CCG025471.1	+	17 days, 8:01:00	AGT<->AAT;	S<->N;	0	1
NELegrR_Vchr1	22489267	G<->R	1	CDS	CCG025471.1	+	25 days, 4:00:00	GTC<->ATC;	V<->I;	0	1
NELegrR_Vchr1	22489283	A<->M	1	CDS	CCG025471.1	+	25 days, 20:01:00	AAG<->ACG;	K<->T;	1	1
NELegrR_Vchr1	22503431	G<->A	1	CDS	CCG025472.1	+	61 days, 8:01:00	GGA<->GAA;	G<->E;	1	1
NELegrR_Vchr1	22508529	C<->G	1	CDS	CCG025473.1	-	18 days, 21:02:00	AAG<->AAC;	K<->N;	1	1
NELegrR_Vchr1	22510274	T<->C	1	CDS	CCG025473.1	-	9 days, 16:00:00	ACT<->GCT;	T<->A;	1	1
NELegrR_Vchr1	22530406	T<->A	1	CDS	CCG025474.1	-	20 days, 17:01:00	CAA<->CTA;	Q<->L;	1	1
NELegrR_Vchr1	22545347	C<->A	1	CDS	CCG025475.1	-	67 days, 4:00:00	GCT<->TCT;	A<->S;	1	1
NELegrR_Vchr1	22546936	G<->C	1	CDS	CCG025475.1	-	23:01:00	ACT<->AGT;	T<->S;	0	1
NELegrR_Vchr1	22575258	A<->C	1	CDS	CCG025477.1	-	66 days, 15:02:00	TTT<->TTG;	F<->L;	0	1
NELegrR_Vchr1	22593767	A<->G	1	CDS	CCG025479.1	-	5 days, 5:01:00	ATG<->ACG;	M<->T;	1	1
NELegrR_Vchr1	22635749	G<->C	1	CDS	CCG025481.1	+	4 days, 13:00:00	GAA<->CAA;	E<->Q;	1	1
NELegrR_Vchr1	22646137	G<->A	1	CDS	CCG025482.1	+	50 days, 14:01:00	AGG<->AAG;	R<->K;	0	1
NELegrR_Vchr1	22654836	C<->A	1	CDS	CCG025483.1	-	17 days, 6:02:00	AAG<->AAT;	K<->N;	1	1
NELegrR_Vchr1	22717359	A<->T	1	CDS	CCG025486.1	-	33 days, 21:02:00	AGT<->AGA;	S<->R;	1	1
NELegrR_Vchr1	22729512	G<->T	1	CDS	CCG025487.1	+	3 days, 21:02:00	AAG<->AAT;	K<->N;	1	1
NELegrR_Vchr1	22729631	G<->A	1	CDS	CCG025487.1	+	8 days, 20:01:00	GGG<->GAG;	G<->E;	1	1
NELegrR_Vchr1	22730122	G<->A	1	CDS	CCG025487.1	+	29 days, 7:00:00	GAC<->AAC;	D<->N;	1	1
NELegrR_Vchr1	22734550	G<->A	1	CDS	CCG025488.1	+	1 day, 18:02:00	TGG<->TGA;	W<->U;	1	1
NELegrR_Vchr1	22758244	T<->A	1	CDS	CCG025489.1	+	55 days, 8:01:00	GTT<->GAT;	V<->D;	1	1
NELegrR_Vchr1	22760853	A<->G	1	CDS	CCG025491.1	+	7 days, 11:01:00	GAT<->GGT;	D<->G;	1	1
NELegrR_Vchr1	22761477	G<->A	1	CDS	CCG025491.1	+	33 days, 11:01:00	GGT<->GAT;	G<->D;	1	1
NELegrR_Vchr1	22761984	T<->C	1	CDS	CCG025491.1	+	54 days, 14:01:00	GTT<->GCT;	V<->A;	0	1
NELegrR_Vchr1	22821398	C<->A	1	CDS	CCG025493.1	-	26 days, 13:00:00	GGT<->TGT;	G<->C;	0	1
NELegrR_Vchr1	22864609	A<->G	1	CDS	CCG025496.1	-	23 days, 7:00:00	TCG<->CCG;	S<->P;	1	1
NELegrR_Vchr1	22864724	A<->C	1	CDS	CCG025496.1	-	18 days, 12:02:00	GAT<->GAG;	D<->E;	0	1
NELegrR_Vchr1	22879280	C<->G	1	CDS	CCG020355.1	-	20 days, 21:02:00	ATG<->ATC;	M<->I;	0	1
NELegrR_Vchr1	22888928	A<->G	1	CDS	CCG020356.1	+	12 days, 23:01:00	AAA<->AGA;	K<->R;	0	1
NELegrR_Vchr1	22911099	G<->A	1	CDS	CCG020357.1	+	13 days, 10:00:00	GTC<->ATC;	V<->I;	0	1
NELegrR_Vchr1	22911385	T<->C	1	CDS	CCG020357.1	+	16 days, 1:00:00	TTT<->CTT;	F<->L;	0	1
NELegrR_Vchr1	22911386	T<->A	1	CDS	CCG020357.1	+	16 days, 2:01:00	TTT<->TAT;	F<->Y;	1	1
NELegrR_Vchr1	22916877	G<->A	1	CDS	CCG020358.1	-	74 days, 10:00:00	CAA<->TAA;	Q<->U;	1	1
NELegrR_Vchr1	22919427	C<->T	1	CDS	CCG020358.1	-	47 days, 17:01:00	AGG<->AAG;	R<->K;	0	1
NELegrR_Vchr1	22953651	C<->T	1	CDS	CCG020361.1	-	203 days, 16:00:00	GGG<->AGG;	G<->R;	1	1
NELegrR_Vchr1	22955349	T<->C	1	CDS	CCG020361.1	-	170 days, 16:00:00	AAC<->GAC;	N<->D;	1	1
NELegrR_Vchr1	22966534	T<->C	1	CDS	CCG020361.1	-	88 days, 11:01:00	GAG<->GGG;	E<->G;	1	1
NELegrR_Vchr1	22971560	G<->C	1	CDS	CCG020361.1	-	62 days, 13:00:00	CCC<->GCC;	P<->A;	0	1
NELegrR_Vchr1	22971724	C<->T	1	CDS	CCG020361.1	-	55 days, 17:01:00	GGC<->GAC;	G<->D;	1	1
NELegrR_Vchr1	22972258	G<->C	1	CDS	CCG020361.1	-	33 days, 11:01:00	CCA<->CGA;	P<->R;	1	1
NELegrR_Vchr1	22972684	T<->C	1	CDS	CCG020361.1	-	15 days, 17:01:00	CAG<->CGG;	Q<->R;	1	1
NELegrR_Vchr1	22994248	C<->T	1	CDS	CCG020362.1	-	6 days, 19:00:00	GGG<->AGG;	G<->R;	1	1
NELegrR_Vchr1	23014071	T<->G	1	CDS	CCG020363.1	+	50 days, 5:01:00	TTT<->TGT;	F<->C;	1	1
NELegrR_Vchr1	23068892	A<->T	1	CDS	CCG020368.1	+	11 days, 2:01:00	CAG<->CTG;	Q<->L;	1	1
NELegrR_Vchr1	23176009	T<->C	1	CDS	CCG020373.1	-	24 days, 17:01:00	CAG<->CGG;	Q<->R;	1	1
NELegrR_Vchr1	23234295	T<->G	1	CDS	CCG020374.1	-	44 days, 22:00:00	AAA<->CAA;	K<->Q;	1	1
NELegrR_Vchr1	23235172	A<->G	1	CDS	CCG020374.1	-	20 days, 23:01:00	CTG<->CCG;	L<->P;	0	1
NELegrR_Vchr1	23235326	C<->Y	1	CDS	CCG020374.1	-	14 days, 13:00:00	GTC<->ATC;	V<->I;	0	1
NELegrR_Vchr1	23235362	C<->Y	1	CDS	CCG020374.1	-	13 days, 1:00:00	GCC<->ACC;	A<->T;	1	1
NELegrR_Vchr1	23235434	G<->T	1	CDS	CCG020374.1	-	10 days, 1:00:00	CAG<->AAG;	Q<->K;	1	1
NELegrR_Vchr1	23235470	G<->A	1	CDS	CCG020374.1	-	8 days, 13:00:00	CCA<->TCA;	P<->S;	1	1
NELegrR_Vchr1	23235620	T<->A	1	CDS	CCG020374.1	-	2 days, 7:00:00	AAA<->TAA;	K<->U;	1	1
NELegrR_Vchr1	23250993	T<->A	1	CDS	CCG020376.1	+	2 days, 4:00:00	TCC<->ACC;	S<->T;	0	1
NELegrR_Vchr1	23256994	C<->T	1	CDS	CCG020377.1	-	14 days, 14:01:00	AGA<->AAA;	R<->K;	0	1
NELegrR_Vchr1	23257363	C<->A	1	CDS	CCG020377.1	-	2 days, 10:00:00	GGT<->TGT;	G<->C;	0	1
NELegrR_Vchr1	23263063	A<->T	1	CDS	CCG020378.1	-	34 days, 12:02:00	AGT<->AGA;	S<->R;	1	1
NELegrR_Vchr1	23263889	A<->G	1	Start_condon	CCG020378.1	-	02:01:00	ATG<->ACG;	M<->T;	1	1
NELegrR_Vchr1	23345716	G<->C	1	CDS	CCG020383.1	-	38 days, 19:00:00	CGG<->GGG;	R<->G;	1	1
NELegrR_Vchr1	23345865	A<->G	1	CDS	CCG020383.1	-	32 days, 14:01:00	CTT<->CCT;	L<->P;	0	1
NELegrR_Vchr1	23346135	A<->C	1	CDS	CCG020383.1	-	27 days, 6:02:00	ATT<->ATG;	I<->M;	0	1
NELegrR_Vchr1	23346439	G<->C	1	CDS	CCG020383.1	-	14 days, 14:01:00	TCA<->TGA;	S<->U;	1	1
NELegrR_Vchr1	23364240	G<->A	1	CDS	CCG020384.1	+	4 days, 2:01:00	TGG<->TAG;	W<->U;	1	1
NELegrR_Vchr1	23364293	G<->A	1	CDS	CCG020384.1	+	6 days, 7:00:00	GTA<->ATA;	V<->I;	0	1
NELegrR_Vchr1	23378981	G<->T	1	CDS	CCG020385.1	+	43 days, 4:00:00	GGT<->TGT;	G<->C;	0	1
NELegrR_Vchr1	23389401	C<->T	1	CDS	CCG020386.1	-	107 days, 16:00:00	GCA<->ACA;	A<->T;	1	1
NELegrR_Vchr1	23389632	C<->G	1	CDS	CCG020386.1	-	98 days, 1:00:00	GTG<->CTG;	V<->L;	0	1
NELegrR_Vchr1	23389749	C<->A	1	CDS	CCG020386.1	-	93 days, 4:00:00	GCA<->TCA;	A<->S;	1	1
NELegrR_Vchr1	23390461	T<->G	1	CDS	CCG020386.1	-	71 days, 1:00:00	AAG<->CAG;	K<->Q;	1	1
NELegrR_Vchr1	23490709	C<->T	1	CDS	CCG020390.1	-	39 days, 14:01:00	CGG<->CAG;	R<->Q;	1	1
NELegrR_Vchr1	23491505	G<->T	1	CDS	CCG020390.1	-	15 days, 3:02:00	GAC<->GAA;	D<->E;	0	1
NELegrR_Vchr1	23524170	G<->T	1	CDS	CCG020391.1	+	10 days, 20:01:00	GGC<->GTC;	G<->V;	1	1
NELegrR_Vchr1	23550697	C<->T	1	CDS	CCG020392.1	-	27 days, 16:00:00	GAA<->AAA;	E<->K;	1	1
NELegrR_Vchr1	23550822	A<->G	1	CDS	CCG020392.1	-	22 days, 11:01:00	TTA<->TCA;	L<->S;	1	1
NELegrR_Vchr1	23550875	G<->C	1	CDS	CCG020392.1	-	20 days, 6:02:00	TTC<->TTG;	F<->L;	0	1
NELegrR_Vchr1	23566304	T<->G	1	CDS	CCG020393.1	+	43 days, 8:01:00	TTC<->TGC;	F<->C;	1	1
NELegrR_Vchr1	23639643	A<->G	1	CDS	CCG020396.1	+	12 days, 10:00:00	ATT<->GTT;	I<->V;	0	1
NELegrR_Vchr1	23645615	T<->C	1	CDS	CCG020397.1	+	3 days, 17:01:00	TTC<->TCC;	F<->S;	1	1
NELegrR_Vchr1	23645617	A<->C	1	CDS	CCG020397.1	+	3 days, 19:00:00	AAG<->CAG;	K<->Q;	1	1
NELegrR_Vchr1	23645660	G<->A	1	CDS	CCG020397.1	+	5 days, 14:01:00	GGC<->GAC;	G<->D;	1	1
NELegrR_Vchr1	23656541	G<->A	1	CDS	CCG020398.1	+	5 days, 19:00:00	GCC<->ACC;	A<->T;	1	1
NELegrR_Vchr1	23659965	G<->R	1	CDS	CCG020398.1	+	6 days, 22:00:00	GGG<->AGG;	G<->R;	1	1
NELegrR_Vchr1	23660687	T<->G	1	CDS	CCG020398.1	+	17 days, 17:01:00	CTA<->CGA;	L<->R;	1	1
NELegrR_Vchr1	23661809	A<->C	1	CDS	CCG020399.1	+	1 day, 4:00:00	ATC<->CTC;	I<->L;	0	1
NELegrR_Vchr1	23662229	A<->G	1	CDS	CCG020399.1	+	18 days, 16:00:00	ATT<->GTT;	I<->V;	0	1
NELegrR_Vchr1	23662692	A<->C	1	CDS	CCG020399.1	+	37 days, 23:01:00	TAT<->TCT;	Y<->S;	0	1
NELegrR_Vchr1	23710935	T<->A	1	CDS	CCG020401.1	-	11 days, 14:01:00	AAG<->ATG;	K<->M;	1	1
NELegrR_Vchr1	23752229	A<->G	1	CDS	CCG020402.1	+	20 days, 20:01:00	AAT<->AGT;	N<->S;	0	1
NELegrR_Vchr1	23818685	T<->A	1	CDS	CCG020405.1	+	1 day, 13:00:00	TGT<->AGT;	C<->S;	0	1
NELegrR_Vchr1	23843088	A<->C	1	CDS	CCG020407.1	-	14 days, 16:00:00	TGT<->GGT;	C<->G;	0	1
NELegrR_Vchr1	23874386	A<->G	1	CDS	CCG020409.1	+	16:00:00	ACT<->GCT;	T<->A;	1	1
NELegrR_Vchr1	23875356	T<->G	1	CDS	CCG020409.1	+	28 days, 7:00:00	TCC<->GCC;	S<->A;	1	1
NELegrR_Vchr1	23875531	T<->A	1	CDS	CCG020409.1	+	35 days, 14:01:00	CTC<->CAC;	L<->H;	1	1
NELegrR_Vchr1	23891003	G<->A	1	CDS	CCG020411.1	+	30 days, 22:00:00	GCG<->ACG;	A<->T;	1	1
NELegrR_Vchr1	23897504	C<->T	1	CDS	CCG022515.1	+	2 days, 10:00:00	CGC<->TGC;	R<->C;	1	1
NELegrR_Vchr1	23908969	C<->A	1	CDS	CCG022516.1	+	12 days, 11:01:00	TCC<->TAC;	S<->Y;	0	1
NELegrR_Vchr1	23919447	A<->G	1	CDS	CCG022517.1	+	2 days, 4:00:00	ACT<->GCT;	T<->A;	1	1
NELegrR_Vchr1	23919480	C<->G	1	CDS	CCG022517.1	+	3 days, 13:00:00	CGG<->GGG;	R<->G;	1	1
NELegrR_Vchr1	23919579	C<->T	1	CDS	CCG022517.1	+	7 days, 16:00:00	CCG<->TCG;	P<->S;	1	1
NELegrR_Vchr1	23919655	T<->C	1	CDS	CCG022517.1	+	10 days, 20:01:00	ATG<->ACG;	M<->T;	1	1
NELegrR_Vchr1	23921207	T<->C	1	CDS	CCG022518.1	+	2 days, 5:01:00	TTA<->TCA;	L<->S;	1	1
NELegrR_Vchr1	23921707	A<->G	1	CDS	CCG022518.1	+	10 days, 13:00:00	AAG<->GAG;	K<->E;	1	1
NELegrR_Vchr1	23935851	C<->T	1	CDS	CCG022520.1	+	8 days, 4:00:00	CAG<->TAG;	Q<->U;	1	1
NELegrR_Vchr1	23936320	T<->C	1	CDS	CCG022520.1	+	24 days, 17:01:00	ATG<->ACG;	M<->T;	1	1
NELegrR_Vchr1	23937660	T<->C	1	CDS	CCG022520.1	+	30 days, 13:00:00	TGT<->CGT;	C<->R;	1	1
NELegrR_Vchr1	23951871	T<->A	1	CDS	CCG022521.1	+	22 days, 21:02:00	AGT<->AGA;	S<->R;	1	1
NELegrR_Vchr1	23958364	T<->G	1	CDS	CCG022522.1	+	4 days, 12:02:00	CAT<->CAG;	H<->Q;	1	1
NELegrR_Vchr1	23958378	C<->T	1	CDS	CCG022522.1	+	5 days, 2:01:00	ACG<->ATG;	T<->M;	1	1
NELegrR_Vchr1	23967005	C<->T	1	CDS	CCG022523.1	+	1 day, 14:01:00	GCT<->GTT;	A<->V;	0	1
NELegrR_Vchr1	23967067	A<->G	1	CDS	CCG022523.1	+	4 days, 4:00:00	ATT<->GTT;	I<->V;	0	1
NELegrR_Vchr1	23967317	C<->G	1	CDS	CCG022523.1	+	11 days, 6:02:00	GAC<->GAG;	D<->E;	0	1
NELegrR_Vchr1	23968695	C<->T	1	CDS	CCG022523.1	+	38 days, 7:00:00	CAG<->TAG;	Q<->U;	1	1
NELegrR_Vchr1	23968812	C<->G	1	CDS	CCG022523.1	+	43 days, 4:00:00	CTT<->GTT;	L<->V;	0	1
NELegrR_Vchr1	23971266	G<->T	1	CDS	CCG022524.1	-	14 days, 5:01:00	CCA<->CAA;	P<->Q;	1	1
NELegrR_Vchr1	23971339	C<->T	1	CDS	CCG022524.1	-	11 days, 4:00:00	GCC<->ACC;	A<->T;	1	1
NELegrR_Vchr1	23971398	T<->C	1	CDS	CCG022524.1	-	8 days, 17:01:00	CAT<->CGT;	H<->R;	0	1
NELegrR_Vchr1	23987826	G<->A	1	CDS	CCG022526.1	-	9 days, 1:00:00	CAG<->TAG;	Q<->U;	1	1
NELegrR_Vchr1	24012400	G<->T	1	CDS	CCG022527.1	-	20 days, 10:00:00	CTT<->ATT;	L<->I;	0	1
NELegrR_Vchr1	24012762	G<->A	1	CDS	CCG022527.1	-	5 days, 8:01:00	ACA<->ATA;	T<->I;	1	1
NELegrR_Vchr1	24012820	A<->G	1	CDS	CCG022527.1	-	2 days, 22:00:00	TCT<->CCT;	S<->P;	1	1
NELegrR_Vchr1	24046360	T<->C	1	CDS	CCG022531.1	+	5 days, 4:00:00	TTC<->CTC;	F<->L;	0	1
NELegrR_Vchr1	24046727	G<->T	1	CDS	CCG022531.1	+	8 days, 4:00:00	GAC<->TAC;	D<->Y;	1	1
NELegrR_Vchr1	24048445	C<->T	1	CDS	CCG022531.1	+	25 days, 2:01:00	TCA<->TTA;	S<->L;	1	1
NELegrR_Vchr1	24049369	A<->G	1	CDS	CCG022531.1	+	54 days, 4:00:00	ATT<->GTT;	I<->V;	0	1
NELegrR_Vchr1	24049423	G<->A	1	CDS	CCG022531.1	+	56 days, 10:00:00	GCA<->ACA;	A<->T;	1	1
NELegrR_Vchr1	24049441	A<->G	1	CDS	CCG022531.1	+	57 days, 4:00:00	AGA<->GGA;	R<->G;	1	1
NELegrR_Vchr1	24049495	A<->G	1	CDS	CCG022531.1	+	59 days, 10:00:00	AGG<->GGG;	R<->G;	1	1
NELegrR_Vchr1	24050197	A<->G	1	CDS	CCG022531.1	+	67 days, 13:00:00	AGG<->GGG;	R<->G;	1	1
NELegrR_Vchr1	24052907	C<->T	1	CDS	CCG022531.1	+	75 days, 16:00:00	CGG<->TGG;	R<->W;	1	1
NELegrR_Vchr1	24056501	A<->T	1	CDS	CCG022532.1	-	49 days, 0:02:00	TGT<->TGA;	C<->U;	1	1
NELegrR_Vchr1	24056503	A<->C	1	CDS	CCG022532.1	-	48 days, 22:00:00	TGT<->GGT;	C<->G;	0	1
NELegrR_Vchr1	24058559	T<->C	1	CDS	CCG022532.1	-	27 days, 1:00:00	AAC<->GAC;	N<->D;	1	1
NELegrR_Vchr1	24074119	G<->A	1	CDS	CCG022533.1	+	11 days, 1:00:00	GAC<->AAC;	D<->N;	1	1
NELegrR_Vchr1	24074446	A<->T	1	CDS	CCG022533.1	+	24 days, 16:00:00	ATC<->TTC;	I<->F;	0	1
NELegrR_Vchr1	24084455	A<->C	1	CDS	CCG022534.1	-	21 days, 4:00:00	TCC<->GCC;	S<->A;	1	1
NELegrR_Vchr1	24084508	T<->C	1	CDS	CCG022534.1	-	18 days, 23:01:00	CAG<->CGG;	Q<->R;	1	1
NELegrR_Vchr1	24103338	G<->A	1	CDS	CCG022535.1	+	4 days, 16:00:00	GCC<->ACC;	A<->T;	1	1
NELegrR_Vchr1	24105464	T<->G	1	CDS	CCG022536.1	-	11 days, 1:00:00	ATT<->CTT;	I<->L;	0	1
NELegrR_Vchr1	24163826	A<->G	1	CDS	CCG022538.1	+	8 days, 2:01:00	CAG<->CGG;	Q<->R;	1	1
NELegrR_Vchr1	24166168	T<->C	1	CDS	CCG022538.1	+	12 days, 8:01:00	CTG<->CCG;	L<->P;	0	1
NELegrR_Vchr1	24166907	G<->T	1	CDS	CCG022538.1	+	26 days, 14:01:00	AGC<->ATC;	S<->I;	1	1
NELegrR_Vchr1	24167359	C<->A	1	CDS	CCG022538.1	+	38 days, 11:01:00	GCT<->GAT;	A<->D;	1	1
NELegrR_Vchr1	24192646	G<->A	1	CDS	CCG022542.1	+	7 days, 14:01:00	AGC<->AAC;	S<->N;	0	1
NELegrR_Vchr1	24193218	G<->A	1	CDS	CCG022542.1	+	31 days, 10:00:00	GTT<->ATT;	V<->I;	0	1
NELegrR_Vchr1	24194588	A<->G	1	CDS	CCG022542.1	+	38 days, 19:00:00	ATT<->GTT;	I<->V;	0	1
NELegrR_Vchr1	24194639	A<->C	1	CDS	CCG022542.1	+	40 days, 22:00:00	ACT<->CCT;	T<->P;	1	1
NELegrR_Vchr1	24240715	C<->T	1	CDS	CCG022543.1	+	26 days, 22:00:00	CCC<->TCC;	P<->S;	1	1
NELegrR_Vchr1	24240821	C<->G	1	CDS	CCG022543.1	+	31 days, 8:01:00	CCA<->CGA;	P<->R;	1	1
NELegrR_Vchr1	24256824	C<->T	1	CDS	CCG022544.1	-	4 days, 19:00:00	GGT<->AGT;	G<->S;	0	1
NELegrR_Vchr1	24288471	G<->C	1	CDS	CCG022545.1	-	21 days, 14:01:00	GCT<->GGT;	A<->G;	1	1
NELegrR_Vchr1	24299501	C<->T	1	CDS	CCG022546.1	-	36 days, 11:01:00	CGA<->CAA;	R<->Q;	1	1
NELegrR_Vchr1	24299756	A<->T	1	CDS	CCG022546.1	-	25 days, 20:01:00	ATT<->AAT;	I<->N;	1	1
NELegrR_Vchr1	24299953	G<->C	1	Exon_start	CCG022546.1	-	17 days, 15:02:00	GAC<->GAG;	D<->E;	0	1
NELegrR_Vchr1	24312187	G<->A	1	CDS	CCG022547.1	+	1 day, 5:01:00	AGG<->AAG;	R<->K;	0	1
NELegrR_Vchr1	24312289	T<->C	1	CDS	CCG022547.1	+	5 days, 11:01:00	ATC<->ACC;	I<->T;	1	1
NELegrR_Vchr1	24314333	G<->A	1	CDS	CCG022547.1	+	28 days, 1:00:00	GTT<->ATT;	V<->I;	0	1
NELegrR_Vchr1	24315966	G<->A	1	CDS	CCG022547.1	+	82 days, 22:00:00	GCG<->ACG;	A<->T;	1	1
NELegrR_Vchr1	24349175	T<->G	1	CDS	CCG022550.1	+	11 days, 22:00:00	TCC<->GCC;	S<->A;	1	1
NELegrR_Vchr1	24365696	A<->T	1	CDS	CCG022551.1	+	8 days, 20:01:00	AAG<->ATG;	K<->M;	1	1
NELegrR_Vchr1	24389878	G<->C	1	CDS	CCG022553.1	-	15 days, 4:00:00	CGC<->GGC;	R<->G;	1	1
NELegrR_Vchr1	24390120	C<->G	1	CDS	CCG022553.1	-	5 days, 2:01:00	CGC<->CCC;	R<->P;	1	1
NELegrR_Vchr1	24390172	A<->T	1	CDS	CCG022553.1	-	2 days, 22:00:00	TTT<->ATT;	F<->I;	0	1
NELegrR_Vchr1	24397673	T<->C	1	CDS	CCG022554.1	+	2 days, 2:01:00	CTC<->CCC;	L<->P;	0	1
NELegrR_Vchr1	24397684	T<->A	1	CDS	CCG022554.1	+	2 days, 13:00:00	TGC<->AGC;	C<->S;	0	1
NELegrR_Vchr1	24397889	G<->A	1	CDS	CCG022554.1	+	11 days, 2:01:00	GGA<->GAA;	G<->E;	1	1
NELegrR_Vchr1	24397944	A<->T	1	CDS	CCG022554.1	+	13 days, 9:02:00	GAA<->GAT;	E<->D;	0	1
NELegrR_Vchr1	24424512	G<->A	1	CDS	CCG022556.1	-	9 days, 20:01:00	TCG<->TTG;	S<->L;	1	1
NELegrR_Vchr1	24440032	A<->G	1	CDS	CCG022558.1	-	24 days, 14:01:00	GTG<->GCG;	V<->A;	0	1
NELegrR_Vchr1	24440390	A<->C	1	CDS	CCG022558.1	-	9 days, 16:00:00	TCA<->GCA;	S<->A;	1	1
NELegrR_Vchr1	24552845	A<->T	1	CDS	CCG022564.1	+	24 days, 11:01:00	TAC<->TTC;	Y<->F;	1	1
NELegrR_Vchr1	24581043	T<->C	1	CDS	CCG022566.1	-	15 days, 16:00:00	ATT<->GTT;	I<->V;	0	1
NELegrR_Vchr1	24602459	C<->Y	1	CDS	CCG022567.1	-	14 days, 10:00:00	GTC<->ATC;	V<->I;	0	1
NELegrR_Vchr1	24602854	C<->T	1	CDS	CCG022567.1	-	8 days, 17:01:00	AGA<->AAA;	R<->K;	0	1
NELegrR_Vchr1	24602876	G<->A	1	CDS	CCG022567.1	-	7 days, 19:00:00	CAG<->TAG;	Q<->U;	1	1
NELegrR_Vchr1	24603110	C<->T	1	CDS	CCG022567.1	-	1 day, 14:01:00	AGC<->AAC;	S<->N;	0	1
NELegrR_Vchr1	24604131	A<->M	1	CDS	CCG022568.1	+	2 days, 9:02:00	AGA<->AGC;	R<->S;	1	1
NELegrR_Vchr1	24604138	G<->R	1	CDS	CCG022568.1	+	2 days, 16:00:00	GGT<->AGT;	G<->S;	0	1
NELegrR_Vchr1	24604711	A<->G	1	CDS	CCG022568.1	+	26 days, 13:00:00	AAG<->GAG;	K<->E;	1	1
NELegrR_Vchr1	24604811	C<->T	1	CDS	CCG022568.1	+	30 days, 17:01:00	ACC<->ATC;	T<->I;	1	1
NELegrR_Vchr1	24604909	A<->T	1	CDS	CCG022568.1	+	34 days, 19:00:00	ATT<->TTT;	I<->F;	0	1
NELegrR_Vchr1	24604919	C<->T	1	CDS	CCG022568.1	+	35 days, 5:01:00	TCT<->TTT;	S<->F;	1	1
NELegrR_Vchr1	24604960	T<->C	1	CDS	CCG022568.1	+	36 days, 22:00:00	TAT<->CAT;	Y<->H;	1	1
NELegrR_Vchr1	24604990	A<->T	1	CDS	CCG022568.1	+	38 days, 4:00:00	AGA<->TGA;	R<->U;	1	1
NELegrR_Vchr1	24605057	C<->T	1	CDS	CCG022568.1	+	40 days, 23:01:00	TCC<->TTC;	S<->F;	1	1
NELegrR_Vchr1	24645737	G<->A	1	CDS	CCG022569.1	+	33 days, 19:00:00	GTT<->ATT;	V<->I;	0	1
NELegrR_Vchr1	24656728	A<->G	1	CDS	CCG022570.1	-	4 days, 20:01:00	ATA<->ACA;	I<->T;	1	1
NELegrR_Vchr1	24659203	G<->C	1	CDS	CCG022571.1	-	13 days, 22:00:00	CCT<->GCT;	P<->A;	0	1
NELegrR_Vchr1	24659347	A<->G	1	CDS	CCG022571.1	-	7 days, 22:00:00	TGG<->CGG;	W<->R;	1	1
NELegrR_Vchr1	24674372	G<->A	1	CDS	CCG022572.1	-	26 days, 20:01:00	ACG<->ATG;	T<->M;	1	1
NELegrR_Vchr1	24674619	A<->G	1	CDS	CCG022572.1	-	24 days, 20:01:00	ATT<->ACT;	I<->T;	1	1
NELegrR_Vchr1	24674640	C<->A	1	CDS	CCG022572.1	-	23 days, 23:01:00	AGA<->ATA;	R<->I;	1	1
NELegrR_Vchr1	24674860	C<->T	1	CDS	CCG022572.1	-	18 days, 14:01:00	GGA<->GAA;	G<->E;	1	1
NELegrR_Vchr1	24675260	G<->T	1	CDS	CCG022572.1	-	11 days, 16:00:00	CTC<->ATC;	L<->I;	0	1
NELegrR_Vchr1	24675286	C<->T	1	CDS	CCG022572.1	-	10 days, 14:01:00	AGA<->AAA;	R<->K;	0	1
NELegrR_Vchr1	24696785	G<->A	1	CDS	CCG022573.1	+	13 days, 19:00:00	GTC<->ATC;	V<->I;	0	1
NELegrR_Vchr1	24697206	C<->T	1	CDS	CCG022573.1	+	31 days, 8:01:00	GCG<->GTG;	A<->V;	0	1
NELegrR_Vchr1	24700440	A<->G	1	CDS	CCG022573.1	+	93 days, 15:02:00	ATA<->ATG;	I<->M;	0	1
NELegrR_Vchr1	24869378	A<->G	1	CDS	CCG022578.1	+	6 days, 8:01:00	AAT<->AGT;	N<->S;	0	1
NELegrR_Vchr1	24869417	C<->T	1	CDS	CCG022578.1	+	7 days, 23:01:00	TCC<->TTC;	S<->F;	1	1
NELegrR_Vchr1	24894877	T<->C	1	CDS	CCG022581.1	-	10 days, 2:01:00	GAG<->GGG;	E<->G;	1	1
NELegrR_Vchr1	24906671	A<->G	1	CDS	CCG022582.1	-	11 days, 5:01:00	ATT<->ACT;	I<->T;	1	1
NELegrR_Vchr1	24906714	C<->T	1	CDS	CCG022582.1	-	9 days, 10:00:00	GTG<->ATG;	V<->M;	0	1
NELegrR_Vchr1	24906875	C<->T	1	CDS	CCG022582.1	-	2 days, 17:01:00	CGT<->CAT;	R<->H;	0	1
NELegrR_Vchr1	24911346	A<->T	1	CDS	CCG022583.1	-	44 days, 10:00:00	TTA<->ATA;	L<->I;	0	1
NELegrR_Vchr1	24911506	A<->T	1	CDS	CCG022583.1	-	37 days, 18:02:00	TTT<->TTA;	F<->L;	0	1
NELegrR_Vchr1	24912248	C<->T	1	CDS	CCG022583.1	-	6 days, 20:01:00	GGT<->GAT;	G<->D;	1	1
NELegrR_Vchr1	24912272	T<->C	1	CDS	CCG022583.1	-	5 days, 20:01:00	CAG<->CGG;	Q<->R;	1	1
NELegrR_Vchr1	24912321	T<->C	1	CDS	CCG022583.1	-	3 days, 19:00:00	ACT<->GCT;	T<->A;	1	1
NELegrR_Vchr1	24989912	T<->C	1	CDS	CCG022587.1	+	3 days, 8:01:00	GTT<->GCT;	V<->A;	0	1
NELegrR_Vchr1	24990088	A<->G	1	CDS	CCG022587.1	+	10 days, 16:00:00	AAT<->GAT;	N<->D;	1	1
NELegrR_Vchr1	24999744	G<->A	1	CDS	CCG022588.3	-	55 days, 1:00:00	CTC<->TTC;	L<->F;	0	1
NELegrR_Vchr1	25016550	C<->T	1	CDS	CCG022590.1	-	15 days, 13:00:00	GGA<->AGA;	G<->R;	1	1
NELegrR_Vchr1	25050669	A<->G	1	CDS	CCG022592.1	+	46 days, 4:00:00	ATT<->GTT;	I<->V;	0	1
NELegrR_Vchr1	25050794	A<->C	1	CDS	CCG022592.1	+	51 days, 9:02:00	GAA<->GAC;	E<->D;	0	1
NELegrR_Vchr1	25099042	C<->T	1	CDS	CCG022593.1	+	16 days, 16:00:00	CCC<->TCC;	P<->S;	1	1
NELegrR_Vchr1	25099144	G<->T	1	CDS	CCG022593.1	+	20 days, 22:00:00	GCT<->TCT;	A<->S;	1	1
NELegrR_Vchr1	25138358	G<->A	1	CDS	CCG022597.1	+	7 days, 14:01:00	GGA<->GAA;	G<->E;	1	1
NELegrR_Vchr1	25140005	A<->G	1	CDS	CCG022597.1	+	72 days, 22:00:00	AGA<->GGA;	R<->G;	1	1
NELegrR_Vchr1	25140462	C<->T	1	CDS	CCG022597.1	+	91 days, 23:01:00	CCT<->CTT;	P<->L;	0	1
NELegrR_Vchr1	25140608	A<->T	1	CDS	CCG022597.1	+	98 days, 1:00:00	ATG<->TTG;	M<->L;	0	1
NELegrR_Vchr1	25140957	C<->T	1	CDS	CCG022597.1	+	106 days, 13:00:00	CCA<->TCA;	P<->S;	1	1
NELegrR_Vchr1	25298724	G<->A	1	CDS	CCG022607.1	-	9 days, 1:00:00	CTC<->TTC;	L<->F;	0	1
NELegrR_Vchr1	25387528	A<->C	1	CDS	CCG029540.1	-	2 days, 17:01:00	TTT<->TGT;	F<->C;	1	1
NELegrR_Vchr1	25435784	C<->T	1	CDS	CCG029541.1	-	54 days, 17:01:00	AGC<->AAC;	S<->N;	0	1
NELegrR_Vchr1	25436400	C<->T	1	CDS	CCG029541.1	-	29 days, 1:00:00	GCT<->ACT;	A<->T;	1	1
NELegrR_Vchr1	25511768	C<->T	1	CDS	CCG029544.1	-	32 days, 16:00:00	GCG<->ACG;	A<->T;	1	1
NELegrR_Vchr1	25537512	A<->T	1	CDS	CCG029545.1	-	9 days, 14:01:00	ATG<->AAG;	M<->K;	1	1
NELegrR_Vchr1	25537663	A<->G	1	CDS	CCG029545.1	-	3 days, 7:00:00	TGG<->CGG;	W<->R;	1	1
NELegrR_Vchr1	25537681	T<->A	1	CDS	CCG029545.1	-	2 days, 13:00:00	AGG<->TGG;	R<->W;	1	1
NELegrR_Vchr1	25598836	A<->T	1	CDS	CCG029547.1	-	10 days, 14:01:00	ATG<->AAG;	M<->K;	1	1
NELegrR_Vchr1	25598891	C<->T	1	CDS	CCG029547.1	-	8 days, 7:00:00	GTT<->ATT;	V<->I;	0	1
NELegrR_Vchr1	25598903	C<->T	1	CDS	CCG029547.1	-	7 days, 19:00:00	GAC<->AAC;	D<->N;	1	1
NELegrR_Vchr1	25599392	C<->T	1	CDS	CCG029547.1	-	2 days, 8:01:00	CGG<->CAG;	R<->Q;	1	1
NELegrR_Vchr1	25666276	T<->C	1	CDS	CCG030995.1	-	106 days, 14:01:00	GAA<->GGA;	E<->G;	1	1
NELegrR_Vchr1	25669501	C<->T	1	CDS	CCG030995.1	-	41 days, 10:00:00	GAG<->AAG;	E<->K;	1	1
NELegrR_Vchr1	25669855	G<->A	1	CDS	CCG030995.1	-	26 days, 16:00:00	CCT<->TCT;	P<->S;	1	1
NELegrR_Vchr1	25728019	T<->G	1	CDS	CCG030997.2	-	39 days, 11:01:00	CAA<->CCA;	Q<->P;	1	1
NELegrR_Vchr1	25736714	C<->G	1	CDS	CCG030998.1	-	11 days, 22:00:00	GTA<->CTA;	V<->L;	0	1
NELegrR_Vchr1	25775326	C<->T	1	CDS	CCG030999.2	+	08:01:00	GCA<->GTA;	A<->V;	0	1
NELegrR_Vchr1	25776054	G<->R	1	CDS	CCG030999.2	+	9 days, 7:00:00	GCC<->ACC;	A<->T;	1	1
NELegrR_Vchr1	25776830	C<->Y	1	CDS	CCG030999.2	+	23 days, 22:00:00	CTT<->TTT;	L<->F;	0	1
NELegrR_Vchr1	25777213	A<->G	1	CDS	CCG030999.2	+	28 days, 1:00:00	ATT<->GTT;	I<->V;	0	1
NELegrR_Vchr1	25778685	A<->W	1	CDS	CCG030999.2	+	56 days, 8:01:00	CAT<->CTT;	H<->L;	1	1
NELegrR_Vchr1	25778696	G<->A	1	CDS	CCG030999.2	+	56 days, 19:00:00	GCT<->ACT;	A<->T;	1	1
NELegrR_Vchr1	25793442	T<->C	1	CDS	CCG031001.1	-	44 days, 19:00:00	AAA<->GAA;	K<->E;	1	1
NELegrR_Vchr1	25793493	C<->T	1	CDS	CCG031001.1	-	42 days, 16:00:00	GGT<->AGT;	G<->S;	0	1
NELegrR_Vchr1	25793789	G<->K	1	CDS	CCG031001.1	-	30 days, 8:01:00	GCA<->GAA;	A<->E;	1	1
NELegrR_Vchr1	25794056	A<->G	1	CDS	CCG031001.1	-	19 days, 5:01:00	GTA<->GCA;	V<->A;	0	1
NELegrR_Vchr1	25795426	C<->T	1	CDS	CCG031002.1	+	14 days, 17:01:00	ACC<->ATC;	T<->I;	1	1
NELegrR_Vchr1	25797036	C<->T	1	CDS	CCG031002.1	+	25 days, 22:00:00	CGT<->TGT;	R<->C;	1	1
NELegrR_Vchr1	25806818	G<->T	1	CDS	CCG031003.1	-	29 days, 4:00:00	CTG<->ATG;	L<->M;	0	1
NELegrR_Vchr1	25851796	G<->T	1	CDS	CCG031004.1	+	12 days, 20:01:00	AGA<->ATA;	R<->I;	1	1
NELegrR_Vchr1	25910204	C<->T	1	CDS	CCG031006.1	+	10 days, 16:00:00	CGA<->TGA;	R<->U;	1	1
NELegrR_Vchr1	25913742	A<->T	1	CDS	CCG031006.1	+	21 days, 14:01:00	CAT<->CTT;	H<->L;	1	1
NELegrR_Vchr1	25917054	T<->C	1	CDS	CCG031007.1	-	61 days, 2:01:00	GAT<->GGT;	D<->G;	1	1
NELegrR_Vchr1	25917541	C<->T	1	CDS	CCG031007.1	-	40 days, 19:00:00	GGG<->AGG;	G<->R;	1	1
NELegrR_Vchr1	25917849	G<->A	1	CDS	CCG031007.1	-	27 days, 23:01:00	GCC<->GTC;	A<->V;	0	1
NELegrR_Vchr1	25918613	A<->C	1	CDS	CCG031007.1	-	15:02:00	CAT<->CAG;	H<->Q;	1	1
NELegrR_Vchr1	25930526	G<->A	1	CDS	CCG031008.2	-	40 days, 2:01:00	TCT<->TTT;	S<->F;	1	1
NELegrR_Vchr1	25951172	G<->A	1	CDS	CCG031009.1	-	34 days, 7:00:00	CCT<->TCT;	P<->S;	1	1
NELegrR_Vchr1	25951678	G<->A	1	CDS	CCG031009.1	-	13 days, 5:01:00	CCT<->CTT;	P<->L;	0	1
NELegrR_Vchr1	25952724	G<->A	1	CDS	CCG031009.1	-	2 days, 19:00:00	CGG<->TGG;	R<->W;	1	1
NELegrR_Vchr1	25965609	T<->G	1	Stop_condon	CCG031010.1	-	13 days, 11:01:00	TAG<->TCG;	U<->S;	1	1
NELegrR_Vchr1	26023804	G<->C	1	CDS	CCG031013.1	+	1 day, 20:01:00	GGC<->GCC;	G<->A;	1	1
NELegrR_Vchr1	26030980	T<->C	1	CDS	CCG031014.1	-	4 days, 22:00:00	AGG<->GGG;	R<->G;	1	1
NELegrR_Vchr1	26031003	G<->A	1	CDS	CCG031014.1	-	3 days, 23:01:00	GCT<->GTT;	A<->V;	0	1
NELegrR_Vchr1	26031035	A<->T	1	CDS	CCG031014.1	-	2 days, 15:02:00	GAT<->GAA;	D<->E;	0	1
NELegrR_Vchr1	26034193	C<->T	1	CDS	CCG031015.1	+	1 day, 8:01:00	ACC<->ATC;	T<->I;	1	1
NELegrR_Vchr1	26034402	T<->A	1	CDS	CCG031015.1	+	10 days, 1:00:00	TGC<->AGC;	C<->S;	0	1
NELegrR_Vchr1	26035149	A<->T	1	CDS	CCG031016.1	-	4 days, 8:01:00	ATT<->AAT;	I<->N;	1	1
NELegrR_Vchr1	26037966	A<->T	1	Stop_condon	CCG031017.1	-	17 days, 16:00:00	TGA<->AGA;	U<->R;	1	1
NELegrR_Vchr1	26038179	G<->A	1	CDS	CCG031017.1	-	8 days, 19:00:00	CGA<->TGA;	R<->U;	1	1
NELegrR_Vchr1	26038356	C<->T	1	CDS	CCG031017.1	-	1 day, 10:00:00	GGC<->AGC;	G<->S;	0	1
NELegrR_Vchr1	26075523	C<->T	1	CDS	CCG031019.1	-	23 days, 11:01:00	TGT<->TAT;	C<->Y;	0	1
NELegrR_Vchr1	26075692	A<->T	1	CDS	CCG031019.1	-	16 days, 10:00:00	TTG<->ATG;	L<->M;	0	1
NELegrR_Vchr1	26075967	T<->G	1	CDS	CCG031019.1	-	4 days, 23:01:00	AAC<->ACC;	N<->T;	0	1
NELegrR_Vchr1	26076054	T<->A	1	CDS	CCG031019.1	-	1 day, 8:01:00	GAG<->GTG;	E<->V;	1	1
NELegrR_Vchr1	26076082	C<->T	1	CDS	CCG031019.1	-	04:00:00	GCA<->ACA;	A<->T;	1	1
NELegrR_Vchr1	26154997	T<->C	1	CDS	CCG031021.1	+	12 days, 19:00:00	TGC<->CGC;	C<->R;	1	1
NELegrR_Vchr1	26167779	T<->A	1	CDS	CCG031023.1	-	41 days, 16:00:00	ATG<->TTG;	M<->L;	0	1
NELegrR_Vchr1	26173496	G<->A	1	CDS	CCG031023.1	-	1 day, 17:01:00	GCT<->GTT;	A<->V;	0	1
NELegrR_Vchr1	26218200	G<->C	1	CDS	CCG031025.1	+	26 days, 4:00:00	GAG<->CAG;	E<->Q;	1	1
NELegrR_Vchr1	26227810	T<->C	1	CDS	CCG031026.1	-	23 days, 23:01:00	AAT<->AGT;	N<->S;	0	1
NELegrR_Vchr1	26228168	G<->C	1	CDS	CCG031026.1	-	9 days, 1:00:00	CCT<->GCT;	P<->A;	0	1
NELegrR_Vchr1	26265998	G<->C	1	CDS	CCG031027.1	-	58 days, 2:01:00	GCT<->GGT;	A<->G;	1	1
NELegrR_Vchr1	26320761	A<->T	1	CDS	CCG031029.1	-	14 days, 2:01:00	CTC<->CAC;	L<->H;	1	1
NELegrR_Vchr1	26321522	G<->A	1	CDS	CCG031029.1	-	7 days, 19:00:00	CGC<->TGC;	R<->C;	1	1
NELegrR_Vchr1	26374607	C<->T	1	CDS	CCG031031.1	+	3 days, 14:01:00	ACA<->ATA;	T<->I;	1	1
NELegrR_Vchr1	26387397	G<->T	1	CDS	CCG031032.1	+	16 days, 19:00:00	GGA<->TGA;	G<->U;	1	1
NELegrR_Vchr1	26387824	C<->T	1	CDS	CCG031032.1	+	23 days, 11:01:00	CCA<->CTA;	P<->L;	0	1
NELegrR_Vchr1	26389469	C<->T	1	CDS	CCG031032.1	+	35 days, 20:01:00	ACT<->ATT;	T<->I;	1	1
NELegrR_Vchr1	26412811	C<->Y	1	CDS	CCG031034.1	-	15 days, 23:01:00	GGA<->GAA;	G<->E;	1	1
NELegrR_Vchr1	26413147	A<->G	1	CDS	CCG031034.1	-	1 day, 23:01:00	GTT<->GCT;	V<->A;	0	1
NELegrR_Vchr1	26449847	T<->C	1	CDS	CCG031035.1	-	15 days, 11:01:00	AAT<->AGT;	N<->S;	0	1
NELegrR_Vchr1	26517322	A<->G	1	CDS	CCG031038.1	-	38 days, 16:00:00	TTC<->CTC;	F<->L;	0	1
NELegrR_Vchr1	26517616	C<->A	1	CDS	CCG031038.1	-	26 days, 10:00:00	GCA<->TCA;	A<->S;	1	1
NELegrR_Vchr1	26525179	C<->T	1	CDS	CCG031039.1	-	4 days, 8:01:00	GGC<->GAC;	G<->D;	1	1
NELegrR_Vchr1	26525391	G<->A	1	CDS	CCG031040.1	-	23 days, 10:00:00	CGT<->TGT;	R<->C;	1	1
NELegrR_Vchr1	26525624	C<->T	1	CDS	CCG031040.1	-	13 days, 17:01:00	CGA<->CAA;	R<->Q;	1	1
NELegrR_Vchr1	26525709	T<->C	1	CDS	CCG031040.1	-	10 days, 4:00:00	AAG<->GAG;	K<->E;	1	1
NELegrR_Vchr1	26527621	T<->C	1	CDS	CCG031041.1	+	14 days, 1:00:00	TCA<->CCA;	S<->P;	1	1
NELegrR_Vchr1	26527653	C<->A	1	CDS	CCG031041.1	+	15 days, 9:02:00	AGC<->AGA;	S<->R;	1	1
NELegrR_Vchr1	26527766	G<->T	1	CDS	CCG031041.1	+	20 days, 2:01:00	TGT<->TTT;	C<->F;	1	1
NELegrR_Vchr1	26528136	C<->T	1	CDS	CCG031041.1	+	29 days, 4:00:00	CCC<->TCC;	P<->S;	1	1
NELegrR_Vchr1	26528242	G<->C	1	CDS	CCG031041.1	+	33 days, 14:01:00	GGT<->GCT;	G<->A;	1	1
NELegrR_Vchr1	26576904	T<->C	1	CDS	CCG029135.1	+	53 days, 1:00:00	TAT<->CAT;	Y<->H;	1	1
NELegrR_Vchr1	26576968	A<->G	1	CDS	CCG029135.1	+	55 days, 17:01:00	AAA<->AGA;	K<->R;	0	1
NELegrR_Vchr1	26583714	A<->G	1	CDS	CCG029135.1	+	87 days, 7:00:00	AGT<->GGT;	S<->G;	0	1
NELegrR_Vchr1	26591102	T<->C	1	CDS	CCG029136.1	+	5 days, 4:00:00	TCT<->CCT;	S<->P;	1	1
NELegrR_Vchr1	26600519	C<->T	1	CDS	CCG029137.1	-	9 days, 19:00:00	GGT<->AGT;	G<->S;	0	1
NELegrR_Vchr1	26600557	A<->G	1	CDS	CCG029137.1	-	8 days, 5:01:00	GTT<->GCT;	V<->A;	0	1
NELegrR_Vchr1	26637712	G<->A	1	CDS	CCG029138.1	-	12 days, 1:00:00	CAG<->TAG;	Q<->U;	1	1
NELegrR_Vchr1	26637915	C<->T	1	CDS	CCG029138.1	-	3 days, 14:01:00	TGC<->TAC;	C<->Y;	0	1
NELegrR_Vchr1	26714187	A<->T	1	CDS	CCG029141.1	-	19 days, 17:01:00	TTT<->TAT;	F<->Y;	1	1
NELegrR_Vchr1	26716972	T<->C	1	CDS	CCG029141.1	-	8 days, 2:01:00	CAT<->CGT;	H<->R;	0	1
NELegrR_Vchr1	26788820	G<->A	1	CDS	CCG029143.1	-	75 days, 1:00:00	CCA<->TCA;	P<->S;	1	1
NELegrR_Vchr1	26790937	A<->G	1	CDS	CCG029143.1	-	29 days, 5:01:00	CTA<->CCA;	L<->P;	0	1
NELegrR_Vchr1	26791527	G<->C	1	CDS	CCG029143.1	-	4 days, 15:02:00	ATC<->ATG;	I<->M;	0	1
NELegrR_Vchr1	26791529	T<->C	1	CDS	CCG029143.1	-	4 days, 13:00:00	ATC<->GTC;	I<->V;	0	1
NELegrR_Vchr1	26836242	G<->A	1	CDS	CCG029145.1	-	30 days, 7:00:00	CCA<->TCA;	P<->S;	1	1
NELegrR_Vchr1	26836305	T<->C	1	CDS	CCG029145.1	-	27 days, 16:00:00	ATA<->GTA;	I<->V;	0	1
NELegrR_Vchr1	26851570	G<->A	1	CDS	CCG029146.1	-	27 days, 16:00:00	CGT<->TGT;	R<->C;	1	1
NELegrR_Vchr1	26851720	T<->C	1	CDS	CCG029146.1	-	21 days, 10:00:00	AGG<->GGG;	R<->G;	1	1
NELegrR_Vchr1	26851764	A<->G	1	CDS	CCG029146.1	-	19 days, 14:01:00	TTA<->TCA;	L<->S;	1	1
NELegrR_Vchr1	26853956	G<->T	1	CDS	CCG029146.1	-	7 days, 17:01:00	CCT<->CAT;	P<->H;	1	1
NELegrR_Vchr1	26873910	A<->T	1	CDS	CCG029147.1	-	19 days, 13:00:00	TTA<->ATA;	L<->I;	0	1
NELegrR_Vchr1	26933529	G<->C	1	CDS	CCG029149.1	-	4 days, 4:00:00	CCT<->GCT;	P<->A;	0	1
NELegrR_Vchr1	26939225	G<->C	1	CDS	CCG029150.1	-	34 days, 8:01:00	TCG<->TGG;	S<->W;	1	1
NELegrR_Vchr1	26961870	C<->G	1	CDS	CCG029151.1	-	70 days, 19:00:00	GTT<->CTT;	V<->L;	0	1
NELegrR_Vchr1	26967552	C<->T	1	CDS	CCG029151.1	-	61 days, 17:01:00	CGG<->CAG;	R<->Q;	1	1
NELegrR_Vchr1	26971682	G<->T	1	CDS	CCG029151.1	-	17 days, 13:00:00	CGT<->AGT;	R<->S;	1	1
NELegrR_Vchr1	26972027	C<->A	1	CDS	CCG029151.1	-	11 days, 23:01:00	GGG<->GTG;	G<->V;	1	1
NELegrR_Vchr1	26985503	A<->G	1	CDS	CCG029152.1	-	20 days, 23:01:00	GTG<->GCG;	V<->A;	0	1
NELegrR_Vchr1	27108043	G<->C	1	CDS	CCG029155.1	-	16 days, 14:01:00	CCA<->CGA;	P<->R;	1	1
NELegrR_Vchr1	27108376	T<->C	1	CDS	CCG029155.1	-	2 days, 17:01:00	CAT<->CGT;	H<->R;	0	1
NELegrR_Vchr1	27108422	C<->T	1	CDS	CCG029155.1	-	19:00:00	GAG<->AAG;	E<->K;	1	1
NELegrR_Vchr1	27240089	T<->W	1	CDS	CCG029158.1	-	16 days, 17:01:00	CAG<->CTG;	Q<->L;	1	1
NELegrR_Vchr1	27244666	C<->A	1	CDS	CCG029159.1	+	1 day, 8:01:00	ACG<->AAG;	T<->K;	1	1
NELegrR_Vchr1	27244740	A<->C	1	CDS	CCG029159.1	+	4 days, 10:00:00	ACC<->CCC;	T<->P;	1	1
NELegrR_Vchr1	27244987	G<->A	1	CDS	CCG029159.1	+	14 days, 17:01:00	GGG<->GAG;	G<->E;	1	1
NELegrR_Vchr1	27245531	A<->G	1	CDS	CCG029159.1	+	34 days, 13:00:00	ATT<->GTT;	I<->V;	0	1
NELegrR_Vchr1	27245640	T<->C	1	CDS	CCG029159.1	+	39 days, 2:01:00	GTT<->GCT;	V<->A;	0	1
NELegrR_Vchr1	27255919	C<->G	1	CDS	CCG029160.1	+	10 days, 16:00:00	CAA<->GAA;	Q<->E;	1	1
NELegrR_Vchr1	27343976	G<->T	1	CDS	CCG033765.1	+	22 days, 23:01:00	TGT<->TTT;	C<->F;	1	1
NELegrR_Vchr1	27453526	C<->T	1	CDS	CCG033770.1	+	12 days, 16:00:00	CTC<->TTC;	L<->F;	0	1
NELegrR_Vchr1	27470134	T<->C	1	CDS	CCG033771.1	+	3 days, 1:00:00	TGG<->CGG;	W<->R;	1	1
NELegrR_Vchr1	27470240	C<->A	1	CDS	CCG033771.1	+	7 days, 11:01:00	TCT<->TAT;	S<->Y;	0	1
NELegrR_Vchr1	27470268	A<->C	1	CDS	CCG033771.1	+	8 days, 15:02:00	AGA<->AGC;	R<->S;	1	1
NELegrR_Vchr1	27477711	A<->T	1	CDS	CCG033772.1	+	10 days, 9:02:00	TTA<->TTT;	L<->F;	0	1
NELegrR_Vchr1	27496377	G<->A	1	CDS	CCG033773.1	+	5 days, 13:00:00	GCA<->ACA;	A<->T;	1	1
[truncated: 34,325 more rows]
