# Supplementary material for: Genome-Wide Identification of SSR and SNP Markers Based on Whole-Genome Re-Sequencing of a Thailand Wild Sacred Lotus (Nelumbo nucifera)
Source: PLoS One. 2015 Nov 25;10(11):e0143765. doi: 10.1371/journal.pone.0143765 (PMC4659564; doi:10.1371/journal.pone.0143765)
Supplement: S5 Table — (XLSX) [file pone.0143765.s005.xlsx]

## Sheet: Sheet1
S5 Table. Gene ontology (GO) analysis of the non-synonymous SNP substitutions in CDS region between 'Chiang Mai wild lotus' and 'Middle lake wild lotus' genome.
Gene		GO annotation
CCG000023.1	4	GO:0003700; sequence-specific DNA binding transcription factor activity; Molecular Function	GO:0005634; nucleus; Cellular Component	GO:0006355; regulation of transcription, DNA-dependent; Biological Process	GO:0043565; sequence-specific DNA binding; Molecular Function
CCG000039.2	2	GO:0008152; metabolic process; Biological Process	GO:0016491; oxidoreductase activity; Molecular Function
CCG000070.1	5	GO:0003677; DNA binding; Molecular Function	GO:0003910; DNA ligase (ATP) activity; Molecular Function	GO:0005515; protein binding; Molecular Function	GO:0006281; DNA repair; Biological Process	GO:0006310; DNA recombination; Biological Process
CCG000072.1	2	GO:0008152; metabolic process; Biological Process	GO:0016758; transferase activity, transferring hexosyl groups; Molecular Function
CCG000079.1	2	GO:0003677; DNA binding; Molecular Function	GO:0006355; regulation of transcription, DNA-dependent; Biological Process
CCG000082.1	5	GO:0004672; protein kinase activity; Molecular Function	GO:0004674; protein serine/threonine kinase activity; Molecular Function	GO:0005515; protein binding; Molecular Function	GO:0005524; ATP binding; Molecular Function	GO:0006468; protein phosphorylation; Biological Process
CCG000089.1	4	GO:0004672; protein kinase activity; Molecular Function	GO:0004674; protein serine/threonine kinase activity; Molecular Function	GO:0005524; ATP binding; Molecular Function	GO:0006468; protein phosphorylation; Biological Process
CCG000096.1	2	GO:0005509; calcium ion binding; Molecular Function	GO:0005515; protein binding; Molecular Function
CCG000100.1	2	GO:0005509; calcium ion binding; Molecular Function	GO:0005515; protein binding; Molecular Function
CCG000101.1	4	GO:0004672; protein kinase activity; Molecular Function	GO:0004674; protein serine/threonine kinase activity; Molecular Function	GO:0005524; ATP binding; Molecular Function	GO:0006468; protein phosphorylation; Biological Process
CCG000103.1	2	GO:0005509; calcium ion binding; Molecular Function	GO:0005515; protein binding; Molecular Function
CCG000107.1	4	GO:0004672; protein kinase activity; Molecular Function	GO:0004674; protein serine/threonine kinase activity; Molecular Function	GO:0005524; ATP binding; Molecular Function	GO:0006468; protein phosphorylation; Biological Process
CCG000110.1	3	GO:0004672; protein kinase activity; Molecular Function	GO:0005524; ATP binding; Molecular Function	GO:0006468; protein phosphorylation; Biological Process
CCG000113.1	2	GO:0005509; calcium ion binding; Molecular Function	GO:0005515; protein binding; Molecular Function
CCG000126.1	2	GO:0006629; lipid metabolic process; Biological Process	GO:0008152; metabolic process; Biological Process
CCG000131.1	3	GO:0008152; metabolic process; Biological Process	GO:0016491; oxidoreductase activity; Molecular Function	GO:0055114; oxidation-reduction process; Biological Process
CCG000136.1	1	GO:0005515; protein binding; Molecular Function
CCG000147.1	4	GO:0003746; translation elongation factor activity; Molecular Function	GO:0005515; protein binding; Molecular Function	GO:0005853; eukaryotic translation elongation factor 1 complex; Cellular Component	GO:0006414; translational elongation; Biological Process
CCG000149.1	3	GO:0005525; GTP binding; Molecular Function	GO:0007264; small GTPase mediated signal transduction; Biological Process	GO:0015031; protein transport; Biological Process
CCG000150.1	3	GO:0005634; nucleus; Cellular Component	GO:0030528; transcription regulator activity; Molecular Function	GO:0045449; regulation of transcription; Biological Process
CCG000156.1	3	GO:0003980; UDP-glucose:glycoprotein glucosyltransferase activity; Molecular Function	GO:0006486; protein glycosylation; Biological Process	GO:0016757; transferase activity, transferring glycosyl groups; Molecular Function
CCG000164.1	3	GO:0006810; transport; Biological Process	GO:0016021; integral to membrane; Cellular Component	GO:0016192; vesicle-mediated transport; Biological Process
CCG000167.1	1	GO:0016787; hydrolase activity; Molecular Function
CCG000172.1	1	GO:0003824; catalytic activity; Molecular Function
CCG000193.1	1	GO:0016757; transferase activity, transferring glycosyl groups; Molecular Function
CCG000194.1	2	GO:0006461; protein complex assembly; Biological Process	GO:0016020; membrane; Cellular Component
CCG000218.1	1	GO:0005515; protein binding; Molecular Function
CCG000220.1	1	GO:0003676; nucleic acid binding; Molecular Function
CCG000429.1	4	GO:0004601; peroxidase activity; Molecular Function	GO:0006979; response to oxidative stress; Biological Process	GO:0020037; heme binding; Molecular Function	GO:0055114; oxidation-reduction process; Biological Process
CCG000432.2	3	GO:0004871; signal transducer activity; Molecular Function	GO:0005515; protein binding; Molecular Function	GO:0009416; response to light stimulus; Biological Process
CCG000435.1	3	GO:0005669; transcription factor TFIID complex; Cellular Component	GO:0006352; transcription initiation, DNA-dependent; Biological Process	GO:0016986; transcription initiation factor activity; Molecular Function
CCG000438.1	1	GO:0005515; protein binding; Molecular Function
CCG000440.1	1	GO:0000062; acyl-CoA binding; Molecular Function
CCG000444.2	3	GO:0006457; protein folding; Biological Process	GO:0031072; heat shock protein binding; Molecular Function	GO:0051082; unfolded protein binding; Molecular Function
CCG000445.1	4	GO:0004252; serine-type endopeptidase activity; Molecular Function	GO:0006508; proteolysis; Biological Process	GO:0042802; identical protein binding; Molecular Function	GO:0043086; negative regulation of catalytic activity; Biological Process
CCG000447.2	1	GO:0005515; protein binding; Molecular Function
CCG000451.1	2	GO:0005515; protein binding; Molecular Function	GO:0008270; zinc ion binding; Molecular Function
CCG000454.1	1	GO:0003824; catalytic activity; Molecular Function
CCG000640.1	3	GO:0006801; superoxide metabolic process; Biological Process	GO:0046872; metal ion binding; Molecular Function	GO:0055114; oxidation-reduction process; Biological Process
CCG000641.1	6	GO:0003677; DNA binding; Molecular Function	GO:0005634; nucleus; Cellular Component	GO:0006355; regulation of transcription, DNA-dependent; Biological Process	GO:0009725; response to hormone stimulus; Biological Process	GO:0045449; regulation of transcription; Biological Process	GO:0046983; protein dimerization activity; Molecular Function
CCG000642.1	4	GO:0003855; 3-dehydroquinate dehydratase activity; Molecular Function	GO:0004764; shikimate 5-dehydrogenase activity; Molecular Function	GO:0005737; cytoplasm; Cellular Component	GO:0055114; oxidation-reduction process; Biological Process
CCG000643.1	2	GO:0005515; protein binding; Molecular Function	GO:0008270; zinc ion binding; Molecular Function
CCG000644.1	1	GO:0005488; binding; Molecular Function
CCG000645.1	1	GO:0003855; 3-dehydroquinate dehydratase activity; Molecular Function
CCG000648.1	5	GO:0004672; protein kinase activity; Molecular Function	GO:0004674; protein serine/threonine kinase activity; Molecular Function	GO:0005515; protein binding; Molecular Function	GO:0005524; ATP binding; Molecular Function	GO:0006468; protein phosphorylation; Biological Process
CCG000650.1	3	GO:0006457; protein folding; Biological Process	GO:0031072; heat shock protein binding; Molecular Function	GO:0051082; unfolded protein binding; Molecular Function
CCG000651.1	3	GO:0006457; protein folding; Biological Process	GO:0031072; heat shock protein binding; Molecular Function	GO:0051082; unfolded protein binding; Molecular Function
CCG000657.1	1	GO:0005515; protein binding; Molecular Function
CCG000665.1	3	GO:0005515; protein binding; Molecular Function	GO:0005622; intracellular; Cellular Component	GO:0007165; signal transduction; Biological Process
CCG000668.1	4	GO:0004601; peroxidase activity; Molecular Function	GO:0006979; response to oxidative stress; Biological Process	GO:0020037; heme binding; Molecular Function	GO:0055114; oxidation-reduction process; Biological Process
CCG000673.1	2	GO:0004553; hydrolase activity, hydrolyzing O-glycosyl compounds; Molecular Function	GO:0005975; carbohydrate metabolic process; Biological Process
CCG000674.1	3	GO:0003824; catalytic activity; Molecular Function	GO:0008152; metabolic process; Biological Process	GO:0016624; oxidoreductase activity, acting on the aldehyde or oxo group of donors, disulfide as acceptor; Molecular Function
CCG000679.3	1	GO:0016787; hydrolase activity; Molecular Function
CCG000681.1	1	GO:0003676; nucleic acid binding; Molecular Function
CCG000685.1	1	GO:0005515; protein binding; Molecular Function
CCG000686.1	6	GO:0005215; transporter activity; Molecular Function	GO:0006810; transport; Biological Process	GO:0016020; membrane; Cellular Component	GO:0016021; integral to membrane; Cellular Component	GO:0022891; substrate-specific transmembrane transporter activity; Molecular Function	GO:0055085; transmembrane transport; Biological Process
CCG000689.1	2	GO:0008152; metabolic process; Biological Process	GO:0016787; hydrolase activity; Molecular Function
CCG000690.1	3	GO:0006810; transport; Biological Process	GO:0016020; membrane; Cellular Component	GO:0055085; transmembrane transport; Biological Process
CCG000692.1	1	GO:0005515; protein binding; Molecular Function
CCG000696.1	1	GO:0005515; protein binding; Molecular Function
CCG000703.2	1	GO:0005515; protein binding; Molecular Function
CCG000705.1	4	GO:0004672; protein kinase activity; Molecular Function	GO:0004674; protein serine/threonine kinase activity; Molecular Function	GO:0005524; ATP binding; Molecular Function	GO:0006468; protein phosphorylation; Biological Process
CCG000709.1	1	GO:0008168; methyltransferase activity; Molecular Function
CCG000712.1	5	GO:0003824; catalytic activity; Molecular Function	GO:0005524; ATP binding; Molecular Function	GO:0016301; kinase activity; Molecular Function	GO:0016310; phosphorylation; Biological Process	GO:0016772; transferase activity, transferring phosphorus-containing groups; Molecular Function
CCG000713.1	3	GO:0006801; superoxide metabolic process; Biological Process	GO:0046872; metal ion binding; Molecular Function	GO:0055114; oxidation-reduction process; Biological Process
CCG000715.3	1	GO:0003824; catalytic activity; Molecular Function
CCG000718.1	3	GO:0004014; adenosylmethionine decarboxylase activity; Molecular Function	GO:0006597; spermine biosynthetic process; Biological Process	GO:0008295; spermidine biosynthetic process; Biological Process
CCG000798.1	1	GO:0045454; cell redox homeostasis; Biological Process
CCG000808.1	1	GO:0005515; protein binding; Molecular Function
CCG000832.1	1	GO:0005515; protein binding; Molecular Function
CCG000833.1	1	GO:0003676; nucleic acid binding; Molecular Function
CCG000835.1	2	GO:0003677; DNA binding; Molecular Function	GO:0005515; protein binding; Molecular Function
CCG000836.1	1	GO:0016021; integral to membrane; Cellular Component
CCG000837.1	8	GO:0000166; nucleotide binding; Molecular Function	GO:0005524; ATP binding; Molecular Function	GO:0006810; transport; Biological Process	GO:0016021; integral to membrane; Cellular Component	GO:0016887; ATPase activity; Molecular Function	GO:0017111; nucleoside-triphosphatase activity; Molecular Function	GO:0042626; ATPase activity, coupled to transmembrane movement of substances; Molecular Function	GO:0055085; transmembrane transport; Biological Process
CCG000838.1	4	GO:0000166; nucleotide binding; Molecular Function	GO:0005524; ATP binding; Molecular Function	GO:0016887; ATPase activity; Molecular Function	GO:0017111; nucleoside-triphosphatase activity; Molecular Function
CCG000840.1	4	GO:0005634; nucleus; Cellular Component	GO:0008270; zinc ion binding; Molecular Function	GO:0016568; chromatin modification; Biological Process	GO:0018024; histone-lysine N-methyltransferase activity; Molecular Function
CCG000842.1	4	GO:0006754; ATP biosynthetic process; Biological Process	GO:0006812; cation transport; Biological Process	GO:0015662; ATPase activity, coupled to transmembrane movement of ions, phosphorylative mechanism; Molecular Function	GO:0016020; membrane; Cellular Component
CCG000843.1	1	GO:0016020; membrane; Cellular Component
CCG000852.1	6	GO:0000166; nucleotide binding; Molecular Function	GO:0004812; aminoacyl-tRNA ligase activity; Molecular Function	GO:0005524; ATP binding; Molecular Function	GO:0005737; cytoplasm; Cellular Component	GO:0006412; translation; Biological Process	GO:0006418; tRNA aminoacylation for protein translation; Biological Process
CCG000857.1	4	GO:0003684; damaged DNA binding; Molecular Function	GO:0005634; nucleus; Cellular Component	GO:0006281; DNA repair; Biological Process	GO:0008853; exodeoxyribonuclease III activity; Molecular Function
CCG000866.1	1	GO:0003676; nucleic acid binding; Molecular Function
CCG000875.1	1	GO:0008152; metabolic process; Biological Process
CCG000876.1	5	GO:0004672; protein kinase activity; Molecular Function	GO:0004674; protein serine/threonine kinase activity; Molecular Function	GO:0005515; protein binding; Molecular Function	GO:0005524; ATP binding; Molecular Function	GO:0006468; protein phosphorylation; Biological Process
CCG000877.1	3	GO:0005634; nucleus; Cellular Component	GO:0045449; regulation of transcription; Biological Process	GO:0046983; protein dimerization activity; Molecular Function
CCG000883.1	2	GO:0003677; DNA binding; Molecular Function	GO:0005524; ATP binding; Molecular Function
CCG000936.1	2	GO:0003676; nucleic acid binding; Molecular Function	GO:0004523; ribonuclease H activity; Molecular Function
CCG000946.1	2	GO:0004806; triglyceride lipase activity; Molecular Function	GO:0006629; lipid metabolic process; Biological Process
CCG000947.1	4	GO:0000166; nucleotide binding; Molecular Function	GO:0005524; ATP binding; Molecular Function	GO:0016887; ATPase activity; Molecular Function	GO:0017111; nucleoside-triphosphatase activity; Molecular Function
CCG000951.1	5	GO:0004672; protein kinase activity; Molecular Function	GO:0004674; protein serine/threonine kinase activity; Molecular Function	GO:0005515; protein binding; Molecular Function	GO:0005524; ATP binding; Molecular Function	GO:0006468; protein phosphorylation; Biological Process
CCG000953.1	4	GO:0003779; actin binding; Molecular Function	GO:0005737; cytoplasm; Cellular Component	GO:0008290; F-actin capping protein complex; Cellular Component	GO:0030036; actin cytoskeleton organization; Biological Process
CCG000958.1	4	GO:0000166; nucleotide binding; Molecular Function	GO:0005524; ATP binding; Molecular Function	GO:0016887; ATPase activity; Molecular Function	GO:0017111; nucleoside-triphosphatase activity; Molecular Function
CCG000960.1	2	GO:0004857; enzyme inhibitor activity; Molecular Function	GO:0030599; pectinesterase activity; Molecular Function
CCG000962.1	2	GO:0003677; DNA binding; Molecular Function	GO:0045449; regulation of transcription; Biological Process
CCG000963.1	4	GO:0004601; peroxidase activity; Molecular Function	GO:0006979; response to oxidative stress; Biological Process	GO:0020037; heme binding; Molecular Function	GO:0055114; oxidation-reduction process; Biological Process
CCG000964.1	2	GO:0004553; hydrolase activity, hydrolyzing O-glycosyl compounds; Molecular Function	GO:0005975; carbohydrate metabolic process; Biological Process
CCG001085.1	1	GO:0016491; oxidoreductase activity; Molecular Function
CCG001086.1	2	GO:0005524; ATP binding; Molecular Function	GO:0016772; transferase activity, transferring phosphorus-containing groups; Molecular Function
CCG001089.1	4	GO:0004601; peroxidase activity; Molecular Function	GO:0006979; response to oxidative stress; Biological Process	GO:0020037; heme binding; Molecular Function	GO:0055114; oxidation-reduction process; Biological Process
CCG001090.1	4	GO:0004601; peroxidase activity; Molecular Function	GO:0006979; response to oxidative stress; Biological Process	GO:0020037; heme binding; Molecular Function	GO:0055114; oxidation-reduction process; Biological Process
CCG001097.2	2	GO:0008152; metabolic process; Biological Process	GO:0008415; acyltransferase activity; Molecular Function
CCG001099.1	1	GO:0016740; transferase activity; Molecular Function
CCG001100.1	1	GO:0016740; transferase activity; Molecular Function
CCG001101.1	2	GO:0003723; RNA binding; Molecular Function	GO:0006396; RNA processing; Biological Process
CCG001105.1	3	GO:0003824; catalytic activity; Molecular Function	GO:0008152; metabolic process; Biological Process	GO:0030170; pyridoxal phosphate binding; Molecular Function
CCG001119.2	2	GO:0005634; nucleus; Cellular Component	GO:0005737; cytoplasm; Cellular Component
CCG001225.1	1	GO:0003676; nucleic acid binding; Molecular Function
CCG001230.1	1	GO:0005515; protein binding; Molecular Function
CCG001232.1	1	GO:0016491; oxidoreductase activity; Molecular Function
CCG001238.1	3	GO:0000287; magnesium ion binding; Molecular Function	GO:0008897; holo-[acyl-carrier-protein] synthase activity; Molecular Function	GO:0009059; macromolecule biosynthetic process; Biological Process
CCG001244.1	1	GO:0005515; protein binding; Molecular Function
CCG001260.1	2	GO:0003677; DNA binding; Molecular Function	GO:0005515; protein binding; Molecular Function
CCG001262.1	1	GO:0005515; protein binding; Molecular Function
CCG001263.1	1	GO:0005515; protein binding; Molecular Function
CCG001264.1	1	GO:0005515; protein binding; Molecular Function
CCG001272.1	3	GO:0005215; transporter activity; Molecular Function	GO:0006857; oligopeptide transport; Biological Process	GO:0016020; membrane; Cellular Component
CCG001284.1	5	GO:0003677; DNA binding; Molecular Function	GO:0005515; protein binding; Molecular Function	GO:0006457; protein folding; Biological Process	GO:0031072; heat shock protein binding; Molecular Function	GO:0051082; unfolded protein binding; Molecular Function
CCG001323.1	2	GO:0003677; DNA binding; Molecular Function	GO:0045449; regulation of transcription; Biological Process
CCG001325.1	2	GO:0003677; DNA binding; Molecular Function	GO:0045449; regulation of transcription; Biological Process
CCG001327.1	2	GO:0003677; DNA binding; Molecular Function	GO:0045449; regulation of transcription; Biological Process
CCG001329.2	2	GO:0005515; protein binding; Molecular Function	GO:0016884; carbon-nitrogen ligase activity, with glutamine as amido-N-donor; Molecular Function
CCG001339.1	2	GO:0008152; metabolic process; Biological Process	GO:0008168; methyltransferase activity; Molecular Function
CCG001341.1	2	GO:0003677; DNA binding; Molecular Function	GO:0005515; protein binding; Molecular Function
CCG001349.1	1	GO:0016021; integral to membrane; Cellular Component
CCG001350.1	4	GO:0000786; nucleosome; Cellular Component	GO:0003677; DNA binding; Molecular Function	GO:0005634; nucleus; Cellular Component	GO:0006334; nucleosome assembly; Biological Process
CCG001365.1	4	GO:0004672; protein kinase activity; Molecular Function	GO:0004674; protein serine/threonine kinase activity; Molecular Function	GO:0005524; ATP binding; Molecular Function	GO:0006468; protein phosphorylation; Biological Process
CCG001367.1	8	GO:0003924; GTPase activity; Molecular Function	GO:0005525; GTP binding; Molecular Function	GO:0005622; intracellular; Cellular Component	GO:0006886; intracellular protein transport; Biological Process	GO:0006913; nucleocytoplasmic transport; Biological Process	GO:0007165; signal transduction; Biological Process	GO:0007264; small GTPase mediated signal transduction; Biological Process	GO:0015031; protein transport; Biological Process
CCG001368.1	2	GO:0003677; DNA binding; Molecular Function	GO:0005515; protein binding; Molecular Function
CCG001369.1	2	GO:0010181; FMN binding; Molecular Function	GO:0016491; oxidoreductase activity; Molecular Function
CCG001373.1	4	GO:0004672; protein kinase activity; Molecular Function	GO:0004674; protein serine/threonine kinase activity; Molecular Function	GO:0005524; ATP binding; Molecular Function	GO:0006468; protein phosphorylation; Biological Process
CCG001374.1	3	GO:0004672; protein kinase activity; Molecular Function	GO:0005524; ATP binding; Molecular Function	GO:0006468; protein phosphorylation; Biological Process
CCG001379.1	3	GO:0005215; transporter activity; Molecular Function	GO:0006810; transport; Biological Process	GO:0016020; membrane; Cellular Component
CCG001381.1	2	GO:0005507; copper ion binding; Molecular Function	GO:0009055; electron carrier activity; Molecular Function
CCG001389.1	3	GO:0005634; nucleus; Cellular Component	GO:0030528; transcription regulator activity; Molecular Function	GO:0045449; regulation of transcription; Biological Process
CCG001391.1	2	GO:0005488; binding; Molecular Function	GO:0005515; protein binding; Molecular Function
CCG001392.1	3	GO:0005215; transporter activity; Molecular Function	GO:0006810; transport; Biological Process	GO:0016020; membrane; Cellular Component
CCG001399.1	1	GO:0031072; heat shock protein binding; Molecular Function
CCG001403.1	5	GO:0005524; ATP binding; Molecular Function	GO:0008270; zinc ion binding; Molecular Function	GO:0016307; phosphatidylinositol phosphate kinase activity; Molecular Function	GO:0044267; cellular protein metabolic process; Biological Process	GO:0046488; phosphatidylinositol metabolic process; Biological Process
CCG001407.1	5	GO:0000151; ubiquitin ligase complex; Cellular Component	GO:0004842; ubiquitin-protein ligase activity; Molecular Function	GO:0005488; binding; Molecular Function	GO:0005515; protein binding; Molecular Function	GO:0016567; protein ubiquitination; Biological Process
CCG001414.1	3	GO:0004470; malic enzyme activity; Molecular Function	GO:0006108; malate metabolic process; Biological Process	GO:0016616; oxidoreductase activity, acting on the CH-OH group of donors, NAD or NADP as acceptor; Molecular Function
CCG001415.1	3	GO:0005507; copper ion binding; Molecular Function	GO:0016491; oxidoreductase activity; Molecular Function	GO:0055114; oxidation-reduction process; Biological Process
CCG001417.1	3	GO:0005507; copper ion binding; Molecular Function	GO:0016491; oxidoreductase activity; Molecular Function	GO:0055114; oxidation-reduction process; Biological Process
CCG001423.1	2	GO:0030001; metal ion transport; Biological Process	GO:0046872; metal ion binding; Molecular Function
CCG001424.1	2	GO:0004553; hydrolase activity, hydrolyzing O-glycosyl compounds; Molecular Function	GO:0005975; carbohydrate metabolic process; Biological Process
CCG001425.1	2	GO:0004553; hydrolase activity, hydrolyzing O-glycosyl compounds; Molecular Function	GO:0005975; carbohydrate metabolic process; Biological Process
CCG001426.1	2	GO:0030001; metal ion transport; Biological Process	GO:0046872; metal ion binding; Molecular Function
CCG001436.1	2	GO:0008375; acetylglucosaminyltransferase activity; Molecular Function	GO:0016020; membrane; Cellular Component
CCG001443.1	2	GO:0005779; integral to peroxisomal membrane; Cellular Component	GO:0007031; peroxisome organization; Biological Process
CCG001450.1	2	GO:0016021; integral to membrane; Cellular Component	GO:0055085; transmembrane transport; Biological Process
CCG001459.1	4	GO:0003677; DNA binding; Molecular Function	GO:0005524; ATP binding; Molecular Function	GO:0006259; DNA metabolic process; Biological Process	GO:0008094; DNA-dependent ATPase activity; Molecular Function
CCG001460.1	3	GO:0003735; structural constituent of ribosome; Molecular Function	GO:0005840; ribosome; Cellular Component	GO:0006412; translation; Biological Process
CCG001462.1	3	GO:0005488; binding; Molecular Function	GO:0005515; protein binding; Molecular Function	GO:0016070; RNA metabolic process; Biological Process
CCG001476.1	1	GO:0003676; nucleic acid binding; Molecular Function
CCG001478.1	1	GO:0003676; nucleic acid binding; Molecular Function
CCG001488.1	4	GO:0004672; protein kinase activity; Molecular Function	GO:0004674; protein serine/threonine kinase activity; Molecular Function	GO:0005524; ATP binding; Molecular Function	GO:0006468; protein phosphorylation; Biological Process
CCG001492.1	4	GO:0003700; sequence-specific DNA binding transcription factor activity; Molecular Function	GO:0005634; nucleus; Cellular Component	GO:0006355; regulation of transcription, DNA-dependent; Biological Process	GO:0043565; sequence-specific DNA binding; Molecular Function
CCG001493.1	3	GO:0006486; protein glycosylation; Biological Process	GO:0008417; fucosyltransferase activity; Molecular Function	GO:0016020; membrane; Cellular Component
CCG001495.1	4	GO:0016491; oxidoreductase activity; Molecular Function	GO:0020037; heme binding; Molecular Function	GO:0051536; iron-sulfur cluster binding; Molecular Function	GO:0055114; oxidation-reduction process; Biological Process
CCG001497.1	5	GO:0004497; monooxygenase activity; Molecular Function	GO:0005506; iron ion binding; Molecular Function	GO:0009055; electron carrier activity; Molecular Function	GO:0020037; heme binding; Molecular Function	GO:0055114; oxidation-reduction process; Biological Process
CCG001500.2	1	GO:0016021; integral to membrane; Cellular Component
CCG001501.1	3	GO:0003677; DNA binding; Molecular Function	GO:0003700; sequence-specific DNA binding transcription factor activity; Molecular Function	GO:0006355; regulation of transcription, DNA-dependent; Biological Process
CCG001545.1	11	GO:0000155; two-component sensor activity; Molecular Function	GO:0000156; two-component response regulator activity; Molecular Function	GO:0000160; two-component signal transduction system (phosphorelay); Biological Process	GO:0004673; protein histidine kinase activity; Molecular Function	GO:0004871; signal transducer activity; Molecular Function	GO:0005515; protein binding; Molecular Function	GO:0005524; ATP binding; Molecular Function	GO:0006355; regulation of transcription, DNA-dependent; Biological Process	GO:0007165; signal transduction; Biological Process	GO:0016020; membrane; Cellular Component	GO:0018106; peptidyl-histidine phosphorylation; Biological Process
CCG001547.1	2	GO:0005622; intracellular; Cellular Component	GO:0008270; zinc ion binding; Molecular Function
CCG001552.1	4	GO:0004672; protein kinase activity; Molecular Function	GO:0004674; protein serine/threonine kinase activity; Molecular Function	GO:0005524; ATP binding; Molecular Function	GO:0006468; protein phosphorylation; Biological Process
CCG001554.1	4	GO:0004497; monooxygenase activity; Molecular Function	GO:0005506; iron ion binding; Molecular Function	GO:0009055; electron carrier activity; Molecular Function	GO:0020037; heme binding; Molecular Function
CCG001555.1	3	GO:0016020; membrane; Cellular Component	GO:0016760; cellulose synthase (UDP-forming) activity; Molecular Function	GO:0030244; cellulose biosynthetic process; Biological Process
CCG001558.1	1	GO:0005515; protein binding; Molecular Function
CCG001561.1	4	GO:0003735; structural constituent of ribosome; Molecular Function	GO:0005622; intracellular; Cellular Component	GO:0005840; ribosome; Cellular Component	GO:0006414; translational elongation; Biological Process
CCG001611.1	2	GO:0004190; aspartic-type endopeptidase activity; Molecular Function	GO:0006508; proteolysis; Biological Process
CCG001614.1	1	GO:0005529; sugar binding; Molecular Function
CCG001615.1	1	GO:0016020; membrane; Cellular Component
CCG001616.2	1	GO:0003676; nucleic acid binding; Molecular Function
CCG001620.1	3	GO:0005622; intracellular; Cellular Component	GO:0006464; protein modification process; Biological Process	GO:0016881; acid-amino acid ligase activity; Molecular Function
CCG001621.1	2	GO:0006629; lipid metabolic process; Biological Process	GO:0016788; hydrolase activity, acting on ester bonds; Molecular Function
CCG001622.1	5	GO:0003824; catalytic activity; Molecular Function	GO:0004794; L-threonine ammonia-lyase activity; Molecular Function	GO:0008152; metabolic process; Biological Process	GO:0009097; isoleucine biosynthetic process; Biological Process	GO:0030170; pyridoxal phosphate binding; Molecular Function
CCG001623.1	2	GO:0000272; polysaccharide catabolic process; Biological Process	GO:0016161; beta-amylase activity; Molecular Function
CCG001628.1	2	GO:0003676; nucleic acid binding; Molecular Function	GO:0005515; protein binding; Molecular Function
CCG001629.1	5	GO:0004497; monooxygenase activity; Molecular Function	GO:0005506; iron ion binding; Molecular Function	GO:0009055; electron carrier activity; Molecular Function	GO:0020037; heme binding; Molecular Function	GO:0055114; oxidation-reduction process; Biological Process
CCG001633.1	2	GO:0003676; nucleic acid binding; Molecular Function	GO:0003723; RNA binding; Molecular Function
CCG001636.1	1	GO:0016020; membrane; Cellular Component
CCG001637.1	1	GO:0016020; membrane; Cellular Component
CCG001641.1	1	GO:0016021; integral to membrane; Cellular Component
CCG001643.1	4	GO:0004672; protein kinase activity; Molecular Function	GO:0004674; protein serine/threonine kinase activity; Molecular Function	GO:0005524; ATP binding; Molecular Function	GO:0006468; protein phosphorylation; Biological Process
CCG001644.1	4	GO:0003677; DNA binding; Molecular Function	GO:0003700; sequence-specific DNA binding transcription factor activity; Molecular Function	GO:0005634; nucleus; Cellular Component	GO:0045449; regulation of transcription; Biological Process
CCG001647.2	4	GO:0004672; protein kinase activity; Molecular Function	GO:0004674; protein serine/threonine kinase activity; Molecular Function	GO:0005524; ATP binding; Molecular Function	GO:0006468; protein phosphorylation; Biological Process
CCG001653.1	2	GO:0008152; metabolic process; Biological Process	GO:0008415; acyltransferase activity; Molecular Function
CCG001656.1	1	GO:0006370; mRNA capping; Biological Process
CCG001657.1	5	GO:0000287; magnesium ion binding; Molecular Function	GO:0003824; catalytic activity; Molecular Function	GO:0004743; pyruvate kinase activity; Molecular Function	GO:0006096; glycolysis; Biological Process	GO:0030955; potassium ion binding; Molecular Function
CCG001659.1	2	GO:0004871; signal transducer activity; Molecular Function	GO:0009416; response to light stimulus; Biological Process
CCG001661.1	1	GO:0005515; protein binding; Molecular Function
CCG001662.1	1	GO:0008652; cellular amino acid biosynthetic process; Biological Process
CCG001663.1	5	GO:0004672; protein kinase activity; Molecular Function	GO:0004674; protein serine/threonine kinase activity; Molecular Function	GO:0005515; protein binding; Molecular Function	GO:0005524; ATP binding; Molecular Function	GO:0006468; protein phosphorylation; Biological Process
CCG001667.1	2	GO:0016311; dephosphorylation; Biological Process	GO:0016791; phosphatase activity; Molecular Function
CCG001671.1	3	GO:0005529; sugar binding; Molecular Function	GO:0005975; carbohydrate metabolic process; Biological Process	GO:0016740; transferase activity; Molecular Function
CCG001672.1	2	GO:0005515; protein binding; Molecular Function	GO:0008270; zinc ion binding; Molecular Function
CCG001673.1	2	GO:0005515; protein binding; Molecular Function	GO:0008270; zinc ion binding; Molecular Function
CCG001675.1	5	GO:0003676; nucleic acid binding; Molecular Function	GO:0003677; DNA binding; Molecular Function	GO:0005524; ATP binding; Molecular Function	GO:0008270; zinc ion binding; Molecular Function	GO:0016818; hydrolase activity, acting on acid anhydrides, in phosphorus-containing anhydrides; Molecular Function
CCG001677.1	1	GO:0003677; DNA binding; Molecular Function
CCG001678.1	1	GO:0005515; protein binding; Molecular Function
CCG001689.1	4	GO:0003676; nucleic acid binding; Molecular Function	GO:0003723; RNA binding; Molecular Function	GO:0005634; nucleus; Cellular Component	GO:0008270; zinc ion binding; Molecular Function
CCG001690.1	2	GO:0005622; intracellular; Cellular Component	GO:0008270; zinc ion binding; Molecular Function
CCG001706.1	4	GO:0004672; protein kinase activity; Molecular Function	GO:0004674; protein serine/threonine kinase activity; Molecular Function	GO:0005524; ATP binding; Molecular Function	GO:0006468; protein phosphorylation; Biological Process
CCG001708.1	2	GO:0005622; intracellular; Cellular Component	GO:0008270; zinc ion binding; Molecular Function
CCG001719.1	2	GO:0000176; nuclear exosome (RNase complex); Cellular Component	GO:0006396; RNA processing; Biological Process
CCG001722.1	5	GO:0000166; nucleotide binding; Molecular Function	GO:0003676; nucleic acid binding; Molecular Function	GO:0003824; catalytic activity; Molecular Function	GO:0005622; intracellular; Cellular Component	GO:0044237; cellular metabolic process; Biological Process
CCG001724.1	2	GO:0003725; double-stranded RNA binding; Molecular Function	GO:0005622; intracellular; Cellular Component
CCG001731.1	2	GO:0016021; integral to membrane; Cellular Component	GO:0055085; transmembrane transport; Biological Process
CCG001739.1	2	GO:0004252; serine-type endopeptidase activity; Molecular Function	GO:0006508; proteolysis; Biological Process
CCG001741.1	2	GO:0006508; proteolysis; Biological Process	GO:0008236; serine-type peptidase activity; Molecular Function
CCG001817.1	6	GO:0003824; catalytic activity; Molecular Function	GO:0006633; fatty acid biosynthetic process; Biological Process	GO:0008152; metabolic process; Biological Process	GO:0008610; lipid biosynthetic process; Biological Process	GO:0016020; membrane; Cellular Component	GO:0016747; transferase activity, transferring acyl groups other than amino-acyl groups; Molecular Function
CCG001818.1	5	GO:0000151; ubiquitin ligase complex; Cellular Component	GO:0004842; ubiquitin-protein ligase activity; Molecular Function	GO:0005488; binding; Molecular Function	GO:0005515; protein binding; Molecular Function	GO:0016567; protein ubiquitination; Biological Process
CCG001819.1	1	GO:0003998; acylphosphatase activity; Molecular Function
CCG001821.2	2	GO:0006904; vesicle docking involved in exocytosis; Biological Process	GO:0016192; vesicle-mediated transport; Biological Process
CCG001824.1	6	GO:0000166; nucleotide binding; Molecular Function	GO:0004812; aminoacyl-tRNA ligase activity; Molecular Function	GO:0005524; ATP binding; Molecular Function	GO:0005737; cytoplasm; Cellular Component	GO:0006412; translation; Biological Process	GO:0006418; tRNA aminoacylation for protein translation; Biological Process
CCG001828.2	5	GO:0004368; glycerol-3-phosphate dehydrogenase activity; Molecular Function	GO:0006072; glycerol-3-phosphate metabolic process; Biological Process	GO:0009331; glycerol-3-phosphate dehydrogenase complex; Cellular Component	GO:0016491; oxidoreductase activity; Molecular Function	GO:0055114; oxidation-reduction process; Biological Process
CCG001839.1	2	GO:0005524; ATP binding; Molecular Function	GO:0016887; ATPase activity; Molecular Function
CCG001841.1	4	GO:0000166; nucleotide binding; Molecular Function	GO:0005488; binding; Molecular Function	GO:0005524; ATP binding; Molecular Function	GO:0017111; nucleoside-triphosphatase activity; Molecular Function
CCG001843.1	3	GO:0000166; nucleotide binding; Molecular Function	GO:0005524; ATP binding; Molecular Function	GO:0017111; nucleoside-triphosphatase activity; Molecular Function
CCG001844.1	4	GO:0000166; nucleotide binding; Molecular Function	GO:0005488; binding; Molecular Function	GO:0005524; ATP binding; Molecular Function	GO:0017111; nucleoside-triphosphatase activity; Molecular Function
CCG001846.1	2	GO:0004806; triglyceride lipase activity; Molecular Function	GO:0006629; lipid metabolic process; Biological Process
CCG001852.1	1	GO:0008270; zinc ion binding; Molecular Function
CCG001858.1	1	GO:0016021; integral to membrane; Cellular Component
CCG001859.1	2	GO:0003723; RNA binding; Molecular Function	GO:0005488; binding; Molecular Function
CCG001865.1	4	GO:0004672; protein kinase activity; Molecular Function	GO:0004674; protein serine/threonine kinase activity; Molecular Function	GO:0005524; ATP binding; Molecular Function	GO:0006468; protein phosphorylation; Biological Process
CCG001873.1	2	GO:0008152; metabolic process; Biological Process	GO:0016787; hydrolase activity; Molecular Function
CCG001884.1	3	GO:0003777; microtubule motor activity; Molecular Function	GO:0005524; ATP binding; Molecular Function	GO:0007018; microtubule-based movement; Biological Process
CCG001885.1	4	GO:0004672; protein kinase activity; Molecular Function	GO:0004674; protein serine/threonine kinase activity; Molecular Function	GO:0005524; ATP binding; Molecular Function	GO:0006468; protein phosphorylation; Biological Process
CCG001893.1	2	GO:0003779; actin binding; Molecular Function	GO:0005622; intracellular; Cellular Component
CCG001897.1	2	GO:0003677; DNA binding; Molecular Function	GO:0005515; protein binding; Molecular Function
CCG001908.1	1	GO:0045735; nutrient reservoir activity; Molecular Function
CCG001914.1	5	GO:0000151; ubiquitin ligase complex; Cellular Component	GO:0004842; ubiquitin-protein ligase activity; Molecular Function	GO:0005488; binding; Molecular Function	GO:0005515; protein binding; Molecular Function	GO:0016567; protein ubiquitination; Biological Process
CCG001915.1	6	GO:0005198; structural molecule activity; Molecular Function	GO:0005488; binding; Molecular Function	GO:0006886; intracellular protein transport; Biological Process	GO:0016192; vesicle-mediated transport; Biological Process	GO:0030117; membrane coat; Cellular Component	GO:0030126; COPI vesicle coat; Cellular Component
CCG001918.1	2	GO:0006520; cellular amino acid metabolic process; Biological Process	GO:0016829; lyase activity; Molecular Function
CCG001925.1	3	GO:0003677; DNA binding; Molecular Function	GO:0005515; protein binding; Molecular Function	GO:0005634; nucleus; Cellular Component
CCG001927.2	2	GO:0003677; DNA binding; Molecular Function	GO:0045449; regulation of transcription; Biological Process
CCG001929.1	1	GO:0003676; nucleic acid binding; Molecular Function
CCG001930.1	1	GO:0008168; methyltransferase activity; Molecular Function
CCG001982.2	10	GO:0003676; nucleic acid binding; Molecular Function	GO:0003723; RNA binding; Molecular Function	GO:0003725; double-stranded RNA binding; Molecular Function	GO:0004386; helicase activity; Molecular Function	GO:0004525; ribonuclease III activity; Molecular Function	GO:0005515; protein binding; Molecular Function	GO:0005524; ATP binding; Molecular Function	GO:0005622; intracellular; Cellular Component	GO:0006396; RNA processing; Biological Process	GO:0016891; endoribonuclease activity, producing 5'-phosphomonoesters; Molecular Function
CCG002029.1	3	GO:0003676; nucleic acid binding; Molecular Function	GO:0005622; intracellular; Cellular Component	GO:0006810; transport; Biological Process
CCG002031.2	1	GO:0004553; hydrolase activity, hydrolyzing O-glycosyl compounds; Molecular Function
CCG002032.1	5	GO:0003779; actin binding; Molecular Function	GO:0006470; protein dephosphorylation; Biological Process	GO:0008138; protein tyrosine/serine/threonine phosphatase activity; Molecular Function	GO:0016311; dephosphorylation; Biological Process	GO:0016791; phosphatase activity; Molecular Function
CCG002034.2	4	GO:0006812; cation transport; Biological Process	GO:0008324; cation transmembrane transporter activity; Molecular Function	GO:0016020; membrane; Cellular Component	GO:0055085; transmembrane transport; Biological Process
CCG002037.2	2	GO:0004013; adenosylhomocysteinase activity; Molecular Function	GO:0006730; one-carbon metabolic process; Biological Process
CCG002038.1	4	GO:0003677; DNA binding; Molecular Function	GO:0005524; ATP binding; Molecular Function	GO:0006259; DNA metabolic process; Biological Process	GO:0008094; DNA-dependent ATPase activity; Molecular Function
CCG002041.1	4	GO:0004601; peroxidase activity; Molecular Function	GO:0006979; response to oxidative stress; Biological Process	GO:0020037; heme binding; Molecular Function	GO:0055114; oxidation-reduction process; Biological Process
CCG002043.1	6	GO:0003824; catalytic activity; Molecular Function	GO:0006633; fatty acid biosynthetic process; Biological Process	GO:0008152; metabolic process; Biological Process	GO:0008610; lipid biosynthetic process; Biological Process	GO:0016020; membrane; Cellular Component	GO:0016747; transferase activity, transferring acyl groups other than amino-acyl groups; Molecular Function
CCG002045.1	1	GO:0005515; protein binding; Molecular Function
CCG002053.1	3	GO:0003676; nucleic acid binding; Molecular Function	GO:0005515; protein binding; Molecular Function	GO:0005634; nucleus; Cellular Component
CCG002054.2	3	GO:0003824; catalytic activity; Molecular Function	GO:0044237; cellular metabolic process; Biological Process	GO:0050662; coenzyme binding; Molecular Function
CCG002059.1	6	GO:0003824; catalytic activity; Molecular Function	GO:0006633; fatty acid biosynthetic process; Biological Process	GO:0008152; metabolic process; Biological Process	GO:0008610; lipid biosynthetic process; Biological Process	GO:0016020; membrane; Cellular Component	GO:0016747; transferase activity, transferring acyl groups other than amino-acyl groups; Molecular Function
CCG002061.1	1	GO:0005515; protein binding; Molecular Function
CCG002063.1	1	GO:0016787; hydrolase activity; Molecular Function
CCG002064.1	1	GO:0005515; protein binding; Molecular Function
CCG002075.1	1	GO:0016021; integral to membrane; Cellular Component
CCG002078.1	1	GO:0003676; nucleic acid binding; Molecular Function
CCG002080.1	1	GO:0005515; protein binding; Molecular Function
CCG002091.1	1	GO:0005488; binding; Molecular Function
CCG002092.1	8	GO:0003824; catalytic activity; Molecular Function	GO:0005524; ATP binding; Molecular Function	GO:0006754; ATP biosynthetic process; Biological Process	GO:0006812; cation transport; Biological Process	GO:0008152; metabolic process; Biological Process	GO:0015662; ATPase activity, coupled to transmembrane movement of ions, phosphorylative mechanism; Molecular Function	GO:0016020; membrane; Cellular Component	GO:0016820; hydrolase activity, acting on acid anhydrides, catalyzing transmembrane movement of substances; Molecular Function
CCG002093.1	5	GO:0000166; nucleotide binding; Molecular Function	GO:0005524; ATP binding; Molecular Function	GO:0016020; membrane; Cellular Component	GO:0016887; ATPase activity; Molecular Function	GO:0017111; nucleoside-triphosphatase activity; Molecular Function
CCG002095.1	2	GO:0003676; nucleic acid binding; Molecular Function	GO:0008270; zinc ion binding; Molecular Function
CCG002097.2	7	GO:0000139; Golgi membrane; Cellular Component	GO:0005488; binding; Molecular Function	GO:0005737; cytoplasm; Cellular Component	GO:0006886; intracellular protein transport; Biological Process	GO:0008565; protein transporter activity; Molecular Function	GO:0016020; membrane; Cellular Component	GO:0048280; vesicle fusion with Golgi apparatus; Biological Process
CCG002102.1	1	GO:0005515; protein binding; Molecular Function
CCG002110.1	9	GO:0004601; peroxidase activity; Molecular Function	GO:0005506; iron ion binding; Molecular Function	GO:0009055; electron carrier activity; Molecular Function	GO:0016020; membrane; Cellular Component	GO:0016021; integral to membrane; Cellular Component	GO:0016491; oxidoreductase activity; Molecular Function	GO:0050660; flavin adenine dinucleotide binding; Molecular Function	GO:0050664; oxidoreductase activity, acting on NADH or NADPH, oxygen as acceptor; Molecular Function	GO:0055114; oxidation-reduction process; Biological Process
CCG002119.1	1	GO:0005515; protein binding; Molecular Function
CCG002123.1	1	GO:0003824; catalytic activity; Molecular Function
CCG002127.1	2	GO:0005515; protein binding; Molecular Function	GO:0008270; zinc ion binding; Molecular Function
CCG002130.1	3	GO:0005097; Rab GTPase activator activity; Molecular Function	GO:0005622; intracellular; Cellular Component	GO:0032313; regulation of Rab GTPase activity; Biological Process
CCG002131.1	1	GO:0003676; nucleic acid binding; Molecular Function
CCG002134.1	4	GO:0004672; protein kinase activity; Molecular Function	GO:0004674; protein serine/threonine kinase activity; Molecular Function	GO:0005524; ATP binding; Molecular Function	GO:0006468; protein phosphorylation; Biological Process
CCG002135.1	3	GO:0003700; sequence-specific DNA binding transcription factor activity; Molecular Function	GO:0043565; sequence-specific DNA binding; Molecular Function	GO:0045449; regulation of transcription; Biological Process
CCG002138.1	1	GO:0005515; protein binding; Molecular Function
CCG002144.1	1	GO:0005515; protein binding; Molecular Function
CCG002148.1	3	GO:0003723; RNA binding; Molecular Function	GO:0003964; RNA-directed DNA polymerase activity; Molecular Function	GO:0006278; RNA-dependent DNA replication; Biological Process
CCG002152.1	4	GO:0006812; cation transport; Biological Process	GO:0015299; solute:hydrogen antiporter activity; Molecular Function	GO:0016021; integral to membrane; Cellular Component	GO:0055085; transmembrane transport; Biological Process
CCG002153.1	2	GO:0004553; hydrolase activity, hydrolyzing O-glycosyl compounds; Molecular Function	GO:0005975; carbohydrate metabolic process; Biological Process
CCG002156.1	4	GO:0003676; nucleic acid binding; Molecular Function	GO:0004386; helicase activity; Molecular Function	GO:0005524; ATP binding; Molecular Function	GO:0008026; ATP-dependent helicase activity; Molecular Function
CCG002182.1	6	GO:0003824; catalytic activity; Molecular Function	GO:0006633; fatty acid biosynthetic process; Biological Process	GO:0008152; metabolic process; Biological Process	GO:0008610; lipid biosynthetic process; Biological Process	GO:0016020; membrane; Cellular Component	GO:0016747; transferase activity, transferring acyl groups other than amino-acyl groups; Molecular Function
CCG002183.1	6	GO:0003824; catalytic activity; Molecular Function	GO:0006633; fatty acid biosynthetic process; Biological Process	GO:0008152; metabolic process; Biological Process	GO:0008610; lipid biosynthetic process; Biological Process	GO:0016020; membrane; Cellular Component	GO:0016747; transferase activity, transferring acyl groups other than amino-acyl groups; Molecular Function
CCG002184.1	2	GO:0004564; beta-fructofuranosidase activity; Molecular Function	GO:0004575; sucrose alpha-glucosidase activity; Molecular Function
CCG002187.1	6	GO:0000166; nucleotide binding; Molecular Function	GO:0003677; DNA binding; Molecular Function	GO:0005524; ATP binding; Molecular Function	GO:0006260; DNA replication; Biological Process	GO:0006270; DNA-dependent DNA replication initiation; Biological Process	GO:0017111; nucleoside-triphosphatase activity; Molecular Function
CCG002193.1	2	GO:0006508; proteolysis; Biological Process	GO:0008234; cysteine-type peptidase activity; Molecular Function
CCG002195.1	4	GO:0003702; RNA polymerase II transcription factor activity; Molecular Function	GO:0005524; ATP binding; Molecular Function	GO:0005674; transcription factor TFIIF complex; Cellular Component	GO:0006367; transcription initiation from RNA polymerase II promoter; Biological Process
CCG002196.2	1	GO:0016020; membrane; Cellular Component
CCG002203.1	1	GO:0005515; protein binding; Molecular Function
CCG002217.2	4	GO:0000287; magnesium ion binding; Molecular Function	GO:0004427; inorganic diphosphatase activity; Molecular Function	GO:0005737; cytoplasm; Cellular Component	GO:0006796; phosphate metabolic process; Biological Process
CCG002218.1	3	GO:0003777; microtubule motor activity; Molecular Function	GO:0005524; ATP binding; Molecular Function	GO:0007018; microtubule-based movement; Biological Process
CCG002219.1	3	GO:0003777; microtubule motor activity; Molecular Function	GO:0005524; ATP binding; Molecular Function	GO:0007018; microtubule-based movement; Biological Process
CCG002221.1	1	GO:0003723; RNA binding; Molecular Function
CCG002227.1	1	GO:0005515; protein binding; Molecular Function
CCG002239.1	3	GO:0003700; sequence-specific DNA binding transcription factor activity; Molecular Function	GO:0043565; sequence-specific DNA binding; Molecular Function	GO:0045449; regulation of transcription; Biological Process
CCG002259.1	4	GO:0005516; calmodulin binding; Molecular Function	GO:0009522; photosystem I; Cellular Component	GO:0015979; photosynthesis; Biological Process	GO:0042651; thylakoid membrane; Cellular Component
CCG002266.1	3	GO:0003676; nucleic acid binding; Molecular Function	GO:0008168; methyltransferase activity; Molecular Function	GO:0032259; methylation; Biological Process
CCG002267.1	1	GO:0008612; peptidyl-lysine modification to hypusine; Biological Process
CCG002272.1	1	GO:0005515; protein binding; Molecular Function
CCG002275.1	4	GO:0003700; sequence-specific DNA binding transcription factor activity; Molecular Function	GO:0005515; protein binding; Molecular Function	GO:0006355; regulation of transcription, DNA-dependent; Biological Process	GO:0043565; sequence-specific DNA binding; Molecular Function
CCG002276.1	3	GO:0005634; nucleus; Cellular Component	GO:0030528; transcription regulator activity; Molecular Function	GO:0045449; regulation of transcription; Biological Process
CCG002279.3	1	GO:0055085; transmembrane transport; Biological Process
CCG002281.1	2	GO:0008152; metabolic process; Biological Process	GO:0008415; acyltransferase activity; Molecular Function
CCG002289.2	1	GO:0005515; protein binding; Molecular Function
CCG002296.1	2	GO:0005795; Golgi stack; Cellular Component	GO:0008378; galactosyltransferase activity; Molecular Function
CCG002297.1	2	GO:0004222; metalloendopeptidase activity; Molecular Function	GO:0006508; proteolysis; Biological Process
CCG002300.1	5	GO:0004672; protein kinase activity; Molecular Function	GO:0004674; protein serine/threonine kinase activity; Molecular Function	GO:0005515; protein binding; Molecular Function	GO:0005524; ATP binding; Molecular Function	GO:0006468; protein phosphorylation; Biological Process
CCG002301.1	4	GO:0004672; protein kinase activity; Molecular Function	GO:0004674; protein serine/threonine kinase activity; Molecular Function	GO:0005524; ATP binding; Molecular Function	GO:0006468; protein phosphorylation; Biological Process
CCG002302.1	1	GO:0005515; protein binding; Molecular Function
CCG002303.1	5	GO:0004672; protein kinase activity; Molecular Function	GO:0004674; protein serine/threonine kinase activity; Molecular Function	GO:0005515; protein binding; Molecular Function	GO:0005524; ATP binding; Molecular Function	GO:0006468; protein phosphorylation; Biological Process
CCG002305.1	3	GO:0003824; catalytic activity; Molecular Function	GO:0005975; carbohydrate metabolic process; Biological Process	GO:0030246; carbohydrate binding; Molecular Function
CCG002306.1	5	GO:0005198; structural molecule activity; Molecular Function	GO:0006886; intracellular protein transport; Biological Process	GO:0016192; vesicle-mediated transport; Biological Process	GO:0030130; clathrin coat of trans-Golgi network vesicle; Cellular Component	GO:0030132; clathrin coat of coated pit; Cellular Component
CCG002307.1	4	GO:0004672; protein kinase activity; Molecular Function	GO:0004674; protein serine/threonine kinase activity; Molecular Function	GO:0005524; ATP binding; Molecular Function	GO:0006468; protein phosphorylation; Biological Process
CCG002308.1	2	GO:0003676; nucleic acid binding; Molecular Function	GO:0008270; zinc ion binding; Molecular Function
CCG002312.1	4	GO:0006810; transport; Biological Process	GO:0008519; ammonium transmembrane transporter activity; Molecular Function	GO:0016020; membrane; Cellular Component	GO:0055085; transmembrane transport; Biological Process
CCG002313.1	2	GO:0003677; DNA binding; Molecular Function	GO:0005515; protein binding; Molecular Function
CCG002316.1	1	GO:0005515; protein binding; Molecular Function
CCG002317.1	1	GO:0005515; protein binding; Molecular Function
CCG002319.1	5	GO:0000166; nucleotide binding; Molecular Function	GO:0005524; ATP binding; Molecular Function	GO:0016020; membrane; Cellular Component	GO:0016887; ATPase activity; Molecular Function	GO:0017111; nucleoside-triphosphatase activity; Molecular Function
CCG002321.1	5	GO:0000166; nucleotide binding; Molecular Function	GO:0005524; ATP binding; Molecular Function	GO:0016020; membrane; Cellular Component	GO:0016887; ATPase activity; Molecular Function	GO:0017111; nucleoside-triphosphatase activity; Molecular Function
CCG002333.2	2	GO:0003755; peptidyl-prolyl cis-trans isomerase activity; Molecular Function	GO:0006457; protein folding; Biological Process
CCG002339.1	3	GO:0005215; transporter activity; Molecular Function	GO:0006810; transport; Biological Process	GO:0016020; membrane; Cellular Component
CCG002340.1	3	GO:0005215; transporter activity; Molecular Function	GO:0006810; transport; Biological Process	GO:0016020; membrane; Cellular Component
CCG002347.2	4	GO:0003676; nucleic acid binding; Molecular Function	GO:0003677; DNA binding; Molecular Function	GO:0004386; helicase activity; Molecular Function	GO:0005524; ATP binding; Molecular Function
CCG002357.1	4	GO:0003700; sequence-specific DNA binding transcription factor activity; Molecular Function	GO:0005515; protein binding; Molecular Function	GO:0006355; regulation of transcription, DNA-dependent; Biological Process	GO:0043565; sequence-specific DNA binding; Molecular Function
CCG002361.1	3	GO:0004672; protein kinase activity; Molecular Function	GO:0005524; ATP binding; Molecular Function	GO:0006468; protein phosphorylation; Biological Process
CCG002371.1	3	GO:0003735; structural constituent of ribosome; Molecular Function	GO:0005840; ribosome; Cellular Component	GO:0006412; translation; Biological Process
CCG002372.1	2	GO:0005509; calcium ion binding; Molecular Function	GO:0005544; calcium-dependent phospholipid binding; Molecular Function
CCG002373.1	2	GO:0003723; RNA binding; Molecular Function	GO:0005488; binding; Molecular Function
CCG002377.2	1	GO:0005488; binding; Molecular Function
CCG002381.1	5	GO:0004672; protein kinase activity; Molecular Function	GO:0004674; protein serine/threonine kinase activity; Molecular Function	GO:0005509; calcium ion binding; Molecular Function	GO:0005524; ATP binding; Molecular Function	GO:0006468; protein phosphorylation; Biological Process
CCG002384.1	1	GO:0016491; oxidoreductase activity; Molecular Function
CCG002389.1	1	GO:0003824; catalytic activity; Molecular Function
CCG002396.1	3	GO:0005488; binding; Molecular Function	GO:0005515; protein binding; Molecular Function	GO:0016773; phosphotransferase activity, alcohol group as acceptor; Molecular Function
CCG002399.1	1	GO:0005488; binding; Molecular Function
CCG002401.1	3	GO:0005524; ATP binding; Molecular Function	GO:0005975; carbohydrate metabolic process; Biological Process	GO:0016773; phosphotransferase activity, alcohol group as acceptor; Molecular Function
CCG002409.1	1	GO:0005515; protein binding; Molecular Function
CCG002411.1	1	GO:0005509; calcium ion binding; Molecular Function
CCG002412.1	1	GO:0016491; oxidoreductase activity; Molecular Function
CCG002413.1	4	GO:0004601; peroxidase activity; Molecular Function	GO:0006979; response to oxidative stress; Biological Process	GO:0020037; heme binding; Molecular Function	GO:0055114; oxidation-reduction process; Biological Process
CCG002417.1	2	GO:0003755; peptidyl-prolyl cis-trans isomerase activity; Molecular Function	GO:0006457; protein folding; Biological Process
CCG002419.1	2	GO:0005488; binding; Molecular Function	GO:0005515; protein binding; Molecular Function
CCG002421.1	2	GO:0005507; copper ion binding; Molecular Function	GO:0009055; electron carrier activity; Molecular Function
CCG002483.1	2	GO:0009055; electron carrier activity; Molecular Function	GO:0051536; iron-sulfur cluster binding; Molecular Function
CCG002485.1	2	GO:0004672; protein kinase activity; Molecular Function	GO:0006468; protein phosphorylation; Biological Process
CCG002486.1	2	GO:0004553; hydrolase activity, hydrolyzing O-glycosyl compounds; Molecular Function	GO:0005975; carbohydrate metabolic process; Biological Process
CCG002505.3	2	GO:0003824; catalytic activity; Molecular Function	GO:0008152; metabolic process; Biological Process
CCG002517.1	2	GO:0008152; metabolic process; Biological Process	GO:0008168; methyltransferase activity; Molecular Function
CCG002520.2	2	GO:0008152; metabolic process; Biological Process	GO:0008168; methyltransferase activity; Molecular Function
CCG002522.2	2	GO:0004553; hydrolase activity, hydrolyzing O-glycosyl compounds; Molecular Function	GO:0005975; carbohydrate metabolic process; Biological Process
CCG002525.1	3	GO:0005618; cell wall; Cellular Component	GO:0030599; pectinesterase activity; Molecular Function	GO:0042545; cell wall modification; Biological Process
CCG002526.1	4	GO:0004857; enzyme inhibitor activity; Molecular Function	GO:0005618; cell wall; Cellular Component	GO:0030599; pectinesterase activity; Molecular Function	GO:0042545; cell wall modification; Biological Process
CCG002527.1	4	GO:0004857; enzyme inhibitor activity; Molecular Function	GO:0005618; cell wall; Cellular Component	GO:0030599; pectinesterase activity; Molecular Function	GO:0042545; cell wall modification; Biological Process
CCG002529.1	4	GO:0004177; aminopeptidase activity; Molecular Function	GO:0006508; proteolysis; Biological Process	GO:0008235; metalloexopeptidase activity; Molecular Function	GO:0009987; cellular process; Biological Process
CCG002531.1	3	GO:0003824; catalytic activity; Molecular Function	GO:0004553; hydrolase activity, hydrolyzing O-glycosyl compounds; Molecular Function	GO:0005975; carbohydrate metabolic process; Biological Process
CCG002532.1	3	GO:0003824; catalytic activity; Molecular Function	GO:0004553; hydrolase activity, hydrolyzing O-glycosyl compounds; Molecular Function	GO:0005975; carbohydrate metabolic process; Biological Process
CCG002538.1	2	GO:0004857; enzyme inhibitor activity; Molecular Function	GO:0030599; pectinesterase activity; Molecular Function
CCG002543.1	1	GO:0005515; protein binding; Molecular Function
CCG002545.2	2	GO:0003677; DNA binding; Molecular Function	GO:0005515; protein binding; Molecular Function
CCG002546.1	1	GO:0016747; transferase activity, transferring acyl groups other than amino-acyl groups; Molecular Function
CCG002558.1	2	GO:0004871; signal transducer activity; Molecular Function	GO:0009416; response to light stimulus; Biological Process
CCG002559.1	3	GO:0000166; nucleotide binding; Molecular Function	GO:0005525; GTP binding; Molecular Function	GO:0005622; intracellular; Cellular Component
CCG002564.1	1	GO:0006950; response to stress; Biological Process
CCG002566.1	3	GO:0016831; carboxy-lyase activity; Molecular Function	GO:0019752; carboxylic acid metabolic process; Biological Process	GO:0030170; pyridoxal phosphate binding; Molecular Function
CCG002568.1	1	GO:0005515; protein binding; Molecular Function
CCG002572.2	3	GO:0005215; transporter activity; Molecular Function	GO:0006857; oligopeptide transport; Biological Process	GO:0016020; membrane; Cellular Component
CCG002580.1	4	GO:0000166; nucleotide binding; Molecular Function	GO:0005524; ATP binding; Molecular Function	GO:0017111; nucleoside-triphosphatase activity; Molecular Function	GO:0019538; protein metabolic process; Biological Process
CCG002583.1	2	GO:0005524; ATP binding; Molecular Function	GO:0044267; cellular protein metabolic process; Biological Process
CCG002599.1	4	GO:0005515; protein binding; Molecular Function	GO:0005524; ATP binding; Molecular Function	GO:0006915; apoptosis; Biological Process	GO:0006952; defense response; Biological Process
CCG002612.1	1	GO:0005515; protein binding; Molecular Function
CCG002613.2	4	GO:0003677; DNA binding; Molecular Function	GO:0003899; DNA-directed RNA polymerase activity; Molecular Function	GO:0006350; transcription; Biological Process	GO:0046983; protein dimerization activity; Molecular Function
CCG002618.1	2	GO:0004197; cysteine-type endopeptidase activity; Molecular Function	GO:0006508; proteolysis; Biological Process
CCG002619.1	5	GO:0004672; protein kinase activity; Molecular Function	GO:0004674; protein serine/threonine kinase activity; Molecular Function	GO:0005524; ATP binding; Molecular Function	GO:0006468; protein phosphorylation; Biological Process	GO:0048544; recognition of pollen; Biological Process
CCG002620.1	5	GO:0004672; protein kinase activity; Molecular Function	GO:0004674; protein serine/threonine kinase activity; Molecular Function	GO:0005524; ATP binding; Molecular Function	GO:0005529; sugar binding; Molecular Function	GO:0006468; protein phosphorylation; Biological Process
CCG002622.1	5	GO:0004672; protein kinase activity; Molecular Function	GO:0004674; protein serine/threonine kinase activity; Molecular Function	GO:0005524; ATP binding; Molecular Function	GO:0005529; sugar binding; Molecular Function	GO:0006468; protein phosphorylation; Biological Process
CCG002628.1	5	GO:0000151; ubiquitin ligase complex; Cellular Component	GO:0004842; ubiquitin-protein ligase activity; Molecular Function	GO:0005488; binding; Molecular Function	GO:0005515; protein binding; Molecular Function	GO:0016567; protein ubiquitination; Biological Process
CCG002630.1	6	GO:0000166; nucleotide binding; Molecular Function	GO:0003677; DNA binding; Molecular Function	GO:0003887; DNA-directed DNA polymerase activity; Molecular Function	GO:0005524; ATP binding; Molecular Function	GO:0006260; DNA replication; Biological Process	GO:0017111; nucleoside-triphosphatase activity; Molecular Function
CCG002631.1	2	GO:0005524; ATP binding; Molecular Function	GO:0044267; cellular protein metabolic process; Biological Process
CCG002634.1	3	GO:0005524; ATP binding; Molecular Function	GO:0006915; apoptosis; Biological Process	GO:0006952; defense response; Biological Process
CCG002639.1	1	GO:0005515; protein binding; Molecular Function
CCG002641.1	1	GO:0005515; protein binding; Molecular Function
CCG002647.1	4	GO:0003824; catalytic activity; Molecular Function	GO:0006541; glutamine metabolic process; Biological Process	GO:0008242; omega peptidase activity; Molecular Function	GO:0016787; hydrolase activity; Molecular Function
CCG002648.1	4	GO:0003700; sequence-specific DNA binding transcription factor activity; Molecular Function	GO:0005634; nucleus; Cellular Component	GO:0006355; regulation of transcription, DNA-dependent; Biological Process	GO:0043565; sequence-specific DNA binding; Molecular Function
CCG002651.1	3	GO:0004672; protein kinase activity; Molecular Function	GO:0005515; protein binding; Molecular Function	GO:0006468; protein phosphorylation; Biological Process
CCG002675.1	4	GO:0000151; ubiquitin ligase complex; Cellular Component	GO:0004842; ubiquitin-protein ligase activity; Molecular Function	GO:0005488; binding; Molecular Function	GO:0016567; protein ubiquitination; Biological Process
CCG002688.1	5	GO:0004672; protein kinase activity; Molecular Function	GO:0004674; protein serine/threonine kinase activity; Molecular Function	GO:0005515; protein binding; Molecular Function	GO:0005524; ATP binding; Molecular Function	GO:0006468; protein phosphorylation; Biological Process
CCG002690.1	4	GO:0004672; protein kinase activity; Molecular Function	GO:0004674; protein serine/threonine kinase activity; Molecular Function	GO:0005524; ATP binding; Molecular Function	GO:0006468; protein phosphorylation; Biological Process
CCG002691.2	2	GO:0003677; DNA binding; Molecular Function	GO:0045449; regulation of transcription; Biological Process
CCG002694.1	2	GO:0003924; GTPase activity; Molecular Function	GO:0005525; GTP binding; Molecular Function
CCG002696.1	2	GO:0003924; GTPase activity; Molecular Function	GO:0005525; GTP binding; Molecular Function
CCG002715.1	3	GO:0000166; nucleotide binding; Molecular Function	GO:0005524; ATP binding; Molecular Function	GO:0017111; nucleoside-triphosphatase activity; Molecular Function
CCG002718.1	2	GO:0008219; cell death; Biological Process	GO:0016021; integral to membrane; Cellular Component
CCG002727.1	5	GO:0003677; DNA binding; Molecular Function	GO:0005634; nucleus; Cellular Component	GO:0006355; regulation of transcription, DNA-dependent; Biological Process	GO:0009725; response to hormone stimulus; Biological Process	GO:0045449; regulation of transcription; Biological Process
CCG002731.1	1	GO:0016747; transferase activity, transferring acyl groups other than amino-acyl groups; Molecular Function
CCG002737.1	3	GO:0008168; methyltransferase activity; Molecular Function	GO:0008171; O-methyltransferase activity; Molecular Function	GO:0046983; protein dimerization activity; Molecular Function
CCG002753.1	2	GO:0005515; protein binding; Molecular Function	GO:0008270; zinc ion binding; Molecular Function
CCG002768.1	2	GO:0006629; lipid metabolic process; Biological Process	GO:0016788; hydrolase activity, acting on ester bonds; Molecular Function
CCG002778.1	6	GO:0004970; ionotropic glutamate receptor activity; Molecular Function	GO:0005215; transporter activity; Molecular Function	GO:0005234; extracellular-glutamate-gated ion channel activity; Molecular Function	GO:0006810; transport; Biological Process	GO:0016020; membrane; Cellular Component	GO:0030288; outer membrane-bounded periplasmic space; Cellular Component
CCG002779.1	2	GO:0004553; hydrolase activity, hydrolyzing O-glycosyl compounds; Molecular Function	GO:0005975; carbohydrate metabolic process; Biological Process
CCG002792.1	2	GO:0004190; aspartic-type endopeptidase activity; Molecular Function	GO:0006508; proteolysis; Biological Process
CCG002793.1	1	GO:0005576; extracellular region; Cellular Component
CCG002810.1	2	GO:0005515; protein binding; Molecular Function	GO:0042578; phosphoric ester hydrolase activity; Molecular Function
CCG002811.1	2	GO:0004664; prephenate dehydratase activity; Molecular Function	GO:0009094; L-phenylalanine biosynthetic process; Biological Process
CCG002812.1	3	GO:0003824; catalytic activity; Molecular Function	GO:0008152; metabolic process; Biological Process	GO:0045454; cell redox homeostasis; Biological Process
CCG002814.1	2	GO:0006629; lipid metabolic process; Biological Process	GO:0016788; hydrolase activity, acting on ester bonds; Molecular Function
CCG002816.1	3	GO:0005524; ATP binding; Molecular Function	GO:0006298; mismatch repair; Biological Process	GO:0030983; mismatched DNA binding; Molecular Function
CCG002827.1	2	GO:0003677; DNA binding; Molecular Function	GO:0045449; regulation of transcription; Biological Process
CCG002828.1	2	GO:0003677; DNA binding; Molecular Function	GO:0005524; ATP binding; Molecular Function
CCG002841.1	3	GO:0008168; methyltransferase activity; Molecular Function	GO:0008171; O-methyltransferase activity; Molecular Function	GO:0046983; protein dimerization activity; Molecular Function
CCG002853.1	5	GO:0000166; nucleotide binding; Molecular Function	GO:0005524; ATP binding; Molecular Function	GO:0016020; membrane; Cellular Component	GO:0016887; ATPase activity; Molecular Function	GO:0017111; nucleoside-triphosphatase activity; Molecular Function
CCG002865.2	1	GO:0005975; carbohydrate metabolic process; Biological Process
CCG002869.1	6	GO:0000166; nucleotide binding; Molecular Function	GO:0004176; ATP-dependent peptidase activity; Molecular Function	GO:0004252; serine-type endopeptidase activity; Molecular Function	GO:0005524; ATP binding; Molecular Function	GO:0006508; proteolysis; Biological Process	GO:0017111; nucleoside-triphosphatase activity; Molecular Function
CCG002872.1	2	GO:0005515; protein binding; Molecular Function	GO:0008270; zinc ion binding; Molecular Function
CCG002876.1	4	GO:0003735; structural constituent of ribosome; Molecular Function	GO:0005622; intracellular; Cellular Component	GO:0005840; ribosome; Cellular Component	GO:0006412; translation; Biological Process
CCG002882.1	1	GO:0005515; protein binding; Molecular Function
CCG002894.1	5	GO:0006855; drug transmembrane transport; Biological Process	GO:0015238; drug transmembrane transporter activity; Molecular Function	GO:0015297; antiporter activity; Molecular Function	GO:0016020; membrane; Cellular Component	GO:0055085; transmembrane transport; Biological Process
CCG002899.1	1	GO:0005515; protein binding; Molecular Function
CCG002905.1	4	GO:0003700; sequence-specific DNA binding transcription factor activity; Molecular Function	GO:0005515; protein binding; Molecular Function	GO:0006355; regulation of transcription, DNA-dependent; Biological Process	GO:0043565; sequence-specific DNA binding; Molecular Function
CCG002908.1	1	GO:0016817; hydrolase activity, acting on acid anhydrides; Molecular Function
CCG002915.1	4	GO:0003735; structural constituent of ribosome; Molecular Function	GO:0005622; intracellular; Cellular Component	GO:0005840; ribosome; Cellular Component	GO:0006412; translation; Biological Process
CCG002917.1	4	GO:0003735; structural constituent of ribosome; Molecular Function	GO:0005622; intracellular; Cellular Component	GO:0005840; ribosome; Cellular Component	GO:0006412; translation; Biological Process
CCG002923.1	4	GO:0005515; protein binding; Molecular Function	GO:0016209; antioxidant activity; Molecular Function	GO:0016491; oxidoreductase activity; Molecular Function	GO:0045454; cell redox homeostasis; Biological Process
CCG002933.1	3	GO:0005515; protein binding; Molecular Function	GO:0005622; intracellular; Cellular Component	GO:0008270; zinc ion binding; Molecular Function
CCG002935.1	3	GO:0005215; transporter activity; Molecular Function	GO:0006857; oligopeptide transport; Biological Process	GO:0016020; membrane; Cellular Component
CCG002936.1	3	GO:0005215; transporter activity; Molecular Function	GO:0006857; oligopeptide transport; Biological Process	GO:0016020; membrane; Cellular Component
CCG002938.1	3	GO:0005215; transporter activity; Molecular Function	GO:0006857; oligopeptide transport; Biological Process	GO:0016020; membrane; Cellular Component
CCG002939.1	3	GO:0005215; transporter activity; Molecular Function	GO:0006857; oligopeptide transport; Biological Process	GO:0016020; membrane; Cellular Component
CCG002943.1	1	GO:0008610; lipid biosynthetic process; Biological Process
CCG002952.1	5	GO:0004672; protein kinase activity; Molecular Function	GO:0004674; protein serine/threonine kinase activity; Molecular Function	GO:0005515; protein binding; Molecular Function	GO:0005524; ATP binding; Molecular Function	GO:0006468; protein phosphorylation; Biological Process
CCG002954.1	5	GO:0004672; protein kinase activity; Molecular Function	GO:0004674; protein serine/threonine kinase activity; Molecular Function	GO:0005515; protein binding; Molecular Function	GO:0005524; ATP binding; Molecular Function	GO:0006468; protein phosphorylation; Biological Process
CCG002957.1	10	GO:0003723; RNA binding; Molecular Function	GO:0003735; structural constituent of ribosome; Molecular Function	GO:0003743; translation initiation factor activity; Molecular Function	GO:0004672; protein kinase activity; Molecular Function	GO:0005524; ATP binding; Molecular Function	GO:0005737; cytoplasm; Cellular Component	GO:0005840; ribosome; Cellular Component	GO:0006412; translation; Biological Process	GO:0006413; translational initiation; Biological Process	GO:0006468; protein phosphorylation; Biological Process
CCG002958.1	2	GO:0005778; peroxisomal membrane; Cellular Component	GO:0007031; peroxisome organization; Biological Process
CCG002964.1	1	GO:0005515; protein binding; Molecular Function
CCG002969.1	3	GO:0003735; structural constituent of ribosome; Molecular Function	GO:0005840; ribosome; Cellular Component	GO:0006412; translation; Biological Process
CCG002976.1	5	GO:0005515; protein binding; Molecular Function	GO:0005634; nucleus; Cellular Component	GO:0008270; zinc ion binding; Molecular Function	GO:0016568; chromatin modification; Biological Process	GO:0018024; histone-lysine N-methyltransferase activity; Molecular Function
CCG002979.1	1	GO:0008146; sulfotransferase activity; Molecular Function
CCG002981.1	1	GO:0005515; protein binding; Molecular Function
CCG002987.1	2	GO:0008152; metabolic process; Biological Process	GO:0016624; oxidoreductase activity, acting on the aldehyde or oxo group of donors, disulfide as acceptor; Molecular Function
CCG002992.1	2	GO:0005622; intracellular; Cellular Component	GO:0006396; RNA processing; Biological Process
CCG002998.1	1	GO:0005515; protein binding; Molecular Function
CCG003002.1	5	GO:0004497; monooxygenase activity; Molecular Function	GO:0005506; iron ion binding; Molecular Function	GO:0009055; electron carrier activity; Molecular Function	GO:0020037; heme binding; Molecular Function	GO:0055114; oxidation-reduction process; Biological Process
CCG003006.1	1	GO:0005488; binding; Molecular Function
CCG003016.1	3	GO:0005524; ATP binding; Molecular Function	GO:0005975; carbohydrate metabolic process; Biological Process	GO:0016773; phosphotransferase activity, alcohol group as acceptor; Molecular Function
CCG003028.1	4	GO:0004601; peroxidase activity; Molecular Function	GO:0006979; response to oxidative stress; Biological Process	GO:0020037; heme binding; Molecular Function	GO:0055114; oxidation-reduction process; Biological Process
CCG003029.1	4	GO:0004601; peroxidase activity; Molecular Function	GO:0006979; response to oxidative stress; Biological Process	GO:0020037; heme binding; Molecular Function	GO:0055114; oxidation-reduction process; Biological Process
CCG003034.1	4	GO:0004601; peroxidase activity; Molecular Function	GO:0006979; response to oxidative stress; Biological Process	GO:0020037; heme binding; Molecular Function	GO:0055114; oxidation-reduction process; Biological Process
CCG003040.1	4	GO:0004601; peroxidase activity; Molecular Function	GO:0006979; response to oxidative stress; Biological Process	GO:0020037; heme binding; Molecular Function	GO:0055114; oxidation-reduction process; Biological Process
CCG003041.1	6	GO:0000166; nucleotide binding; Molecular Function	GO:0004812; aminoacyl-tRNA ligase activity; Molecular Function	GO:0005524; ATP binding; Molecular Function	GO:0005737; cytoplasm; Cellular Component	GO:0006412; translation; Biological Process	GO:0006418; tRNA aminoacylation for protein translation; Biological Process
CCG003045.1	2	GO:0005622; intracellular; Cellular Component	GO:0008270; zinc ion binding; Molecular Function
CCG003050.1	3	GO:0003723; RNA binding; Molecular Function	GO:0006139; nucleobase, nucleoside, nucleotide and nucleic acid metabolic process; Biological Process	GO:0016788; hydrolase activity, acting on ester bonds; Molecular Function
CCG003052.1	3	GO:0003677; DNA binding; Molecular Function	GO:0003899; DNA-directed RNA polymerase activity; Molecular Function	GO:0006350; transcription; Biological Process
CCG003053.1	3	GO:0003677; DNA binding; Molecular Function	GO:0003899; DNA-directed RNA polymerase activity; Molecular Function	GO:0006350; transcription; Biological Process
CCG003054.1	3	GO:0003677; DNA binding; Molecular Function	GO:0003899; DNA-directed RNA polymerase activity; Molecular Function	GO:0006350; transcription; Biological Process
CCG003055.1	3	GO:0003677; DNA binding; Molecular Function	GO:0003899; DNA-directed RNA polymerase activity; Molecular Function	GO:0006350; transcription; Biological Process
CCG003066.2	3	GO:0005524; ATP binding; Molecular Function	GO:0016301; kinase activity; Molecular Function	GO:0016310; phosphorylation; Biological Process
CCG003067.1	1	GO:0005515; protein binding; Molecular Function
CCG003080.1	4	GO:0004672; protein kinase activity; Molecular Function	GO:0004674; protein serine/threonine kinase activity; Molecular Function	GO:0005524; ATP binding; Molecular Function	GO:0006468; protein phosphorylation; Biological Process
CCG003081.1	2	GO:0005622; intracellular; Cellular Component	GO:0008270; zinc ion binding; Molecular Function
CCG003083.2	1	GO:0005515; protein binding; Molecular Function
CCG003090.1	4	GO:0004672; protein kinase activity; Molecular Function	GO:0004674; protein serine/threonine kinase activity; Molecular Function	GO:0005524; ATP binding; Molecular Function	GO:0006468; protein phosphorylation; Biological Process
CCG003092.1	4	GO:0004672; protein kinase activity; Molecular Function	GO:0004674; protein serine/threonine kinase activity; Molecular Function	GO:0005524; ATP binding; Molecular Function	GO:0006468; protein phosphorylation; Biological Process
CCG003093.1	4	GO:0004672; protein kinase activity; Molecular Function	GO:0004674; protein serine/threonine kinase activity; Molecular Function	GO:0005524; ATP binding; Molecular Function	GO:0006468; protein phosphorylation; Biological Process
CCG003094.1	4	GO:0004672; protein kinase activity; Molecular Function	GO:0004674; protein serine/threonine kinase activity; Molecular Function	GO:0005524; ATP binding; Molecular Function	GO:0006468; protein phosphorylation; Biological Process
CCG003096.1	4	GO:0004672; protein kinase activity; Molecular Function	GO:0004674; protein serine/threonine kinase activity; Molecular Function	GO:0005524; ATP binding; Molecular Function	GO:0006468; protein phosphorylation; Biological Process
CCG003102.1	4	GO:0004672; protein kinase activity; Molecular Function	GO:0004674; protein serine/threonine kinase activity; Molecular Function	GO:0005524; ATP binding; Molecular Function	GO:0006468; protein phosphorylation; Biological Process
CCG003104.1	6	GO:0004672; protein kinase activity; Molecular Function	GO:0004674; protein serine/threonine kinase activity; Molecular Function	GO:0005509; calcium ion binding; Molecular Function	GO:0005515; protein binding; Molecular Function	GO:0005524; ATP binding; Molecular Function	GO:0006468; protein phosphorylation; Biological Process
CCG003109.3	1	GO:0003824; catalytic activity; Molecular Function
CCG003123.1	8	GO:0000785; chromatin; Cellular Component	GO:0003676; nucleic acid binding; Molecular Function	GO:0003677; DNA binding; Molecular Function	GO:0003682; chromatin binding; Molecular Function	GO:0004386; helicase activity; Molecular Function	GO:0005524; ATP binding; Molecular Function	GO:0005634; nucleus; Cellular Component	GO:0006333; chromatin assembly or disassembly; Biological Process
CCG003126.1	1	GO:0005515; protein binding; Molecular Function
CCG003128.2	1	GO:0008168; methyltransferase activity; Molecular Function
CCG003131.1	4	GO:0003676; nucleic acid binding; Molecular Function	GO:0005622; intracellular; Cellular Component	GO:0006139; nucleobase, nucleoside, nucleotide and nucleic acid metabolic process; Biological Process	GO:0008408; 3'-5' exonuclease activity; Molecular Function
CCG003134.1	2	GO:0006629; lipid metabolic process; Biological Process	GO:0008152; metabolic process; Biological Process
CCG003138.1	4	GO:0004674; protein serine/threonine kinase activity; Molecular Function	GO:0005488; binding; Molecular Function	GO:0005515; protein binding; Molecular Function	GO:0016773; phosphotransferase activity, alcohol group as acceptor; Molecular Function
CCG003145.1	4	GO:0004672; protein kinase activity; Molecular Function	GO:0004674; protein serine/threonine kinase activity; Molecular Function	GO:0005524; ATP binding; Molecular Function	GO:0006468; protein phosphorylation; Biological Process
CCG003146.1	1	GO:0055085; transmembrane transport; Biological Process
CCG003148.1	2	GO:0016020; membrane; Cellular Component	GO:0055085; transmembrane transport; Biological Process
CCG003160.1	5	GO:0003777; microtubule motor activity; Molecular Function	GO:0005515; protein binding; Molecular Function	GO:0005524; ATP binding; Molecular Function	GO:0007018; microtubule-based movement; Biological Process	GO:0008270; zinc ion binding; Molecular Function
CCG003161.1	2	GO:0005622; intracellular; Cellular Component	GO:0008270; zinc ion binding; Molecular Function
CCG003163.1	2	GO:0004553; hydrolase activity, hydrolyzing O-glycosyl compounds; Molecular Function	GO:0005975; carbohydrate metabolic process; Biological Process
CCG003176.1	2	GO:0005737; cytoplasm; Cellular Component	GO:0006457; protein folding; Biological Process
CCG003182.1	4	GO:0003700; sequence-specific DNA binding transcription factor activity; Molecular Function	GO:0005634; nucleus; Cellular Component	GO:0006355; regulation of transcription, DNA-dependent; Biological Process	GO:0043565; sequence-specific DNA binding; Molecular Function
CCG003183.1	4	GO:0004672; protein kinase activity; Molecular Function	GO:0004674; protein serine/threonine kinase activity; Molecular Function	GO:0005524; ATP binding; Molecular Function	GO:0006468; protein phosphorylation; Biological Process
CCG003190.1	3	GO:0005488; binding; Molecular Function	GO:0006886; intracellular protein transport; Biological Process	GO:0008565; protein transporter activity; Molecular Function
CCG003194.1	1	GO:0005525; GTP binding; Molecular Function
CCG003204.2	1	GO:0016747; transferase activity, transferring acyl groups other than amino-acyl groups; Molecular Function
CCG003209.1	4	GO:0004888; transmembrane receptor activity; Molecular Function	GO:0007165; signal transduction; Biological Process	GO:0031224; intrinsic to membrane; Cellular Component	GO:0045087; innate immune response; Biological Process
CCG003210.1	3	GO:0005524; ATP binding; Molecular Function	GO:0006915; apoptosis; Biological Process	GO:0006952; defense response; Biological Process
CCG003211.1	1	GO:0005515; protein binding; Molecular Function
CCG003214.1	4	GO:0000287; magnesium ion binding; Molecular Function	GO:0004743; pyruvate kinase activity; Molecular Function	GO:0006096; glycolysis; Biological Process	GO:0030955; potassium ion binding; Molecular Function
CCG003218.1	2	GO:0003677; DNA binding; Molecular Function	GO:0006355; regulation of transcription, DNA-dependent; Biological Process
CCG003219.1	2	GO:0030001; metal ion transport; Biological Process	GO:0046872; metal ion binding; Molecular Function
CCG003223.1	2	GO:0008152; metabolic process; Biological Process	GO:0016787; hydrolase activity; Molecular Function
CCG003224.1	2	GO:0008152; metabolic process; Biological Process	GO:0016787; hydrolase activity; Molecular Function
CCG003225.1	1	GO:0008270; zinc ion binding; Molecular Function
CCG003230.1	1	GO:0016020; membrane; Cellular Component
CCG003231.1	4	GO:0003735; structural constituent of ribosome; Molecular Function	GO:0005840; ribosome; Cellular Component	GO:0006412; translation; Biological Process	GO:0019843; rRNA binding; Molecular Function
CCG003233.1	5	GO:0004672; protein kinase activity; Molecular Function	GO:0004674; protein serine/threonine kinase activity; Molecular Function	GO:0005488; binding; Molecular Function	GO:0005524; ATP binding; Molecular Function	GO:0006468; protein phosphorylation; Biological Process
CCG003235.2	1	GO:0005525; GTP binding; Molecular Function
CCG003236.1	4	GO:0004672; protein kinase activity; Molecular Function	GO:0004674; protein serine/threonine kinase activity; Molecular Function	GO:0005524; ATP binding; Molecular Function	GO:0006468; protein phosphorylation; Biological Process
CCG003249.1	1	GO:0016765; transferase activity, transferring alkyl or aryl (other than methyl) groups; Molecular Function
CCG003250.1	1	GO:0005488; binding; Molecular Function
CCG003251.1	2	GO:0005488; binding; Molecular Function	GO:0005515; protein binding; Molecular Function
CCG003266.2	2	GO:0005515; protein binding; Molecular Function	GO:0008270; zinc ion binding; Molecular Function
CCG003268.3	3	GO:0006486; protein glycosylation; Biological Process	GO:0008378; galactosyltransferase activity; Molecular Function	GO:0016020; membrane; Cellular Component
CCG003269.1	3	GO:0003677; DNA binding; Molecular Function	GO:0003700; sequence-specific DNA binding transcription factor activity; Molecular Function	GO:0006355; regulation of transcription, DNA-dependent; Biological Process
CCG003273.1	4	GO:0003677; DNA binding; Molecular Function	GO:0005634; nucleus; Cellular Component	GO:0006350; transcription; Biological Process	GO:0030528; transcription regulator activity; Molecular Function
CCG003274.1	3	GO:0005524; ATP binding; Molecular Function	GO:0016020; membrane; Cellular Component	GO:0016887; ATPase activity; Molecular Function
CCG003275.1	2	GO:0006629; lipid metabolic process; Biological Process	GO:0016788; hydrolase activity, acting on ester bonds; Molecular Function
CCG003277.3	1	GO:0005515; protein binding; Molecular Function
CCG003290.1	1	GO:0003676; nucleic acid binding; Molecular Function
CCG003306.1	1	GO:0003824; catalytic activity; Molecular Function
CCG003307.1	1	GO:0006810; transport; Biological Process
CCG003308.1	1	GO:0006810; transport; Biological Process
CCG003312.1	4	GO:0004601; peroxidase activity; Molecular Function	GO:0006979; response to oxidative stress; Biological Process	GO:0020037; heme binding; Molecular Function	GO:0055114; oxidation-reduction process; Biological Process
CCG003329.1	1	GO:0005576; extracellular region; Cellular Component
CCG003343.1	2	GO:0005985; sucrose metabolic process; Biological Process	GO:0009058; biosynthetic process; Biological Process
CCG003346.1	4	GO:0003676; nucleic acid binding; Molecular Function	GO:0003723; RNA binding; Molecular Function	GO:0005634; nucleus; Cellular Component	GO:0008270; zinc ion binding; Molecular Function
CCG003367.1	1	GO:0003676; nucleic acid binding; Molecular Function
CCG003371.1	2	GO:0005515; protein binding; Molecular Function	GO:0008270; zinc ion binding; Molecular Function
CCG003390.1	2	GO:0003677; DNA binding; Molecular Function	GO:0006355; regulation of transcription, DNA-dependent; Biological Process
CCG003392.1	4	GO:0005215; transporter activity; Molecular Function	GO:0006810; transport; Biological Process	GO:0016020; membrane; Cellular Component	GO:0055085; transmembrane transport; Biological Process
CCG003393.1	2	GO:0005515; protein binding; Molecular Function	GO:0008270; zinc ion binding; Molecular Function
CCG003394.1	4	GO:0000156; two-component response regulator activity; Molecular Function	GO:0000160; two-component signal transduction system (phosphorelay); Biological Process	GO:0005515; protein binding; Molecular Function	GO:0006355; regulation of transcription, DNA-dependent; Biological Process
CCG003399.1	2	GO:0005622; intracellular; Cellular Component	GO:0008270; zinc ion binding; Molecular Function
CCG003400.1	4	GO:0003824; catalytic activity; Molecular Function	GO:0008080; N-acetyltransferase activity; Molecular Function	GO:0008152; metabolic process; Biological Process	GO:0051536; iron-sulfur cluster binding; Molecular Function
CCG003402.1	4	GO:0003735; structural constituent of ribosome; Molecular Function	GO:0005622; intracellular; Cellular Component	GO:0005840; ribosome; Cellular Component	GO:0006412; translation; Biological Process
CCG003405.1	2	GO:0003677; DNA binding; Molecular Function	GO:0005515; protein binding; Molecular Function
CCG003406.1	5	GO:0004497; monooxygenase activity; Molecular Function	GO:0005506; iron ion binding; Molecular Function	GO:0009055; electron carrier activity; Molecular Function	GO:0020037; heme binding; Molecular Function	GO:0055114; oxidation-reduction process; Biological Process
CCG003409.1	2	GO:0005515; protein binding; Molecular Function	GO:0008270; zinc ion binding; Molecular Function
CCG003415.2	2	GO:0006508; proteolysis; Biological Process	GO:0008234; cysteine-type peptidase activity; Molecular Function
CCG003417.1	4	GO:0000159; protein phosphatase type 2A complex; Cellular Component	GO:0005488; binding; Molecular Function	GO:0007165; signal transduction; Biological Process	GO:0008601; protein phosphatase type 2A regulator activity; Molecular Function
CCG003418.1	2	GO:0004222; metalloendopeptidase activity; Molecular Function	GO:0006508; proteolysis; Biological Process
CCG003424.1	1	GO:0005515; protein binding; Molecular Function
CCG003426.1	1	GO:0005515; protein binding; Molecular Function
CCG003435.2	4	GO:0000148; 1,3-beta-D-glucan synthase complex; Cellular Component	GO:0003843; 1,3-beta-D-glucan synthase activity; Molecular Function	GO:0006075; 1,3-beta-D-glucan biosynthetic process; Biological Process	GO:0016020; membrane; Cellular Component
CCG003439.1	1	GO:0016773; phosphotransferase activity, alcohol group as acceptor; Molecular Function
CCG003441.1	1	GO:0005515; protein binding; Molecular Function
CCG003442.2	2	GO:0005622; intracellular; Cellular Component	GO:0008270; zinc ion binding; Molecular Function
CCG003446.1	2	GO:0003924; GTPase activity; Molecular Function	GO:0005525; GTP binding; Molecular Function
CCG003447.1	2	GO:0003677; DNA binding; Molecular Function	GO:0045449; regulation of transcription; Biological Process
CCG003449.1	4	GO:0004672; protein kinase activity; Molecular Function	GO:0004674; protein serine/threonine kinase activity; Molecular Function	GO:0005524; ATP binding; Molecular Function	GO:0006468; protein phosphorylation; Biological Process
CCG003450.1	5	GO:0004672; protein kinase activity; Molecular Function	GO:0004674; protein serine/threonine kinase activity; Molecular Function	GO:0005515; protein binding; Molecular Function	GO:0005524; ATP binding; Molecular Function	GO:0006468; protein phosphorylation; Biological Process
CCG003451.1	2	GO:0008152; metabolic process; Biological Process	GO:0016758; transferase activity, transferring hexosyl groups; Molecular Function
CCG003454.1	4	GO:0003700; sequence-specific DNA binding transcription factor activity; Molecular Function	GO:0005515; protein binding; Molecular Function	GO:0006355; regulation of transcription, DNA-dependent; Biological Process	GO:0043565; sequence-specific DNA binding; Molecular Function
CCG003455.1	3	GO:0006457; protein folding; Biological Process	GO:0031072; heat shock protein binding; Molecular Function	GO:0051082; unfolded protein binding; Molecular Function
CCG003459.1	1	GO:0005515; protein binding; Molecular Function
CCG003461.1	2	GO:0004645; phosphorylase activity; Molecular Function	GO:0005975; carbohydrate metabolic process; Biological Process
CCG003462.1	2	GO:0005622; intracellular; Cellular Component	GO:0006396; RNA processing; Biological Process
CCG003469.1	3	GO:0009058; biosynthetic process; Biological Process	GO:0016769; transferase activity, transferring nitrogenous groups; Molecular Function	GO:0030170; pyridoxal phosphate binding; Molecular Function
CCG003471.1	3	GO:0003824; catalytic activity; Molecular Function	GO:0016491; oxidoreductase activity; Molecular Function	GO:0050660; flavin adenine dinucleotide binding; Molecular Function
CCG003475.1	2	GO:0010181; FMN binding; Molecular Function	GO:0016491; oxidoreductase activity; Molecular Function
CCG003477.1	5	GO:0003700; sequence-specific DNA binding transcription factor activity; Molecular Function	GO:0005515; protein binding; Molecular Function	GO:0005634; nucleus; Cellular Component	GO:0006355; regulation of transcription, DNA-dependent; Biological Process	GO:0043565; sequence-specific DNA binding; Molecular Function
CCG003482.1	1	GO:0045735; nutrient reservoir activity; Molecular Function
CCG003483.1	2	GO:0003824; catalytic activity; Molecular Function	GO:0004721; phosphoprotein phosphatase activity; Molecular Function
CCG003486.2	2	GO:0005622; intracellular; Cellular Component	GO:0008270; zinc ion binding; Molecular Function
CCG003498.2	4	GO:0005525; GTP binding; Molecular Function	GO:0006614; SRP-dependent cotranslational protein targeting to membrane; Biological Process	GO:0008312; 7S RNA binding; Molecular Function	GO:0048500; signal recognition particle; Cellular Component
CCG003499.2	1	GO:0003676; nucleic acid binding; Molecular Function
CCG003500.1	3	GO:0009055; electron carrier activity; Molecular Function	GO:0015035; protein disulfide oxidoreductase activity; Molecular Function	GO:0045454; cell redox homeostasis; Biological Process
CCG003501.1	2	GO:0000166; nucleotide binding; Molecular Function	GO:0017111; nucleoside-triphosphatase activity; Molecular Function
CCG003509.1	1	GO:0005509; calcium ion binding; Molecular Function
CCG003517.1	3	GO:0005740; mitochondrial envelope; Cellular Component	GO:0006122; mitochondrial electron transport, ubiquinol to cytochrome c; Biological Process	GO:0008121; ubiquinol-cytochrome-c reductase activity; Molecular Function
CCG003518.1	1	GO:0005515; protein binding; Molecular Function
CCG003520.1	5	GO:0003924; GTPase activity; Molecular Function	GO:0005525; GTP binding; Molecular Function	GO:0005737; cytoplasm; Cellular Component	GO:0043234; protein complex; Cellular Component	GO:0051258; protein polymerization; Biological Process
CCG003521.1	1	GO:0016021; integral to membrane; Cellular Component
CCG003522.1	1	GO:0016021; integral to membrane; Cellular Component
CCG003548.1	6	GO:0003824; catalytic activity; Molecular Function	GO:0004315; 3-oxoacyl-[acyl-carrier-protein] synthase activity; Molecular Function	GO:0006633; fatty acid biosynthetic process; Biological Process	GO:0008152; metabolic process; Biological Process	GO:0008610; lipid biosynthetic process; Biological Process	GO:0016747; transferase activity, transferring acyl groups other than amino-acyl groups; Molecular Function
CCG003549.1	6	GO:0005216; ion channel activity; Molecular Function	GO:0005249; voltage-gated potassium channel activity; Molecular Function	GO:0006811; ion transport; Biological Process	GO:0006813; potassium ion transport; Biological Process	GO:0016020; membrane; Cellular Component	GO:0055085; transmembrane transport; Biological Process
CCG003550.1	1	GO:0016788; hydrolase activity, acting on ester bonds; Molecular Function
CCG003561.1	4	GO:0005215; transporter activity; Molecular Function	GO:0006810; transport; Biological Process	GO:0016021; integral to membrane; Cellular Component	GO:0055085; transmembrane transport; Biological Process
CCG003563.1	1	GO:0005515; protein binding; Molecular Function
CCG003567.1	2	GO:0005643; nuclear pore; Cellular Component	GO:0046907; intracellular transport; Biological Process
CCG003572.1	4	GO:0000166; nucleotide binding; Molecular Function	GO:0003677; DNA binding; Molecular Function	GO:0003887; DNA-directed DNA polymerase activity; Molecular Function	GO:0006260; DNA replication; Biological Process
CCG003627.1	14	GO:0000155; two-component sensor activity; Molecular Function	GO:0000160; two-component signal transduction system (phosphorelay); Biological Process	GO:0004673; protein histidine kinase activity; Molecular Function	GO:0004871; signal transducer activity; Molecular Function	GO:0004872; receptor activity; Molecular Function	GO:0005515; protein binding; Molecular Function	GO:0005524; ATP binding; Molecular Function	GO:0006355; regulation of transcription, DNA-dependent; Biological Process	GO:0007165; signal transduction; Biological Process	GO:0008020; G-protein coupled photoreceptor activity; Molecular Function	GO:0016020; membrane; Cellular Component	GO:0018106; peptidyl-histidine phosphorylation; Biological Process	GO:0018298; protein-chromophore linkage; Biological Process	GO:0045449; regulation of transcription; Biological Process
CCG003631.1	3	GO:0030145; manganese ion binding; Molecular Function	GO:0045735; nutrient reservoir activity; Molecular Function	GO:0048046; apoplast; Cellular Component
CCG003644.1	1	GO:0005515; protein binding; Molecular Function
CCG003654.1	4	GO:0003676; nucleic acid binding; Molecular Function	GO:0003677; DNA binding; Molecular Function	GO:0004386; helicase activity; Molecular Function	GO:0005524; ATP binding; Molecular Function
CCG003655.1	3	GO:0005488; binding; Molecular Function	GO:0005515; protein binding; Molecular Function	GO:0016070; RNA metabolic process; Biological Process
CCG003657.1	2	GO:0004197; cysteine-type endopeptidase activity; Molecular Function	GO:0006508; proteolysis; Biological Process
CCG003658.1	2	GO:0004197; cysteine-type endopeptidase activity; Molecular Function	GO:0006508; proteolysis; Biological Process
CCG003661.1	4	GO:0003824; catalytic activity; Molecular Function	GO:0008152; metabolic process; Biological Process	GO:0008610; lipid biosynthetic process; Biological Process	GO:0016747; transferase activity, transferring acyl groups other than amino-acyl groups; Molecular Function
CCG003663.2	4	GO:0003735; structural constituent of ribosome; Molecular Function	GO:0005622; intracellular; Cellular Component	GO:0005840; ribosome; Cellular Component	GO:0006412; translation; Biological Process
CCG003679.1	1	GO:0003676; nucleic acid binding; Molecular Function
CCG003680.1	3	GO:0003824; catalytic activity; Molecular Function	GO:0004553; hydrolase activity, hydrolyzing O-glycosyl compounds; Molecular Function	GO:0005975; carbohydrate metabolic process; Biological Process
CCG003681.1	3	GO:0003824; catalytic activity; Molecular Function	GO:0004553; hydrolase activity, hydrolyzing O-glycosyl compounds; Molecular Function	GO:0005975; carbohydrate metabolic process; Biological Process
CCG003682.1	1	GO:0003676; nucleic acid binding; Molecular Function
CCG003692.1	3	GO:0003677; DNA binding; Molecular Function	GO:0008270; zinc ion binding; Molecular Function	GO:0045449; regulation of transcription; Biological Process
CCG003695.1	2	GO:0008152; metabolic process; Biological Process	GO:0016787; hydrolase activity; Molecular Function
CCG003714.1	9	GO:0003677; DNA binding; Molecular Function	GO:0003918; DNA topoisomerase (ATP-hydrolyzing) activity; Molecular Function	GO:0004601; peroxidase activity; Molecular Function	GO:0005524; ATP binding; Molecular Function	GO:0005694; chromosome; Cellular Component	GO:0006265; DNA topological change; Biological Process	GO:0006979; response to oxidative stress; Biological Process	GO:0020037; heme binding; Molecular Function	GO:0055114; oxidation-reduction process; Biological Process
CCG003718.1	2	GO:0003824; catalytic activity; Molecular Function	GO:0008152; metabolic process; Biological Process
CCG003721.1	2	GO:0005576; extracellular region; Cellular Component	GO:0019953; sexual reproduction; Biological Process
CCG003727.1	2	GO:0003677; DNA binding; Molecular Function	GO:0045449; regulation of transcription; Biological Process
CCG003729.1	4	GO:0004568; chitinase activity; Molecular Function	GO:0006032; chitin catabolic process; Biological Process	GO:0008061; chitin binding; Molecular Function	GO:0016998; cell wall macromolecule catabolic process; Biological Process
CCG003732.1	4	GO:0004568; chitinase activity; Molecular Function	GO:0006032; chitin catabolic process; Biological Process	GO:0008061; chitin binding; Molecular Function	GO:0016998; cell wall macromolecule catabolic process; Biological Process
CCG003737.1	5	GO:0000166; nucleotide binding; Molecular Function	GO:0004222; metalloendopeptidase activity; Molecular Function	GO:0005524; ATP binding; Molecular Function	GO:0006508; proteolysis; Biological Process	GO:0017111; nucleoside-triphosphatase activity; Molecular Function
CCG003749.1	1	GO:0016998; cell wall macromolecule catabolic process; Biological Process
CCG003750.1	5	GO:0006855; drug transmembrane transport; Biological Process	GO:0015238; drug transmembrane transporter activity; Molecular Function	GO:0015297; antiporter activity; Molecular Function	GO:0016020; membrane; Cellular Component	GO:0055085; transmembrane transport; Biological Process
CCG003755.1	4	GO:0004499; flavin-containing monooxygenase activity; Molecular Function	GO:0050660; flavin adenine dinucleotide binding; Molecular Function	GO:0050661; NADP or NADPH binding; Molecular Function	GO:0055114; oxidation-reduction process; Biological Process
CCG003758.1	2	GO:0006904; vesicle docking involved in exocytosis; Biological Process	GO:0016192; vesicle-mediated transport; Biological Process
CCG003759.1	1	GO:0005529; sugar binding; Molecular Function
CCG003766.1	1	GO:0005509; calcium ion binding; Molecular Function
CCG003768.1	1	GO:0005634; nucleus; Cellular Component
CCG003771.1	2	GO:0005622; intracellular; Cellular Component	GO:0008270; zinc ion binding; Molecular Function
CCG003773.1	5	GO:0004096; catalase activity; Molecular Function	GO:0005506; iron ion binding; Molecular Function	GO:0006979; response to oxidative stress; Biological Process	GO:0020037; heme binding; Molecular Function	GO:0055114; oxidation-reduction process; Biological Process
CCG003775.1	1	GO:0005515; protein binding; Molecular Function
CCG003776.2	3	GO:0008158; hedgehog receptor activity; Molecular Function	GO:0016020; membrane; Cellular Component	GO:0016021; integral to membrane; Cellular Component
CCG003777.1	3	GO:0003723; RNA binding; Molecular Function	GO:0003964; RNA-directed DNA polymerase activity; Molecular Function	GO:0006278; RNA-dependent DNA replication; Biological Process
CCG003779.1	1	GO:0003676; nucleic acid binding; Molecular Function
CCG003782.1	4	GO:0004672; protein kinase activity; Molecular Function	GO:0004674; protein serine/threonine kinase activity; Molecular Function	GO:0005524; ATP binding; Molecular Function	GO:0006468; protein phosphorylation; Biological Process
CCG003783.1	4	GO:0004672; protein kinase activity; Molecular Function	GO:0004674; protein serine/threonine kinase activity; Molecular Function	GO:0005524; ATP binding; Molecular Function	GO:0006468; protein phosphorylation; Biological Process
CCG003786.1	1	GO:0005515; protein binding; Molecular Function
CCG003788.1	1	GO:0005515; protein binding; Molecular Function
CCG003790.1	2	GO:0003677; DNA binding; Molecular Function	GO:0005515; protein binding; Molecular Function
CCG003795.1	1	GO:0045735; nutrient reservoir activity; Molecular Function
CCG003797.2	4	GO:0003677; DNA binding; Molecular Function	GO:0005634; nucleus; Cellular Component	GO:0006351; transcription, DNA-dependent; Biological Process	GO:0045449; regulation of transcription; Biological Process
CCG003800.1	1	GO:0031072; heat shock protein binding; Molecular Function
CCG003802.1	5	GO:0003700; sequence-specific DNA binding transcription factor activity; Molecular Function	GO:0005515; protein binding; Molecular Function	GO:0005634; nucleus; Cellular Component	GO:0006355; regulation of transcription, DNA-dependent; Biological Process	GO:0043565; sequence-specific DNA binding; Molecular Function
CCG003805.1	2	GO:0010181; FMN binding; Molecular Function	GO:0016491; oxidoreductase activity; Molecular Function
CCG003808.2	2	GO:0009987; cellular process; Biological Process	GO:0016787; hydrolase activity; Molecular Function
CCG003812.1	4	GO:0003824; catalytic activity; Molecular Function	GO:0006281; DNA repair; Biological Process	GO:0006284; base-excision repair; Biological Process	GO:0008725; DNA-3-methyladenine glycosylase I activity; Molecular Function
CCG003815.1	1	GO:0055085; transmembrane transport; Biological Process
CCG003816.4	2	GO:0016881; acid-amino acid ligase activity; Molecular Function	GO:0043687; post-translational protein modification; Biological Process
CCG003822.1	3	GO:0006357; regulation of transcription from RNA polymerase II promoter; Biological Process	GO:0016455; RNA polymerase II transcription mediator activity; Molecular Function	GO:0016592; mediator complex; Cellular Component
CCG003824.1	1	GO:0016773; phosphotransferase activity, alcohol group as acceptor; Molecular Function
CCG003825.1	1	GO:0005488; binding; Molecular Function
CCG003835.1	2	GO:0004650; polygalacturonase activity; Molecular Function	GO:0005975; carbohydrate metabolic process; Biological Process
CCG003836.1	2	GO:0004650; polygalacturonase activity; Molecular Function	GO:0005975; carbohydrate metabolic process; Biological Process
CCG003849.1	4	GO:0003735; structural constituent of ribosome; Molecular Function	GO:0005622; intracellular; Cellular Component	GO:0005840; ribosome; Cellular Component	GO:0006412; translation; Biological Process
CCG003860.1	1	GO:0005515; protein binding; Molecular Function
CCG003870.1	3	GO:0003676; nucleic acid binding; Molecular Function	GO:0005622; intracellular; Cellular Component	GO:0006810; transport; Biological Process
CCG003871.1	3	GO:0004672; protein kinase activity; Molecular Function	GO:0005524; ATP binding; Molecular Function	GO:0006468; protein phosphorylation; Biological Process
CCG003875.1	5	GO:0004672; protein kinase activity; Molecular Function	GO:0004674; protein serine/threonine kinase activity; Molecular Function	GO:0005515; protein binding; Molecular Function	GO:0005524; ATP binding; Molecular Function	GO:0006468; protein phosphorylation; Biological Process
CCG003876.1	4	GO:0003676; nucleic acid binding; Molecular Function	GO:0003677; DNA binding; Molecular Function	GO:0005634; nucleus; Cellular Component	GO:0006260; DNA replication; Biological Process
CCG003879.1	2	GO:0004185; serine-type carboxypeptidase activity; Molecular Function	GO:0006508; proteolysis; Biological Process
CCG003882.1	2	GO:0016021; integral to membrane; Cellular Component	GO:0035556; intracellular signal transduction; Biological Process
CCG003930.1	1	GO:0003824; catalytic activity; Molecular Function
CCG003934.1	4	GO:0004672; protein kinase activity; Molecular Function	GO:0004674; protein serine/threonine kinase activity; Molecular Function	GO:0005524; ATP binding; Molecular Function	GO:0006468; protein phosphorylation; Biological Process
CCG003935.1	4	GO:0004672; protein kinase activity; Molecular Function	GO:0004674; protein serine/threonine kinase activity; Molecular Function	GO:0005524; ATP binding; Molecular Function	GO:0006468; protein phosphorylation; Biological Process
CCG003939.1	5	GO:0004497; monooxygenase activity; Molecular Function	GO:0005506; iron ion binding; Molecular Function	GO:0009055; electron carrier activity; Molecular Function	GO:0020037; heme binding; Molecular Function	GO:0055114; oxidation-reduction process; Biological Process
CCG003944.1	1	GO:0005515; protein binding; Molecular Function
CCG003946.1	1	GO:0003824; catalytic activity; Molecular Function
CCG003951.1	2	GO:0005622; intracellular; Cellular Component	GO:0008270; zinc ion binding; Molecular Function
CCG003961.1	5	GO:0004497; monooxygenase activity; Molecular Function	GO:0005506; iron ion binding; Molecular Function	GO:0009055; electron carrier activity; Molecular Function	GO:0020037; heme binding; Molecular Function	GO:0055114; oxidation-reduction process; Biological Process
CCG003962.1	5	GO:0004497; monooxygenase activity; Molecular Function	GO:0005506; iron ion binding; Molecular Function	GO:0009055; electron carrier activity; Molecular Function	GO:0020037; heme binding; Molecular Function	GO:0055114; oxidation-reduction process; Biological Process
CCG003965.1	1	GO:0005515; protein binding; Molecular Function
CCG003967.1	1	GO:0005515; protein binding; Molecular Function
CCG003972.1	2	GO:0004765; shikimate kinase activity; Molecular Function	GO:0005524; ATP binding; Molecular Function
CCG003973.1	1	GO:0005515; protein binding; Molecular Function
CCG003975.1	1	GO:0005515; protein binding; Molecular Function
CCG003976.1	9	GO:0004930; G-protein coupled receptor activity; Molecular Function	GO:0004970; ionotropic glutamate receptor activity; Molecular Function	GO:0005215; transporter activity; Molecular Function	GO:0005234; extracellular-glutamate-gated ion channel activity; Molecular Function	GO:0006810; transport; Biological Process	GO:0007186; G-protein coupled receptor protein signaling pathway; Biological Process	GO:0016020; membrane; Cellular Component	GO:0016021; integral to membrane; Cellular Component	GO:0030288; outer membrane-bounded periplasmic space; Cellular Component
CCG003978.1	6	GO:0004970; ionotropic glutamate receptor activity; Molecular Function	GO:0005215; transporter activity; Molecular Function	GO:0005234; extracellular-glutamate-gated ion channel activity; Molecular Function	GO:0006810; transport; Biological Process	GO:0016020; membrane; Cellular Component	GO:0030288; outer membrane-bounded periplasmic space; Cellular Component
CCG003981.1	4	GO:0006886; intracellular protein transport; Biological Process	GO:0006888; ER to Golgi vesicle-mediated transport; Biological Process	GO:0008270; zinc ion binding; Molecular Function	GO:0030127; COPII vesicle coat; Cellular Component
CCG003992.1	10	GO:0000166; nucleotide binding; Molecular Function	GO:0004888; transmembrane receptor activity; Molecular Function	GO:0005515; protein binding; Molecular Function	GO:0005524; ATP binding; Molecular Function	GO:0006915; apoptosis; Biological Process	GO:0006952; defense response; Biological Process	GO:0007165; signal transduction; Biological Process	GO:0017111; nucleoside-triphosphatase activity; Molecular Function	GO:0031224; intrinsic to membrane; Cellular Component	GO:0045087; innate immune response; Biological Process
CCG003993.1	8	GO:0004888; transmembrane receptor activity; Molecular Function	GO:0005515; protein binding; Molecular Function	GO:0005524; ATP binding; Molecular Function	GO:0006915; apoptosis; Biological Process	GO:0006952; defense response; Biological Process	GO:0007165; signal transduction; Biological Process	GO:0031224; intrinsic to membrane; Cellular Component	GO:0045087; innate immune response; Biological Process
CCG003995.1	2	GO:0016620; oxidoreductase activity, acting on the aldehyde or oxo group of donors, NAD or NADP as acceptor; Molecular Function	GO:0055114; oxidation-reduction process; Biological Process
CCG004002.1	1	GO:0008152; metabolic process; Biological Process
CCG004005.1	3	GO:0005740; mitochondrial envelope; Cellular Component	GO:0007585; respiratory gaseous exchange; Biological Process	GO:0055114; oxidation-reduction process; Biological Process
CCG004006.1	3	GO:0005740; mitochondrial envelope; Cellular Component	GO:0007585; respiratory gaseous exchange; Biological Process	GO:0055114; oxidation-reduction process; Biological Process
CCG004007.1	4	GO:0005215; transporter activity; Molecular Function	GO:0006810; transport; Biological Process	GO:0016020; membrane; Cellular Component	GO:0055085; transmembrane transport; Biological Process
CCG004008.1	1	GO:0005515; protein binding; Molecular Function
CCG004010.1	2	GO:0005622; intracellular; Cellular Component	GO:0008270; zinc ion binding; Molecular Function
CCG004020.1	3	GO:0006810; transport; Biological Process	GO:0016020; membrane; Cellular Component	GO:0055085; transmembrane transport; Biological Process
CCG004021.2	1	GO:0045454; cell redox homeostasis; Biological Process
CCG004025.1	2	GO:0004252; serine-type endopeptidase activity; Molecular Function	GO:0006508; proteolysis; Biological Process
CCG004026.1	1	GO:0008168; methyltransferase activity; Molecular Function
CCG004033.2	5	GO:0003676; nucleic acid binding; Molecular Function	GO:0003677; DNA binding; Molecular Function	GO:0005634; nucleus; Cellular Component	GO:0006260; DNA replication; Biological Process	GO:0008270; zinc ion binding; Molecular Function
CCG004034.1	5	GO:0004672; protein kinase activity; Molecular Function	GO:0004674; protein serine/threonine kinase activity; Molecular Function	GO:0005515; protein binding; Molecular Function	GO:0005524; ATP binding; Molecular Function	GO:0006468; protein phosphorylation; Biological Process
CCG004038.1	1	GO:0008168; methyltransferase activity; Molecular Function
CCG004040.1	5	GO:0004497; monooxygenase activity; Molecular Function	GO:0005506; iron ion binding; Molecular Function	GO:0009055; electron carrier activity; Molecular Function	GO:0020037; heme binding; Molecular Function	GO:0055114; oxidation-reduction process; Biological Process
CCG004042.1	2	GO:0016020; membrane; Cellular Component	GO:0055085; transmembrane transport; Biological Process
CCG004044.1	2	GO:0003677; DNA binding; Molecular Function	GO:0005515; protein binding; Molecular Function
CCG004046.1	5	GO:0004497; monooxygenase activity; Molecular Function	GO:0005506; iron ion binding; Molecular Function	GO:0009055; electron carrier activity; Molecular Function	GO:0020037; heme binding; Molecular Function	GO:0055114; oxidation-reduction process; Biological Process
CCG004049.1	2	GO:0006629; lipid metabolic process; Biological Process	GO:0016788; hydrolase activity, acting on ester bonds; Molecular Function
CCG004051.1	2	GO:0006629; lipid metabolic process; Biological Process	GO:0016788; hydrolase activity, acting on ester bonds; Molecular Function
CCG004053.2	3	GO:0005515; protein binding; Molecular Function	GO:0008270; zinc ion binding; Molecular Function	GO:0016881; acid-amino acid ligase activity; Molecular Function
CCG004054.1	4	GO:0004497; monooxygenase activity; Molecular Function	GO:0005506; iron ion binding; Molecular Function	GO:0009055; electron carrier activity; Molecular Function	GO:0020037; heme binding; Molecular Function
CCG004056.1	4	GO:0005524; ATP binding; Molecular Function	GO:0006754; ATP biosynthetic process; Biological Process	GO:0015662; ATPase activity, coupled to transmembrane movement of ions, phosphorylative mechanism; Molecular Function	GO:0016020; membrane; Cellular Component
CCG004057.1	1	GO:0016491; oxidoreductase activity; Molecular Function
CCG004062.1	3	GO:0004363; glutathione synthase activity; Molecular Function	GO:0005524; ATP binding; Molecular Function	GO:0006750; glutathione biosynthetic process; Biological Process
CCG004064.1	4	GO:0003824; catalytic activity; Molecular Function	GO:0004363; glutathione synthase activity; Molecular Function	GO:0005524; ATP binding; Molecular Function	GO:0006750; glutathione biosynthetic process; Biological Process
CCG004065.1	3	GO:0004363; glutathione synthase activity; Molecular Function	GO:0005524; ATP binding; Molecular Function	GO:0006750; glutathione biosynthetic process; Biological Process
CCG004068.1	2	GO:0004252; serine-type endopeptidase activity; Molecular Function	GO:0006508; proteolysis; Biological Process
CCG004073.1	2	GO:0004553; hydrolase activity, hydrolyzing O-glycosyl compounds; Molecular Function	GO:0005975; carbohydrate metabolic process; Biological Process
CCG004076.1	3	GO:0004014; adenosylmethionine decarboxylase activity; Molecular Function	GO:0006597; spermine biosynthetic process; Biological Process	GO:0008295; spermidine biosynthetic process; Biological Process
CCG004077.1	5	GO:0005515; protein binding; Molecular Function	GO:0005524; ATP binding; Molecular Function	GO:0005634; nucleus; Cellular Component	GO:0016818; hydrolase activity, acting on acid anhydrides, in phosphorus-containing anhydrides; Molecular Function	GO:0045449; regulation of transcription; Biological Process
CCG004078.1	4	GO:0005515; protein binding; Molecular Function	GO:0005524; ATP binding; Molecular Function	GO:0006915; apoptosis; Biological Process	GO:0006952; defense response; Biological Process
CCG004086.2	4	GO:0004470; malic enzyme activity; Molecular Function	GO:0006108; malate metabolic process; Biological Process	GO:0016616; oxidoreductase activity, acting on the CH-OH group of donors, NAD or NADP as acceptor; Molecular Function	GO:0051287; NAD or NADH binding; Molecular Function
CCG004092.1	5	GO:0006812; cation transport; Biological Process	GO:0006813; potassium ion transport; Biological Process	GO:0015299; solute:hydrogen antiporter activity; Molecular Function	GO:0016021; integral to membrane; Cellular Component	GO:0055085; transmembrane transport; Biological Process
CCG004093.1	1	GO:0005515; protein binding; Molecular Function
CCG004094.1	4	GO:0006812; cation transport; Biological Process	GO:0015299; solute:hydrogen antiporter activity; Molecular Function	GO:0016021; integral to membrane; Cellular Component	GO:0055085; transmembrane transport; Biological Process
CCG004095.1	3	GO:0005524; ATP binding; Molecular Function	GO:0006298; mismatch repair; Biological Process	GO:0030983; mismatched DNA binding; Molecular Function
CCG004096.1	1	GO:0005515; protein binding; Molecular Function
CCG004103.1	2	GO:0003677; DNA binding; Molecular Function	GO:0005515; protein binding; Molecular Function
CCG004108.1	3	GO:0008152; metabolic process; Biological Process	GO:0016491; oxidoreductase activity; Molecular Function	GO:0055114; oxidation-reduction process; Biological Process
CCG004111.1	3	GO:0008152; metabolic process; Biological Process	GO:0016491; oxidoreductase activity; Molecular Function	GO:0055114; oxidation-reduction process; Biological Process
CCG004113.1	4	GO:0003735; structural constituent of ribosome; Molecular Function	GO:0005622; intracellular; Cellular Component	GO:0005840; ribosome; Cellular Component	GO:0006412; translation; Biological Process
CCG004118.1	2	GO:0003676; nucleic acid binding; Molecular Function	GO:0008270; zinc ion binding; Molecular Function
CCG004119.1	2	GO:0016881; acid-amino acid ligase activity; Molecular Function	GO:0043687; post-translational protein modification; Biological Process
CCG004120.1	2	GO:0003676; nucleic acid binding; Molecular Function	GO:0005634; nucleus; Cellular Component
CCG004121.1	4	GO:0005488; binding; Molecular Function	GO:0006886; intracellular protein transport; Biological Process	GO:0016192; vesicle-mediated transport; Biological Process	GO:0030117; membrane coat; Cellular Component
CCG004135.1	4	GO:0005737; cytoplasm; Cellular Component	GO:0006629; lipid metabolic process; Biological Process	GO:0016021; integral to membrane; Cellular Component	GO:0016627; oxidoreductase activity, acting on the CH-CH group of donors; Molecular Function
CCG004140.1	4	GO:0005515; protein binding; Molecular Function	GO:0008080; N-acetyltransferase activity; Molecular Function	GO:0008152; metabolic process; Biological Process	GO:0008270; zinc ion binding; Molecular Function
CCG004153.1	1	GO:0005524; ATP binding; Molecular Function
CCG004156.1	5	GO:0004497; monooxygenase activity; Molecular Function	GO:0005506; iron ion binding; Molecular Function	GO:0009055; electron carrier activity; Molecular Function	GO:0020037; heme binding; Molecular Function	GO:0055114; oxidation-reduction process; Biological Process
CCG004157.1	1	GO:0005515; protein binding; Molecular Function
CCG004159.1	5	GO:0004497; monooxygenase activity; Molecular Function	GO:0005506; iron ion binding; Molecular Function	GO:0009055; electron carrier activity; Molecular Function	GO:0020037; heme binding; Molecular Function	GO:0055114; oxidation-reduction process; Biological Process
CCG004160.1	2	GO:0008152; metabolic process; Biological Process	GO:0016787; hydrolase activity; Molecular Function
CCG004166.1	4	GO:0003700; sequence-specific DNA binding transcription factor activity; Molecular Function	GO:0006355; regulation of transcription, DNA-dependent; Biological Process	GO:0043565; sequence-specific DNA binding; Molecular Function	GO:0046983; protein dimerization activity; Molecular Function
CCG004178.1	2	GO:0004045; aminoacyl-tRNA hydrolase activity; Molecular Function	GO:0006412; translation; Biological Process
CCG004179.1	1	GO:0008270; zinc ion binding; Molecular Function
CCG004187.1	1	GO:0005515; protein binding; Molecular Function
CCG004196.1	1	GO:0005488; binding; Molecular Function
CCG004198.1	4	GO:0004672; protein kinase activity; Molecular Function	GO:0004674; protein serine/threonine kinase activity; Molecular Function	GO:0005524; ATP binding; Molecular Function	GO:0006468; protein phosphorylation; Biological Process
CCG004202.1	1	GO:0016757; transferase activity, transferring glycosyl groups; Molecular Function
CCG004206.1	2	GO:0003677; DNA binding; Molecular Function	GO:0005515; protein binding; Molecular Function
CCG004218.1	1	GO:0005515; protein binding; Molecular Function
CCG004221.1	1	GO:0005515; protein binding; Molecular Function
CCG004225.1	1	GO:0005515; protein binding; Molecular Function
CCG004227.1	1	GO:0016021; integral to membrane; Cellular Component
CCG004229.1	5	GO:0000151; ubiquitin ligase complex; Cellular Component	GO:0004842; ubiquitin-protein ligase activity; Molecular Function	GO:0005488; binding; Molecular Function	GO:0005515; protein binding; Molecular Function	GO:0016567; protein ubiquitination; Biological Process
CCG004230.1	5	GO:0004611; phosphoenolpyruvate carboxykinase activity; Molecular Function	GO:0004612; phosphoenolpyruvate carboxykinase (ATP) activity; Molecular Function	GO:0005524; ATP binding; Molecular Function	GO:0006094; gluconeogenesis; Biological Process	GO:0017076; purine nucleotide binding; Molecular Function
CCG004235.1	3	GO:0005634; nucleus; Cellular Component	GO:0030528; transcription regulator activity; Molecular Function	GO:0045449; regulation of transcription; Biological Process
CCG004237.1	1	GO:0005515; protein binding; Molecular Function
CCG004240.1	1	GO:0008168; methyltransferase activity; Molecular Function
CCG004244.1	3	GO:0015078; hydrogen ion transmembrane transporter activity; Molecular Function	GO:0015991; ATP hydrolysis coupled proton transport; Biological Process	GO:0033177; proton-transporting two-sector ATPase complex, proton-transporting domain; Cellular Component
CCG004245.1	1	GO:0005515; protein binding; Molecular Function
CCG004248.1	4	GO:0004672; protein kinase activity; Molecular Function	GO:0004674; protein serine/threonine kinase activity; Molecular Function	GO:0005524; ATP binding; Molecular Function	GO:0006468; protein phosphorylation; Biological Process
CCG004249.1	5	GO:0000166; nucleotide binding; Molecular Function	GO:0003677; DNA binding; Molecular Function	GO:0005524; ATP binding; Molecular Function	GO:0006260; DNA replication; Biological Process	GO:0017111; nucleoside-triphosphatase activity; Molecular Function
CCG004250.1	4	GO:0005488; binding; Molecular Function	GO:0005622; intracellular; Cellular Component	GO:0006464; protein modification process; Biological Process	GO:0016881; acid-amino acid ligase activity; Molecular Function
CCG004251.2	3	GO:0003677; DNA binding; Molecular Function	GO:0005622; intracellular; Cellular Component	GO:0043565; sequence-specific DNA binding; Molecular Function
CCG004252.1	2	GO:0003824; catalytic activity; Molecular Function	GO:0008152; metabolic process; Biological Process
CCG004255.1	3	GO:0005215; transporter activity; Molecular Function	GO:0006857; oligopeptide transport; Biological Process	GO:0016020; membrane; Cellular Component
CCG004256.1	3	GO:0005215; transporter activity; Molecular Function	GO:0006857; oligopeptide transport; Biological Process	GO:0016020; membrane; Cellular Component
CCG004257.1	8	GO:0004672; protein kinase activity; Molecular Function	GO:0004674; protein serine/threonine kinase activity; Molecular Function	GO:0005215; transporter activity; Molecular Function	GO:0005515; protein binding; Molecular Function	GO:0005524; ATP binding; Molecular Function	GO:0006468; protein phosphorylation; Biological Process	GO:0006857; oligopeptide transport; Biological Process	GO:0016020; membrane; Cellular Component
CCG004260.1	4	GO:0004601; peroxidase activity; Molecular Function	GO:0006979; response to oxidative stress; Biological Process	GO:0020037; heme binding; Molecular Function	GO:0055114; oxidation-reduction process; Biological Process
CCG004263.1	3	GO:0003676; nucleic acid binding; Molecular Function	GO:0005515; protein binding; Molecular Function	GO:0008270; zinc ion binding; Molecular Function
CCG004264.3	3	GO:0003677; DNA binding; Molecular Function	GO:0003700; sequence-specific DNA binding transcription factor activity; Molecular Function	GO:0006355; regulation of transcription, DNA-dependent; Biological Process
CCG004277.1	3	GO:0005634; nucleus; Cellular Component	GO:0045449; regulation of transcription; Biological Process	GO:0046983; protein dimerization activity; Molecular Function
CCG004280.1	2	GO:0042742; defense response to bacterium; Biological Process	GO:0050832; defense response to fungus; Biological Process
CCG004286.1	1	GO:0005515; protein binding; Molecular Function
CCG004287.1	2	GO:0004806; triglyceride lipase activity; Molecular Function	GO:0006629; lipid metabolic process; Biological Process
CCG004288.1	4	GO:0006886; intracellular protein transport; Biological Process	GO:0006888; ER to Golgi vesicle-mediated transport; Biological Process	GO:0008270; zinc ion binding; Molecular Function	GO:0030127; COPII vesicle coat; Cellular Component
CCG004294.1	1	GO:0016757; transferase activity, transferring glycosyl groups; Molecular Function
CCG004299.1	2	GO:0005515; protein binding; Molecular Function	GO:0008270; zinc ion binding; Molecular Function
CCG004308.1	1	GO:0008168; methyltransferase activity; Molecular Function
CCG004372.1	4	GO:0004252; serine-type endopeptidase activity; Molecular Function	GO:0006508; proteolysis; Biological Process	GO:0042802; identical protein binding; Molecular Function	GO:0043086; negative regulation of catalytic activity; Biological Process
CCG004373.1	4	GO:0003676; nucleic acid binding; Molecular Function	GO:0004386; helicase activity; Molecular Function	GO:0005524; ATP binding; Molecular Function	GO:0008026; ATP-dependent helicase activity; Molecular Function
CCG004374.1	1	GO:0005515; protein binding; Molecular Function
CCG004377.1	2	GO:0006508; proteolysis; Biological Process	GO:0008236; serine-type peptidase activity; Molecular Function
CCG004378.1	2	GO:0006508; proteolysis; Biological Process	GO:0008236; serine-type peptidase activity; Molecular Function
CCG004379.2	4	GO:0006470; protein dephosphorylation; Biological Process	GO:0008138; protein tyrosine/serine/threonine phosphatase activity; Molecular Function	GO:0016311; dephosphorylation; Biological Process	GO:0016791; phosphatase activity; Molecular Function
CCG004380.1	2	GO:0006886; intracellular protein transport; Biological Process	GO:0016192; vesicle-mediated transport; Biological Process
CCG004382.1	1	GO:0005515; protein binding; Molecular Function
CCG004384.1	3	GO:0003779; actin binding; Molecular Function	GO:0016043; cellular component organization; Biological Process	GO:0030036; actin cytoskeleton organization; Biological Process
CCG004391.1	8	GO:0003824; catalytic activity; Molecular Function	GO:0005524; ATP binding; Molecular Function	GO:0006754; ATP biosynthetic process; Biological Process	GO:0006812; cation transport; Biological Process	GO:0008152; metabolic process; Biological Process	GO:0015662; ATPase activity, coupled to transmembrane movement of ions, phosphorylative mechanism; Molecular Function	GO:0016020; membrane; Cellular Component	GO:0016820; hydrolase activity, acting on acid anhydrides, catalyzing transmembrane movement of substances; Molecular Function
CCG004397.1	4	GO:0003676; nucleic acid binding; Molecular Function	GO:0003677; DNA binding; Molecular Function	GO:0005515; protein binding; Molecular Function	GO:0015074; DNA integration; Biological Process
CCG004399.1	4	GO:0003824; catalytic activity; Molecular Function	GO:0009536; plastid; Cellular Component	GO:0009538; photosystem I reaction center; Cellular Component	GO:0015979; photosynthesis; Biological Process
CCG004417.1	4	GO:0004601; peroxidase activity; Molecular Function	GO:0006979; response to oxidative stress; Biological Process	GO:0020037; heme binding; Molecular Function	GO:0055114; oxidation-reduction process; Biological Process
CCG004451.1	3	GO:0003746; translation elongation factor activity; Molecular Function	GO:0005853; eukaryotic translation elongation factor 1 complex; Cellular Component	GO:0006414; translational elongation; Biological Process
CCG004458.1	1	GO:0005515; protein binding; Molecular Function
CCG004459.1	1	GO:0016747; transferase activity, transferring acyl groups other than amino-acyl groups; Molecular Function
CCG004467.1	4	GO:0005787; signal peptidase complex; Cellular Component	GO:0006465; signal peptide processing; Biological Process	GO:0008233; peptidase activity; Molecular Function	GO:0016021; integral to membrane; Cellular Component
CCG004468.2	1	GO:0009228; thiamine biosynthetic process; Biological Process
CCG004469.1	3	GO:0000166; nucleotide binding; Molecular Function	GO:0005524; ATP binding; Molecular Function	GO:0017111; nucleoside-triphosphatase activity; Molecular Function
CCG004471.1	4	GO:0003735; structural constituent of ribosome; Molecular Function	GO:0005622; intracellular; Cellular Component	GO:0005840; ribosome; Cellular Component	GO:0006412; translation; Biological Process
CCG004477.1	1	GO:0003676; nucleic acid binding; Molecular Function
CCG004478.1	4	GO:0016209; antioxidant activity; Molecular Function	GO:0016491; oxidoreductase activity; Molecular Function	GO:0045454; cell redox homeostasis; Biological Process	GO:0051920; peroxiredoxin activity; Molecular Function
CCG004479.1	2	GO:0008033; tRNA processing; Biological Process	GO:0008168; methyltransferase activity; Molecular Function
CCG004481.1	1	GO:0045735; nutrient reservoir activity; Molecular Function
CCG004483.1	1	GO:0009987; cellular process; Biological Process
CCG004484.1	1	GO:0003824; catalytic activity; Molecular Function
CCG004486.1	2	GO:0018580; nitronate monooxygenase activity; Molecular Function	GO:0055114; oxidation-reduction process; Biological Process
CCG004488.1	4	GO:0005529; sugar binding; Molecular Function	GO:0006486; protein glycosylation; Biological Process	GO:0008378; galactosyltransferase activity; Molecular Function	GO:0016020; membrane; Cellular Component
CCG004490.1	4	GO:0004497; monooxygenase activity; Molecular Function	GO:0005506; iron ion binding; Molecular Function	GO:0009055; electron carrier activity; Molecular Function	GO:0020037; heme binding; Molecular Function
CCG004491.1	2	GO:0003824; catalytic activity; Molecular Function	GO:0008152; metabolic process; Biological Process
CCG004492.1	2	GO:0004650; polygalacturonase activity; Molecular Function	GO:0005975; carbohydrate metabolic process; Biological Process
CCG004493.1	2	GO:0003676; nucleic acid binding; Molecular Function	GO:0008270; zinc ion binding; Molecular Function
CCG004494.1	2	GO:0004650; polygalacturonase activity; Molecular Function	GO:0005975; carbohydrate metabolic process; Biological Process
CCG004496.1	1	GO:0005515; protein binding; Molecular Function
CCG004507.1	2	GO:0006820; anion transport; Biological Process	GO:0016021; integral to membrane; Cellular Component
CCG004508.1	3	GO:0005215; transporter activity; Molecular Function	GO:0006857; oligopeptide transport; Biological Process	GO:0016020; membrane; Cellular Component
CCG004511.1	4	GO:0003700; sequence-specific DNA binding transcription factor activity; Molecular Function	GO:0005515; protein binding; Molecular Function	GO:0006355; regulation of transcription, DNA-dependent; Biological Process	GO:0043565; sequence-specific DNA binding; Molecular Function
CCG004513.1	4	GO:0005488; binding; Molecular Function	GO:0005743; mitochondrial inner membrane; Cellular Component	GO:0006810; transport; Biological Process	GO:0055085; transmembrane transport; Biological Process
CCG004514.1	1	GO:0008270; zinc ion binding; Molecular Function
CCG004522.1	7	GO:0004672; protein kinase activity; Molecular Function	GO:0004674; protein serine/threonine kinase activity; Molecular Function	GO:0005515; protein binding; Molecular Function	GO:0005524; ATP binding; Molecular Function	GO:0005529; sugar binding; Molecular Function	GO:0006468; protein phosphorylation; Biological Process	GO:0048544; recognition of pollen; Biological Process
CCG004523.1	4	GO:0003735; structural constituent of ribosome; Molecular Function	GO:0005622; intracellular; Cellular Component	GO:0005840; ribosome; Cellular Component	GO:0006412; translation; Biological Process
CCG004524.1	7	GO:0004672; protein kinase activity; Molecular Function	GO:0004674; protein serine/threonine kinase activity; Molecular Function	GO:0005515; protein binding; Molecular Function	GO:0005524; ATP binding; Molecular Function	GO:0005529; sugar binding; Molecular Function	GO:0006468; protein phosphorylation; Biological Process	GO:0048544; recognition of pollen; Biological Process
CCG004526.1	7	GO:0004672; protein kinase activity; Molecular Function	GO:0004674; protein serine/threonine kinase activity; Molecular Function	GO:0005515; protein binding; Molecular Function	GO:0005524; ATP binding; Molecular Function	GO:0005529; sugar binding; Molecular Function	GO:0006468; protein phosphorylation; Biological Process	GO:0048544; recognition of pollen; Biological Process
CCG004533.1	3	GO:0005524; ATP binding; Molecular Function	GO:0006915; apoptosis; Biological Process	GO:0006952; defense response; Biological Process
CCG004534.1	2	GO:0005524; ATP binding; Molecular Function	GO:0006915; apoptosis; Biological Process
CCG004535.1	3	GO:0005524; ATP binding; Molecular Function	GO:0006915; apoptosis; Biological Process	GO:0006952; defense response; Biological Process
CCG004537.1	2	GO:0008152; metabolic process; Biological Process	GO:0008168; methyltransferase activity; Molecular Function
CCG004543.1	1	GO:0005515; protein binding; Molecular Function
CCG004544.1	2	GO:0005524; ATP binding; Molecular Function	GO:0006915; apoptosis; Biological Process
CCG004546.1	2	GO:0003677; DNA binding; Molecular Function	GO:0045449; regulation of transcription; Biological Process
CCG004548.1	3	GO:0006511; ubiquitin-dependent protein catabolic process; Biological Process	GO:0031461; cullin-RING ubiquitin ligase complex; Cellular Component	GO:0031625; ubiquitin protein ligase binding; Molecular Function
CCG004549.1	2	GO:0005622; intracellular; Cellular Component	GO:0008270; zinc ion binding; Molecular Function
CCG004550.4	2	GO:0004871; signal transducer activity; Molecular Function	GO:0009416; response to light stimulus; Biological Process
CCG004554.1	2	GO:0003677; DNA binding; Molecular Function	GO:0005515; protein binding; Molecular Function
CCG004556.1	4	GO:0004672; protein kinase activity; Molecular Function	GO:0004674; protein serine/threonine kinase activity; Molecular Function	GO:0005524; ATP binding; Molecular Function	GO:0006468; protein phosphorylation; Biological Process
CCG004564.1	3	GO:0009055; electron carrier activity; Molecular Function	GO:0015035; protein disulfide oxidoreductase activity; Molecular Function	GO:0045454; cell redox homeostasis; Biological Process
CCG004568.1	3	GO:0009055; electron carrier activity; Molecular Function	GO:0015035; protein disulfide oxidoreductase activity; Molecular Function	GO:0045454; cell redox homeostasis; Biological Process
CCG004576.1	2	GO:0006508; proteolysis; Biological Process	GO:0008236; serine-type peptidase activity; Molecular Function
CCG004577.1	6	GO:0003677; DNA binding; Molecular Function	GO:0003700; sequence-specific DNA binding transcription factor activity; Molecular Function	GO:0005515; protein binding; Molecular Function	GO:0005634; nucleus; Cellular Component	GO:0006355; regulation of transcription, DNA-dependent; Biological Process	GO:0043565; sequence-specific DNA binding; Molecular Function
CCG004581.1	6	GO:0004553; hydrolase activity, hydrolyzing O-glycosyl compounds; Molecular Function	GO:0005618; cell wall; Cellular Component	GO:0005975; carbohydrate metabolic process; Biological Process	GO:0006073; cellular glucan metabolic process; Biological Process	GO:0016762; xyloglucan:xyloglucosyl transferase activity; Molecular Function	GO:0048046; apoplast; Cellular Component
CCG004584.1	1	GO:0005488; binding; Molecular Function
CCG004586.1	3	GO:0004553; hydrolase activity, hydrolyzing O-glycosyl compounds; Molecular Function	GO:0005975; carbohydrate metabolic process; Biological Process	GO:0016798; hydrolase activity, acting on glycosyl bonds; Molecular Function
CCG004593.2	3	GO:0004129; cytochrome-c oxidase activity; Molecular Function	GO:0005743; mitochondrial inner membrane; Cellular Component	GO:0005751; mitochondrial respiratory chain complex IV; Cellular Component
CCG004596.1	4	GO:0003700; sequence-specific DNA binding transcription factor activity; Molecular Function	GO:0005634; nucleus; Cellular Component	GO:0006355; regulation of transcription, DNA-dependent; Biological Process	GO:0043565; sequence-specific DNA binding; Molecular Function
CCG004597.1	4	GO:0003700; sequence-specific DNA binding transcription factor activity; Molecular Function	GO:0005634; nucleus; Cellular Component	GO:0006355; regulation of transcription, DNA-dependent; Biological Process	GO:0043565; sequence-specific DNA binding; Molecular Function
CCG004599.1	1	GO:0005488; binding; Molecular Function
CCG004600.1	1	GO:0005488; binding; Molecular Function
CCG004603.1	1	GO:0005515; protein binding; Molecular Function
CCG004604.1	3	GO:0005515; protein binding; Molecular Function	GO:0016772; transferase activity, transferring phosphorus-containing groups; Molecular Function	GO:0016773; phosphotransferase activity, alcohol group as acceptor; Molecular Function
CCG004606.1	6	GO:0000287; magnesium ion binding; Molecular Function	GO:0005524; ATP binding; Molecular Function	GO:0005622; intracellular; Cellular Component	GO:0032957; inositol trisphosphate metabolic process; Biological Process	GO:0035300; inositol-1,3,4-trisphosphate 5/6-kinase activity; Molecular Function	GO:0047325; inositol tetrakisphosphate 1-kinase activity; Molecular Function
CCG004612.1	2	GO:0005975; carbohydrate metabolic process; Biological Process	GO:0016773; phosphotransferase activity, alcohol group as acceptor; Molecular Function
CCG004617.1	4	GO:0005524; ATP binding; Molecular Function	GO:0006457; protein folding; Biological Process	GO:0006950; response to stress; Biological Process	GO:0051082; unfolded protein binding; Molecular Function
CCG004618.1	2	GO:0004553; hydrolase activity, hydrolyzing O-glycosyl compounds; Molecular Function	GO:0005975; carbohydrate metabolic process; Biological Process
CCG004620.1	3	GO:0008152; metabolic process; Biological Process	GO:0016787; hydrolase activity; Molecular Function	GO:0055085; transmembrane transport; Biological Process
CCG004622.2	2	GO:0003824; catalytic activity; Molecular Function	GO:0009396; folic acid-containing compound biosynthetic process; Biological Process
CCG004628.1	3	GO:0005215; transporter activity; Molecular Function	GO:0006810; transport; Biological Process	GO:0016020; membrane; Cellular Component
CCG004630.1	2	GO:0008219; cell death; Biological Process	GO:0016021; integral to membrane; Cellular Component
CCG004633.2	3	GO:0000175; 3'-5'-exoribonuclease activity; Molecular Function	GO:0003723; RNA binding; Molecular Function	GO:0006396; RNA processing; Biological Process
CCG004636.1	4	GO:0003676; nucleic acid binding; Molecular Function	GO:0004386; helicase activity; Molecular Function	GO:0005524; ATP binding; Molecular Function	GO:0008026; ATP-dependent helicase activity; Molecular Function
CCG004637.1	4	GO:0004252; serine-type endopeptidase activity; Molecular Function	GO:0006508; proteolysis; Biological Process	GO:0042802; identical protein binding; Molecular Function	GO:0043086; negative regulation of catalytic activity; Biological Process
CCG004639.1	4	GO:0003677; DNA binding; Molecular Function	GO:0005634; nucleus; Cellular Component	GO:0006350; transcription; Biological Process	GO:0030528; transcription regulator activity; Molecular Function
CCG004640.1	8	GO:0003824; catalytic activity; Molecular Function	GO:0004553; hydrolase activity, hydrolyzing O-glycosyl compounds; Molecular Function	GO:0004559; alpha-mannosidase activity; Molecular Function	GO:0005975; carbohydrate metabolic process; Biological Process	GO:0006013; mannose metabolic process; Biological Process	GO:0008270; zinc ion binding; Molecular Function	GO:0015923; mannosidase activity; Molecular Function	GO:0030246; carbohydrate binding; Molecular Function
CCG004644.1	5	GO:0004672; protein kinase activity; Molecular Function	GO:0004674; protein serine/threonine kinase activity; Molecular Function	GO:0005515; protein binding; Molecular Function	GO:0005524; ATP binding; Molecular Function	GO:0006468; protein phosphorylation; Biological Process
CCG004647.1	9	GO:0000155; two-component sensor activity; Molecular Function	GO:0004673; protein histidine kinase activity; Molecular Function	GO:0004871; signal transducer activity; Molecular Function	GO:0005524; ATP binding; Molecular Function	GO:0007165; signal transduction; Biological Process	GO:0016020; membrane; Cellular Component	GO:0016310; phosphorylation; Biological Process	GO:0016772; transferase activity, transferring phosphorus-containing groups; Molecular Function	GO:0018106; peptidyl-histidine phosphorylation; Biological Process
CCG004652.1	3	GO:0006511; ubiquitin-dependent protein catabolic process; Biological Process	GO:0031461; cullin-RING ubiquitin ligase complex; Cellular Component	GO:0031625; ubiquitin protein ligase binding; Molecular Function
CCG004654.1	1	GO:0016491; oxidoreductase activity; Molecular Function
CCG004656.1	1	GO:0008270; zinc ion binding; Molecular Function
CCG004657.4	1	GO:0005515; protein binding; Molecular Function
CCG004660.1	2	GO:0003677; DNA binding; Molecular Function	GO:0045449; regulation of transcription; Biological Process
CCG004671.1	2	GO:0005515; protein binding; Molecular Function	GO:0008270; zinc ion binding; Molecular Function
CCG004678.1	3	GO:0035556; intracellular signal transduction; Biological Process	GO:0047134; protein-disulfide reductase activity; Molecular Function	GO:0055114; oxidation-reduction process; Biological Process
CCG004680.1	2	GO:0003854; 3-beta-hydroxy-delta5-steroid dehydrogenase activity; Molecular Function	GO:0006694; steroid biosynthetic process; Biological Process
CCG004699.1	3	GO:0016670; oxidoreductase activity, acting on a sulfur group of donors, oxygen as acceptor; Molecular Function	GO:0030328; prenylcysteine catabolic process; Biological Process	GO:0055114; oxidation-reduction process; Biological Process
CCG004701.1	1	GO:0003676; nucleic acid binding; Molecular Function
CCG004702.1	3	GO:0016670; oxidoreductase activity, acting on a sulfur group of donors, oxygen as acceptor; Molecular Function	GO:0030328; prenylcysteine catabolic process; Biological Process	GO:0055114; oxidation-reduction process; Biological Process
CCG004703.2	4	GO:0006886; intracellular protein transport; Biological Process	GO:0006888; ER to Golgi vesicle-mediated transport; Biological Process	GO:0008270; zinc ion binding; Molecular Function	GO:0030127; COPII vesicle coat; Cellular Component
CCG004707.1	1	GO:0005515; protein binding; Molecular Function
CCG004709.1	1	GO:0008270; zinc ion binding; Molecular Function
CCG004717.1	5	GO:0004672; protein kinase activity; Molecular Function	GO:0004674; protein serine/threonine kinase activity; Molecular Function	GO:0005524; ATP binding; Molecular Function	GO:0006468; protein phosphorylation; Biological Process	GO:0006950; response to stress; Biological Process
CCG004719.1	3	GO:0003676; nucleic acid binding; Molecular Function	GO:0004386; helicase activity; Molecular Function	GO:0005524; ATP binding; Molecular Function
CCG004722.1	4	GO:0004672; protein kinase activity; Molecular Function	GO:0004674; protein serine/threonine kinase activity; Molecular Function	GO:0005524; ATP binding; Molecular Function	GO:0006468; protein phosphorylation; Biological Process
CCG004723.1	3	GO:0004392; heme oxygenase (decyclizing) activity; Molecular Function	GO:0006788; heme oxidation; Biological Process	GO:0055114; oxidation-reduction process; Biological Process
CCG004724.2	3	GO:0003677; DNA binding; Molecular Function	GO:0003899; DNA-directed RNA polymerase activity; Molecular Function	GO:0006350; transcription; Biological Process
CCG004729.1	4	GO:0004672; protein kinase activity; Molecular Function	GO:0004674; protein serine/threonine kinase activity; Molecular Function	GO:0005524; ATP binding; Molecular Function	GO:0006468; protein phosphorylation; Biological Process
CCG004730.1	3	GO:0005215; transporter activity; Molecular Function	GO:0006857; oligopeptide transport; Biological Process	GO:0016020; membrane; Cellular Component
CCG004731.1	3	GO:0005215; transporter activity; Molecular Function	GO:0006857; oligopeptide transport; Biological Process	GO:0016020; membrane; Cellular Component
CCG004737.1	1	GO:0003993; acid phosphatase activity; Molecular Function
CCG004738.1	1	GO:0005515; protein binding; Molecular Function
CCG004739.1	3	GO:0015078; hydrogen ion transmembrane transporter activity; Molecular Function	GO:0015991; ATP hydrolysis coupled proton transport; Biological Process	GO:0033177; proton-transporting two-sector ATPase complex, proton-transporting domain; Cellular Component
CCG004814.1	1	GO:0016888; endodeoxyribonuclease activity, producing 5'-phosphomonoesters; Molecular Function
CCG004820.1	4	GO:0003777; microtubule motor activity; Molecular Function	GO:0005515; protein binding; Molecular Function	GO:0005524; ATP binding; Molecular Function	GO:0007018; microtubule-based movement; Biological Process
CCG004821.1	4	GO:0003700; sequence-specific DNA binding transcription factor activity; Molecular Function	GO:0005634; nucleus; Cellular Component	GO:0006355; regulation of transcription, DNA-dependent; Biological Process	GO:0043565; sequence-specific DNA binding; Molecular Function
CCG004837.1	3	GO:0005737; cytoplasm; Cellular Component	GO:0008033; tRNA processing; Biological Process	GO:0016740; transferase activity; Molecular Function
CCG004841.1	1	GO:0005515; protein binding; Molecular Function
CCG004845.1	4	GO:0004672; protein kinase activity; Molecular Function	GO:0004674; protein serine/threonine kinase activity; Molecular Function	GO:0005524; ATP binding; Molecular Function	GO:0006468; protein phosphorylation; Biological Process
CCG004852.1	3	GO:0006813; potassium ion transport; Biological Process	GO:0015079; potassium ion transmembrane transporter activity; Molecular Function	GO:0016020; membrane; Cellular Component
CCG004860.1	1	GO:0008171; O-methyltransferase activity; Molecular Function
CCG004864.1	2	GO:0005488; binding; Molecular Function	GO:0005515; protein binding; Molecular Function
CCG005045.1	2	GO:0004190; aspartic-type endopeptidase activity; Molecular Function	GO:0006508; proteolysis; Biological Process
CCG005046.1	2	GO:0004190; aspartic-type endopeptidase activity; Molecular Function	GO:0006508; proteolysis; Biological Process
CCG005047.1	2	GO:0004190; aspartic-type endopeptidase activity; Molecular Function	GO:0006508; proteolysis; Biological Process
CCG005048.1	4	GO:0004497; monooxygenase activity; Molecular Function	GO:0005506; iron ion binding; Molecular Function	GO:0009055; electron carrier activity; Molecular Function	GO:0020037; heme binding; Molecular Function
CCG005053.1	2	GO:0004190; aspartic-type endopeptidase activity; Molecular Function	GO:0006508; proteolysis; Biological Process
CCG005054.1	2	GO:0004190; aspartic-type endopeptidase activity; Molecular Function	GO:0006508; proteolysis; Biological Process
CCG005065.1	5	GO:0004497; monooxygenase activity; Molecular Function	GO:0005506; iron ion binding; Molecular Function	GO:0009055; electron carrier activity; Molecular Function	GO:0020037; heme binding; Molecular Function	GO:0055114; oxidation-reduction process; Biological Process
CCG005066.1	5	GO:0004497; monooxygenase activity; Molecular Function	GO:0005506; iron ion binding; Molecular Function	GO:0009055; electron carrier activity; Molecular Function	GO:0020037; heme binding; Molecular Function	GO:0055114; oxidation-reduction process; Biological Process
CCG005073.1	1	GO:0005515; protein binding; Molecular Function
CCG005077.1	1	GO:0006511; ubiquitin-dependent protein catabolic process; Biological Process
CCG005078.2	2	GO:0003824; catalytic activity; Molecular Function	GO:0008152; metabolic process; Biological Process
CCG005086.1	2	GO:0004190; aspartic-type endopeptidase activity; Molecular Function	GO:0006508; proteolysis; Biological Process
CCG005088.1	1	GO:0016787; hydrolase activity; Molecular Function
CCG005098.1	2	GO:0004221; ubiquitin thiolesterase activity; Molecular Function	GO:0006511; ubiquitin-dependent protein catabolic process; Biological Process
CCG005100.1	2	GO:0005515; protein binding; Molecular Function	GO:0008270; zinc ion binding; Molecular Function
CCG005101.1	1	GO:0005515; protein binding; Molecular Function
CCG005105.1	5	GO:0004497; monooxygenase activity; Molecular Function	GO:0005506; iron ion binding; Molecular Function	GO:0009055; electron carrier activity; Molecular Function	GO:0020037; heme binding; Molecular Function	GO:0055114; oxidation-reduction process; Biological Process
CCG005108.1	4	GO:0006470; protein dephosphorylation; Biological Process	GO:0008138; protein tyrosine/serine/threonine phosphatase activity; Molecular Function	GO:0016311; dephosphorylation; Biological Process	GO:0016791; phosphatase activity; Molecular Function
CCG005111.1	2	GO:0003677; DNA binding; Molecular Function	GO:0045449; regulation of transcription; Biological Process
CCG005113.1	1	GO:0008168; methyltransferase activity; Molecular Function
CCG005114.2	2	GO:0004553; hydrolase activity, hydrolyzing O-glycosyl compounds; Molecular Function	GO:0005975; carbohydrate metabolic process; Biological Process
CCG005117.1	3	GO:0005524; ATP binding; Molecular Function	GO:0008152; metabolic process; Biological Process	GO:0016301; kinase activity; Molecular Function
CCG005118.1	2	GO:0008987; quinolinate synthetase A activity; Molecular Function	GO:0009435; NAD biosynthetic process; Biological Process
CCG005126.1	2	GO:0005525; GTP binding; Molecular Function	GO:0006614; SRP-dependent cotranslational protein targeting to membrane; Biological Process
CCG005130.1	4	GO:0003700; sequence-specific DNA binding transcription factor activity; Molecular Function	GO:0005634; nucleus; Cellular Component	GO:0006355; regulation of transcription, DNA-dependent; Biological Process	GO:0043565; sequence-specific DNA binding; Molecular Function
CCG005131.1	1	GO:0005515; protein binding; Molecular Function
CCG005132.1	1	GO:0005515; protein binding; Molecular Function
CCG005146.1	1	GO:0005515; protein binding; Molecular Function
CCG005150.1	4	GO:0003700; sequence-specific DNA binding transcription factor activity; Molecular Function	GO:0005515; protein binding; Molecular Function	GO:0006355; regulation of transcription, DNA-dependent; Biological Process	GO:0043565; sequence-specific DNA binding; Molecular Function
CCG005155.1	2	GO:0006869; lipid transport; Biological Process	GO:0008289; lipid binding; Molecular Function
CCG005157.1	1	GO:0005515; protein binding; Molecular Function
CCG005160.1	3	GO:0005634; nucleus; Cellular Component	GO:0030528; transcription regulator activity; Molecular Function	GO:0045449; regulation of transcription; Biological Process
CCG005163.1	3	GO:0009058; biosynthetic process; Biological Process	GO:0016740; transferase activity; Molecular Function	GO:0016779; nucleotidyltransferase activity; Molecular Function
CCG005289.1	4	GO:0004674; protein serine/threonine kinase activity; Molecular Function	GO:0005509; calcium ion binding; Molecular Function	GO:0005515; protein binding; Molecular Function	GO:0016021; integral to membrane; Cellular Component
CCG005291.1	2	GO:0004674; protein serine/threonine kinase activity; Molecular Function	GO:0016021; integral to membrane; Cellular Component
CCG005293.1	2	GO:0004553; hydrolase activity, hydrolyzing O-glycosyl compounds; Molecular Function	GO:0005975; carbohydrate metabolic process; Biological Process
CCG005295.1	4	GO:0000786; nucleosome; Cellular Component	GO:0003677; DNA binding; Molecular Function	GO:0005634; nucleus; Cellular Component	GO:0006334; nucleosome assembly; Biological Process
CCG005297.1	2	GO:0004553; hydrolase activity, hydrolyzing O-glycosyl compounds; Molecular Function	GO:0005975; carbohydrate metabolic process; Biological Process
CCG005299.1	4	GO:0004672; protein kinase activity; Molecular Function	GO:0004674; protein serine/threonine kinase activity; Molecular Function	GO:0005524; ATP binding; Molecular Function	GO:0006468; protein phosphorylation; Biological Process
CCG005301.1	2	GO:0016491; oxidoreductase activity; Molecular Function	GO:0055114; oxidation-reduction process; Biological Process
CCG005305.1	2	GO:0005622; intracellular; Cellular Component	GO:0008270; zinc ion binding; Molecular Function
CCG005309.1	1	GO:0005543; phospholipid binding; Molecular Function
CCG005312.1	1	GO:0005515; protein binding; Molecular Function
CCG005318.1	4	GO:0004601; peroxidase activity; Molecular Function	GO:0006979; response to oxidative stress; Biological Process	GO:0020037; heme binding; Molecular Function	GO:0055114; oxidation-reduction process; Biological Process
CCG005319.1	3	GO:0008152; metabolic process; Biological Process	GO:0016491; oxidoreductase activity; Molecular Function	GO:0055114; oxidation-reduction process; Biological Process
CCG005404.1	1	GO:0005515; protein binding; Molecular Function
CCG005405.1	1	GO:0005759; mitochondrial matrix; Cellular Component
CCG005412.2	4	GO:0004888; transmembrane receptor activity; Molecular Function	GO:0007165; signal transduction; Biological Process	GO:0031224; intrinsic to membrane; Cellular Component	GO:0045087; innate immune response; Biological Process
CCG005413.1	4	GO:0005515; protein binding; Molecular Function	GO:0005524; ATP binding; Molecular Function	GO:0006915; apoptosis; Biological Process	GO:0006952; defense response; Biological Process
CCG005416.1	1	GO:0005515; protein binding; Molecular Function
CCG005417.1	1	GO:0016491; oxidoreductase activity; Molecular Function
CCG005428.1	2	GO:0005199; structural constituent of cell wall; Molecular Function	GO:0009664; plant-type cell wall organization; Biological Process
CCG005440.1	2	GO:0009058; biosynthetic process; Biological Process	GO:0016740; transferase activity; Molecular Function
CCG005461.1	2	GO:0004190; aspartic-type endopeptidase activity; Molecular Function	GO:0006508; proteolysis; Biological Process
CCG005465.1	1	GO:0003676; nucleic acid binding; Molecular Function
CCG005476.1	2	GO:0003677; DNA binding; Molecular Function	GO:0045449; regulation of transcription; Biological Process
CCG005479.1	4	GO:0004857; enzyme inhibitor activity; Molecular Function	GO:0005618; cell wall; Cellular Component	GO:0030599; pectinesterase activity; Molecular Function	GO:0042545; cell wall modification; Biological Process
CCG005487.2	4	GO:0003735; structural constituent of ribosome; Molecular Function	GO:0005622; intracellular; Cellular Component	GO:0005840; ribosome; Cellular Component	GO:0006412; translation; Biological Process
CCG005496.1	3	GO:0004143; diacylglycerol kinase activity; Molecular Function	GO:0007205; activation of protein kinase C activity by G-protein coupled receptor protein signaling pathway; Biological Process	GO:0035556; intracellular signal transduction; Biological Process
CCG005510.1	2	GO:0003924; GTPase activity; Molecular Function	GO:0005525; GTP binding; Molecular Function
CCG005532.1	1	GO:0016020; membrane; Cellular Component
CCG005542.1	3	GO:0008168; methyltransferase activity; Molecular Function	GO:0008171; O-methyltransferase activity; Molecular Function	GO:0046983; protein dimerization activity; Molecular Function
CCG005545.1	1	GO:0016747; transferase activity, transferring acyl groups other than amino-acyl groups; Molecular Function
CCG005547.1	2	GO:0005515; protein binding; Molecular Function	GO:0008270; zinc ion binding; Molecular Function
CCG005559.1	3	GO:0009055; electron carrier activity; Molecular Function	GO:0015035; protein disulfide oxidoreductase activity; Molecular Function	GO:0045454; cell redox homeostasis; Biological Process
CCG005560.1	3	GO:0000287; magnesium ion binding; Molecular Function	GO:0003824; catalytic activity; Molecular Function	GO:0030976; thiamine pyrophosphate binding; Molecular Function
CCG005567.1	1	GO:0016021; integral to membrane; Cellular Component
CCG005568.1	2	GO:0003723; RNA binding; Molecular Function	GO:0004540; ribonuclease activity; Molecular Function
CCG005569.1	5	GO:0004672; protein kinase activity; Molecular Function	GO:0004674; protein serine/threonine kinase activity; Molecular Function	GO:0005524; ATP binding; Molecular Function	GO:0005529; sugar binding; Molecular Function	GO:0006468; protein phosphorylation; Biological Process
CCG005571.1	2	GO:0005529; sugar binding; Molecular Function	GO:0048544; recognition of pollen; Biological Process
CCG005573.1	2	GO:0016787; hydrolase activity; Molecular Function	GO:0046080; dUTP metabolic process; Biological Process
CCG005574.1	1	GO:0016491; oxidoreductase activity; Molecular Function
CCG005576.1	1	GO:0016491; oxidoreductase activity; Molecular Function
CCG005586.1	1	GO:0005515; protein binding; Molecular Function
CCG005587.1	2	GO:0003677; DNA binding; Molecular Function	GO:0005515; protein binding; Molecular Function
CCG005588.1	2	GO:0008152; metabolic process; Biological Process	GO:0016597; amino acid binding; Molecular Function
CCG005589.1	1	GO:0016020; membrane; Cellular Component
CCG005613.1	1	GO:0003824; catalytic activity; Molecular Function
CCG005622.1	1	GO:0016020; membrane; Cellular Component
CCG005629.1	6	GO:0005618; cell wall; Cellular Component	GO:0007047; cellular cell wall organization; Biological Process	GO:0008466; glycogenin glucosyltransferase activity; Molecular Function	GO:0016758; transferase activity, transferring hexosyl groups; Molecular Function	GO:0030054; cell junction; Cellular Component	GO:0030244; cellulose biosynthetic process; Biological Process
CCG005635.1	5	GO:0000287; magnesium ion binding; Molecular Function	GO:0003824; catalytic activity; Molecular Function	GO:0004743; pyruvate kinase activity; Molecular Function	GO:0006096; glycolysis; Biological Process	GO:0030955; potassium ion binding; Molecular Function
CCG005636.1	1	GO:0006511; ubiquitin-dependent protein catabolic process; Biological Process
CCG005639.1	7	GO:0000166; nucleotide binding; Molecular Function	GO:0004222; metalloendopeptidase activity; Molecular Function	GO:0005524; ATP binding; Molecular Function	GO:0006508; proteolysis; Biological Process	GO:0008270; zinc ion binding; Molecular Function	GO:0016021; integral to membrane; Cellular Component	GO:0017111; nucleoside-triphosphatase activity; Molecular Function
CCG005641.1	1	GO:0005515; protein binding; Molecular Function
CCG005643.1	4	GO:0004497; monooxygenase activity; Molecular Function	GO:0005506; iron ion binding; Molecular Function	GO:0009055; electron carrier activity; Molecular Function	GO:0020037; heme binding; Molecular Function
CCG005648.1	1	GO:0008270; zinc ion binding; Molecular Function
CCG005649.1	4	GO:0016020; membrane; Cellular Component	GO:0030001; metal ion transport; Biological Process	GO:0046873; metal ion transmembrane transporter activity; Molecular Function	GO:0055085; transmembrane transport; Biological Process
CCG005651.2	2	GO:0004190; aspartic-type endopeptidase activity; Molecular Function	GO:0006508; proteolysis; Biological Process
CCG005653.1	1	GO:0005515; protein binding; Molecular Function
CCG005657.1	2	GO:0008152; metabolic process; Biological Process	GO:0008415; acyltransferase activity; Molecular Function
CCG005661.1	2	GO:0003723; RNA binding; Molecular Function	GO:0005488; binding; Molecular Function
CCG005663.2	1	GO:0005488; binding; Molecular Function
CCG005664.1	1	GO:0003676; nucleic acid binding; Molecular Function
CCG005665.1	1	GO:0005515; protein binding; Molecular Function
CCG005674.1	5	GO:0004672; protein kinase activity; Molecular Function	GO:0004674; protein serine/threonine kinase activity; Molecular Function	GO:0005488; binding; Molecular Function	GO:0005524; ATP binding; Molecular Function	GO:0006468; protein phosphorylation; Biological Process
CCG005676.1	5	GO:0004672; protein kinase activity; Molecular Function	GO:0004674; protein serine/threonine kinase activity; Molecular Function	GO:0005488; binding; Molecular Function	GO:0005524; ATP binding; Molecular Function	GO:0006468; protein phosphorylation; Biological Process
CCG005677.1	5	GO:0004672; protein kinase activity; Molecular Function	GO:0004674; protein serine/threonine kinase activity; Molecular Function	GO:0005488; binding; Molecular Function	GO:0005524; ATP binding; Molecular Function	GO:0006468; protein phosphorylation; Biological Process
CCG005678.1	5	GO:0004672; protein kinase activity; Molecular Function	GO:0004674; protein serine/threonine kinase activity; Molecular Function	GO:0005488; binding; Molecular Function	GO:0005524; ATP binding; Molecular Function	GO:0006468; protein phosphorylation; Biological Process
CCG005682.1	5	GO:0004672; protein kinase activity; Molecular Function	GO:0004674; protein serine/threonine kinase activity; Molecular Function	GO:0005488; binding; Molecular Function	GO:0005524; ATP binding; Molecular Function	GO:0006468; protein phosphorylation; Biological Process
CCG005683.1	5	GO:0004672; protein kinase activity; Molecular Function	GO:0004674; protein serine/threonine kinase activity; Molecular Function	GO:0005488; binding; Molecular Function	GO:0005524; ATP binding; Molecular Function	GO:0006468; protein phosphorylation; Biological Process
CCG005684.1	5	GO:0004672; protein kinase activity; Molecular Function	GO:0004674; protein serine/threonine kinase activity; Molecular Function	GO:0005488; binding; Molecular Function	GO:0005524; ATP binding; Molecular Function	GO:0006468; protein phosphorylation; Biological Process
CCG005686.1	5	GO:0004672; protein kinase activity; Molecular Function	GO:0004674; protein serine/threonine kinase activity; Molecular Function	GO:0005488; binding; Molecular Function	GO:0005524; ATP binding; Molecular Function	GO:0006468; protein phosphorylation; Biological Process
CCG005687.1	5	GO:0004672; protein kinase activity; Molecular Function	GO:0004674; protein serine/threonine kinase activity; Molecular Function	GO:0005488; binding; Molecular Function	GO:0005524; ATP binding; Molecular Function	GO:0006468; protein phosphorylation; Biological Process
CCG005688.1	3	GO:0004672; protein kinase activity; Molecular Function	GO:0005524; ATP binding; Molecular Function	GO:0006468; protein phosphorylation; Biological Process
CCG005689.1	1	GO:0005488; binding; Molecular Function
CCG005690.1	4	GO:0004672; protein kinase activity; Molecular Function	GO:0004674; protein serine/threonine kinase activity; Molecular Function	GO:0005524; ATP binding; Molecular Function	GO:0006468; protein phosphorylation; Biological Process
CCG005691.1	5	GO:0004672; protein kinase activity; Molecular Function	GO:0004674; protein serine/threonine kinase activity; Molecular Function	GO:0005488; binding; Molecular Function	GO:0005524; ATP binding; Molecular Function	GO:0006468; protein phosphorylation; Biological Process
CCG005695.1	5	GO:0004672; protein kinase activity; Molecular Function	GO:0004674; protein serine/threonine kinase activity; Molecular Function	GO:0005488; binding; Molecular Function	GO:0005524; ATP binding; Molecular Function	GO:0006468; protein phosphorylation; Biological Process
CCG005696.1	4	GO:0004672; protein kinase activity; Molecular Function	GO:0005488; binding; Molecular Function	GO:0005524; ATP binding; Molecular Function	GO:0006468; protein phosphorylation; Biological Process
CCG005698.1	1	GO:0005488; binding; Molecular Function
CCG005699.1	5	GO:0004672; protein kinase activity; Molecular Function	GO:0004674; protein serine/threonine kinase activity; Molecular Function	GO:0005488; binding; Molecular Function	GO:0005524; ATP binding; Molecular Function	GO:0006468; protein phosphorylation; Biological Process
CCG005700.2	1	GO:0005488; binding; Molecular Function
CCG005701.1	5	GO:0004672; protein kinase activity; Molecular Function	GO:0004674; protein serine/threonine kinase activity; Molecular Function	GO:0005488; binding; Molecular Function	GO:0005524; ATP binding; Molecular Function	GO:0006468; protein phosphorylation; Biological Process
CCG005703.1	4	GO:0003702; RNA polymerase II transcription factor activity; Molecular Function	GO:0005524; ATP binding; Molecular Function	GO:0005672; transcription factor TFIIA complex; Cellular Component	GO:0006367; transcription initiation from RNA polymerase II promoter; Biological Process
CCG005706.1	1	GO:0006397; mRNA processing; Biological Process
CCG005719.1	4	GO:0016491; oxidoreductase activity; Molecular Function	GO:0016616; oxidoreductase activity, acting on the CH-OH group of donors, NAD or NADP as acceptor; Molecular Function	GO:0051287; NAD or NADH binding; Molecular Function	GO:0055114; oxidation-reduction process; Biological Process
CCG005720.1	3	GO:0003676; nucleic acid binding; Molecular Function	GO:0004386; helicase activity; Molecular Function	GO:0005524; ATP binding; Molecular Function
CCG005721.1	4	GO:0003824; catalytic activity; Molecular Function	GO:0008152; metabolic process; Biological Process	GO:0008415; acyltransferase activity; Molecular Function	GO:0009058; biosynthetic process; Biological Process
CCG005725.1	1	GO:0003824; catalytic activity; Molecular Function
CCG005733.1	2	GO:0030528; transcription regulator activity; Molecular Function	GO:0045449; regulation of transcription; Biological Process
CCG005746.2	1	GO:0016020; membrane; Cellular Component
CCG005747.1	2	GO:0016491; oxidoreductase activity; Molecular Function	GO:0055114; oxidation-reduction process; Biological Process
CCG005752.1	4	GO:0004672; protein kinase activity; Molecular Function	GO:0004674; protein serine/threonine kinase activity; Molecular Function	GO:0005524; ATP binding; Molecular Function	GO:0006468; protein phosphorylation; Biological Process
CCG005754.1	1	GO:0005515; protein binding; Molecular Function
CCG005756.1	7	GO:0004672; protein kinase activity; Molecular Function	GO:0004674; protein serine/threonine kinase activity; Molecular Function	GO:0005515; protein binding; Molecular Function	GO:0005524; ATP binding; Molecular Function	GO:0005529; sugar binding; Molecular Function	GO:0006468; protein phosphorylation; Biological Process	GO:0048544; recognition of pollen; Biological Process
CCG005759.1	7	GO:0004672; protein kinase activity; Molecular Function	GO:0004674; protein serine/threonine kinase activity; Molecular Function	GO:0005515; protein binding; Molecular Function	GO:0005524; ATP binding; Molecular Function	GO:0005529; sugar binding; Molecular Function	GO:0006468; protein phosphorylation; Biological Process	GO:0048544; recognition of pollen; Biological Process
CCG005761.1	1	GO:0005524; ATP binding; Molecular Function
CCG005764.1	7	GO:0004672; protein kinase activity; Molecular Function	GO:0004674; protein serine/threonine kinase activity; Molecular Function	GO:0005515; protein binding; Molecular Function	GO:0005524; ATP binding; Molecular Function	GO:0005529; sugar binding; Molecular Function	GO:0006468; protein phosphorylation; Biological Process	GO:0048544; recognition of pollen; Biological Process
CCG005769.1	1	GO:0008270; zinc ion binding; Molecular Function
CCG005772.2	4	GO:0003700; sequence-specific DNA binding transcription factor activity; Molecular Function	GO:0005515; protein binding; Molecular Function	GO:0006355; regulation of transcription, DNA-dependent; Biological Process	GO:0043565; sequence-specific DNA binding; Molecular Function
CCG005775.1	3	GO:0005215; transporter activity; Molecular Function	GO:0006857; oligopeptide transport; Biological Process	GO:0016020; membrane; Cellular Component
CCG005780.1	2	GO:0003723; RNA binding; Molecular Function	GO:0005730; nucleolus; Cellular Component
CCG005786.1	1	GO:0005089; Rho guanyl-nucleotide exchange factor activity; Molecular Function
CCG005787.1	1	GO:0006950; response to stress; Biological Process
CCG005792.1	2	GO:0030001; metal ion transport; Biological Process	GO:0046872; metal ion binding; Molecular Function
CCG005795.1	2	GO:0008152; metabolic process; Biological Process	GO:0016758; transferase activity, transferring hexosyl groups; Molecular Function
CCG005797.1	2	GO:0008152; metabolic process; Biological Process	GO:0016758; transferase activity, transferring hexosyl groups; Molecular Function
CCG005798.1	2	GO:0008152; metabolic process; Biological Process	GO:0016758; transferase activity, transferring hexosyl groups; Molecular Function
CCG005813.1	2	GO:0003677; DNA binding; Molecular Function	GO:0005515; protein binding; Molecular Function
CCG005821.1	2	GO:0003676; nucleic acid binding; Molecular Function	GO:0008270; zinc ion binding; Molecular Function
CCG005824.1	1	GO:0005488; binding; Molecular Function
CCG005825.1	2	GO:0005515; protein binding; Molecular Function	GO:0008270; zinc ion binding; Molecular Function
CCG005834.3	4	GO:0000015; phosphopyruvate hydratase complex; Cellular Component	GO:0000287; magnesium ion binding; Molecular Function	GO:0004634; phosphopyruvate hydratase activity; Molecular Function	GO:0006096; glycolysis; Biological Process
CCG005839.1	1	GO:0005783; endoplasmic reticulum; Cellular Component
CCG005841.1	2	GO:0004553; hydrolase activity, hydrolyzing O-glycosyl compounds; Molecular Function	GO:0005975; carbohydrate metabolic process; Biological Process
CCG005842.1	2	GO:0004553; hydrolase activity, hydrolyzing O-glycosyl compounds; Molecular Function	GO:0005975; carbohydrate metabolic process; Biological Process
CCG005848.1	4	GO:0003989; acetyl-CoA carboxylase activity; Molecular Function	GO:0006633; fatty acid biosynthetic process; Biological Process	GO:0009317; acetyl-CoA carboxylase complex; Cellular Component	GO:0016874; ligase activity; Molecular Function
CCG005853.1	2	GO:0003676; nucleic acid binding; Molecular Function	GO:0008270; zinc ion binding; Molecular Function
CCG005856.1	4	GO:0005215; transporter activity; Molecular Function	GO:0006810; transport; Biological Process	GO:0016021; integral to membrane; Cellular Component	GO:0055085; transmembrane transport; Biological Process
CCG005863.1	3	GO:0005215; transporter activity; Molecular Function	GO:0006857; oligopeptide transport; Biological Process	GO:0016020; membrane; Cellular Component
CCG005869.1	5	GO:0004497; monooxygenase activity; Molecular Function	GO:0005506; iron ion binding; Molecular Function	GO:0009055; electron carrier activity; Molecular Function	GO:0020037; heme binding; Molecular Function	GO:0055114; oxidation-reduction process; Biological Process
CCG005871.2	4	GO:0003700; sequence-specific DNA binding transcription factor activity; Molecular Function	GO:0006355; regulation of transcription, DNA-dependent; Biological Process	GO:0043565; sequence-specific DNA binding; Molecular Function	GO:0046983; protein dimerization activity; Molecular Function
CCG005872.1	2	GO:0003676; nucleic acid binding; Molecular Function	GO:0008270; zinc ion binding; Molecular Function
CCG005873.1	5	GO:0004672; protein kinase activity; Molecular Function	GO:0004674; protein serine/threonine kinase activity; Molecular Function	GO:0005509; calcium ion binding; Molecular Function	GO:0005524; ATP binding; Molecular Function	GO:0006468; protein phosphorylation; Biological Process
CCG005878.1	5	GO:0004672; protein kinase activity; Molecular Function	GO:0004674; protein serine/threonine kinase activity; Molecular Function	GO:0005515; protein binding; Molecular Function	GO:0005524; ATP binding; Molecular Function	GO:0006468; protein phosphorylation; Biological Process
CCG005893.1	5	GO:0006537; glutamate biosynthetic process; Biological Process	GO:0008152; metabolic process; Biological Process	GO:0015930; glutamate synthase activity; Molecular Function	GO:0016491; oxidoreductase activity; Molecular Function	GO:0055114; oxidation-reduction process; Biological Process
CCG005894.1	4	GO:0006537; glutamate biosynthetic process; Biological Process	GO:0006807; nitrogen compound metabolic process; Biological Process	GO:0015930; glutamate synthase activity; Molecular Function	GO:0055114; oxidation-reduction process; Biological Process
CCG005895.1	1	GO:0008152; metabolic process; Biological Process
CCG005898.1	8	GO:0004601; peroxidase activity; Molecular Function	GO:0005506; iron ion binding; Molecular Function	GO:0009055; electron carrier activity; Molecular Function	GO:0016021; integral to membrane; Cellular Component	GO:0016491; oxidoreductase activity; Molecular Function	GO:0050660; flavin adenine dinucleotide binding; Molecular Function	GO:0050664; oxidoreductase activity, acting on NADH or NADPH, oxygen as acceptor; Molecular Function	GO:0055114; oxidation-reduction process; Biological Process
CCG005905.1	3	GO:0005618; cell wall; Cellular Component	GO:0030599; pectinesterase activity; Molecular Function	GO:0042545; cell wall modification; Biological Process
CCG005908.1	1	GO:0016020; membrane; Cellular Component
CCG005912.1	3	GO:0003777; microtubule motor activity; Molecular Function	GO:0005524; ATP binding; Molecular Function	GO:0007018; microtubule-based movement; Biological Process
CCG005914.1	1	GO:0042578; phosphoric ester hydrolase activity; Molecular Function
CCG005924.1	2	GO:0005515; protein binding; Molecular Function	GO:0008270; zinc ion binding; Molecular Function
CCG005925.1	2	GO:0005515; protein binding; Molecular Function	GO:0008270; zinc ion binding; Molecular Function
CCG005936.1	2	GO:0016021; integral to membrane; Cellular Component	GO:0055085; transmembrane transport; Biological Process
CCG005947.1	2	GO:0003676; nucleic acid binding; Molecular Function	GO:0004523; ribonuclease H activity; Molecular Function
CCG005950.3	3	GO:0003723; RNA binding; Molecular Function	GO:0005622; intracellular; Cellular Component	GO:0019843; rRNA binding; Molecular Function
CCG005957.1	1	GO:0016747; transferase activity, transferring acyl groups other than amino-acyl groups; Molecular Function
CCG005963.1	3	GO:0005515; protein binding; Molecular Function	GO:0016020; membrane; Cellular Component	GO:0016192; vesicle-mediated transport; Biological Process
CCG005969.1	2	GO:0003924; GTPase activity; Molecular Function	GO:0005525; GTP binding; Molecular Function
CCG005972.1	3	GO:0009058; biosynthetic process; Biological Process	GO:0016769; transferase activity, transferring nitrogenous groups; Molecular Function	GO:0030170; pyridoxal phosphate binding; Molecular Function
CCG005978.1	3	GO:0015991; ATP hydrolysis coupled proton transport; Biological Process	GO:0016820; hydrolase activity, acting on acid anhydrides, catalyzing transmembrane movement of substances; Molecular Function	GO:0033180; proton-transporting V-type ATPase, V1 domain; Cellular Component
CCG005979.1	3	GO:0005634; nucleus; Cellular Component	GO:0030528; transcription regulator activity; Molecular Function	GO:0045449; regulation of transcription; Biological Process
CCG005980.1	3	GO:0003723; RNA binding; Molecular Function	GO:0006396; RNA processing; Biological Process	GO:0016779; nucleotidyltransferase activity; Molecular Function
CCG005983.1	1	GO:0008270; zinc ion binding; Molecular Function
CCG005985.1	2	GO:0005515; protein binding; Molecular Function	GO:0005622; intracellular; Cellular Component
CCG005990.2	4	GO:0006470; protein dephosphorylation; Biological Process	GO:0008138; protein tyrosine/serine/threonine phosphatase activity; Molecular Function	GO:0016311; dephosphorylation; Biological Process	GO:0016791; phosphatase activity; Molecular Function
CCG005991.2	7	GO:0000166; nucleotide binding; Molecular Function	GO:0003677; DNA binding; Molecular Function	GO:0004518; nuclease activity; Molecular Function	GO:0005524; ATP binding; Molecular Function	GO:0006289; nucleotide-excision repair; Biological Process	GO:0017111; nucleoside-triphosphatase activity; Molecular Function	GO:0019538; protein metabolic process; Biological Process
CCG005995.1	3	GO:0008152; metabolic process; Biological Process	GO:0016491; oxidoreductase activity; Molecular Function	GO:0055114; oxidation-reduction process; Biological Process
CCG005997.1	3	GO:0005634; nucleus; Cellular Component	GO:0030528; transcription regulator activity; Molecular Function	GO:0045449; regulation of transcription; Biological Process
CCG006001.1	6	GO:0003677; DNA binding; Molecular Function	GO:0005634; nucleus; Cellular Component	GO:0006355; regulation of transcription, DNA-dependent; Biological Process	GO:0009725; response to hormone stimulus; Biological Process	GO:0045449; regulation of transcription; Biological Process	GO:0046983; protein dimerization activity; Molecular Function
CCG006005.1	1	GO:0016787; hydrolase activity; Molecular Function
CCG006006.1	4	GO:0004672; protein kinase activity; Molecular Function	GO:0004674; protein serine/threonine kinase activity; Molecular Function	GO:0005524; ATP binding; Molecular Function	GO:0006468; protein phosphorylation; Biological Process
CCG006008.1	5	GO:0005515; protein binding; Molecular Function	GO:0005737; cytoplasm; Cellular Component	GO:0008060; ARF GTPase activator activity; Molecular Function	GO:0008270; zinc ion binding; Molecular Function	GO:0032312; regulation of ARF GTPase activity; Biological Process
CCG006009.1	3	GO:0006486; protein glycosylation; Biological Process	GO:0008373; sialyltransferase activity; Molecular Function	GO:0030173; integral to Golgi membrane; Cellular Component
CCG006010.1	1	GO:0031072; heat shock protein binding; Molecular Function
CCG006013.1	2	GO:0005515; protein binding; Molecular Function	GO:0008270; zinc ion binding; Molecular Function
CCG006014.4	8	GO:0003824; catalytic activity; Molecular Function	GO:0004553; hydrolase activity, hydrolyzing O-glycosyl compounds; Molecular Function	GO:0004559; alpha-mannosidase activity; Molecular Function	GO:0005975; carbohydrate metabolic process; Biological Process	GO:0006013; mannose metabolic process; Biological Process	GO:0008270; zinc ion binding; Molecular Function	GO:0015923; mannosidase activity; Molecular Function	GO:0030246; carbohydrate binding; Molecular Function
CCG006015.1	8	GO:0003824; catalytic activity; Molecular Function	GO:0004553; hydrolase activity, hydrolyzing O-glycosyl compounds; Molecular Function	GO:0004559; alpha-mannosidase activity; Molecular Function	GO:0005975; carbohydrate metabolic process; Biological Process	GO:0006013; mannose metabolic process; Biological Process	GO:0008270; zinc ion binding; Molecular Function	GO:0015923; mannosidase activity; Molecular Function	GO:0030246; carbohydrate binding; Molecular Function
CCG006023.1	1	GO:0003676; nucleic acid binding; Molecular Function
CCG006036.1	1	GO:0016020; membrane; Cellular Component
CCG006042.1	2	GO:0008080; N-acetyltransferase activity; Molecular Function	GO:0008152; metabolic process; Biological Process
CCG006045.1	8	GO:0004888; transmembrane receptor activity; Molecular Function	GO:0005515; protein binding; Molecular Function	GO:0005524; ATP binding; Molecular Function	GO:0006915; apoptosis; Biological Process	GO:0006952; defense response; Biological Process	GO:0007165; signal transduction; Biological Process	GO:0031224; intrinsic to membrane; Cellular Component	GO:0045087; innate immune response; Biological Process
CCG006047.1	8	GO:0004888; transmembrane receptor activity; Molecular Function	GO:0005515; protein binding; Molecular Function	GO:0005524; ATP binding; Molecular Function	GO:0006915; apoptosis; Biological Process	GO:0006952; defense response; Biological Process	GO:0007165; signal transduction; Biological Process	GO:0031224; intrinsic to membrane; Cellular Component	GO:0045087; innate immune response; Biological Process
CCG006054.1	5	GO:0000105; histidine biosynthetic process; Biological Process	GO:0004399; histidinol dehydrogenase activity; Molecular Function	GO:0008270; zinc ion binding; Molecular Function	GO:0051287; NAD or NADH binding; Molecular Function	GO:0055114; oxidation-reduction process; Biological Process
CCG006055.1	7	GO:0000105; histidine biosynthetic process; Biological Process	GO:0004399; histidinol dehydrogenase activity; Molecular Function	GO:0008152; metabolic process; Biological Process	GO:0008270; zinc ion binding; Molecular Function	GO:0016491; oxidoreductase activity; Molecular Function	GO:0051287; NAD or NADH binding; Molecular Function	GO:0055114; oxidation-reduction process; Biological Process
CCG006067.1	2	GO:0016491; oxidoreductase activity; Molecular Function	GO:0055114; oxidation-reduction process; Biological Process
CCG006075.1	2	GO:0005515; protein binding; Molecular Function	GO:0008270; zinc ion binding; Molecular Function
CCG006079.1	1	GO:0008270; zinc ion binding; Molecular Function
CCG006082.1	1	GO:0008270; zinc ion binding; Molecular Function
CCG006083.1	5	GO:0003824; catalytic activity; Molecular Function	GO:0008762; UDP-N-acetylmuramate dehydrogenase activity; Molecular Function	GO:0016491; oxidoreductase activity; Molecular Function	GO:0050660; flavin adenine dinucleotide binding; Molecular Function	GO:0055114; oxidation-reduction process; Biological Process
CCG006086.1	1	GO:0005515; protein binding; Molecular Function
CCG006087.1	3	GO:0003824; catalytic activity; Molecular Function	GO:0004674; protein serine/threonine kinase activity; Molecular Function	GO:0005524; ATP binding; Molecular Function
CCG006090.1	1	GO:0005515; protein binding; Molecular Function
CCG006091.1	5	GO:0004497; monooxygenase activity; Molecular Function	GO:0005506; iron ion binding; Molecular Function	GO:0009055; electron carrier activity; Molecular Function	GO:0020037; heme binding; Molecular Function	GO:0055114; oxidation-reduction process; Biological Process
CCG006094.1	2	GO:0005742; mitochondrial outer membrane translocase complex; Cellular Component	GO:0045040; protein import into mitochondrial outer membrane; Biological Process
CCG006096.1	4	GO:0000166; nucleotide binding; Molecular Function	GO:0003678; DNA helicase activity; Molecular Function	GO:0005524; ATP binding; Molecular Function	GO:0017111; nucleoside-triphosphatase activity; Molecular Function
CCG006098.1	3	GO:0004222; metalloendopeptidase activity; Molecular Function	GO:0006508; proteolysis; Biological Process	GO:0016020; membrane; Cellular Component
CCG006103.1	2	GO:0000145; exocyst; Cellular Component	GO:0006887; exocytosis; Biological Process
CCG006104.1	1	GO:0005515; protein binding; Molecular Function
CCG006115.1	6	GO:0005216; ion channel activity; Molecular Function	GO:0005247; voltage-gated chloride channel activity; Molecular Function	GO:0005515; protein binding; Molecular Function	GO:0006821; chloride transport; Biological Process	GO:0016020; membrane; Cellular Component	GO:0055085; transmembrane transport; Biological Process
CCG006116.1	3	GO:0003824; catalytic activity; Molecular Function	GO:0004573; mannosyl-oligosaccharide glucosidase activity; Molecular Function	GO:0009311; oligosaccharide metabolic process; Biological Process
CCG006117.1	2	GO:0005507; copper ion binding; Molecular Function	GO:0009055; electron carrier activity; Molecular Function
CCG006121.1	1	GO:0005509; calcium ion binding; Molecular Function
CCG006122.1	4	GO:0004672; protein kinase activity; Molecular Function	GO:0004674; protein serine/threonine kinase activity; Molecular Function	GO:0005524; ATP binding; Molecular Function	GO:0006468; protein phosphorylation; Biological Process
CCG006123.1	1	GO:0005509; calcium ion binding; Molecular Function
CCG006125.1	4	GO:0003676; nucleic acid binding; Molecular Function	GO:0004386; helicase activity; Molecular Function	GO:0005524; ATP binding; Molecular Function	GO:0008026; ATP-dependent helicase activity; Molecular Function
CCG006127.1	5	GO:0004672; protein kinase activity; Molecular Function	GO:0004674; protein serine/threonine kinase activity; Molecular Function	GO:0005515; protein binding; Molecular Function	GO:0005524; ATP binding; Molecular Function	GO:0006468; protein phosphorylation; Biological Process
CCG006130.1	5	GO:0000151; ubiquitin ligase complex; Cellular Component	GO:0004842; ubiquitin-protein ligase activity; Molecular Function	GO:0005488; binding; Molecular Function	GO:0005515; protein binding; Molecular Function	GO:0016567; protein ubiquitination; Biological Process
CCG006132.1	1	GO:0005515; protein binding; Molecular Function
CCG006133.1	3	GO:0005524; ATP binding; Molecular Function	GO:0006139; nucleobase, nucleoside, nucleotide and nucleic acid metabolic process; Biological Process	GO:0019205; nucleobase, nucleoside, nucleotide kinase activity; Molecular Function
CCG006135.1	5	GO:0003824; catalytic activity; Molecular Function	GO:0008762; UDP-N-acetylmuramate dehydrogenase activity; Molecular Function	GO:0016491; oxidoreductase activity; Molecular Function	GO:0050660; flavin adenine dinucleotide binding; Molecular Function	GO:0055114; oxidation-reduction process; Biological Process
CCG006138.1	5	GO:0004672; protein kinase activity; Molecular Function	GO:0004674; protein serine/threonine kinase activity; Molecular Function	GO:0005515; protein binding; Molecular Function	GO:0005524; ATP binding; Molecular Function	GO:0006468; protein phosphorylation; Biological Process
CCG006142.1	1	GO:0005515; protein binding; Molecular Function
CCG006250.1	5	GO:0004672; protein kinase activity; Molecular Function	GO:0005509; calcium ion binding; Molecular Function	GO:0005515; protein binding; Molecular Function	GO:0005524; ATP binding; Molecular Function	GO:0006468; protein phosphorylation; Biological Process
CCG006258.1	1	GO:0008168; methyltransferase activity; Molecular Function
CCG006260.1	2	GO:0006629; lipid metabolic process; Biological Process	GO:0016788; hydrolase activity, acting on ester bonds; Molecular Function
CCG006264.1	4	GO:0003735; structural constituent of ribosome; Molecular Function	GO:0005622; intracellular; Cellular Component	GO:0005840; ribosome; Cellular Component	GO:0006412; translation; Biological Process
CCG006275.1	2	GO:0016021; integral to membrane; Cellular Component	GO:0055085; transmembrane transport; Biological Process
CCG006276.1	1	GO:0005515; protein binding; Molecular Function
CCG006280.1	2	GO:0005779; integral to peroxisomal membrane; Cellular Component	GO:0007031; peroxisome organization; Biological Process
CCG006285.1	1	GO:0006950; response to stress; Biological Process
CCG006288.1	1	GO:0005515; protein binding; Molecular Function
CCG006289.1	5	GO:0000166; nucleotide binding; Molecular Function	GO:0005524; ATP binding; Molecular Function	GO:0016020; membrane; Cellular Component	GO:0016887; ATPase activity; Molecular Function	GO:0017111; nucleoside-triphosphatase activity; Molecular Function
CCG006296.1	2	GO:0003677; DNA binding; Molecular Function	GO:0005515; protein binding; Molecular Function
CCG006298.1	2	GO:0006629; lipid metabolic process; Biological Process	GO:0016788; hydrolase activity, acting on ester bonds; Molecular Function
CCG006299.1	4	GO:0004601; peroxidase activity; Molecular Function	GO:0006979; response to oxidative stress; Biological Process	GO:0020037; heme binding; Molecular Function	GO:0055114; oxidation-reduction process; Biological Process
CCG006304.1	2	GO:0004553; hydrolase activity, hydrolyzing O-glycosyl compounds; Molecular Function	GO:0005975; carbohydrate metabolic process; Biological Process
CCG006315.1	6	GO:0003824; catalytic activity; Molecular Function	GO:0006633; fatty acid biosynthetic process; Biological Process	GO:0008152; metabolic process; Biological Process	GO:0008610; lipid biosynthetic process; Biological Process	GO:0016020; membrane; Cellular Component	GO:0016747; transferase activity, transferring acyl groups other than amino-acyl groups; Molecular Function
CCG006323.1	3	GO:0000156; two-component response regulator activity; Molecular Function	GO:0000160; two-component signal transduction system (phosphorelay); Biological Process	GO:0006355; regulation of transcription, DNA-dependent; Biological Process
CCG006329.1	3	GO:0004871; signal transducer activity; Molecular Function	GO:0005515; protein binding; Molecular Function	GO:0009416; response to light stimulus; Biological Process
CCG006361.1	3	GO:0005634; nucleus; Cellular Component	GO:0030528; transcription regulator activity; Molecular Function	GO:0045449; regulation of transcription; Biological Process
CCG006366.1	1	GO:0016491; oxidoreductase activity; Molecular Function
CCG006370.1	4	GO:0004601; peroxidase activity; Molecular Function	GO:0006979; response to oxidative stress; Biological Process	GO:0020037; heme binding; Molecular Function	GO:0055114; oxidation-reduction process; Biological Process
CCG006404.1	2	GO:0008152; metabolic process; Biological Process	GO:0008415; acyltransferase activity; Molecular Function
CCG006411.2	1	GO:0005515; protein binding; Molecular Function
CCG006440.2	1	GO:0031072; heat shock protein binding; Molecular Function
CCG006442.1	4	GO:0003743; translation initiation factor activity; Molecular Function	GO:0003924; GTPase activity; Molecular Function	GO:0005525; GTP binding; Molecular Function	GO:0006413; translational initiation; Biological Process
CCG006445.1	5	GO:0004672; protein kinase activity; Molecular Function	GO:0004674; protein serine/threonine kinase activity; Molecular Function	GO:0005524; ATP binding; Molecular Function	GO:0006468; protein phosphorylation; Biological Process	GO:0007165; signal transduction; Biological Process
CCG006446.1	3	GO:0008152; metabolic process; Biological Process	GO:0016491; oxidoreductase activity; Molecular Function	GO:0055114; oxidation-reduction process; Biological Process
CCG006448.1	5	GO:0006855; drug transmembrane transport; Biological Process	GO:0015238; drug transmembrane transporter activity; Molecular Function	GO:0015297; antiporter activity; Molecular Function	GO:0016020; membrane; Cellular Component	GO:0055085; transmembrane transport; Biological Process
CCG006453.1	1	GO:0005515; protein binding; Molecular Function
CCG006454.3	2	GO:0016491; oxidoreductase activity; Molecular Function	GO:0055114; oxidation-reduction process; Biological Process
CCG006457.1	1	GO:0005515; protein binding; Molecular Function
CCG006460.1	2	GO:0004867; serine-type endopeptidase inhibitor activity; Molecular Function	GO:0009611; response to wounding; Biological Process
CCG006472.1	1	GO:0005515; protein binding; Molecular Function
CCG006476.1	1	GO:0005515; protein binding; Molecular Function
CCG006487.1	4	GO:0010038; response to metal ion; Biological Process	GO:0016756; glutathione gamma-glutamylcysteinyltransferase activity; Molecular Function	GO:0046872; metal ion binding; Molecular Function	GO:0046938; phytochelatin biosynthetic process; Biological Process
CCG006495.1	3	GO:0003676; nucleic acid binding; Molecular Function	GO:0005515; protein binding; Molecular Function	GO:0008270; zinc ion binding; Molecular Function
CCG006497.1	3	GO:0004672; protein kinase activity; Molecular Function	GO:0005524; ATP binding; Molecular Function	GO:0006468; protein phosphorylation; Biological Process
CCG006502.1	2	GO:0005524; ATP binding; Molecular Function	GO:0016887; ATPase activity; Molecular Function
CCG006521.1	1	GO:0008270; zinc ion binding; Molecular Function
CCG006532.1	4	GO:0000159; protein phosphatase type 2A complex; Cellular Component	GO:0005488; binding; Molecular Function	GO:0007165; signal transduction; Biological Process	GO:0008601; protein phosphatase type 2A regulator activity; Molecular Function
CCG006534.1	5	GO:0004070; aspartate carbamoyltransferase activity; Molecular Function	GO:0006207; 'de novo' pyrimidine base biosynthetic process; Biological Process	GO:0006520; cellular amino acid metabolic process; Biological Process	GO:0016597; amino acid binding; Molecular Function	GO:0016743; carboxyl- or carbamoyltransferase activity; Molecular Function
CCG006535.1	4	GO:0004252; serine-type endopeptidase activity; Molecular Function	GO:0006508; proteolysis; Biological Process	GO:0042802; identical protein binding; Molecular Function	GO:0043086; negative regulation of catalytic activity; Biological Process
CCG006537.1	3	GO:0003677; DNA binding; Molecular Function	GO:0005515; protein binding; Molecular Function	GO:0008270; zinc ion binding; Molecular Function
CCG006539.1	6	GO:0003677; DNA binding; Molecular Function	GO:0003700; sequence-specific DNA binding transcription factor activity; Molecular Function	GO:0005515; protein binding; Molecular Function	GO:0005634; nucleus; Cellular Component	GO:0006355; regulation of transcription, DNA-dependent; Biological Process	GO:0043565; sequence-specific DNA binding; Molecular Function
CCG006542.1	1	GO:0005515; protein binding; Molecular Function
CCG006546.1	4	GO:0003735; structural constituent of ribosome; Molecular Function	GO:0005622; intracellular; Cellular Component	GO:0005840; ribosome; Cellular Component	GO:0006412; translation; Biological Process
CCG006547.2	3	GO:0003872; 6-phosphofructokinase activity; Molecular Function	GO:0005945; 6-phosphofructokinase complex; Cellular Component	GO:0006096; glycolysis; Biological Process
CCG006549.1	3	GO:0003824; catalytic activity; Molecular Function	GO:0004553; hydrolase activity, hydrolyzing O-glycosyl compounds; Molecular Function	GO:0005975; carbohydrate metabolic process; Biological Process
CCG006560.1	6	GO:0004672; protein kinase activity; Molecular Function	GO:0004674; protein serine/threonine kinase activity; Molecular Function	GO:0005515; protein binding; Molecular Function	GO:0005524; ATP binding; Molecular Function	GO:0006468; protein phosphorylation; Biological Process	GO:0016021; integral to membrane; Cellular Component
CCG006581.1	1	GO:0005515; protein binding; Molecular Function
CCG006583.1	1	GO:0016020; membrane; Cellular Component
CCG006586.1	3	GO:0005634; nucleus; Cellular Component	GO:0030528; transcription regulator activity; Molecular Function	GO:0045449; regulation of transcription; Biological Process
CCG006591.1	2	GO:0005634; nucleus; Cellular Component	GO:0045449; regulation of transcription; Biological Process
CCG006592.1	3	GO:0005634; nucleus; Cellular Component	GO:0045449; regulation of transcription; Biological Process	GO:0046983; protein dimerization activity; Molecular Function
CCG006594.1	6	GO:0003824; catalytic activity; Molecular Function	GO:0003885; D-arabinono-1,4-lactone oxidase activity; Molecular Function	GO:0016020; membrane; Cellular Component	GO:0016491; oxidoreductase activity; Molecular Function	GO:0050660; flavin adenine dinucleotide binding; Molecular Function	GO:0055114; oxidation-reduction process; Biological Process
CCG006599.1	2	GO:0004553; hydrolase activity, hydrolyzing O-glycosyl compounds; Molecular Function	GO:0005975; carbohydrate metabolic process; Biological Process
CCG006601.1	4	GO:0004672; protein kinase activity; Molecular Function	GO:0004674; protein serine/threonine kinase activity; Molecular Function	GO:0005524; ATP binding; Molecular Function	GO:0006468; protein phosphorylation; Biological Process
CCG006605.1	3	GO:0005215; transporter activity; Molecular Function	GO:0006810; transport; Biological Process	GO:0016020; membrane; Cellular Component
CCG006606.1	3	GO:0005215; transporter activity; Molecular Function	GO:0006810; transport; Biological Process	GO:0016020; membrane; Cellular Component
CCG006607.1	1	GO:0005515; protein binding; Molecular Function
CCG006609.1	5	GO:0004497; monooxygenase activity; Molecular Function	GO:0005506; iron ion binding; Molecular Function	GO:0009055; electron carrier activity; Molecular Function	GO:0020037; heme binding; Molecular Function	GO:0055114; oxidation-reduction process; Biological Process
CCG006613.1	2	GO:0005515; protein binding; Molecular Function	GO:0008270; zinc ion binding; Molecular Function
CCG006617.1	1	GO:0005543; phospholipid binding; Molecular Function
CCG006618.1	1	GO:0006886; intracellular protein transport; Biological Process
CCG006619.3	1	GO:0016020; membrane; Cellular Component
CCG006620.1	1	GO:0016020; membrane; Cellular Component
CCG006627.1	4	GO:0005524; ATP binding; Molecular Function	GO:0005737; cytoplasm; Cellular Component	GO:0042026; protein refolding; Biological Process	GO:0044267; cellular protein metabolic process; Biological Process
CCG006632.1	3	GO:0004576; oligosaccharyl transferase activity; Molecular Function	GO:0006486; protein glycosylation; Biological Process	GO:0016020; membrane; Cellular Component
CCG006633.1	2	GO:0005507; copper ion binding; Molecular Function	GO:0009055; electron carrier activity; Molecular Function
CCG006634.1	3	GO:0004222; metalloendopeptidase activity; Molecular Function	GO:0005524; ATP binding; Molecular Function	GO:0006508; proteolysis; Biological Process
CCG006635.1	3	GO:0000166; nucleotide binding; Molecular Function	GO:0005524; ATP binding; Molecular Function	GO:0017111; nucleoside-triphosphatase activity; Molecular Function
CCG006636.1	2	GO:0000398; nuclear mRNA splicing, via spliceosome; Biological Process	GO:0005681; spliceosomal complex; Cellular Component
CCG006638.1	1	GO:0005515; protein binding; Molecular Function
CCG006644.1	3	GO:0003700; sequence-specific DNA binding transcription factor activity; Molecular Function	GO:0005667; transcription factor complex; Cellular Component	GO:0006355; regulation of transcription, DNA-dependent; Biological Process
CCG006646.1	5	GO:0004497; monooxygenase activity; Molecular Function	GO:0005506; iron ion binding; Molecular Function	GO:0009055; electron carrier activity; Molecular Function	GO:0020037; heme binding; Molecular Function	GO:0055114; oxidation-reduction process; Biological Process
CCG006651.1	5	GO:0000151; ubiquitin ligase complex; Cellular Component	GO:0004842; ubiquitin-protein ligase activity; Molecular Function	GO:0005488; binding; Molecular Function	GO:0005515; protein binding; Molecular Function	GO:0016567; protein ubiquitination; Biological Process
CCG006667.1	1	GO:0016020; membrane; Cellular Component
CCG006668.1	1	GO:0005488; binding; Molecular Function
CCG006670.1	2	GO:0006629; lipid metabolic process; Biological Process	GO:0016788; hydrolase activity, acting on ester bonds; Molecular Function
CCG006673.1	2	GO:0003676; nucleic acid binding; Molecular Function	GO:0008270; zinc ion binding; Molecular Function
CCG006675.1	1	GO:0016747; transferase activity, transferring acyl groups other than amino-acyl groups; Molecular Function
CCG006677.1	2	GO:0003676; nucleic acid binding; Molecular Function	GO:0005515; protein binding; Molecular Function
CCG006678.1	2	GO:0003676; nucleic acid binding; Molecular Function	GO:0003723; RNA binding; Molecular Function
CCG006680.1	2	GO:0004190; aspartic-type endopeptidase activity; Molecular Function	GO:0006508; proteolysis; Biological Process
CCG006685.1	2	GO:0016881; acid-amino acid ligase activity; Molecular Function	GO:0043687; post-translational protein modification; Biological Process
CCG006688.1	2	GO:0003676; nucleic acid binding; Molecular Function	GO:0005634; nucleus; Cellular Component
CCG006694.1	1	GO:0005515; protein binding; Molecular Function
CCG006698.1	1	GO:0005515; protein binding; Molecular Function
CCG006703.1	4	GO:0003677; DNA binding; Molecular Function	GO:0005634; nucleus; Cellular Component	GO:0006352; transcription initiation, DNA-dependent; Biological Process	GO:0016570; histone modification; Biological Process
CCG006706.1	7	GO:0003824; catalytic activity; Molecular Function	GO:0004348; glucosylceramidase activity; Molecular Function	GO:0004672; protein kinase activity; Molecular Function	GO:0005524; ATP binding; Molecular Function	GO:0006468; protein phosphorylation; Biological Process	GO:0006665; sphingolipid metabolic process; Biological Process	GO:0016021; integral to membrane; Cellular Component
CCG006713.1	4	GO:0006457; protein folding; Biological Process	GO:0008152; metabolic process; Biological Process	GO:0031072; heat shock protein binding; Molecular Function	GO:0051082; unfolded protein binding; Molecular Function
CCG006714.1	4	GO:0005215; transporter activity; Molecular Function	GO:0006810; transport; Biological Process	GO:0016020; membrane; Cellular Component	GO:0055085; transmembrane transport; Biological Process
CCG006769.2	4	GO:0003824; catalytic activity; Molecular Function	GO:0006631; fatty acid metabolic process; Biological Process	GO:0008152; metabolic process; Biological Process	GO:0016491; oxidoreductase activity; Molecular Function
CCG006771.1	2	GO:0005622; intracellular; Cellular Component	GO:0008270; zinc ion binding; Molecular Function
CCG006778.1	4	GO:0005215; transporter activity; Molecular Function	GO:0006810; transport; Biological Process	GO:0016021; integral to membrane; Cellular Component	GO:0055085; transmembrane transport; Biological Process
CCG006779.1	6	GO:0005215; transporter activity; Molecular Function	GO:0006810; transport; Biological Process	GO:0016020; membrane; Cellular Component	GO:0016021; integral to membrane; Cellular Component	GO:0022891; substrate-specific transmembrane transporter activity; Molecular Function	GO:0055085; transmembrane transport; Biological Process
CCG006782.1	4	GO:0004672; protein kinase activity; Molecular Function	GO:0004674; protein serine/threonine kinase activity; Molecular Function	GO:0005524; ATP binding; Molecular Function	GO:0006468; protein phosphorylation; Biological Process
CCG006785.1	2	GO:0003824; catalytic activity; Molecular Function	GO:0008152; metabolic process; Biological Process
CCG006786.1	3	GO:0005215; transporter activity; Molecular Function	GO:0006857; oligopeptide transport; Biological Process	GO:0016020; membrane; Cellular Component
CCG006790.1	4	GO:0004672; protein kinase activity; Molecular Function	GO:0004674; protein serine/threonine kinase activity; Molecular Function	GO:0005524; ATP binding; Molecular Function	GO:0006468; protein phosphorylation; Biological Process
CCG006791.1	3	GO:0008152; metabolic process; Biological Process	GO:0016491; oxidoreductase activity; Molecular Function	GO:0055114; oxidation-reduction process; Biological Process
CCG006799.1	1	GO:0005543; phospholipid binding; Molecular Function
CCG006801.2	2	GO:0005515; protein binding; Molecular Function	GO:0008270; zinc ion binding; Molecular Function
CCG006802.1	1	GO:0005515; protein binding; Molecular Function
CCG006803.1	1	GO:0005515; protein binding; Molecular Function
CCG006805.1	3	GO:0005634; nucleus; Cellular Component	GO:0045449; regulation of transcription; Biological Process	GO:0046983; protein dimerization activity; Molecular Function
CCG006808.1	3	GO:0005097; Rab GTPase activator activity; Molecular Function	GO:0005622; intracellular; Cellular Component	GO:0032313; regulation of Rab GTPase activity; Biological Process
CCG006810.1	3	GO:0004298; threonine-type endopeptidase activity; Molecular Function	GO:0005839; proteasome core complex; Cellular Component	GO:0051603; proteolysis involved in cellular protein catabolic process; Biological Process
CCG006818.1	1	GO:0005515; protein binding; Molecular Function
CCG006819.1	2	GO:0006869; lipid transport; Biological Process	GO:0008289; lipid binding; Molecular Function
CCG006820.2	2	GO:0006869; lipid transport; Biological Process	GO:0008289; lipid binding; Molecular Function
CCG006821.1	2	GO:0006869; lipid transport; Biological Process	GO:0008289; lipid binding; Molecular Function
CCG006824.2	1	GO:0005515; protein binding; Molecular Function
CCG006825.1	1	GO:0016788; hydrolase activity, acting on ester bonds; Molecular Function
CCG006827.1	2	GO:0004190; aspartic-type endopeptidase activity; Molecular Function	GO:0006508; proteolysis; Biological Process
CCG006830.1	2	GO:0003755; peptidyl-prolyl cis-trans isomerase activity; Molecular Function	GO:0006457; protein folding; Biological Process
CCG006834.1	2	GO:0008080; N-acetyltransferase activity; Molecular Function	GO:0008152; metabolic process; Biological Process
CCG006836.1	2	GO:0005525; GTP binding; Molecular Function	GO:0005622; intracellular; Cellular Component
CCG006842.1	3	GO:0000247; C-8 sterol isomerase activity; Molecular Function	GO:0005783; endoplasmic reticulum; Cellular Component	GO:0006696; ergosterol biosynthetic process; Biological Process
CCG006844.1	2	GO:0004806; triglyceride lipase activity; Molecular Function	GO:0006629; lipid metabolic process; Biological Process
CCG006846.2	4	GO:0004672; protein kinase activity; Molecular Function	GO:0004674; protein serine/threonine kinase activity; Molecular Function	GO:0005524; ATP binding; Molecular Function	GO:0006468; protein phosphorylation; Biological Process
CCG006854.1	1	GO:0016491; oxidoreductase activity; Molecular Function
CCG006864.1	3	GO:0003824; catalytic activity; Molecular Function	GO:0004553; hydrolase activity, hydrolyzing O-glycosyl compounds; Molecular Function	GO:0005975; carbohydrate metabolic process; Biological Process
CCG006866.1	1	GO:0005515; protein binding; Molecular Function
CCG006869.2	2	GO:0005488; binding; Molecular Function	GO:0005515; protein binding; Molecular Function
CCG006871.1	4	GO:0004857; enzyme inhibitor activity; Molecular Function	GO:0005618; cell wall; Cellular Component	GO:0030599; pectinesterase activity; Molecular Function	GO:0042545; cell wall modification; Biological Process
CCG006876.1	2	GO:0004197; cysteine-type endopeptidase activity; Molecular Function	GO:0006508; proteolysis; Biological Process
CCG006883.1	1	GO:0005515; protein binding; Molecular Function
CCG006888.1	4	GO:0004553; hydrolase activity, hydrolyzing O-glycosyl compounds; Molecular Function	GO:0004564; beta-fructofuranosidase activity; Molecular Function	GO:0004575; sucrose alpha-glucosidase activity; Molecular Function	GO:0005975; carbohydrate metabolic process; Biological Process
CCG006889.1	4	GO:0004553; hydrolase activity, hydrolyzing O-glycosyl compounds; Molecular Function	GO:0004564; beta-fructofuranosidase activity; Molecular Function	GO:0004575; sucrose alpha-glucosidase activity; Molecular Function	GO:0005975; carbohydrate metabolic process; Biological Process
CCG006890.1	4	GO:0004553; hydrolase activity, hydrolyzing O-glycosyl compounds; Molecular Function	GO:0004564; beta-fructofuranosidase activity; Molecular Function	GO:0004575; sucrose alpha-glucosidase activity; Molecular Function	GO:0005975; carbohydrate metabolic process; Biological Process
CCG006893.1	1	GO:0005975; carbohydrate metabolic process; Biological Process
CCG006895.1	2	GO:0003824; catalytic activity; Molecular Function	GO:0005992; trehalose biosynthetic process; Biological Process
CCG006899.1	2	GO:0005622; intracellular; Cellular Component	GO:0008270; zinc ion binding; Molecular Function
CCG006900.2	1	GO:0005515; protein binding; Molecular Function
CCG006904.1	3	GO:0003700; sequence-specific DNA binding transcription factor activity; Molecular Function	GO:0043565; sequence-specific DNA binding; Molecular Function	GO:0045449; regulation of transcription; Biological Process
CCG006906.2	1	GO:0009116; nucleoside metabolic process; Biological Process
CCG006911.1	1	GO:0005515; protein binding; Molecular Function
CCG006914.2	3	GO:0005215; transporter activity; Molecular Function	GO:0006857; oligopeptide transport; Biological Process	GO:0016020; membrane; Cellular Component
CCG006923.1	6	GO:0003824; catalytic activity; Molecular Function	GO:0005975; carbohydrate metabolic process; Biological Process	GO:0016491; oxidoreductase activity; Molecular Function	GO:0016616; oxidoreductase activity, acting on the CH-OH group of donors, NAD or NADP as acceptor; Molecular Function	GO:0044262; cellular carbohydrate metabolic process; Biological Process	GO:0055114; oxidation-reduction process; Biological Process
CCG006927.1	3	GO:0005622; intracellular; Cellular Component	GO:0006810; transport; Biological Process	GO:0006888; ER to Golgi vesicle-mediated transport; Biological Process
CCG006937.1	8	GO:0000166; nucleotide binding; Molecular Function	GO:0004812; aminoacyl-tRNA ligase activity; Molecular Function	GO:0004830; tryptophan-tRNA ligase activity; Molecular Function	GO:0005524; ATP binding; Molecular Function	GO:0005737; cytoplasm; Cellular Component	GO:0006412; translation; Biological Process	GO:0006418; tRNA aminoacylation for protein translation; Biological Process	GO:0006436; tryptophanyl-tRNA aminoacylation; Biological Process
CCG006938.1	11	GO:0000166; nucleotide binding; Molecular Function	GO:0003723; RNA binding; Molecular Function	GO:0003964; RNA-directed DNA polymerase activity; Molecular Function	GO:0004812; aminoacyl-tRNA ligase activity; Molecular Function	GO:0004830; tryptophan-tRNA ligase activity; Molecular Function	GO:0005524; ATP binding; Molecular Function	GO:0005737; cytoplasm; Cellular Component	GO:0006278; RNA-dependent DNA replication; Biological Process	GO:0006412; translation; Biological Process	GO:0006418; tRNA aminoacylation for protein translation; Biological Process	GO:0006436; tryptophanyl-tRNA aminoacylation; Biological Process
CCG006941.1	3	GO:0030145; manganese ion binding; Molecular Function	GO:0045735; nutrient reservoir activity; Molecular Function	GO:0048046; apoplast; Cellular Component
CCG006951.1	1	GO:0008168; methyltransferase activity; Molecular Function
CCG006952.3	3	GO:0000775; chromosome, centromeric region; Cellular Component	GO:0005634; nucleus; Cellular Component	GO:0007067; mitosis; Biological Process
CCG006956.1	3	GO:0008152; metabolic process; Biological Process	GO:0016491; oxidoreductase activity; Molecular Function	GO:0055114; oxidation-reduction process; Biological Process
CCG006958.1	4	GO:0003677; DNA binding; Molecular Function	GO:0003899; DNA-directed RNA polymerase activity; Molecular Function	GO:0005666; DNA-directed RNA polymerase III complex; Cellular Component	GO:0006383; transcription from RNA polymerase III promoter; Biological Process
CCG006962.1	1	GO:0005515; protein binding; Molecular Function
CCG006963.1	2	GO:0005622; intracellular; Cellular Component	GO:0008270; zinc ion binding; Molecular Function
CCG006964.1	1	GO:0005515; protein binding; Molecular Function
CCG006965.1	5	GO:0003777; microtubule motor activity; Molecular Function	GO:0005515; protein binding; Molecular Function	GO:0005524; ATP binding; Molecular Function	GO:0007018; microtubule-based movement; Biological Process	GO:0008270; zinc ion binding; Molecular Function
CCG006966.1	6	GO:0004672; protein kinase activity; Molecular Function	GO:0005524; ATP binding; Molecular Function	GO:0006457; protein folding; Biological Process	GO:0006468; protein phosphorylation; Biological Process	GO:0006950; response to stress; Biological Process	GO:0051082; unfolded protein binding; Molecular Function
CCG006969.1	2	GO:0016881; acid-amino acid ligase activity; Molecular Function	GO:0043687; post-translational protein modification; Biological Process
CCG006972.1	4	GO:0004252; serine-type endopeptidase activity; Molecular Function	GO:0006508; proteolysis; Biological Process	GO:0042802; identical protein binding; Molecular Function	GO:0043086; negative regulation of catalytic activity; Biological Process
CCG006973.1	4	GO:0003700; sequence-specific DNA binding transcription factor activity; Molecular Function	GO:0006355; regulation of transcription, DNA-dependent; Biological Process	GO:0008270; zinc ion binding; Molecular Function	GO:0043565; sequence-specific DNA binding; Molecular Function
CCG006975.1	5	GO:0004497; monooxygenase activity; Molecular Function	GO:0005506; iron ion binding; Molecular Function	GO:0009055; electron carrier activity; Molecular Function	GO:0020037; heme binding; Molecular Function	GO:0055114; oxidation-reduction process; Biological Process
CCG006980.1	3	GO:0003676; nucleic acid binding; Molecular Function	GO:0005515; protein binding; Molecular Function	GO:0008270; zinc ion binding; Molecular Function
CCG006981.1	6	GO:0003677; DNA binding; Molecular Function	GO:0005515; protein binding; Molecular Function	GO:0005634; nucleus; Cellular Component	GO:0006352; transcription initiation, DNA-dependent; Biological Process	GO:0008270; zinc ion binding; Molecular Function	GO:0016570; histone modification; Biological Process
CCG007012.1	4	GO:0004857; enzyme inhibitor activity; Molecular Function	GO:0005618; cell wall; Cellular Component	GO:0030599; pectinesterase activity; Molecular Function	GO:0042545; cell wall modification; Biological Process
CCG007024.1	1	GO:0005515; protein binding; Molecular Function
CCG007034.1	1	GO:0005524; ATP binding; Molecular Function
CCG007040.1	3	GO:0005215; transporter activity; Molecular Function	GO:0006857; oligopeptide transport; Biological Process	GO:0016020; membrane; Cellular Component
CCG007045.1	2	GO:0003723; RNA binding; Molecular Function	GO:0033897; ribonuclease T2 activity; Molecular Function
CCG007047.1	4	GO:0003989; acetyl-CoA carboxylase activity; Molecular Function	GO:0006633; fatty acid biosynthetic process; Biological Process	GO:0009317; acetyl-CoA carboxylase complex; Cellular Component	GO:0016874; ligase activity; Molecular Function
CCG007049.1	2	GO:0004618; phosphoglycerate kinase activity; Molecular Function	GO:0006096; glycolysis; Biological Process
CCG007053.1	3	GO:0005215; transporter activity; Molecular Function	GO:0006857; oligopeptide transport; Biological Process	GO:0016020; membrane; Cellular Component
CCG007055.1	2	GO:0009058; biosynthetic process; Biological Process	GO:0016844; strictosidine synthase activity; Molecular Function
CCG007060.1	2	GO:0004190; aspartic-type endopeptidase activity; Molecular Function	GO:0016021; integral to membrane; Cellular Component
CCG007062.1	5	GO:0006855; drug transmembrane transport; Biological Process	GO:0015238; drug transmembrane transporter activity; Molecular Function	GO:0015297; antiporter activity; Molecular Function	GO:0016020; membrane; Cellular Component	GO:0055085; transmembrane transport; Biological Process
CCG007132.1	1	GO:0005515; protein binding; Molecular Function
CCG007134.1	2	GO:0005622; intracellular; Cellular Component	GO:0008270; zinc ion binding; Molecular Function
CCG007158.1	1	GO:0005515; protein binding; Molecular Function
CCG007159.1	4	GO:0005515; protein binding; Molecular Function	GO:0005524; ATP binding; Molecular Function	GO:0006915; apoptosis; Biological Process	GO:0006952; defense response; Biological Process
CCG007160.1	3	GO:0005524; ATP binding; Molecular Function	GO:0006915; apoptosis; Biological Process	GO:0006952; defense response; Biological Process
CCG007161.1	2	GO:0016998; cell wall macromolecule catabolic process; Biological Process	GO:0033903; endo-1,3(4)-beta-glucanase activity; Molecular Function
CCG007164.1	3	GO:0005515; protein binding; Molecular Function	GO:0005524; ATP binding; Molecular Function	GO:0006915; apoptosis; Biological Process
CCG007167.1	1	GO:0005515; protein binding; Molecular Function
CCG007170.1	4	GO:0006520; cellular amino acid metabolic process; Biological Process	GO:0016831; carboxy-lyase activity; Molecular Function	GO:0019752; carboxylic acid metabolic process; Biological Process	GO:0030170; pyridoxal phosphate binding; Molecular Function
CCG007171.2	7	GO:0008121; ubiquinol-cytochrome-c reductase activity; Molecular Function	GO:0009496; plastoquinol-plastocyanin reductase activity; Molecular Function	GO:0016020; membrane; Cellular Component	GO:0016491; oxidoreductase activity; Molecular Function	GO:0042651; thylakoid membrane; Cellular Component	GO:0051537; 2 iron, 2 sulfur cluster binding; Molecular Function	GO:0055114; oxidation-reduction process; Biological Process
CCG007173.1	1	GO:0005634; nucleus; Cellular Component
CCG007201.1	4	GO:0004857; enzyme inhibitor activity; Molecular Function	GO:0005618; cell wall; Cellular Component	GO:0030599; pectinesterase activity; Molecular Function	GO:0042545; cell wall modification; Biological Process
CCG007203.1	4	GO:0004857; enzyme inhibitor activity; Molecular Function	GO:0005618; cell wall; Cellular Component	GO:0030599; pectinesterase activity; Molecular Function	GO:0042545; cell wall modification; Biological Process
CCG007389.1	2	GO:0005507; copper ion binding; Molecular Function	GO:0009055; electron carrier activity; Molecular Function
CCG007391.1	4	GO:0003676; nucleic acid binding; Molecular Function	GO:0003677; DNA binding; Molecular Function	GO:0004386; helicase activity; Molecular Function	GO:0005524; ATP binding; Molecular Function
CCG007396.1	2	GO:0005515; protein binding; Molecular Function	GO:0008270; zinc ion binding; Molecular Function
CCG007397.1	1	GO:0005515; protein binding; Molecular Function
CCG007398.1	1	GO:0005783; endoplasmic reticulum; Cellular Component
CCG007399.1	5	GO:0005215; transporter activity; Molecular Function	GO:0005488; binding; Molecular Function	GO:0005743; mitochondrial inner membrane; Cellular Component	GO:0006810; transport; Biological Process	GO:0055085; transmembrane transport; Biological Process
CCG007401.1	1	GO:0005515; protein binding; Molecular Function
CCG007402.1	5	GO:0003723; RNA binding; Molecular Function	GO:0003735; structural constituent of ribosome; Molecular Function	GO:0005622; intracellular; Cellular Component	GO:0005840; ribosome; Cellular Component	GO:0006412; translation; Biological Process
CCG007404.2	2	GO:0003677; DNA binding; Molecular Function	GO:0006355; regulation of transcription, DNA-dependent; Biological Process
CCG007405.1	1	GO:0005515; protein binding; Molecular Function
CCG007406.1	1	GO:0005515; protein binding; Molecular Function
CCG007448.1	6	GO:0003677; DNA binding; Molecular Function	GO:0005634; nucleus; Cellular Component	GO:0006355; regulation of transcription, DNA-dependent; Biological Process	GO:0009725; response to hormone stimulus; Biological Process	GO:0045449; regulation of transcription; Biological Process	GO:0046983; protein dimerization activity; Molecular Function
CCG007452.1	1	GO:0009058; biosynthetic process; Biological Process
CCG007453.1	2	GO:0008152; metabolic process; Biological Process	GO:0016758; transferase activity, transferring hexosyl groups; Molecular Function
CCG007455.1	1	GO:0005515; protein binding; Molecular Function
CCG007458.2	4	GO:0003677; DNA binding; Molecular Function	GO:0003713; transcription coactivator activity; Molecular Function	GO:0005488; binding; Molecular Function	GO:0006355; regulation of transcription, DNA-dependent; Biological Process
CCG007460.1	2	GO:0004190; aspartic-type endopeptidase activity; Molecular Function	GO:0006508; proteolysis; Biological Process
CCG007475.1	2	GO:0006629; lipid metabolic process; Biological Process	GO:0016788; hydrolase activity, acting on ester bonds; Molecular Function
CCG007480.1	4	GO:0004857; enzyme inhibitor activity; Molecular Function	GO:0005618; cell wall; Cellular Component	GO:0030599; pectinesterase activity; Molecular Function	GO:0042545; cell wall modification; Biological Process
CCG007483.1	2	GO:0003924; GTPase activity; Molecular Function	GO:0005525; GTP binding; Molecular Function
CCG007485.1	1	GO:0004144; diacylglycerol O-acyltransferase activity; Molecular Function
CCG007486.1	1	GO:0005576; extracellular region; Cellular Component
CCG007493.1	1	GO:0005576; extracellular region; Cellular Component
CCG007494.1	3	GO:0004672; protein kinase activity; Molecular Function	GO:0006468; protein phosphorylation; Biological Process	GO:0048544; recognition of pollen; Biological Process
CCG007495.1	2	GO:0005515; protein binding; Molecular Function	GO:0008270; zinc ion binding; Molecular Function
CCG007501.1	3	GO:0003676; nucleic acid binding; Molecular Function	GO:0005634; nucleus; Cellular Component	GO:0008270; zinc ion binding; Molecular Function
CCG007502.1	8	GO:0006537; glutamate biosynthetic process; Biological Process	GO:0006807; nitrogen compound metabolic process; Biological Process	GO:0008152; metabolic process; Biological Process	GO:0015930; glutamate synthase activity; Molecular Function	GO:0016491; oxidoreductase activity; Molecular Function	GO:0050660; flavin adenine dinucleotide binding; Molecular Function	GO:0051536; iron-sulfur cluster binding; Molecular Function	GO:0055114; oxidation-reduction process; Biological Process
CCG007507.1	2	GO:0004842; ubiquitin-protein ligase activity; Molecular Function	GO:0008270; zinc ion binding; Molecular Function
CCG007508.1	2	GO:0005515; protein binding; Molecular Function	GO:0008270; zinc ion binding; Molecular Function
CCG007510.1	2	GO:0005515; protein binding; Molecular Function	GO:0008270; zinc ion binding; Molecular Function
CCG007511.1	2	GO:0003824; catalytic activity; Molecular Function	GO:0008152; metabolic process; Biological Process
CCG007512.1	1	GO:0005515; protein binding; Molecular Function
CCG007513.1	5	GO:0003824; catalytic activity; Molecular Function	GO:0004553; hydrolase activity, hydrolyzing O-glycosyl compounds; Molecular Function	GO:0005576; extracellular region; Cellular Component	GO:0005975; carbohydrate metabolic process; Biological Process	GO:0030246; carbohydrate binding; Molecular Function
CCG007515.1	5	GO:0000287; magnesium ion binding; Molecular Function	GO:0003824; catalytic activity; Molecular Function	GO:0004743; pyruvate kinase activity; Molecular Function	GO:0006096; glycolysis; Biological Process	GO:0030955; potassium ion binding; Molecular Function
CCG007517.1	1	GO:0003824; catalytic activity; Molecular Function
CCG007519.2	4	GO:0003735; structural constituent of ribosome; Molecular Function	GO:0005622; intracellular; Cellular Component	GO:0005840; ribosome; Cellular Component	GO:0006412; translation; Biological Process
CCG007523.2	4	GO:0003676; nucleic acid binding; Molecular Function	GO:0004386; helicase activity; Molecular Function	GO:0005524; ATP binding; Molecular Function	GO:0008026; ATP-dependent helicase activity; Molecular Function
CCG007524.1	3	GO:0004652; polynucleotide adenylyltransferase activity; Molecular Function	GO:0006350; transcription; Biological Process	GO:0016779; nucleotidyltransferase activity; Molecular Function
CCG007526.1	3	GO:0004222; metalloendopeptidase activity; Molecular Function	GO:0005524; ATP binding; Molecular Function	GO:0006508; proteolysis; Biological Process
CCG007547.1	4	GO:0006520; cellular amino acid metabolic process; Biological Process	GO:0016831; carboxy-lyase activity; Molecular Function	GO:0019752; carboxylic acid metabolic process; Biological Process	GO:0030170; pyridoxal phosphate binding; Molecular Function
CCG007550.1	5	GO:0003677; DNA binding; Molecular Function	GO:0003700; sequence-specific DNA binding transcription factor activity; Molecular Function	GO:0006352; transcription initiation, DNA-dependent; Biological Process	GO:0006355; regulation of transcription, DNA-dependent; Biological Process	GO:0016987; sigma factor activity; Molecular Function
CCG007556.1	3	GO:0003824; catalytic activity; Molecular Function	GO:0044237; cellular metabolic process; Biological Process	GO:0050662; coenzyme binding; Molecular Function
CCG007557.1	1	GO:0005515; protein binding; Molecular Function
CCG007558.1	3	GO:0005634; nucleus; Cellular Component	GO:0030528; transcription regulator activity; Molecular Function	GO:0045449; regulation of transcription; Biological Process
CCG007559.1	2	GO:0008152; metabolic process; Biological Process	GO:0016758; transferase activity, transferring hexosyl groups; Molecular Function
CCG007560.1	2	GO:0003677; DNA binding; Molecular Function	GO:0005515; protein binding; Molecular Function
CCG007583.1	1	GO:0005515; protein binding; Molecular Function
CCG007585.1	1	GO:0008171; O-methyltransferase activity; Molecular Function
CCG007602.1	5	GO:0004497; monooxygenase activity; Molecular Function	GO:0005506; iron ion binding; Molecular Function	GO:0009055; electron carrier activity; Molecular Function	GO:0020037; heme binding; Molecular Function	GO:0055114; oxidation-reduction process; Biological Process
CCG007605.2	1	GO:0003676; nucleic acid binding; Molecular Function
CCG007619.1	1	GO:0016020; membrane; Cellular Component
CCG007661.1	4	GO:0009523; photosystem II; Cellular Component	GO:0015979; photosynthesis; Biological Process	GO:0016021; integral to membrane; Cellular Component	GO:0030145; manganese ion binding; Molecular Function
CCG007664.1	1	GO:0003676; nucleic acid binding; Molecular Function
CCG007666.1	3	GO:0008152; metabolic process; Biological Process	GO:0016491; oxidoreductase activity; Molecular Function	GO:0055114; oxidation-reduction process; Biological Process
CCG007668.1	1	GO:0004871; signal transducer activity; Molecular Function
CCG007672.1	2	GO:0005622; intracellular; Cellular Component	GO:0008270; zinc ion binding; Molecular Function
CCG007676.1	2	GO:0006629; lipid metabolic process; Biological Process	GO:0016788; hydrolase activity, acting on ester bonds; Molecular Function
CCG007677.2	2	GO:0006629; lipid metabolic process; Biological Process	GO:0016788; hydrolase activity, acting on ester bonds; Molecular Function
CCG007678.1	2	GO:0005515; protein binding; Molecular Function	GO:0008270; zinc ion binding; Molecular Function
CCG007684.2	5	GO:0003700; sequence-specific DNA binding transcription factor activity; Molecular Function	GO:0005515; protein binding; Molecular Function	GO:0005634; nucleus; Cellular Component	GO:0006355; regulation of transcription, DNA-dependent; Biological Process	GO:0008270; zinc ion binding; Molecular Function
CCG007686.1	5	GO:0003700; sequence-specific DNA binding transcription factor activity; Molecular Function	GO:0005515; protein binding; Molecular Function	GO:0005634; nucleus; Cellular Component	GO:0006355; regulation of transcription, DNA-dependent; Biological Process	GO:0008270; zinc ion binding; Molecular Function
CCG007687.1	2	GO:0003677; DNA binding; Molecular Function	GO:0006355; regulation of transcription, DNA-dependent; Biological Process
CCG007689.1	5	GO:0004672; protein kinase activity; Molecular Function	GO:0004674; protein serine/threonine kinase activity; Molecular Function	GO:0005515; protein binding; Molecular Function	GO:0005524; ATP binding; Molecular Function	GO:0006468; protein phosphorylation; Biological Process
CCG007691.1	4	GO:0005215; transporter activity; Molecular Function	GO:0006810; transport; Biological Process	GO:0016020; membrane; Cellular Component	GO:0055085; transmembrane transport; Biological Process
CCG007693.1	4	GO:0000156; two-component response regulator activity; Molecular Function	GO:0000160; two-component signal transduction system (phosphorelay); Biological Process	GO:0005515; protein binding; Molecular Function	GO:0006355; regulation of transcription, DNA-dependent; Biological Process
CCG007696.1	6	GO:0003824; catalytic activity; Molecular Function	GO:0004109; coproporphyrinogen oxidase activity; Molecular Function	GO:0005737; cytoplasm; Cellular Component	GO:0006779; porphyrin biosynthetic process; Biological Process	GO:0051536; iron-sulfur cluster binding; Molecular Function	GO:0055114; oxidation-reduction process; Biological Process
CCG007697.1	4	GO:0003824; catalytic activity; Molecular Function	GO:0008080; N-acetyltransferase activity; Molecular Function	GO:0008152; metabolic process; Biological Process	GO:0051536; iron-sulfur cluster binding; Molecular Function
CCG007700.3	1	GO:0005515; protein binding; Molecular Function
CCG007701.1	2	GO:0003677; DNA binding; Molecular Function	GO:0005515; protein binding; Molecular Function
CCG007705.1	2	GO:0005515; protein binding; Molecular Function	GO:0008270; zinc ion binding; Molecular Function
CCG007712.1	3	GO:0003723; RNA binding; Molecular Function	GO:0003964; RNA-directed DNA polymerase activity; Molecular Function	GO:0006278; RNA-dependent DNA replication; Biological Process
CCG007845.1	5	GO:0005216; ion channel activity; Molecular Function	GO:0005247; voltage-gated chloride channel activity; Molecular Function	GO:0006821; chloride transport; Biological Process	GO:0016020; membrane; Cellular Component	GO:0055085; transmembrane transport; Biological Process
CCG007854.1	1	GO:0005488; binding; Molecular Function
CCG007858.1	1	GO:0005515; protein binding; Molecular Function
CCG007864.2	3	GO:0004221; ubiquitin thiolesterase activity; Molecular Function	GO:0006511; ubiquitin-dependent protein catabolic process; Biological Process	GO:0008270; zinc ion binding; Molecular Function
CCG007866.1	3	GO:0005488; binding; Molecular Function	GO:0005515; protein binding; Molecular Function	GO:0016070; RNA metabolic process; Biological Process
CCG007868.1	5	GO:0005975; carbohydrate metabolic process; Biological Process	GO:0009247; glycolipid biosynthetic process; Biological Process	GO:0016758; transferase activity, transferring hexosyl groups; Molecular Function	GO:0030246; carbohydrate binding; Molecular Function	GO:0030259; lipid glycosylation; Biological Process
CCG007869.1	2	GO:0005515; protein binding; Molecular Function	GO:0008270; zinc ion binding; Molecular Function
CCG007934.1	5	GO:0004497; monooxygenase activity; Molecular Function	GO:0005506; iron ion binding; Molecular Function	GO:0009055; electron carrier activity; Molecular Function	GO:0020037; heme binding; Molecular Function	GO:0055114; oxidation-reduction process; Biological Process
CCG007938.1	3	GO:0003677; DNA binding; Molecular Function	GO:0003700; sequence-specific DNA binding transcription factor activity; Molecular Function	GO:0006355; regulation of transcription, DNA-dependent; Biological Process
CCG007942.1	3	GO:0003677; DNA binding; Molecular Function	GO:0003700; sequence-specific DNA binding transcription factor activity; Molecular Function	GO:0006355; regulation of transcription, DNA-dependent; Biological Process
CCG007943.1	2	GO:0008762; UDP-N-acetylmuramate dehydrogenase activity; Molecular Function	GO:0055114; oxidation-reduction process; Biological Process
CCG007948.1	2	GO:0008152; metabolic process; Biological Process	GO:0016758; transferase activity, transferring hexosyl groups; Molecular Function
CCG007957.1	2	GO:0008318; protein prenyltransferase activity; Molecular Function	GO:0018342; protein prenylation; Biological Process
CCG007967.1	6	GO:0000166; nucleotide binding; Molecular Function	GO:0004176; ATP-dependent peptidase activity; Molecular Function	GO:0004252; serine-type endopeptidase activity; Molecular Function	GO:0005524; ATP binding; Molecular Function	GO:0006508; proteolysis; Biological Process	GO:0017111; nucleoside-triphosphatase activity; Molecular Function
CCG007974.1	1	GO:0008168; methyltransferase activity; Molecular Function
CCG007975.1	1	GO:0005509; calcium ion binding; Molecular Function
CCG007978.2	2	GO:0008152; metabolic process; Biological Process	GO:0016779; nucleotidyltransferase activity; Molecular Function
CCG007982.1	2	GO:0016655; oxidoreductase activity, acting on NADH or NADPH, quinone or similar compound as acceptor; Molecular Function	GO:0055114; oxidation-reduction process; Biological Process
CCG007983.1	2	GO:0003676; nucleic acid binding; Molecular Function	GO:0008270; zinc ion binding; Molecular Function
CCG007991.1	4	GO:0005515; protein binding; Molecular Function	GO:0005634; nucleus; Cellular Component	GO:0008270; zinc ion binding; Molecular Function	GO:0018024; histone-lysine N-methyltransferase activity; Molecular Function
CCG008003.1	1	GO:0016491; oxidoreductase activity; Molecular Function
CCG008006.1	3	GO:0006810; transport; Biological Process	GO:0016020; membrane; Cellular Component	GO:0055085; transmembrane transport; Biological Process
CCG008010.1	4	GO:0004672; protein kinase activity; Molecular Function	GO:0004674; protein serine/threonine kinase activity; Molecular Function	GO:0005524; ATP binding; Molecular Function	GO:0006468; protein phosphorylation; Biological Process
CCG008012.1	1	GO:0005576; extracellular region; Cellular Component
CCG008016.1	2	GO:0004553; hydrolase activity, hydrolyzing O-glycosyl compounds; Molecular Function	GO:0005975; carbohydrate metabolic process; Biological Process
CCG008018.1	4	GO:0003824; catalytic activity; Molecular Function	GO:0004553; hydrolase activity, hydrolyzing O-glycosyl compounds; Molecular Function	GO:0005975; carbohydrate metabolic process; Biological Process	GO:0030246; carbohydrate binding; Molecular Function
CCG008093.1	4	GO:0004601; peroxidase activity; Molecular Function	GO:0006979; response to oxidative stress; Biological Process	GO:0020037; heme binding; Molecular Function	GO:0055114; oxidation-reduction process; Biological Process
CCG008095.1	4	GO:0003824; catalytic activity; Molecular Function	GO:0004421; hydroxymethylglutaryl-CoA synthase activity; Molecular Function	GO:0008152; metabolic process; Biological Process	GO:0008299; isoprenoid biosynthetic process; Biological Process
CCG008096.1	4	GO:0005529; sugar binding; Molecular Function	GO:0005737; cytoplasm; Cellular Component	GO:0034227; tRNA thio-modification; Biological Process	GO:0048544; recognition of pollen; Biological Process
CCG008103.1	1	GO:0016614; oxidoreductase activity, acting on CH-OH group of donors; Molecular Function
CCG008108.1	4	GO:0008270; zinc ion binding; Molecular Function	GO:0016491; oxidoreductase activity; Molecular Function	GO:0016747; transferase activity, transferring acyl groups other than amino-acyl groups; Molecular Function	GO:0055114; oxidation-reduction process; Biological Process
CCG008109.1	3	GO:0003676; nucleic acid binding; Molecular Function	GO:0005515; protein binding; Molecular Function	GO:0008270; zinc ion binding; Molecular Function
CCG008112.1	1	GO:0016021; integral to membrane; Cellular Component
CCG008116.1	3	GO:0003677; DNA binding; Molecular Function	GO:0003899; DNA-directed RNA polymerase activity; Molecular Function	GO:0006350; transcription; Biological Process
CCG008119.1	4	GO:0004672; protein kinase activity; Molecular Function	GO:0004674; protein serine/threonine kinase activity; Molecular Function	GO:0005524; ATP binding; Molecular Function	GO:0006468; protein phosphorylation; Biological Process
CCG008126.1	1	GO:0055085; transmembrane transport; Biological Process
CCG008129.1	4	GO:0003677; DNA binding; Molecular Function	GO:0003824; catalytic activity; Molecular Function	GO:0004518; nuclease activity; Molecular Function	GO:0006281; DNA repair; Biological Process
CCG008134.2	2	GO:0005515; protein binding; Molecular Function	GO:0008270; zinc ion binding; Molecular Function
CCG008135.1	1	GO:0016020; membrane; Cellular Component
CCG008227.1	3	GO:0005634; nucleus; Cellular Component	GO:0030528; transcription regulator activity; Molecular Function	GO:0045449; regulation of transcription; Biological Process
CCG008228.4	1	GO:0015031; protein transport; Biological Process
CCG008232.1	4	GO:0003700; sequence-specific DNA binding transcription factor activity; Molecular Function	GO:0006355; regulation of transcription, DNA-dependent; Biological Process	GO:0043565; sequence-specific DNA binding; Molecular Function	GO:0046983; protein dimerization activity; Molecular Function
CCG008234.1	2	GO:0003677; DNA binding; Molecular Function	GO:0005515; protein binding; Molecular Function
CCG008237.1	1	GO:0005488; binding; Molecular Function
CCG008245.1	2	GO:0004518; nuclease activity; Molecular Function	GO:0006281; DNA repair; Biological Process
CCG008247.1	2	GO:0003755; peptidyl-prolyl cis-trans isomerase activity; Molecular Function	GO:0006457; protein folding; Biological Process
CCG008249.1	2	GO:0005643; nuclear pore; Cellular Component	GO:0006810; transport; Biological Process
CCG008255.1	4	GO:0004672; protein kinase activity; Molecular Function	GO:0005515; protein binding; Molecular Function	GO:0005524; ATP binding; Molecular Function	GO:0006468; protein phosphorylation; Biological Process
CCG008294.1	3	GO:0003824; catalytic activity; Molecular Function	GO:0044237; cellular metabolic process; Biological Process	GO:0050662; coenzyme binding; Molecular Function
CCG008299.1	1	GO:0005515; protein binding; Molecular Function
CCG008303.1	5	GO:0003677; DNA binding; Molecular Function	GO:0005515; protein binding; Molecular Function	GO:0006364; rRNA processing; Biological Process	GO:0015074; DNA integration; Biological Process	GO:0032040; small-subunit processome; Cellular Component
CCG008307.1	2	GO:0003677; DNA binding; Molecular Function	GO:0005515; protein binding; Molecular Function
CCG008310.1	2	GO:0003677; DNA binding; Molecular Function	GO:0005515; protein binding; Molecular Function
CCG008312.1	2	GO:0003677; DNA binding; Molecular Function	GO:0005515; protein binding; Molecular Function
CCG008313.1	8	GO:0000166; nucleotide binding; Molecular Function	GO:0005524; ATP binding; Molecular Function	GO:0006810; transport; Biological Process	GO:0016021; integral to membrane; Cellular Component	GO:0016887; ATPase activity; Molecular Function	GO:0017111; nucleoside-triphosphatase activity; Molecular Function	GO:0042626; ATPase activity, coupled to transmembrane movement of substances; Molecular Function	GO:0055085; transmembrane transport; Biological Process
CCG008317.1	3	GO:0006357; regulation of transcription from RNA polymerase II promoter; Biological Process	GO:0016455; RNA polymerase II transcription mediator activity; Molecular Function	GO:0016592; mediator complex; Cellular Component
CCG008319.1	2	GO:0004553; hydrolase activity, hydrolyzing O-glycosyl compounds; Molecular Function	GO:0005975; carbohydrate metabolic process; Biological Process
CCG008363.1	1	GO:0003723; RNA binding; Molecular Function
CCG008374.1	2	GO:0003677; DNA binding; Molecular Function	GO:0005634; nucleus; Cellular Component
CCG008376.1	3	GO:0004185; serine-type carboxypeptidase activity; Molecular Function	GO:0005509; calcium ion binding; Molecular Function	GO:0006508; proteolysis; Biological Process
CCG008389.1	2	GO:0016491; oxidoreductase activity; Molecular Function	GO:0055114; oxidation-reduction process; Biological Process
CCG008390.1	2	GO:0006629; lipid metabolic process; Biological Process	GO:0016788; hydrolase activity, acting on ester bonds; Molecular Function
CCG008399.1	2	GO:0005524; ATP binding; Molecular Function	GO:0005694; chromosome; Cellular Component
CCG008400.2	1	GO:0016020; membrane; Cellular Component
CCG008401.1	2	GO:0005622; intracellular; Cellular Component	GO:0008270; zinc ion binding; Molecular Function
CCG008410.1	2	GO:0003676; nucleic acid binding; Molecular Function	GO:0008270; zinc ion binding; Molecular Function
CCG008413.1	3	GO:0005618; cell wall; Cellular Component	GO:0030599; pectinesterase activity; Molecular Function	GO:0042545; cell wall modification; Biological Process
CCG008414.1	1	GO:0016757; transferase activity, transferring glycosyl groups; Molecular Function
CCG008419.1	1	GO:0003824; catalytic activity; Molecular Function
CCG008422.1	2	GO:0004190; aspartic-type endopeptidase activity; Molecular Function	GO:0006508; proteolysis; Biological Process
CCG008433.1	1	GO:0055085; transmembrane transport; Biological Process
CCG008442.1	2	GO:0004650; polygalacturonase activity; Molecular Function	GO:0005975; carbohydrate metabolic process; Biological Process
CCG008446.2	3	GO:0005634; nucleus; Cellular Component	GO:0045449; regulation of transcription; Biological Process	GO:0046983; protein dimerization activity; Molecular Function
CCG008448.2	3	GO:0005743; mitochondrial inner membrane; Cellular Component	GO:0008565; protein transporter activity; Molecular Function	GO:0015031; protein transport; Biological Process
CCG008450.1	1	GO:0016747; transferase activity, transferring acyl groups other than amino-acyl groups; Molecular Function
CCG008451.1	5	GO:0004672; protein kinase activity; Molecular Function	GO:0004674; protein serine/threonine kinase activity; Molecular Function	GO:0005515; protein binding; Molecular Function	GO:0005524; ATP binding; Molecular Function	GO:0006468; protein phosphorylation; Biological Process
CCG008453.1	3	GO:0005524; ATP binding; Molecular Function	GO:0005975; carbohydrate metabolic process; Biological Process	GO:0016773; phosphotransferase activity, alcohol group as acceptor; Molecular Function
CCG008454.1	3	GO:0005524; ATP binding; Molecular Function	GO:0005975; carbohydrate metabolic process; Biological Process	GO:0016773; phosphotransferase activity, alcohol group as acceptor; Molecular Function
CCG008456.1	5	GO:0006855; drug transmembrane transport; Biological Process	GO:0015238; drug transmembrane transporter activity; Molecular Function	GO:0015297; antiporter activity; Molecular Function	GO:0016020; membrane; Cellular Component	GO:0055085; transmembrane transport; Biological Process
CCG008457.2	7	GO:0003723; RNA binding; Molecular Function	GO:0004652; polynucleotide adenylyltransferase activity; Molecular Function	GO:0005634; nucleus; Cellular Component	GO:0006350; transcription; Biological Process	GO:0016779; nucleotidyltransferase activity; Molecular Function	GO:0031123; RNA 3'-end processing; Biological Process	GO:0043631; RNA polyadenylation; Biological Process
CCG008459.1	1	GO:0005515; protein binding; Molecular Function
CCG008461.2	3	GO:0005618; cell wall; Cellular Component	GO:0030599; pectinesterase activity; Molecular Function	GO:0042545; cell wall modification; Biological Process
CCG008465.1	2	GO:0005488; binding; Molecular Function	GO:0005515; protein binding; Molecular Function
CCG008466.1	4	GO:0004672; protein kinase activity; Molecular Function	GO:0004674; protein serine/threonine kinase activity; Molecular Function	GO:0005524; ATP binding; Molecular Function	GO:0006468; protein phosphorylation; Biological Process
CCG008476.1	6	GO:0005618; cell wall; Cellular Component	GO:0007047; cellular cell wall organization; Biological Process	GO:0008466; glycogenin glucosyltransferase activity; Molecular Function	GO:0016758; transferase activity, transferring hexosyl groups; Molecular Function	GO:0030054; cell junction; Cellular Component	GO:0030244; cellulose biosynthetic process; Biological Process
CCG008479.1	2	GO:0004185; serine-type carboxypeptidase activity; Molecular Function	GO:0006508; proteolysis; Biological Process
CCG008480.2	3	GO:0003872; 6-phosphofructokinase activity; Molecular Function	GO:0005945; 6-phosphofructokinase complex; Cellular Component	GO:0006096; glycolysis; Biological Process
CCG008483.1	2	GO:0006629; lipid metabolic process; Biological Process	GO:0016788; hydrolase activity, acting on ester bonds; Molecular Function
CCG008485.1	4	GO:0003824; catalytic activity; Molecular Function	GO:0008152; metabolic process; Biological Process	GO:0008610; lipid biosynthetic process; Biological Process	GO:0016747; transferase activity, transferring acyl groups other than amino-acyl groups; Molecular Function
CCG008491.1	1	GO:0005515; protein binding; Molecular Function
CCG008495.1	5	GO:0003676; nucleic acid binding; Molecular Function	GO:0003723; RNA binding; Molecular Function	GO:0005622; intracellular; Cellular Component	GO:0006139; nucleobase, nucleoside, nucleotide and nucleic acid metabolic process; Biological Process	GO:0008408; 3'-5' exonuclease activity; Molecular Function
CCG008498.1	3	GO:0005634; nucleus; Cellular Component	GO:0030528; transcription regulator activity; Molecular Function	GO:0045449; regulation of transcription; Biological Process
CCG008728.1	1	GO:0045454; cell redox homeostasis; Biological Process
CCG008767.1	2	GO:0004190; aspartic-type endopeptidase activity; Molecular Function	GO:0006508; proteolysis; Biological Process
CCG008768.1	2	GO:0003723; RNA binding; Molecular Function	GO:0005488; binding; Molecular Function
CCG008769.1	1	GO:0005515; protein binding; Molecular Function
CCG008772.1	3	GO:0005215; transporter activity; Molecular Function	GO:0006810; transport; Biological Process	GO:0016020; membrane; Cellular Component
CCG008774.1	2	GO:0005515; protein binding; Molecular Function	GO:0008270; zinc ion binding; Molecular Function
CCG008781.1	2	GO:0005622; intracellular; Cellular Component	GO:0008270; zinc ion binding; Molecular Function
CCG008786.1	2	GO:0004553; hydrolase activity, hydrolyzing O-glycosyl compounds; Molecular Function	GO:0005975; carbohydrate metabolic process; Biological Process
CCG008795.1	4	GO:0003684; damaged DNA binding; Molecular Function	GO:0003887; DNA-directed DNA polymerase activity; Molecular Function	GO:0005622; intracellular; Cellular Component	GO:0006281; DNA repair; Biological Process
CCG008798.1	4	GO:0006812; cation transport; Biological Process	GO:0015299; solute:hydrogen antiporter activity; Molecular Function	GO:0016021; integral to membrane; Cellular Component	GO:0055085; transmembrane transport; Biological Process
CCG008803.1	1	GO:0005515; protein binding; Molecular Function
CCG008810.1	1	GO:0005515; protein binding; Molecular Function
CCG008811.1	2	GO:0005515; protein binding; Molecular Function	GO:0008270; zinc ion binding; Molecular Function
CCG008812.1	2	GO:0008152; metabolic process; Biological Process	GO:0016758; transferase activity, transferring hexosyl groups; Molecular Function
CCG008813.1	2	GO:0008152; metabolic process; Biological Process	GO:0016758; transferase activity, transferring hexosyl groups; Molecular Function
CCG008819.1	4	GO:0008270; zinc ion binding; Molecular Function	GO:0016491; oxidoreductase activity; Molecular Function	GO:0016747; transferase activity, transferring acyl groups other than amino-acyl groups; Molecular Function	GO:0055114; oxidation-reduction process; Biological Process
CCG008920.1	2	GO:0004650; polygalacturonase activity; Molecular Function	GO:0005975; carbohydrate metabolic process; Biological Process
CCG008929.1	1	GO:0008270; zinc ion binding; Molecular Function
CCG008930.1	1	GO:0008168; methyltransferase activity; Molecular Function
CCG008933.1	5	GO:0004672; protein kinase activity; Molecular Function	GO:0004674; protein serine/threonine kinase activity; Molecular Function	GO:0005515; protein binding; Molecular Function	GO:0005524; ATP binding; Molecular Function	GO:0006468; protein phosphorylation; Biological Process
CCG008940.1	1	GO:0005515; protein binding; Molecular Function
CCG008943.1	1	GO:0016020; membrane; Cellular Component
CCG008944.1	2	GO:0003677; DNA binding; Molecular Function	GO:0005515; protein binding; Molecular Function
CCG008947.1	2	GO:0004553; hydrolase activity, hydrolyzing O-glycosyl compounds; Molecular Function	GO:0005975; carbohydrate metabolic process; Biological Process
CCG008952.1	1	GO:0005515; protein binding; Molecular Function
CCG008959.1	2	GO:0004857; enzyme inhibitor activity; Molecular Function	GO:0030599; pectinesterase activity; Molecular Function
CCG008963.1	3	GO:0003684; damaged DNA binding; Molecular Function	GO:0005634; nucleus; Cellular Component	GO:0006289; nucleotide-excision repair; Biological Process
CCG008966.1	3	GO:0003684; damaged DNA binding; Molecular Function	GO:0005634; nucleus; Cellular Component	GO:0006289; nucleotide-excision repair; Biological Process
CCG008968.1	4	GO:0004857; enzyme inhibitor activity; Molecular Function	GO:0005618; cell wall; Cellular Component	GO:0030599; pectinesterase activity; Molecular Function	GO:0042545; cell wall modification; Biological Process
CCG008969.1	2	GO:0005975; carbohydrate metabolic process; Biological Process	GO:0016868; intramolecular transferase activity, phosphotransferases; Molecular Function
CCG008974.3	4	GO:0004672; protein kinase activity; Molecular Function	GO:0004674; protein serine/threonine kinase activity; Molecular Function	GO:0005524; ATP binding; Molecular Function	GO:0006468; protein phosphorylation; Biological Process
CCG008975.1	4	GO:0003824; catalytic activity; Molecular Function	GO:0005975; carbohydrate metabolic process; Biological Process	GO:0016853; isomerase activity; Molecular Function	GO:0030246; carbohydrate binding; Molecular Function
CCG008978.1	1	GO:0005543; phospholipid binding; Molecular Function
CCG008979.1	1	GO:0005543; phospholipid binding; Molecular Function
CCG009054.1	1	GO:0008270; zinc ion binding; Molecular Function
CCG009057.1	3	GO:0000166; nucleotide binding; Molecular Function	GO:0005524; ATP binding; Molecular Function	GO:0017111; nucleoside-triphosphatase activity; Molecular Function
CCG009062.1	5	GO:0004672; protein kinase activity; Molecular Function	GO:0004674; protein serine/threonine kinase activity; Molecular Function	GO:0005515; protein binding; Molecular Function	GO:0005524; ATP binding; Molecular Function	GO:0006468; protein phosphorylation; Biological Process
CCG009063.1	5	GO:0004672; protein kinase activity; Molecular Function	GO:0004674; protein serine/threonine kinase activity; Molecular Function	GO:0005515; protein binding; Molecular Function	GO:0005524; ATP binding; Molecular Function	GO:0006468; protein phosphorylation; Biological Process
CCG009064.1	6	GO:0004970; ionotropic glutamate receptor activity; Molecular Function	GO:0005215; transporter activity; Molecular Function	GO:0005234; extracellular-glutamate-gated ion channel activity; Molecular Function	GO:0006810; transport; Biological Process	GO:0016020; membrane; Cellular Component	GO:0030288; outer membrane-bounded periplasmic space; Cellular Component
CCG009065.1	1	GO:0005515; protein binding; Molecular Function
CCG009068.1	6	GO:0004970; ionotropic glutamate receptor activity; Molecular Function	GO:0005215; transporter activity; Molecular Function	GO:0005234; extracellular-glutamate-gated ion channel activity; Molecular Function	GO:0006810; transport; Biological Process	GO:0016020; membrane; Cellular Component	GO:0030288; outer membrane-bounded periplasmic space; Cellular Component
CCG009082.1	4	GO:0004672; protein kinase activity; Molecular Function	GO:0004674; protein serine/threonine kinase activity; Molecular Function	GO:0005524; ATP binding; Molecular Function	GO:0006468; protein phosphorylation; Biological Process
CCG009089.1	6	GO:0004970; ionotropic glutamate receptor activity; Molecular Function	GO:0005215; transporter activity; Molecular Function	GO:0005234; extracellular-glutamate-gated ion channel activity; Molecular Function	GO:0006810; transport; Biological Process	GO:0016020; membrane; Cellular Component	GO:0030288; outer membrane-bounded periplasmic space; Cellular Component
CCG009090.1	6	GO:0004970; ionotropic glutamate receptor activity; Molecular Function	GO:0005215; transporter activity; Molecular Function	GO:0005234; extracellular-glutamate-gated ion channel activity; Molecular Function	GO:0006810; transport; Biological Process	GO:0016020; membrane; Cellular Component	GO:0030288; outer membrane-bounded periplasmic space; Cellular Component
CCG009096.1	1	GO:0005515; protein binding; Molecular Function
CCG009143.1	2	GO:0005488; binding; Molecular Function	GO:0005515; protein binding; Molecular Function
CCG009153.1	2	GO:0004806; triglyceride lipase activity; Molecular Function	GO:0006629; lipid metabolic process; Biological Process
CCG009156.1	2	GO:0003824; catalytic activity; Molecular Function	GO:0008152; metabolic process; Biological Process
CCG009162.1	4	GO:0004672; protein kinase activity; Molecular Function	GO:0004674; protein serine/threonine kinase activity; Molecular Function	GO:0005524; ATP binding; Molecular Function	GO:0006468; protein phosphorylation; Biological Process
CCG009164.1	3	GO:0003677; DNA binding; Molecular Function	GO:0003700; sequence-specific DNA binding transcription factor activity; Molecular Function	GO:0006355; regulation of transcription, DNA-dependent; Biological Process
CCG009170.1	3	GO:0005524; ATP binding; Molecular Function	GO:0006915; apoptosis; Biological Process	GO:0006952; defense response; Biological Process
CCG009171.1	2	GO:0006464; protein modification process; Biological Process	GO:0008474; palmitoyl-(protein) hydrolase activity; Molecular Function
CCG009173.1	2	GO:0005488; binding; Molecular Function	GO:0005515; protein binding; Molecular Function
CCG009176.1	2	GO:0008152; metabolic process; Biological Process	GO:0008415; acyltransferase activity; Molecular Function
CCG009177.1	1	GO:0003676; nucleic acid binding; Molecular Function
CCG009183.1	1	GO:0003993; acid phosphatase activity; Molecular Function
CCG009187.1	8	GO:0003677; DNA binding; Molecular Function	GO:0003700; sequence-specific DNA binding transcription factor activity; Molecular Function	GO:0005515; protein binding; Molecular Function	GO:0005634; nucleus; Cellular Component	GO:0006350; transcription; Biological Process	GO:0006355; regulation of transcription, DNA-dependent; Biological Process	GO:0016563; transcription activator activity; Molecular Function	GO:0043565; sequence-specific DNA binding; Molecular Function
CCG009188.1	7	GO:0000151; ubiquitin ligase complex; Cellular Component	GO:0004672; protein kinase activity; Molecular Function	GO:0004674; protein serine/threonine kinase activity; Molecular Function	GO:0004842; ubiquitin-protein ligase activity; Molecular Function	GO:0005524; ATP binding; Molecular Function	GO:0006468; protein phosphorylation; Biological Process	GO:0016567; protein ubiquitination; Biological Process
CCG009192.1	1	GO:0005634; nucleus; Cellular Component
CCG009194.1	2	GO:0004143; diacylglycerol kinase activity; Molecular Function	GO:0007205; activation of protein kinase C activity by G-protein coupled receptor protein signaling pathway; Biological Process
CCG009195.1	1	GO:0016787; hydrolase activity; Molecular Function
CCG009212.1	2	GO:0005622; intracellular; Cellular Component	GO:0008270; zinc ion binding; Molecular Function
CCG009213.1	2	GO:0005515; protein binding; Molecular Function	GO:0008270; zinc ion binding; Molecular Function
CCG009218.2	2	GO:0008152; metabolic process; Biological Process	GO:0008168; methyltransferase activity; Molecular Function
CCG009220.1	1	GO:0005515; protein binding; Molecular Function
CCG009222.1	1	GO:0004437; inositol or phosphatidylinositol phosphatase activity; Molecular Function
CCG009226.1	1	GO:0008270; zinc ion binding; Molecular Function
CCG009227.1	1	GO:0005509; calcium ion binding; Molecular Function
CCG009230.1	5	GO:0006855; drug transmembrane transport; Biological Process	GO:0015238; drug transmembrane transporter activity; Molecular Function	GO:0015297; antiporter activity; Molecular Function	GO:0016020; membrane; Cellular Component	GO:0055085; transmembrane transport; Biological Process
CCG009234.1	1	GO:0016757; transferase activity, transferring glycosyl groups; Molecular Function
CCG009235.1	2	GO:0005515; protein binding; Molecular Function	GO:0008270; zinc ion binding; Molecular Function
CCG009238.1	2	GO:0008152; metabolic process; Biological Process	GO:0008415; acyltransferase activity; Molecular Function
CCG009241.1	1	GO:0005515; protein binding; Molecular Function
CCG009249.1	2	GO:0006139; nucleobase, nucleoside, nucleotide and nucleic acid metabolic process; Biological Process	GO:0008168; methyltransferase activity; Molecular Function
CCG009251.1	2	GO:0003677; DNA binding; Molecular Function	GO:0045449; regulation of transcription; Biological Process
CCG009294.1	2	GO:0003723; RNA binding; Molecular Function	GO:0033897; ribonuclease T2 activity; Molecular Function
CCG009295.1	1	GO:0055085; transmembrane transport; Biological Process
CCG009304.1	2	GO:0005515; protein binding; Molecular Function	GO:0008270; zinc ion binding; Molecular Function
CCG009308.1	5	GO:0004672; protein kinase activity; Molecular Function	GO:0004674; protein serine/threonine kinase activity; Molecular Function	GO:0005515; protein binding; Molecular Function	GO:0005524; ATP binding; Molecular Function	GO:0006468; protein phosphorylation; Biological Process
CCG009311.1	2	GO:0016491; oxidoreductase activity; Molecular Function	GO:0055114; oxidation-reduction process; Biological Process
CCG009368.1	1	GO:0005515; protein binding; Molecular Function
CCG009374.1	3	GO:0009055; electron carrier activity; Molecular Function	GO:0015035; protein disulfide oxidoreductase activity; Molecular Function	GO:0045454; cell redox homeostasis; Biological Process
CCG009375.1	7	GO:0004672; protein kinase activity; Molecular Function	GO:0004674; protein serine/threonine kinase activity; Molecular Function	GO:0005509; calcium ion binding; Molecular Function	GO:0005515; protein binding; Molecular Function	GO:0005524; ATP binding; Molecular Function	GO:0006468; protein phosphorylation; Biological Process	GO:0016021; integral to membrane; Cellular Component
CCG009376.1	3	GO:0009055; electron carrier activity; Molecular Function	GO:0015035; protein disulfide oxidoreductase activity; Molecular Function	GO:0045454; cell redox homeostasis; Biological Process
CCG009377.1	7	GO:0004672; protein kinase activity; Molecular Function	GO:0004674; protein serine/threonine kinase activity; Molecular Function	GO:0005509; calcium ion binding; Molecular Function	GO:0005515; protein binding; Molecular Function	GO:0005524; ATP binding; Molecular Function	GO:0006468; protein phosphorylation; Biological Process	GO:0016021; integral to membrane; Cellular Component
CCG009381.1	2	GO:0008152; metabolic process; Biological Process	GO:0016758; transferase activity, transferring hexosyl groups; Molecular Function
CCG009444.1	2	GO:0008152; metabolic process; Biological Process	GO:0008168; methyltransferase activity; Molecular Function
CCG009447.1	1	GO:0016747; transferase activity, transferring acyl groups other than amino-acyl groups; Molecular Function
CCG009450.1	6	GO:0004175; endopeptidase activity; Molecular Function	GO:0004298; threonine-type endopeptidase activity; Molecular Function	GO:0005839; proteasome core complex; Cellular Component	GO:0006511; ubiquitin-dependent protein catabolic process; Biological Process	GO:0019773; proteasome core complex, alpha-subunit complex; Cellular Component	GO:0051603; proteolysis involved in cellular protein catabolic process; Biological Process
CCG009500.1	3	GO:0006457; protein folding; Biological Process	GO:0031072; heat shock protein binding; Molecular Function	GO:0051082; unfolded protein binding; Molecular Function
CCG009505.1	1	GO:0005515; protein binding; Molecular Function
CCG009507.1	1	GO:0016779; nucleotidyltransferase activity; Molecular Function
CCG009544.2	4	GO:0004672; protein kinase activity; Molecular Function	GO:0004674; protein serine/threonine kinase activity; Molecular Function	GO:0005524; ATP binding; Molecular Function	GO:0006468; protein phosphorylation; Biological Process
CCG009577.2	1	GO:0003676; nucleic acid binding; Molecular Function
CCG009579.1	4	GO:0004499; flavin-containing monooxygenase activity; Molecular Function	GO:0050660; flavin adenine dinucleotide binding; Molecular Function	GO:0050661; NADP or NADPH binding; Molecular Function	GO:0055114; oxidation-reduction process; Biological Process
CCG009581.1	2	GO:0004857; enzyme inhibitor activity; Molecular Function	GO:0030599; pectinesterase activity; Molecular Function
CCG009582.1	2	GO:0003824; catalytic activity; Molecular Function	GO:0008152; metabolic process; Biological Process
CCG009585.1	3	GO:0003676; nucleic acid binding; Molecular Function	GO:0004386; helicase activity; Molecular Function	GO:0005524; ATP binding; Molecular Function
CCG009589.1	2	GO:0005643; nuclear pore; Cellular Component	GO:0006810; transport; Biological Process
CCG009593.1	2	GO:0005737; cytoplasm; Cellular Component	GO:0006457; protein folding; Biological Process
CCG009600.2	1	GO:0005515; protein binding; Molecular Function
CCG009603.1	1	GO:0005515; protein binding; Molecular Function
CCG009605.1	2	GO:0004650; polygalacturonase activity; Molecular Function	GO:0005975; carbohydrate metabolic process; Biological Process
CCG009606.1	5	GO:0004672; protein kinase activity; Molecular Function	GO:0004674; protein serine/threonine kinase activity; Molecular Function	GO:0005515; protein binding; Molecular Function	GO:0005524; ATP binding; Molecular Function	GO:0006468; protein phosphorylation; Biological Process
CCG009609.2	1	GO:0016021; integral to membrane; Cellular Component
CCG009618.1	1	GO:0044237; cellular metabolic process; Biological Process
CCG009619.1	1	GO:0005622; intracellular; Cellular Component
CCG009620.1	1	GO:0005622; intracellular; Cellular Component
CCG009655.1	3	GO:0005215; transporter activity; Molecular Function	GO:0006857; oligopeptide transport; Biological Process	GO:0016020; membrane; Cellular Component
CCG009656.1	4	GO:0004499; flavin-containing monooxygenase activity; Molecular Function	GO:0050660; flavin adenine dinucleotide binding; Molecular Function	GO:0050661; NADP or NADPH binding; Molecular Function	GO:0055114; oxidation-reduction process; Biological Process
CCG009675.1	1	GO:0005515; protein binding; Molecular Function
CCG009679.1	2	GO:0003676; nucleic acid binding; Molecular Function	GO:0008270; zinc ion binding; Molecular Function
CCG009680.1	1	GO:0055085; transmembrane transport; Biological Process
CCG009683.1	1	GO:0005509; calcium ion binding; Molecular Function
CCG009688.1	3	GO:0005507; copper ion binding; Molecular Function	GO:0016491; oxidoreductase activity; Molecular Function	GO:0055114; oxidation-reduction process; Biological Process
CCG009689.1	3	GO:0005507; copper ion binding; Molecular Function	GO:0016491; oxidoreductase activity; Molecular Function	GO:0055114; oxidation-reduction process; Biological Process
CCG009690.1	4	GO:0003700; sequence-specific DNA binding transcription factor activity; Molecular Function	GO:0006355; regulation of transcription, DNA-dependent; Biological Process	GO:0043565; sequence-specific DNA binding; Molecular Function	GO:0046983; protein dimerization activity; Molecular Function
CCG009693.1	1	GO:0005198; structural molecule activity; Molecular Function
CCG009698.1	2	GO:0004190; aspartic-type endopeptidase activity; Molecular Function	GO:0006508; proteolysis; Biological Process
CCG009747.1	4	GO:0004672; protein kinase activity; Molecular Function	GO:0004674; protein serine/threonine kinase activity; Molecular Function	GO:0005524; ATP binding; Molecular Function	GO:0006468; protein phosphorylation; Biological Process
CCG009748.1	11	GO:0003676; nucleic acid binding; Molecular Function	GO:0003677; DNA binding; Molecular Function	GO:0004386; helicase activity; Molecular Function	GO:0005515; protein binding; Molecular Function	GO:0005524; ATP binding; Molecular Function	GO:0005634; nucleus; Cellular Component	GO:0006338; chromatin remodeling; Biological Process	GO:0016585; chromatin remodeling complex; Cellular Component	GO:0016818; hydrolase activity, acting on acid anhydrides, in phosphorus-containing anhydrides; Molecular Function	GO:0031491; nucleosome binding; Molecular Function	GO:0043044; ATP-dependent chromatin remodeling; Biological Process
CCG009751.1	3	GO:0006511; ubiquitin-dependent protein catabolic process; Biological Process	GO:0031461; cullin-RING ubiquitin ligase complex; Cellular Component	GO:0031625; ubiquitin protein ligase binding; Molecular Function
CCG009755.1	1	GO:0008270; zinc ion binding; Molecular Function
CCG009756.1	4	GO:0004672; protein kinase activity; Molecular Function	GO:0004674; protein serine/threonine kinase activity; Molecular Function	GO:0005524; ATP binding; Molecular Function	GO:0006468; protein phosphorylation; Biological Process
CCG009762.1	1	GO:0005515; protein binding; Molecular Function
CCG009763.1	2	GO:0003725; double-stranded RNA binding; Molecular Function	GO:0005622; intracellular; Cellular Component
CCG009799.1	3	GO:0030145; manganese ion binding; Molecular Function	GO:0045735; nutrient reservoir activity; Molecular Function	GO:0048046; apoplast; Cellular Component
CCG009800.1	3	GO:0005524; ATP binding; Molecular Function	GO:0009396; folic acid-containing compound biosynthetic process; Biological Process	GO:0030272; 5-formyltetrahydrofolate cyclo-ligase activity; Molecular Function
CCG009802.1	2	GO:0003824; catalytic activity; Molecular Function	GO:0008152; metabolic process; Biological Process
CCG009808.2	4	GO:0004672; protein kinase activity; Molecular Function	GO:0004674; protein serine/threonine kinase activity; Molecular Function	GO:0005524; ATP binding; Molecular Function	GO:0006468; protein phosphorylation; Biological Process
CCG009811.1	4	GO:0003676; nucleic acid binding; Molecular Function	GO:0003677; DNA binding; Molecular Function	GO:0005515; protein binding; Molecular Function	GO:0008270; zinc ion binding; Molecular Function
CCG009822.1	1	GO:0004437; inositol or phosphatidylinositol phosphatase activity; Molecular Function
CCG009823.1	1	GO:0005488; binding; Molecular Function
CCG009825.1	3	GO:0006633; fatty acid biosynthetic process; Biological Process	GO:0016020; membrane; Cellular Component	GO:0016747; transferase activity, transferring acyl groups other than amino-acyl groups; Molecular Function
CCG009826.1	8	GO:0000166; nucleotide binding; Molecular Function	GO:0005524; ATP binding; Molecular Function	GO:0006810; transport; Biological Process	GO:0016021; integral to membrane; Cellular Component	GO:0016887; ATPase activity; Molecular Function	GO:0017111; nucleoside-triphosphatase activity; Molecular Function	GO:0042626; ATPase activity, coupled to transmembrane movement of substances; Molecular Function	GO:0055085; transmembrane transport; Biological Process
CCG009828.1	2	GO:0005634; nucleus; Cellular Component	GO:0006355; regulation of transcription, DNA-dependent; Biological Process
CCG009830.1	4	GO:0003676; nucleic acid binding; Molecular Function	GO:0004386; helicase activity; Molecular Function	GO:0005524; ATP binding; Molecular Function	GO:0016818; hydrolase activity, acting on acid anhydrides, in phosphorus-containing anhydrides; Molecular Function
CCG009831.1	3	GO:0003676; nucleic acid binding; Molecular Function	GO:0005524; ATP binding; Molecular Function	GO:0008026; ATP-dependent helicase activity; Molecular Function
CCG009832.1	2	GO:0005515; protein binding; Molecular Function	GO:0008270; zinc ion binding; Molecular Function
CCG009833.1	2	GO:0004806; triglyceride lipase activity; Molecular Function	GO:0006629; lipid metabolic process; Biological Process
CCG009834.1	2	GO:0008152; metabolic process; Biological Process	GO:0016624; oxidoreductase activity, acting on the aldehyde or oxo group of donors, disulfide as acceptor; Molecular Function
CCG009836.1	1	GO:0016757; transferase activity, transferring glycosyl groups; Molecular Function
CCG009840.1	3	GO:0003779; actin binding; Molecular Function	GO:0016043; cellular component organization; Biological Process	GO:0030036; actin cytoskeleton organization; Biological Process
CCG009843.1	3	GO:0005515; protein binding; Molecular Function	GO:0005680; anaphase-promoting complex; Cellular Component	GO:0030071; regulation of mitotic metaphase/anaphase transition; Biological Process
CCG009845.1	3	GO:0008152; metabolic process; Biological Process	GO:0016491; oxidoreductase activity; Molecular Function	GO:0055114; oxidation-reduction process; Biological Process
CCG009846.1	3	GO:0003700; sequence-specific DNA binding transcription factor activity; Molecular Function	GO:0005667; transcription factor complex; Cellular Component	GO:0006355; regulation of transcription, DNA-dependent; Biological Process
CCG009851.1	8	GO:0003824; catalytic activity; Molecular Function	GO:0004553; hydrolase activity, hydrolyzing O-glycosyl compounds; Molecular Function	GO:0004559; alpha-mannosidase activity; Molecular Function	GO:0005975; carbohydrate metabolic process; Biological Process	GO:0006013; mannose metabolic process; Biological Process	GO:0008270; zinc ion binding; Molecular Function	GO:0015923; mannosidase activity; Molecular Function	GO:0030246; carbohydrate binding; Molecular Function
CCG009852.3	3	GO:0009058; biosynthetic process; Biological Process	GO:0016740; transferase activity; Molecular Function	GO:0016779; nucleotidyltransferase activity; Molecular Function
CCG009856.1	3	GO:0008152; metabolic process; Biological Process	GO:0016491; oxidoreductase activity; Molecular Function	GO:0055114; oxidation-reduction process; Biological Process
CCG009857.1	4	GO:0006812; cation transport; Biological Process	GO:0008324; cation transmembrane transporter activity; Molecular Function	GO:0016020; membrane; Cellular Component	GO:0055085; transmembrane transport; Biological Process
CCG009858.1	3	GO:0005215; transporter activity; Molecular Function	GO:0006857; oligopeptide transport; Biological Process	GO:0016020; membrane; Cellular Component
CCG009861.1	2	GO:0003743; translation initiation factor activity; Molecular Function	GO:0006413; translational initiation; Biological Process
CCG009863.1	1	GO:0005515; protein binding; Molecular Function
CCG009866.2	2	GO:0008937; ferredoxin reductase activity; Molecular Function	GO:0055114; oxidation-reduction process; Biological Process
CCG009867.1	1	GO:0008270; zinc ion binding; Molecular Function
CCG009868.1	5	GO:0000151; ubiquitin ligase complex; Cellular Component	GO:0004842; ubiquitin-protein ligase activity; Molecular Function	GO:0005488; binding; Molecular Function	GO:0005515; protein binding; Molecular Function	GO:0016567; protein ubiquitination; Biological Process
CCG009871.1	3	GO:0003824; catalytic activity; Molecular Function	GO:0006281; DNA repair; Biological Process	GO:0006284; base-excision repair; Biological Process
CCG009872.1	2	GO:0005622; intracellular; Cellular Component	GO:0008270; zinc ion binding; Molecular Function
CCG009873.1	3	GO:0006457; protein folding; Biological Process	GO:0031072; heat shock protein binding; Molecular Function	GO:0051082; unfolded protein binding; Molecular Function
CCG009875.1	3	GO:0004571; mannosyl-oligosaccharide 1,2-alpha-mannosidase activity; Molecular Function	GO:0005509; calcium ion binding; Molecular Function	GO:0016020; membrane; Cellular Component
CCG009876.1	2	GO:0008152; metabolic process; Biological Process	GO:0016787; hydrolase activity; Molecular Function
CCG009877.1	3	GO:0005789; endoplasmic reticulum membrane; Cellular Component	GO:0006506; GPI anchor biosynthetic process; Biological Process	GO:0016740; transferase activity; Molecular Function
CCG009888.1	1	GO:0008270; zinc ion binding; Molecular Function
CCG009890.1	6	GO:0003677; DNA binding; Molecular Function	GO:0003824; catalytic activity; Molecular Function	GO:0003887; DNA-directed DNA polymerase activity; Molecular Function	GO:0005622; intracellular; Cellular Component	GO:0006281; DNA repair; Biological Process	GO:0016779; nucleotidyltransferase activity; Molecular Function
CCG009892.1	2	GO:0030001; metal ion transport; Biological Process	GO:0046872; metal ion binding; Molecular Function
CCG009895.2	1	GO:0005515; protein binding; Molecular Function
CCG009900.1	4	GO:0003677; DNA binding; Molecular Function	GO:0005634; nucleus; Cellular Component	GO:0006350; transcription; Biological Process	GO:0030528; transcription regulator activity; Molecular Function
CCG009912.2	4	GO:0003824; catalytic activity; Molecular Function	GO:0004252; serine-type endopeptidase activity; Molecular Function	GO:0005515; protein binding; Molecular Function	GO:0006508; proteolysis; Biological Process
CCG009914.1	1	GO:0016020; membrane; Cellular Component
CCG009915.1	4	GO:0003677; DNA binding; Molecular Function	GO:0003824; catalytic activity; Molecular Function	GO:0004518; nuclease activity; Molecular Function	GO:0006281; DNA repair; Biological Process
CCG009917.1	6	GO:0003697; single-stranded DNA binding; Molecular Function	GO:0004518; nuclease activity; Molecular Function	GO:0004519; endonuclease activity; Molecular Function	GO:0005634; nucleus; Cellular Component	GO:0006281; DNA repair; Biological Process	GO:0006289; nucleotide-excision repair; Biological Process
CCG009922.1	3	GO:0008152; metabolic process; Biological Process	GO:0016491; oxidoreductase activity; Molecular Function	GO:0055114; oxidation-reduction process; Biological Process
CCG009924.1	2	GO:0005515; protein binding; Molecular Function	GO:0008270; zinc ion binding; Molecular Function
CCG009926.1	2	GO:0003676; nucleic acid binding; Molecular Function	GO:0003968; RNA-directed RNA polymerase activity; Molecular Function
CCG009928.3	6	GO:0005488; binding; Molecular Function	GO:0006886; intracellular protein transport; Biological Process	GO:0016192; vesicle-mediated transport; Biological Process	GO:0030117; membrane coat; Cellular Component	GO:0030131; clathrin adaptor complex; Cellular Component	GO:0044431; Golgi apparatus part; Cellular Component
CCG009929.1	1	GO:0005515; protein binding; Molecular Function
CCG009931.1	2	GO:0003824; catalytic activity; Molecular Function	GO:0005992; trehalose biosynthetic process; Biological Process
CCG009934.1	3	GO:0006813; potassium ion transport; Biological Process	GO:0015079; potassium ion transmembrane transporter activity; Molecular Function	GO:0016020; membrane; Cellular Component
CCG009935.1	3	GO:0006813; potassium ion transport; Biological Process	GO:0015079; potassium ion transmembrane transporter activity; Molecular Function	GO:0016020; membrane; Cellular Component
CCG009936.1	2	GO:0003676; nucleic acid binding; Molecular Function	GO:0008270; zinc ion binding; Molecular Function
CCG009939.1	1	GO:0003824; catalytic activity; Molecular Function
CCG009940.1	4	GO:0005216; ion channel activity; Molecular Function	GO:0006811; ion transport; Biological Process	GO:0016020; membrane; Cellular Component	GO:0055085; transmembrane transport; Biological Process
CCG009941.1	3	GO:0008152; metabolic process; Biological Process	GO:0016491; oxidoreductase activity; Molecular Function	GO:0055114; oxidation-reduction process; Biological Process
CCG009942.1	6	GO:0004553; hydrolase activity, hydrolyzing O-glycosyl compounds; Molecular Function	GO:0005618; cell wall; Cellular Component	GO:0005975; carbohydrate metabolic process; Biological Process	GO:0006073; cellular glucan metabolic process; Biological Process	GO:0016762; xyloglucan:xyloglucosyl transferase activity; Molecular Function	GO:0048046; apoplast; Cellular Component
CCG009943.2	5	GO:0000151; ubiquitin ligase complex; Cellular Component	GO:0004842; ubiquitin-protein ligase activity; Molecular Function	GO:0005488; binding; Molecular Function	GO:0005515; protein binding; Molecular Function	GO:0016567; protein ubiquitination; Biological Process
CCG009944.1	2	GO:0008152; metabolic process; Biological Process	GO:0016758; transferase activity, transferring hexosyl groups; Molecular Function
CCG009945.1	2	GO:0008152; metabolic process; Biological Process	GO:0016758; transferase activity, transferring hexosyl groups; Molecular Function
CCG009947.1	1	GO:0005488; binding; Molecular Function
CCG009950.1	2	GO:0003677; DNA binding; Molecular Function	GO:0005634; nucleus; Cellular Component
CCG009952.1	1	GO:0005515; protein binding; Molecular Function
CCG009989.1	1	GO:0016020; membrane; Cellular Component
CCG010019.1	2	GO:0004871; signal transducer activity; Molecular Function	GO:0007165; signal transduction; Biological Process
CCG010020.1	5	GO:0003777; microtubule motor activity; Molecular Function	GO:0003824; catalytic activity; Molecular Function	GO:0005524; ATP binding; Molecular Function	GO:0005856; cytoskeleton; Cellular Component	GO:0007018; microtubule-based movement; Biological Process
CCG010023.1	3	GO:0003824; catalytic activity; Molecular Function	GO:0044237; cellular metabolic process; Biological Process	GO:0050662; coenzyme binding; Molecular Function
CCG010024.1	2	GO:0004852; uroporphyrinogen-III synthase activity; Molecular Function	GO:0033014; tetrapyrrole biosynthetic process; Biological Process
CCG010025.1	1	GO:0005515; protein binding; Molecular Function
CCG010029.1	5	GO:0004672; protein kinase activity; Molecular Function	GO:0004674; protein serine/threonine kinase activity; Molecular Function	GO:0005524; ATP binding; Molecular Function	GO:0006468; protein phosphorylation; Biological Process	GO:0016998; cell wall macromolecule catabolic process; Biological Process
CCG010045.1	2	GO:0006629; lipid metabolic process; Biological Process	GO:0008152; metabolic process; Biological Process
CCG010049.1	1	GO:0005515; protein binding; Molecular Function
CCG010050.1	2	GO:0003676; nucleic acid binding; Molecular Function	GO:0008270; zinc ion binding; Molecular Function
CCG010052.1	5	GO:0005515; protein binding; Molecular Function	GO:0008270; zinc ion binding; Molecular Function	GO:0016020; membrane; Cellular Component	GO:0016760; cellulose synthase (UDP-forming) activity; Molecular Function	GO:0030244; cellulose biosynthetic process; Biological Process
CCG010054.1	5	GO:0005216; ion channel activity; Molecular Function	GO:0005247; voltage-gated chloride channel activity; Molecular Function	GO:0006821; chloride transport; Biological Process	GO:0016020; membrane; Cellular Component	GO:0055085; transmembrane transport; Biological Process
CCG010056.1	5	GO:0005515; protein binding; Molecular Function	GO:0008270; zinc ion binding; Molecular Function	GO:0016020; membrane; Cellular Component	GO:0016760; cellulose synthase (UDP-forming) activity; Molecular Function	GO:0030244; cellulose biosynthetic process; Biological Process
CCG010095.1	1	GO:0003824; catalytic activity; Molecular Function
CCG010099.1	3	GO:0004055; argininosuccinate synthase activity; Molecular Function	GO:0005524; ATP binding; Molecular Function	GO:0006526; arginine biosynthetic process; Biological Process
CCG010105.1	2	GO:0005515; protein binding; Molecular Function	GO:0008270; zinc ion binding; Molecular Function
CCG010106.1	5	GO:0003824; catalytic activity; Molecular Function	GO:0005524; ATP binding; Molecular Function	GO:0016301; kinase activity; Molecular Function	GO:0016310; phosphorylation; Biological Process	GO:0016772; transferase activity, transferring phosphorus-containing groups; Molecular Function
CCG010127.1	2	GO:0005524; ATP binding; Molecular Function	GO:0044267; cellular protein metabolic process; Biological Process
CCG010128.1	2	GO:0004553; hydrolase activity, hydrolyzing O-glycosyl compounds; Molecular Function	GO:0005975; carbohydrate metabolic process; Biological Process
CCG010136.1	3	GO:0005506; iron ion binding; Molecular Function	GO:0016491; oxidoreductase activity; Molecular Function	GO:0055114; oxidation-reduction process; Biological Process
CCG010138.1	1	GO:0003723; RNA binding; Molecular Function
CCG010140.1	1	GO:0003824; catalytic activity; Molecular Function
CCG010141.1	2	GO:0005524; ATP binding; Molecular Function	GO:0044267; cellular protein metabolic process; Biological Process
CCG010142.1	3	GO:0005618; cell wall; Cellular Component	GO:0030599; pectinesterase activity; Molecular Function	GO:0042545; cell wall modification; Biological Process
CCG010149.2	1	GO:0005515; protein binding; Molecular Function
CCG010151.1	5	GO:0004672; protein kinase activity; Molecular Function	GO:0004674; protein serine/threonine kinase activity; Molecular Function	GO:0005515; protein binding; Molecular Function	GO:0005524; ATP binding; Molecular Function	GO:0006468; protein phosphorylation; Biological Process
CCG010152.1	1	GO:0005515; protein binding; Molecular Function
CCG010154.1	5	GO:0004672; protein kinase activity; Molecular Function	GO:0004674; protein serine/threonine kinase activity; Molecular Function	GO:0005515; protein binding; Molecular Function	GO:0005524; ATP binding; Molecular Function	GO:0006468; protein phosphorylation; Biological Process
CCG010156.1	6	GO:0000785; chromatin; Cellular Component	GO:0003682; chromatin binding; Molecular Function	GO:0005634; nucleus; Cellular Component	GO:0006333; chromatin assembly or disassembly; Biological Process	GO:0016747; transferase activity, transferring acyl groups other than amino-acyl groups; Molecular Function	GO:0045449; regulation of transcription; Biological Process
CCG010161.1	3	GO:0009058; biosynthetic process; Biological Process	GO:0016769; transferase activity, transferring nitrogenous groups; Molecular Function	GO:0030170; pyridoxal phosphate binding; Molecular Function
CCG010166.1	4	GO:0004672; protein kinase activity; Molecular Function	GO:0004674; protein serine/threonine kinase activity; Molecular Function	GO:0005524; ATP binding; Molecular Function	GO:0006468; protein phosphorylation; Biological Process
CCG010170.1	4	GO:0005215; transporter activity; Molecular Function	GO:0006810; transport; Biological Process	GO:0016021; integral to membrane; Cellular Component	GO:0055085; transmembrane transport; Biological Process
CCG010171.1	1	GO:0005515; protein binding; Molecular Function
CCG010219.1	3	GO:0005215; transporter activity; Molecular Function	GO:0006857; oligopeptide transport; Biological Process	GO:0016020; membrane; Cellular Component
CCG010228.1	1	GO:0005488; binding; Molecular Function
CCG010229.1	5	GO:0004497; monooxygenase activity; Molecular Function	GO:0005506; iron ion binding; Molecular Function	GO:0009055; electron carrier activity; Molecular Function	GO:0020037; heme binding; Molecular Function	GO:0055114; oxidation-reduction process; Biological Process
CCG010233.1	3	GO:0005634; nucleus; Cellular Component	GO:0030528; transcription regulator activity; Molecular Function	GO:0045449; regulation of transcription; Biological Process
CCG010242.1	4	GO:0003700; sequence-specific DNA binding transcription factor activity; Molecular Function	GO:0005634; nucleus; Cellular Component	GO:0006355; regulation of transcription, DNA-dependent; Biological Process	GO:0043565; sequence-specific DNA binding; Molecular Function
CCG010244.1	2	GO:0005515; protein binding; Molecular Function	GO:0008270; zinc ion binding; Molecular Function
CCG010256.1	3	GO:0004871; signal transducer activity; Molecular Function	GO:0005515; protein binding; Molecular Function	GO:0009416; response to light stimulus; Biological Process
CCG010257.2	1	GO:0003676; nucleic acid binding; Molecular Function
CCG010258.1	2	GO:0047800; cysteamine dioxygenase activity; Molecular Function	GO:0055114; oxidation-reduction process; Biological Process
CCG010259.1	2	GO:0003677; DNA binding; Molecular Function	GO:0005515; protein binding; Molecular Function
CCG010280.1	2	GO:0003755; peptidyl-prolyl cis-trans isomerase activity; Molecular Function	GO:0006457; protein folding; Biological Process
CCG010285.1	3	GO:0008152; metabolic process; Biological Process	GO:0016491; oxidoreductase activity; Molecular Function	GO:0055114; oxidation-reduction process; Biological Process
CCG010290.1	2	GO:0030001; metal ion transport; Biological Process	GO:0046872; metal ion binding; Molecular Function
CCG010295.1	4	GO:0000166; nucleotide binding; Molecular Function	GO:0005524; ATP binding; Molecular Function	GO:0016887; ATPase activity; Molecular Function	GO:0017111; nucleoside-triphosphatase activity; Molecular Function
CCG010296.1	2	GO:0003824; catalytic activity; Molecular Function	GO:0008152; metabolic process; Biological Process
CCG010299.1	4	GO:0005524; ATP binding; Molecular Function	GO:0006457; protein folding; Biological Process	GO:0006950; response to stress; Biological Process	GO:0051082; unfolded protein binding; Molecular Function
CCG010303.1	2	GO:0003896; DNA primase activity; Molecular Function	GO:0006269; DNA replication, synthesis of RNA primer; Biological Process
CCG010312.1	3	GO:0004014; adenosylmethionine decarboxylase activity; Molecular Function	GO:0006597; spermine biosynthetic process; Biological Process	GO:0008295; spermidine biosynthetic process; Biological Process
CCG010322.2	2	GO:0005515; protein binding; Molecular Function	GO:0008270; zinc ion binding; Molecular Function
CCG010342.1	2	GO:0004857; enzyme inhibitor activity; Molecular Function	GO:0030599; pectinesterase activity; Molecular Function
CCG010349.1	4	GO:0004252; serine-type endopeptidase activity; Molecular Function	GO:0006508; proteolysis; Biological Process	GO:0042802; identical protein binding; Molecular Function	GO:0043086; negative regulation of catalytic activity; Biological Process
CCG010358.1	1	GO:0005515; protein binding; Molecular Function
CCG010370.1	4	GO:0004857; enzyme inhibitor activity; Molecular Function	GO:0005618; cell wall; Cellular Component	GO:0030599; pectinesterase activity; Molecular Function	GO:0042545; cell wall modification; Biological Process
CCG010372.1	4	GO:0004857; enzyme inhibitor activity; Molecular Function	GO:0005618; cell wall; Cellular Component	GO:0030599; pectinesterase activity; Molecular Function	GO:0042545; cell wall modification; Biological Process
CCG010379.1	1	GO:0003824; catalytic activity; Molecular Function
CCG010381.1	5	GO:0006855; drug transmembrane transport; Biological Process	GO:0015238; drug transmembrane transporter activity; Molecular Function	GO:0015297; antiporter activity; Molecular Function	GO:0016020; membrane; Cellular Component	GO:0055085; transmembrane transport; Biological Process
CCG010391.2	1	GO:0006950; response to stress; Biological Process
CCG010401.2	2	GO:0016021; integral to membrane; Cellular Component	GO:0055085; transmembrane transport; Biological Process
CCG010422.1	1	GO:0005515; protein binding; Molecular Function
CCG010490.1	4	GO:0004672; protein kinase activity; Molecular Function	GO:0004674; protein serine/threonine kinase activity; Molecular Function	GO:0005524; ATP binding; Molecular Function	GO:0006468; protein phosphorylation; Biological Process
CCG010494.1	2	GO:0004871; signal transducer activity; Molecular Function	GO:0009416; response to light stimulus; Biological Process
CCG010496.1	2	GO:0008080; N-acetyltransferase activity; Molecular Function	GO:0008152; metabolic process; Biological Process
CCG010500.1	2	GO:0003824; catalytic activity; Molecular Function	GO:0008152; metabolic process; Biological Process
CCG010502.1	3	GO:0005524; ATP binding; Molecular Function	GO:0006915; apoptosis; Biological Process	GO:0006952; defense response; Biological Process
CCG010504.1	7	GO:0004177; aminopeptidase activity; Molecular Function	GO:0005622; intracellular; Cellular Component	GO:0005737; cytoplasm; Cellular Component	GO:0006508; proteolysis; Biological Process	GO:0008235; metalloexopeptidase activity; Molecular Function	GO:0019538; protein metabolic process; Biological Process	GO:0030145; manganese ion binding; Molecular Function
CCG010508.1	5	GO:0004497; monooxygenase activity; Molecular Function	GO:0005506; iron ion binding; Molecular Function	GO:0009055; electron carrier activity; Molecular Function	GO:0020037; heme binding; Molecular Function	GO:0055114; oxidation-reduction process; Biological Process
CCG010509.2	4	GO:0003824; catalytic activity; Molecular Function	GO:0006281; DNA repair; Biological Process	GO:0006284; base-excision repair; Biological Process	GO:0008725; DNA-3-methyladenine glycosylase I activity; Molecular Function
CCG010513.1	3	GO:0005524; ATP binding; Molecular Function	GO:0006915; apoptosis; Biological Process	GO:0006952; defense response; Biological Process
CCG010532.1	1	GO:0003676; nucleic acid binding; Molecular Function
CCG010533.1	1	GO:0005783; endoplasmic reticulum; Cellular Component
CCG010534.1	3	GO:0003700; sequence-specific DNA binding transcription factor activity; Molecular Function	GO:0043565; sequence-specific DNA binding; Molecular Function	GO:0045449; regulation of transcription; Biological Process
CCG010535.1	3	GO:0003700; sequence-specific DNA binding transcription factor activity; Molecular Function	GO:0043565; sequence-specific DNA binding; Molecular Function	GO:0045449; regulation of transcription; Biological Process
CCG010536.1	2	GO:0003677; DNA binding; Molecular Function	GO:0045449; regulation of transcription; Biological Process
CCG010539.1	5	GO:0004672; protein kinase activity; Molecular Function	GO:0004674; protein serine/threonine kinase activity; Molecular Function	GO:0005524; ATP binding; Molecular Function	GO:0006468; protein phosphorylation; Biological Process	GO:0007165; signal transduction; Biological Process
CCG010544.1	5	GO:0004672; protein kinase activity; Molecular Function	GO:0004674; protein serine/threonine kinase activity; Molecular Function	GO:0005524; ATP binding; Molecular Function	GO:0006468; protein phosphorylation; Biological Process	GO:0007165; signal transduction; Biological Process
CCG010576.1	5	GO:0004672; protein kinase activity; Molecular Function	GO:0004674; protein serine/threonine kinase activity; Molecular Function	GO:0005515; protein binding; Molecular Function	GO:0005524; ATP binding; Molecular Function	GO:0006468; protein phosphorylation; Biological Process
CCG010586.1	3	GO:0006801; superoxide metabolic process; Biological Process	GO:0046872; metal ion binding; Molecular Function	GO:0055114; oxidation-reduction process; Biological Process
CCG010588.1	2	GO:0016491; oxidoreductase activity; Molecular Function	GO:0055114; oxidation-reduction process; Biological Process
CCG010590.1	4	GO:0006812; cation transport; Biological Process	GO:0015299; solute:hydrogen antiporter activity; Molecular Function	GO:0016021; integral to membrane; Cellular Component	GO:0055085; transmembrane transport; Biological Process
CCG010591.1	4	GO:0006812; cation transport; Biological Process	GO:0015299; solute:hydrogen antiporter activity; Molecular Function	GO:0016021; integral to membrane; Cellular Component	GO:0055085; transmembrane transport; Biological Process
CCG010592.1	1	GO:0003824; catalytic activity; Molecular Function
CCG010593.1	5	GO:0003677; DNA binding; Molecular Function	GO:0003689; DNA clamp loader activity; Molecular Function	GO:0005524; ATP binding; Molecular Function	GO:0005663; DNA replication factor C complex; Cellular Component	GO:0006260; DNA replication; Biological Process
CCG010594.1	4	GO:0006812; cation transport; Biological Process	GO:0015299; solute:hydrogen antiporter activity; Molecular Function	GO:0016021; integral to membrane; Cellular Component	GO:0055085; transmembrane transport; Biological Process
CCG010597.1	3	GO:0003700; sequence-specific DNA binding transcription factor activity; Molecular Function	GO:0043565; sequence-specific DNA binding; Molecular Function	GO:0045449; regulation of transcription; Biological Process
CCG010599.1	4	GO:0006520; cellular amino acid metabolic process; Biological Process	GO:0016831; carboxy-lyase activity; Molecular Function	GO:0019752; carboxylic acid metabolic process; Biological Process	GO:0030170; pyridoxal phosphate binding; Molecular Function
CCG010600.2	8	GO:0000166; nucleotide binding; Molecular Function	GO:0003676; nucleic acid binding; Molecular Function	GO:0004812; aminoacyl-tRNA ligase activity; Molecular Function	GO:0005524; ATP binding; Molecular Function	GO:0005737; cytoplasm; Cellular Component	GO:0006412; translation; Biological Process	GO:0006418; tRNA aminoacylation for protein translation; Biological Process	GO:0016788; hydrolase activity, acting on ester bonds; Molecular Function
CCG010603.1	1	GO:0005515; protein binding; Molecular Function
CCG010604.1	1	GO:0003676; nucleic acid binding; Molecular Function
CCG010610.3	5	GO:0003824; catalytic activity; Molecular Function	GO:0005524; ATP binding; Molecular Function	GO:0005618; cell wall; Cellular Component	GO:0008716; D-alanine-D-alanine ligase activity; Molecular Function	GO:0009252; peptidoglycan biosynthetic process; Biological Process
CCG010612.1	1	GO:0006886; intracellular protein transport; Biological Process
CCG010613.3	2	GO:0005515; protein binding; Molecular Function	GO:0008270; zinc ion binding; Molecular Function
CCG010621.1	1	GO:0005515; protein binding; Molecular Function
CCG010624.1	2	GO:0005622; intracellular; Cellular Component	GO:0006886; intracellular protein transport; Biological Process
CCG010626.2	1	GO:0005488; binding; Molecular Function
CCG010627.1	2	GO:0005488; binding; Molecular Function	GO:0005515; protein binding; Molecular Function
CCG010631.1	1	GO:0005529; sugar binding; Molecular Function
CCG010634.1	4	GO:0005488; binding; Molecular Function	GO:0005515; protein binding; Molecular Function	GO:0006886; intracellular protein transport; Biological Process	GO:0008565; protein transporter activity; Molecular Function
CCG010642.1	2	GO:0016787; hydrolase activity; Molecular Function	GO:0046080; dUTP metabolic process; Biological Process
CCG010655.1	1	GO:0005515; protein binding; Molecular Function
CCG010656.1	3	GO:0003723; RNA binding; Molecular Function	GO:0003743; translation initiation factor activity; Molecular Function	GO:0006413; translational initiation; Biological Process
CCG010657.1	1	GO:0008289; lipid binding; Molecular Function
CCG010659.1	4	GO:0003824; catalytic activity; Molecular Function	GO:0004334; fumarylacetoacetase activity; Molecular Function	GO:0008152; metabolic process; Biological Process	GO:0009072; aromatic amino acid family metabolic process; Biological Process
CCG010661.1	1	GO:0016787; hydrolase activity; Molecular Function
CCG010664.1	3	GO:0003677; DNA binding; Molecular Function	GO:0005515; protein binding; Molecular Function	GO:0008270; zinc ion binding; Molecular Function
CCG010668.1	2	GO:0005507; copper ion binding; Molecular Function	GO:0009055; electron carrier activity; Molecular Function
CCG010670.1	1	GO:0008168; methyltransferase activity; Molecular Function
CCG010675.1	1	GO:0008270; zinc ion binding; Molecular Function
CCG010681.1	4	GO:0000774; adenyl-nucleotide exchange factor activity; Molecular Function	GO:0006457; protein folding; Biological Process	GO:0042803; protein homodimerization activity; Molecular Function	GO:0051087; chaperone binding; Molecular Function
CCG010687.2	2	GO:0006629; lipid metabolic process; Biological Process	GO:0016788; hydrolase activity, acting on ester bonds; Molecular Function
CCG010693.2	3	GO:0008152; metabolic process; Biological Process	GO:0016491; oxidoreductase activity; Molecular Function	GO:0055114; oxidation-reduction process; Biological Process
CCG010695.1	4	GO:0006662; glycerol ether metabolic process; Biological Process	GO:0009055; electron carrier activity; Molecular Function	GO:0015035; protein disulfide oxidoreductase activity; Molecular Function	GO:0045454; cell redox homeostasis; Biological Process
CCG010699.2	1	GO:0003676; nucleic acid binding; Molecular Function
CCG010701.1	3	GO:0003677; DNA binding; Molecular Function	GO:0003700; sequence-specific DNA binding transcription factor activity; Molecular Function	GO:0006355; regulation of transcription, DNA-dependent; Biological Process
CCG010706.1	1	GO:0005515; protein binding; Molecular Function
CCG010711.1	2	GO:0005515; protein binding; Molecular Function	GO:0008270; zinc ion binding; Molecular Function
CCG010712.1	2	GO:0005198; structural molecule activity; Molecular Function	GO:0009507; chloroplast; Cellular Component
CCG010713.2	2	GO:0005488; binding; Molecular Function	GO:0005515; protein binding; Molecular Function
CCG010714.1	1	GO:0005543; phospholipid binding; Molecular Function
CCG010716.1	2	GO:0004553; hydrolase activity, hydrolyzing O-glycosyl compounds; Molecular Function	GO:0005975; carbohydrate metabolic process; Biological Process
CCG010718.1	2	GO:0004252; serine-type endopeptidase activity; Molecular Function	GO:0006508; proteolysis; Biological Process
CCG010780.1	5	GO:0003676; nucleic acid binding; Molecular Function	GO:0005634; nucleus; Cellular Component	GO:0006364; rRNA processing; Biological Process	GO:0008168; methyltransferase activity; Molecular Function	GO:0032259; methylation; Biological Process
CCG010792.1	1	GO:0005515; protein binding; Molecular Function
CCG010803.1	1	GO:0016491; oxidoreductase activity; Molecular Function
CCG010804.1	1	GO:0016491; oxidoreductase activity; Molecular Function
CCG010807.1	3	GO:0005524; ATP binding; Molecular Function	GO:0006915; apoptosis; Biological Process	GO:0006952; defense response; Biological Process
CCG010809.1	5	GO:0000166; nucleotide binding; Molecular Function	GO:0005524; ATP binding; Molecular Function	GO:0006915; apoptosis; Biological Process	GO:0006952; defense response; Biological Process	GO:0017111; nucleoside-triphosphatase activity; Molecular Function
CCG010810.1	1	GO:0005524; ATP binding; Molecular Function
CCG010815.1	1	GO:0005515; protein binding; Molecular Function
CCG010816.1	1	GO:0005515; protein binding; Molecular Function
CCG010817.1	1	GO:0005515; protein binding; Molecular Function
CCG010818.1	1	GO:0005515; protein binding; Molecular Function
CCG010827.1	3	GO:0000166; nucleotide binding; Molecular Function	GO:0005524; ATP binding; Molecular Function	GO:0017111; nucleoside-triphosphatase activity; Molecular Function
CCG010830.1	1	GO:0005524; ATP binding; Molecular Function
CCG010880.1	1	GO:0005515; protein binding; Molecular Function
CCG010884.1	3	GO:0005515; protein binding; Molecular Function	GO:0005524; ATP binding; Molecular Function	GO:0006915; apoptosis; Biological Process
CCG010888.1	5	GO:0004672; protein kinase activity; Molecular Function	GO:0004674; protein serine/threonine kinase activity; Molecular Function	GO:0005509; calcium ion binding; Molecular Function	GO:0005524; ATP binding; Molecular Function	GO:0006468; protein phosphorylation; Biological Process
CCG010894.1	3	GO:0008565; protein transporter activity; Molecular Function	GO:0015031; protein transport; Biological Process	GO:0016021; integral to membrane; Cellular Component
CCG010899.1	3	GO:0003700; sequence-specific DNA binding transcription factor activity; Molecular Function	GO:0005634; nucleus; Cellular Component	GO:0006355; regulation of transcription, DNA-dependent; Biological Process
CCG010905.1	6	GO:0004672; protein kinase activity; Molecular Function	GO:0004674; protein serine/threonine kinase activity; Molecular Function	GO:0005524; ATP binding; Molecular Function	GO:0005529; sugar binding; Molecular Function	GO:0006468; protein phosphorylation; Biological Process	GO:0048544; recognition of pollen; Biological Process
CCG010907.1	2	GO:0004553; hydrolase activity, hydrolyzing O-glycosyl compounds; Molecular Function	GO:0005975; carbohydrate metabolic process; Biological Process
CCG010912.1	1	GO:0005488; binding; Molecular Function
CCG010914.1	2	GO:0006508; proteolysis; Biological Process	GO:0008234; cysteine-type peptidase activity; Molecular Function
CCG010917.1	3	GO:0003676; nucleic acid binding; Molecular Function	GO:0005515; protein binding; Molecular Function	GO:0008270; zinc ion binding; Molecular Function
CCG010922.1	7	GO:0005215; transporter activity; Molecular Function	GO:0006814; sodium ion transport; Biological Process	GO:0006855; drug transmembrane transport; Biological Process	GO:0015238; drug transmembrane transporter activity; Molecular Function	GO:0015297; antiporter activity; Molecular Function	GO:0016020; membrane; Cellular Component	GO:0055085; transmembrane transport; Biological Process
CCG011121.1	5	GO:0000166; nucleotide binding; Molecular Function	GO:0005524; ATP binding; Molecular Function	GO:0016020; membrane; Cellular Component	GO:0016887; ATPase activity; Molecular Function	GO:0017111; nucleoside-triphosphatase activity; Molecular Function
CCG011125.1	2	GO:0016491; oxidoreductase activity; Molecular Function	GO:0055114; oxidation-reduction process; Biological Process
CCG011128.1	3	GO:0016020; membrane; Cellular Component	GO:0016760; cellulose synthase (UDP-forming) activity; Molecular Function	GO:0030244; cellulose biosynthetic process; Biological Process
CCG011172.1	2	GO:0003677; DNA binding; Molecular Function	GO:0005524; ATP binding; Molecular Function
CCG011175.1	2	GO:0003924; GTPase activity; Molecular Function	GO:0005525; GTP binding; Molecular Function
CCG011177.1	1	GO:0005509; calcium ion binding; Molecular Function
CCG011178.1	1	GO:0008168; methyltransferase activity; Molecular Function
CCG011186.1	2	GO:0005515; protein binding; Molecular Function	GO:0008270; zinc ion binding; Molecular Function
CCG011188.1	4	GO:0003700; sequence-specific DNA binding transcription factor activity; Molecular Function	GO:0006355; regulation of transcription, DNA-dependent; Biological Process	GO:0008270; zinc ion binding; Molecular Function	GO:0043565; sequence-specific DNA binding; Molecular Function
CCG011193.1	3	GO:0005506; iron ion binding; Molecular Function	GO:0016491; oxidoreductase activity; Molecular Function	GO:0055114; oxidation-reduction process; Biological Process
CCG011201.1	1	GO:0005515; protein binding; Molecular Function
CCG011204.3	1	GO:0005515; protein binding; Molecular Function
CCG011210.1	3	GO:0003743; translation initiation factor activity; Molecular Function	GO:0005852; eukaryotic translation initiation factor 3 complex; Cellular Component	GO:0006413; translational initiation; Biological Process
CCG011268.1	1	GO:0016757; transferase activity, transferring glycosyl groups; Molecular Function
CCG011269.2	2	GO:0005515; protein binding; Molecular Function	GO:0008270; zinc ion binding; Molecular Function
CCG011272.1	1	GO:0005515; protein binding; Molecular Function
CCG011290.1	7	GO:0003824; catalytic activity; Molecular Function	GO:0009055; electron carrier activity; Molecular Function	GO:0016491; oxidoreductase activity; Molecular Function	GO:0046872; metal ion binding; Molecular Function	GO:0050660; flavin adenine dinucleotide binding; Molecular Function	GO:0051536; iron-sulfur cluster binding; Molecular Function	GO:0055114; oxidation-reduction process; Biological Process
CCG011292.1	1	GO:0005488; binding; Molecular Function
CCG011293.1	7	GO:0003824; catalytic activity; Molecular Function	GO:0009055; electron carrier activity; Molecular Function	GO:0016491; oxidoreductase activity; Molecular Function	GO:0046872; metal ion binding; Molecular Function	GO:0050660; flavin adenine dinucleotide binding; Molecular Function	GO:0051536; iron-sulfur cluster binding; Molecular Function	GO:0055114; oxidation-reduction process; Biological Process
CCG011298.1	2	GO:0005737; cytoplasm; Cellular Component	GO:0017183; peptidyl-diphthamide biosynthetic process from peptidyl-histidine; Biological Process
CCG011299.1	2	GO:0004553; hydrolase activity, hydrolyzing O-glycosyl compounds; Molecular Function	GO:0005975; carbohydrate metabolic process; Biological Process
CCG011300.1	4	GO:0003700; sequence-specific DNA binding transcription factor activity; Molecular Function	GO:0006355; regulation of transcription, DNA-dependent; Biological Process	GO:0043565; sequence-specific DNA binding; Molecular Function	GO:0046983; protein dimerization activity; Molecular Function
CCG011301.3	1	GO:0005515; protein binding; Molecular Function
CCG011309.1	3	GO:0000226; microtubule cytoskeleton organization; Biological Process	GO:0000922; spindle pole; Cellular Component	GO:0005815; microtubule organizing center; Cellular Component
CCG011312.1	3	GO:0000226; microtubule cytoskeleton organization; Biological Process	GO:0000922; spindle pole; Cellular Component	GO:0005815; microtubule organizing center; Cellular Component
CCG011320.2	2	GO:0004066; asparagine synthase (glutamine-hydrolyzing) activity; Molecular Function	GO:0006529; asparagine biosynthetic process; Biological Process
CCG011321.1	1	GO:0005515; protein binding; Molecular Function
CCG011339.1	1	GO:0005515; protein binding; Molecular Function
CCG011343.1	7	GO:0003995; acyl-CoA dehydrogenase activity; Molecular Function	GO:0003997; acyl-CoA oxidase activity; Molecular Function	GO:0005777; peroxisome; Cellular Component	GO:0006635; fatty acid beta-oxidation; Biological Process	GO:0008152; metabolic process; Biological Process	GO:0016627; oxidoreductase activity, acting on the CH-CH group of donors; Molecular Function	GO:0055114; oxidation-reduction process; Biological Process
CCG011344.1	2	GO:0016491; oxidoreductase activity; Molecular Function	GO:0016747; transferase activity, transferring acyl groups other than amino-acyl groups; Molecular Function
CCG011346.1	3	GO:0006457; protein folding; Biological Process	GO:0031072; heat shock protein binding; Molecular Function	GO:0051082; unfolded protein binding; Molecular Function
CCG011348.1	3	GO:0003677; DNA binding; Molecular Function	GO:0003700; sequence-specific DNA binding transcription factor activity; Molecular Function	GO:0006355; regulation of transcription, DNA-dependent; Biological Process
CCG011352.1	1	GO:0005515; protein binding; Molecular Function
CCG011355.1	4	GO:0003824; catalytic activity; Molecular Function	GO:0008152; metabolic process; Biological Process	GO:0008415; acyltransferase activity; Molecular Function	GO:0009058; biosynthetic process; Biological Process
CCG011362.1	1	GO:0008152; metabolic process; Biological Process
CCG011393.1	4	GO:0004888; transmembrane receptor activity; Molecular Function	GO:0007165; signal transduction; Biological Process	GO:0031224; intrinsic to membrane; Cellular Component	GO:0045087; innate immune response; Biological Process
CCG011397.1	4	GO:0004097; catechol oxidase activity; Molecular Function	GO:0008152; metabolic process; Biological Process	GO:0016491; oxidoreductase activity; Molecular Function	GO:0055114; oxidation-reduction process; Biological Process
CCG011405.1	3	GO:0005524; ATP binding; Molecular Function	GO:0005975; carbohydrate metabolic process; Biological Process	GO:0016773; phosphotransferase activity, alcohol group as acceptor; Molecular Function
CCG011406.1	3	GO:0003677; DNA binding; Molecular Function	GO:0003700; sequence-specific DNA binding transcription factor activity; Molecular Function	GO:0006355; regulation of transcription, DNA-dependent; Biological Process
CCG011410.1	1	GO:0005515; protein binding; Molecular Function
CCG011411.1	1	GO:0005515; protein binding; Molecular Function
CCG011412.1	3	GO:0003677; DNA binding; Molecular Function	GO:0008270; zinc ion binding; Molecular Function	GO:0045449; regulation of transcription; Biological Process
CCG011414.1	3	GO:0008152; metabolic process; Biological Process	GO:0016491; oxidoreductase activity; Molecular Function	GO:0055114; oxidation-reduction process; Biological Process
CCG011415.1	2	GO:0005634; nucleus; Cellular Component	GO:0006397; mRNA processing; Biological Process
CCG011416.1	4	GO:0003700; sequence-specific DNA binding transcription factor activity; Molecular Function	GO:0005634; nucleus; Cellular Component	GO:0006355; regulation of transcription, DNA-dependent; Biological Process	GO:0043565; sequence-specific DNA binding; Molecular Function
CCG011417.1	6	GO:0005215; transporter activity; Molecular Function	GO:0006810; transport; Biological Process	GO:0016020; membrane; Cellular Component	GO:0016021; integral to membrane; Cellular Component	GO:0022891; substrate-specific transmembrane transporter activity; Molecular Function	GO:0055085; transmembrane transport; Biological Process
CCG011418.1	2	GO:0005795; Golgi stack; Cellular Component	GO:0008378; galactosyltransferase activity; Molecular Function
CCG011422.1	4	GO:0003995; acyl-CoA dehydrogenase activity; Molecular Function	GO:0008152; metabolic process; Biological Process	GO:0016627; oxidoreductase activity, acting on the CH-CH group of donors; Molecular Function	GO:0055114; oxidation-reduction process; Biological Process
CCG011424.1	1	GO:0005515; protein binding; Molecular Function
CCG011425.1	2	GO:0003725; double-stranded RNA binding; Molecular Function	GO:0005622; intracellular; Cellular Component
CCG011431.1	4	GO:0004672; protein kinase activity; Molecular Function	GO:0004674; protein serine/threonine kinase activity; Molecular Function	GO:0005524; ATP binding; Molecular Function	GO:0006468; protein phosphorylation; Biological Process
CCG011439.1	1	GO:0005515; protein binding; Molecular Function
CCG011450.5	6	GO:0005618; cell wall; Cellular Component	GO:0007047; cellular cell wall organization; Biological Process	GO:0008466; glycogenin glucosyltransferase activity; Molecular Function	GO:0016758; transferase activity, transferring hexosyl groups; Molecular Function	GO:0030054; cell junction; Cellular Component	GO:0030244; cellulose biosynthetic process; Biological Process
CCG011451.1	6	GO:0006629; lipid metabolic process; Biological Process	GO:0006633; fatty acid biosynthetic process; Biological Process	GO:0016021; integral to membrane; Cellular Component	GO:0016491; oxidoreductase activity; Molecular Function	GO:0016705; oxidoreductase activity, acting on paired donors, with incorporation or reduction of molecular oxygen; Molecular Function	GO:0055114; oxidation-reduction process; Biological Process
CCG011456.1	4	GO:0000015; phosphopyruvate hydratase complex; Cellular Component	GO:0000287; magnesium ion binding; Molecular Function	GO:0004634; phosphopyruvate hydratase activity; Molecular Function	GO:0006096; glycolysis; Biological Process
CCG011458.1	3	GO:0005524; ATP binding; Molecular Function	GO:0006298; mismatch repair; Biological Process	GO:0030983; mismatched DNA binding; Molecular Function
CCG011463.1	1	GO:0045454; cell redox homeostasis; Biological Process
CCG011464.1	3	GO:0009055; electron carrier activity; Molecular Function	GO:0015035; protein disulfide oxidoreductase activity; Molecular Function	GO:0045454; cell redox homeostasis; Biological Process
CCG011477.1	4	GO:0004672; protein kinase activity; Molecular Function	GO:0004674; protein serine/threonine kinase activity; Molecular Function	GO:0005524; ATP binding; Molecular Function	GO:0006468; protein phosphorylation; Biological Process
CCG011484.1	4	GO:0000148; 1,3-beta-D-glucan synthase complex; Cellular Component	GO:0003843; 1,3-beta-D-glucan synthase activity; Molecular Function	GO:0006075; 1,3-beta-D-glucan biosynthetic process; Biological Process	GO:0016020; membrane; Cellular Component
CCG011485.1	4	GO:0000148; 1,3-beta-D-glucan synthase complex; Cellular Component	GO:0003843; 1,3-beta-D-glucan synthase activity; Molecular Function	GO:0006075; 1,3-beta-D-glucan biosynthetic process; Biological Process	GO:0016020; membrane; Cellular Component
CCG011486.1	4	GO:0000148; 1,3-beta-D-glucan synthase complex; Cellular Component	GO:0003843; 1,3-beta-D-glucan synthase activity; Molecular Function	GO:0006075; 1,3-beta-D-glucan biosynthetic process; Biological Process	GO:0016020; membrane; Cellular Component
CCG011487.1	3	GO:0005634; nucleus; Cellular Component	GO:0030528; transcription regulator activity; Molecular Function	GO:0045449; regulation of transcription; Biological Process
CCG011488.1	1	GO:0005515; protein binding; Molecular Function
CCG011489.1	1	GO:0005515; protein binding; Molecular Function
CCG011490.2	1	GO:0043565; sequence-specific DNA binding; Molecular Function
CCG011499.1	1	GO:0016020; membrane; Cellular Component
CCG011508.1	6	GO:0003712; transcription cofactor activity; Molecular Function	GO:0004402; histone acetyltransferase activity; Molecular Function	GO:0005515; protein binding; Molecular Function	GO:0005634; nucleus; Cellular Component	GO:0006355; regulation of transcription, DNA-dependent; Biological Process	GO:0008270; zinc ion binding; Molecular Function
CCG011513.1	1	GO:0000228; nuclear chromosome; Cellular Component
CCG011520.2	2	GO:0000105; histidine biosynthetic process; Biological Process	GO:0004635; phosphoribosyl-AMP cyclohydrolase activity; Molecular Function
CCG011521.1	3	GO:0003779; actin binding; Molecular Function	GO:0016043; cellular component organization; Biological Process	GO:0030036; actin cytoskeleton organization; Biological Process
CCG011535.1	3	GO:0000287; magnesium ion binding; Molecular Function	GO:0008152; metabolic process; Biological Process	GO:0016829; lyase activity; Molecular Function
CCG011538.1	5	GO:0003735; structural constituent of ribosome; Molecular Function	GO:0005622; intracellular; Cellular Component	GO:0005840; ribosome; Cellular Component	GO:0006412; translation; Biological Process	GO:0008097; 5S rRNA binding; Molecular Function
CCG011539.4	4	GO:0003676; nucleic acid binding; Molecular Function	GO:0009055; electron carrier activity; Molecular Function	GO:0015035; protein disulfide oxidoreductase activity; Molecular Function	GO:0045454; cell redox homeostasis; Biological Process
CCG011546.1	3	GO:0008152; metabolic process; Biological Process	GO:0016491; oxidoreductase activity; Molecular Function	GO:0055114; oxidation-reduction process; Biological Process
CCG011562.1	2	GO:0005509; calcium ion binding; Molecular Function	GO:0008270; zinc ion binding; Molecular Function
CCG011570.1	5	GO:0004298; threonine-type endopeptidase activity; Molecular Function	GO:0005488; binding; Molecular Function	GO:0005515; protein binding; Molecular Function	GO:0005839; proteasome core complex; Cellular Component	GO:0051603; proteolysis involved in cellular protein catabolic process; Biological Process
CCG011572.2	5	GO:0005515; protein binding; Molecular Function	GO:0005622; intracellular; Cellular Component	GO:0005634; nucleus; Cellular Component	GO:0006396; RNA processing; Biological Process	GO:0006397; mRNA processing; Biological Process
CCG011576.1	2	GO:0003924; GTPase activity; Molecular Function	GO:0005525; GTP binding; Molecular Function
CCG011577.1	1	GO:0045735; nutrient reservoir activity; Molecular Function
CCG011578.1	2	GO:0015018; galactosylgalactosylxylosylprotein 3-beta-glucuronosyltransferase activity; Molecular Function	GO:0016020; membrane; Cellular Component
CCG011591.3	4	GO:0005488; binding; Molecular Function	GO:0005743; mitochondrial inner membrane; Cellular Component	GO:0006810; transport; Biological Process	GO:0055085; transmembrane transport; Biological Process
CCG011594.1	5	GO:0003824; catalytic activity; Molecular Function	GO:0004086; carbamoyl-phosphate synthase activity; Molecular Function	GO:0005524; ATP binding; Molecular Function	GO:0006807; nitrogen compound metabolic process; Biological Process	GO:0008152; metabolic process; Biological Process
CCG011598.1	2	GO:0016872; intramolecular lyase activity; Molecular Function	GO:0042398; cellular modified amino acid biosynthetic process; Biological Process
CCG011601.1	3	GO:0003677; DNA binding; Molecular Function	GO:0008270; zinc ion binding; Molecular Function	GO:0045449; regulation of transcription; Biological Process
CCG011609.1	11	GO:0004367; glycerol-3-phosphate dehydrogenase [NAD+] activity; Molecular Function	GO:0005737; cytoplasm; Cellular Component	GO:0005975; carbohydrate metabolic process; Biological Process	GO:0006072; glycerol-3-phosphate metabolic process; Biological Process	GO:0009331; glycerol-3-phosphate dehydrogenase complex; Cellular Component	GO:0016491; oxidoreductase activity; Molecular Function	GO:0016614; oxidoreductase activity, acting on CH-OH group of donors; Molecular Function	GO:0016616; oxidoreductase activity, acting on the CH-OH group of donors, NAD or NADP as acceptor; Molecular Function	GO:0046168; glycerol-3-phosphate catabolic process; Biological Process	GO:0051287; NAD or NADH binding; Molecular Function	GO:0055114; oxidation-reduction process; Biological Process
CCG011612.3	1	GO:0005509; calcium ion binding; Molecular Function
CCG011613.1	5	GO:0004672; protein kinase activity; Molecular Function	GO:0004674; protein serine/threonine kinase activity; Molecular Function	GO:0005515; protein binding; Molecular Function	GO:0005524; ATP binding; Molecular Function	GO:0006468; protein phosphorylation; Biological Process
CCG011614.1	1	GO:0016020; membrane; Cellular Component
CCG011616.2	1	GO:0000049; tRNA binding; Molecular Function
CCG011617.1	5	GO:0004672; protein kinase activity; Molecular Function	GO:0004674; protein serine/threonine kinase activity; Molecular Function	GO:0005515; protein binding; Molecular Function	GO:0005524; ATP binding; Molecular Function	GO:0006468; protein phosphorylation; Biological Process
CCG011627.1	4	GO:0004672; protein kinase activity; Molecular Function	GO:0004674; protein serine/threonine kinase activity; Molecular Function	GO:0005524; ATP binding; Molecular Function	GO:0006468; protein phosphorylation; Biological Process
CCG011628.1	2	GO:0016872; intramolecular lyase activity; Molecular Function	GO:0042398; cellular modified amino acid biosynthetic process; Biological Process
CCG011630.1	2	GO:0005515; protein binding; Molecular Function	GO:0008270; zinc ion binding; Molecular Function
CCG011635.1	2	GO:0006869; lipid transport; Biological Process	GO:0008289; lipid binding; Molecular Function
CCG011641.1	5	GO:0003824; catalytic activity; Molecular Function	GO:0004222; metalloendopeptidase activity; Molecular Function	GO:0006508; proteolysis; Biological Process	GO:0008270; zinc ion binding; Molecular Function	GO:0046872; metal ion binding; Molecular Function
CCG011651.1	5	GO:0006855; drug transmembrane transport; Biological Process	GO:0015238; drug transmembrane transporter activity; Molecular Function	GO:0015297; antiporter activity; Molecular Function	GO:0016020; membrane; Cellular Component	GO:0055085; transmembrane transport; Biological Process
CCG011673.1	2	GO:0004553; hydrolase activity, hydrolyzing O-glycosyl compounds; Molecular Function	GO:0005975; carbohydrate metabolic process; Biological Process
CCG011674.1	5	GO:0004672; protein kinase activity; Molecular Function	GO:0004674; protein serine/threonine kinase activity; Molecular Function	GO:0005515; protein binding; Molecular Function	GO:0005524; ATP binding; Molecular Function	GO:0006468; protein phosphorylation; Biological Process
CCG011678.1	4	GO:0000156; two-component response regulator activity; Molecular Function	GO:0000160; two-component signal transduction system (phosphorelay); Biological Process	GO:0005515; protein binding; Molecular Function	GO:0006355; regulation of transcription, DNA-dependent; Biological Process
CCG011679.1	2	GO:0008152; metabolic process; Biological Process	GO:0016758; transferase activity, transferring hexosyl groups; Molecular Function
CCG011681.1	8	GO:0004553; hydrolase activity, hydrolyzing O-glycosyl compounds; Molecular Function	GO:0004568; chitinase activity; Molecular Function	GO:0004672; protein kinase activity; Molecular Function	GO:0004674; protein serine/threonine kinase activity; Molecular Function	GO:0005524; ATP binding; Molecular Function	GO:0005975; carbohydrate metabolic process; Biological Process	GO:0006032; chitin catabolic process; Biological Process	GO:0006468; protein phosphorylation; Biological Process
CCG011682.1	4	GO:0004553; hydrolase activity, hydrolyzing O-glycosyl compounds; Molecular Function	GO:0004568; chitinase activity; Molecular Function	GO:0005975; carbohydrate metabolic process; Biological Process	GO:0006032; chitin catabolic process; Biological Process
CCG011698.1	1	GO:0016740; transferase activity; Molecular Function
CCG011701.1	2	GO:0004659; prenyltransferase activity; Molecular Function	GO:0016021; integral to membrane; Cellular Component
CCG011711.1	1	GO:0005488; binding; Molecular Function
CCG011714.1	4	GO:0004672; protein kinase activity; Molecular Function	GO:0004674; protein serine/threonine kinase activity; Molecular Function	GO:0005524; ATP binding; Molecular Function	GO:0006468; protein phosphorylation; Biological Process
CCG011716.1	2	GO:0006457; protein folding; Biological Process	GO:0051082; unfolded protein binding; Molecular Function
CCG011717.2	1	GO:0005524; ATP binding; Molecular Function
CCG011719.1	3	GO:0005097; Rab GTPase activator activity; Molecular Function	GO:0005622; intracellular; Cellular Component	GO:0032313; regulation of Rab GTPase activity; Biological Process
CCG011721.1	2	GO:0005507; copper ion binding; Molecular Function	GO:0009055; electron carrier activity; Molecular Function
CCG011726.1	3	GO:0003824; catalytic activity; Molecular Function	GO:0008152; metabolic process; Biological Process	GO:0030170; pyridoxal phosphate binding; Molecular Function
CCG011729.1	3	GO:0003824; catalytic activity; Molecular Function	GO:0008152; metabolic process; Biological Process	GO:0030170; pyridoxal phosphate binding; Molecular Function
CCG011736.1	4	GO:0005525; GTP binding; Molecular Function	GO:0005622; intracellular; Cellular Component	GO:0007264; small GTPase mediated signal transduction; Biological Process	GO:0015031; protein transport; Biological Process
CCG011737.1	5	GO:0004497; monooxygenase activity; Molecular Function	GO:0005506; iron ion binding; Molecular Function	GO:0009055; electron carrier activity; Molecular Function	GO:0020037; heme binding; Molecular Function	GO:0055114; oxidation-reduction process; Biological Process
CCG011738.1	6	GO:0004970; ionotropic glutamate receptor activity; Molecular Function	GO:0005215; transporter activity; Molecular Function	GO:0005234; extracellular-glutamate-gated ion channel activity; Molecular Function	GO:0006810; transport; Biological Process	GO:0016020; membrane; Cellular Component	GO:0030288; outer membrane-bounded periplasmic space; Cellular Component
CCG011739.1	2	GO:0006869; lipid transport; Biological Process	GO:0008289; lipid binding; Molecular Function
CCG011741.2	6	GO:0004970; ionotropic glutamate receptor activity; Molecular Function	GO:0005215; transporter activity; Molecular Function	GO:0005234; extracellular-glutamate-gated ion channel activity; Molecular Function	GO:0006810; transport; Biological Process	GO:0016020; membrane; Cellular Component	GO:0030288; outer membrane-bounded periplasmic space; Cellular Component
CCG011745.1	4	GO:0005488; binding; Molecular Function	GO:0005515; protein binding; Molecular Function	GO:0006629; lipid metabolic process; Biological Process	GO:0008152; metabolic process; Biological Process
CCG011748.1	2	GO:0005488; binding; Molecular Function	GO:0005515; protein binding; Molecular Function
CCG011762.1	1	GO:0003676; nucleic acid binding; Molecular Function
CCG011767.1	3	GO:0003676; nucleic acid binding; Molecular Function	GO:0005524; ATP binding; Molecular Function	GO:0008026; ATP-dependent helicase activity; Molecular Function
CCG011772.1	4	GO:0003676; nucleic acid binding; Molecular Function	GO:0003723; RNA binding; Molecular Function	GO:0005634; nucleus; Cellular Component	GO:0008270; zinc ion binding; Molecular Function
CCG011773.2	2	GO:0005622; intracellular; Cellular Component	GO:0008270; zinc ion binding; Molecular Function
CCG011776.1	1	GO:0016020; membrane; Cellular Component
CCG011777.1	5	GO:0003824; catalytic activity; Molecular Function	GO:0004519; endonuclease activity; Molecular Function	GO:0006281; DNA repair; Biological Process	GO:0006284; base-excision repair; Biological Process	GO:0051539; 4 iron, 4 sulfur cluster binding; Molecular Function
CCG011781.1	2	GO:0004857; enzyme inhibitor activity; Molecular Function	GO:0030599; pectinesterase activity; Molecular Function
CCG011791.1	1	GO:0005488; binding; Molecular Function
CCG011792.1	2	GO:0004664; prephenate dehydratase activity; Molecular Function	GO:0009094; L-phenylalanine biosynthetic process; Biological Process
CCG011897.1	1	GO:0005515; protein binding; Molecular Function
CCG011899.1	2	GO:0004853; uroporphyrinogen decarboxylase activity; Molecular Function	GO:0006779; porphyrin biosynthetic process; Biological Process
CCG011908.1	4	GO:0004672; protein kinase activity; Molecular Function	GO:0005515; protein binding; Molecular Function	GO:0005524; ATP binding; Molecular Function	GO:0006468; protein phosphorylation; Biological Process
CCG011912.1	1	GO:0005515; protein binding; Molecular Function
CCG011913.1	1	GO:0004013; adenosylhomocysteinase activity; Molecular Function
CCG011915.1	3	GO:0005524; ATP binding; Molecular Function	GO:0016020; membrane; Cellular Component	GO:0016887; ATPase activity; Molecular Function
CCG011916.1	5	GO:0000166; nucleotide binding; Molecular Function	GO:0005524; ATP binding; Molecular Function	GO:0016020; membrane; Cellular Component	GO:0016887; ATPase activity; Molecular Function	GO:0017111; nucleoside-triphosphatase activity; Molecular Function
CCG011917.1	2	GO:0004674; protein serine/threonine kinase activity; Molecular Function	GO:0016021; integral to membrane; Cellular Component
CCG011920.1	2	GO:0005509; calcium ion binding; Molecular Function	GO:0005515; protein binding; Molecular Function
CCG011929.1	1	GO:0005515; protein binding; Molecular Function
CCG011965.1	1	GO:0016020; membrane; Cellular Component
CCG011973.1	1	GO:0005515; protein binding; Molecular Function
CCG011974.1	1	GO:0055114; oxidation-reduction process; Biological Process
CCG011977.1	1	GO:0009058; biosynthetic process; Biological Process
CCG011978.1	1	GO:0003676; nucleic acid binding; Molecular Function
CCG011989.1	3	GO:0005515; protein binding; Molecular Function	GO:0016020; membrane; Cellular Component	GO:0016192; vesicle-mediated transport; Biological Process
CCG011993.1	1	GO:0005515; protein binding; Molecular Function
CCG011996.1	1	GO:0016747; transferase activity, transferring acyl groups other than amino-acyl groups; Molecular Function
CCG011997.1	1	GO:0005515; protein binding; Molecular Function
CCG011998.2	3	GO:0006457; protein folding; Biological Process	GO:0031072; heat shock protein binding; Molecular Function	GO:0051082; unfolded protein binding; Molecular Function
CCG012004.1	1	GO:0005488; binding; Molecular Function
CCG012009.1	1	GO:0005515; protein binding; Molecular Function
CCG012010.1	3	GO:0005634; nucleus; Cellular Component	GO:0006350; transcription; Biological Process	GO:0008270; zinc ion binding; Molecular Function
CCG012011.2	2	GO:0005515; protein binding; Molecular Function	GO:0008270; zinc ion binding; Molecular Function
CCG012012.1	2	GO:0006633; fatty acid biosynthetic process; Biological Process	GO:0016790; thiolester hydrolase activity; Molecular Function
CCG012014.1	3	GO:0005634; nucleus; Cellular Component	GO:0045449; regulation of transcription; Biological Process	GO:0046983; protein dimerization activity; Molecular Function
CCG012015.2	4	GO:0000159; protein phosphatase type 2A complex; Cellular Component	GO:0005488; binding; Molecular Function	GO:0007165; signal transduction; Biological Process	GO:0008601; protein phosphatase type 2A regulator activity; Molecular Function
CCG012016.1	1	GO:0016021; integral to membrane; Cellular Component
CCG012022.1	1	GO:0005634; nucleus; Cellular Component
CCG012025.1	3	GO:0000166; nucleotide binding; Molecular Function	GO:0005524; ATP binding; Molecular Function	GO:0017111; nucleoside-triphosphatase activity; Molecular Function
CCG012026.1	5	GO:0000166; nucleotide binding; Molecular Function	GO:0005524; ATP binding; Molecular Function	GO:0016020; membrane; Cellular Component	GO:0016887; ATPase activity; Molecular Function	GO:0017111; nucleoside-triphosphatase activity; Molecular Function
CCG012032.1	1	GO:0016491; oxidoreductase activity; Molecular Function
CCG012034.1	2	GO:0008237; metallopeptidase activity; Molecular Function	GO:0008270; zinc ion binding; Molecular Function
CCG012037.1	1	GO:0005515; protein binding; Molecular Function
CCG012039.1	5	GO:0004499; flavin-containing monooxygenase activity; Molecular Function	GO:0016491; oxidoreductase activity; Molecular Function	GO:0050660; flavin adenine dinucleotide binding; Molecular Function	GO:0050661; NADP or NADPH binding; Molecular Function	GO:0055114; oxidation-reduction process; Biological Process
CCG012044.1	1	GO:0016021; integral to membrane; Cellular Component
CCG012045.1	4	GO:0005795; Golgi stack; Cellular Component	GO:0008455; alpha-1,6-mannosylglycoprotein 2-beta-N-acetylglucosaminyltransferase activity; Molecular Function	GO:0009312; oligosaccharide biosynthetic process; Biological Process	GO:0016021; integral to membrane; Cellular Component
CCG012046.1	2	GO:0005622; intracellular; Cellular Component	GO:0008270; zinc ion binding; Molecular Function
CCG012048.2	1	GO:0005525; GTP binding; Molecular Function
CCG012049.1	1	GO:0016021; integral to membrane; Cellular Component
CCG012054.1	1	GO:0016021; integral to membrane; Cellular Component
CCG012058.1	2	GO:0016614; oxidoreductase activity, acting on CH-OH group of donors; Molecular Function	GO:0050660; flavin adenine dinucleotide binding; Molecular Function
CCG012061.1	2	GO:0000145; exocyst; Cellular Component	GO:0006887; exocytosis; Biological Process
CCG012063.1	1	GO:0005515; protein binding; Molecular Function
CCG012064.1	2	GO:0005198; structural molecule activity; Molecular Function	GO:0009507; chloroplast; Cellular Component
CCG012065.1	2	GO:0003676; nucleic acid binding; Molecular Function	GO:0005634; nucleus; Cellular Component
CCG012067.1	2	GO:0005198; structural molecule activity; Molecular Function	GO:0009507; chloroplast; Cellular Component
CCG012090.1	2	GO:0005634; nucleus; Cellular Component	GO:0008270; zinc ion binding; Molecular Function
CCG012092.1	2	GO:0003755; peptidyl-prolyl cis-trans isomerase activity; Molecular Function	GO:0006457; protein folding; Biological Process
CCG012098.1	1	GO:0006950; response to stress; Biological Process
CCG012100.1	3	GO:0003676; nucleic acid binding; Molecular Function	GO:0003677; DNA binding; Molecular Function	GO:0046983; protein dimerization activity; Molecular Function
CCG012101.1	1	GO:0016021; integral to membrane; Cellular Component
CCG012102.1	1	GO:0044237; cellular metabolic process; Biological Process
CCG012104.1	1	GO:0005515; protein binding; Molecular Function
CCG012107.1	2	GO:0003924; GTPase activity; Molecular Function	GO:0005525; GTP binding; Molecular Function
CCG012110.1	2	GO:0008080; N-acetyltransferase activity; Molecular Function	GO:0008152; metabolic process; Biological Process
CCG012116.1	1	GO:0003676; nucleic acid binding; Molecular Function
CCG012122.1	2	GO:0004190; aspartic-type endopeptidase activity; Molecular Function	GO:0006508; proteolysis; Biological Process
CCG012123.1	3	GO:0005524; ATP binding; Molecular Function	GO:0006298; mismatch repair; Biological Process	GO:0030983; mismatched DNA binding; Molecular Function
CCG012127.1	2	GO:0005515; protein binding; Molecular Function	GO:0008270; zinc ion binding; Molecular Function
CCG012130.1	2	GO:0003677; DNA binding; Molecular Function	GO:0045449; regulation of transcription; Biological Process
CCG012131.1	1	GO:0015031; protein transport; Biological Process
CCG012144.1	4	GO:0003735; structural constituent of ribosome; Molecular Function	GO:0005622; intracellular; Cellular Component	GO:0005840; ribosome; Cellular Component	GO:0006412; translation; Biological Process
CCG012150.1	2	GO:0003677; DNA binding; Molecular Function	GO:0005515; protein binding; Molecular Function
CCG012153.1	2	GO:0003677; DNA binding; Molecular Function	GO:0045449; regulation of transcription; Biological Process
CCG012165.1	3	GO:0005634; nucleus; Cellular Component	GO:0030528; transcription regulator activity; Molecular Function	GO:0045449; regulation of transcription; Biological Process
CCG012166.1	2	GO:0004190; aspartic-type endopeptidase activity; Molecular Function	GO:0006508; proteolysis; Biological Process
CCG012172.1	2	GO:0003702; RNA polymerase II transcription factor activity; Molecular Function	GO:0006367; transcription initiation from RNA polymerase II promoter; Biological Process
CCG012174.1	2	GO:0016020; membrane; Cellular Component	GO:0016798; hydrolase activity, acting on glycosyl bonds; Molecular Function
CCG012182.1	1	GO:0016021; integral to membrane; Cellular Component
CCG012183.1	2	GO:0005488; binding; Molecular Function	GO:0005515; protein binding; Molecular Function
CCG012184.3	1	GO:0006950; response to stress; Biological Process
CCG012187.1	4	GO:0003824; catalytic activity; Molecular Function	GO:0008152; metabolic process; Biological Process	GO:0008415; acyltransferase activity; Molecular Function	GO:0009058; biosynthetic process; Biological Process
CCG012191.1	2	GO:0005634; nucleus; Cellular Component	GO:0008270; zinc ion binding; Molecular Function
CCG012194.1	1	GO:0005515; protein binding; Molecular Function
CCG012198.1	3	GO:0003676; nucleic acid binding; Molecular Function	GO:0004386; helicase activity; Molecular Function	GO:0005524; ATP binding; Molecular Function
CCG012218.1	1	GO:0005515; protein binding; Molecular Function
CCG012232.1	4	GO:0004857; enzyme inhibitor activity; Molecular Function	GO:0005618; cell wall; Cellular Component	GO:0030599; pectinesterase activity; Molecular Function	GO:0042545; cell wall modification; Biological Process
CCG012233.2	1	GO:0016757; transferase activity, transferring glycosyl groups; Molecular Function
CCG012243.1	5	GO:0004672; protein kinase activity; Molecular Function	GO:0004674; protein serine/threonine kinase activity; Molecular Function	GO:0005515; protein binding; Molecular Function	GO:0005524; ATP binding; Molecular Function	GO:0006468; protein phosphorylation; Biological Process
CCG012245.1	3	GO:0003677; DNA binding; Molecular Function	GO:0008270; zinc ion binding; Molecular Function	GO:0045449; regulation of transcription; Biological Process
CCG012247.1	1	GO:0005515; protein binding; Molecular Function
CCG012259.1	5	GO:0000166; nucleotide binding; Molecular Function	GO:0005524; ATP binding; Molecular Function	GO:0016020; membrane; Cellular Component	GO:0016887; ATPase activity; Molecular Function	GO:0017111; nucleoside-triphosphatase activity; Molecular Function
CCG012264.1	4	GO:0004672; protein kinase activity; Molecular Function	GO:0004674; protein serine/threonine kinase activity; Molecular Function	GO:0005524; ATP binding; Molecular Function	GO:0006468; protein phosphorylation; Biological Process
CCG012269.1	4	GO:0000786; nucleosome; Cellular Component	GO:0003677; DNA binding; Molecular Function	GO:0005634; nucleus; Cellular Component	GO:0006334; nucleosome assembly; Biological Process
CCG012273.1	3	GO:0003779; actin binding; Molecular Function	GO:0016043; cellular component organization; Biological Process	GO:0030036; actin cytoskeleton organization; Biological Process
CCG012279.2	4	GO:0005509; calcium ion binding; Molecular Function	GO:0009654; oxygen evolving complex; Cellular Component	GO:0015979; photosynthesis; Biological Process	GO:0019898; extrinsic to membrane; Cellular Component
CCG012288.1	3	GO:0005634; nucleus; Cellular Component	GO:0030528; transcription regulator activity; Molecular Function	GO:0045449; regulation of transcription; Biological Process
CCG012289.1	1	GO:0016021; integral to membrane; Cellular Component
CCG012290.1	4	GO:0004672; protein kinase activity; Molecular Function	GO:0004674; protein serine/threonine kinase activity; Molecular Function	GO:0005524; ATP binding; Molecular Function	GO:0006468; protein phosphorylation; Biological Process
CCG012297.1	4	GO:0004672; protein kinase activity; Molecular Function	GO:0004674; protein serine/threonine kinase activity; Molecular Function	GO:0005524; ATP binding; Molecular Function	GO:0006468; protein phosphorylation; Biological Process
CCG012298.2	4	GO:0004672; protein kinase activity; Molecular Function	GO:0004674; protein serine/threonine kinase activity; Molecular Function	GO:0005524; ATP binding; Molecular Function	GO:0006468; protein phosphorylation; Biological Process
CCG012303.1	4	GO:0004672; protein kinase activity; Molecular Function	GO:0004674; protein serine/threonine kinase activity; Molecular Function	GO:0005524; ATP binding; Molecular Function	GO:0006468; protein phosphorylation; Biological Process
CCG012306.1	4	GO:0004672; protein kinase activity; Molecular Function	GO:0004674; protein serine/threonine kinase activity; Molecular Function	GO:0005524; ATP binding; Molecular Function	GO:0006468; protein phosphorylation; Biological Process
CCG012320.1	1	GO:0005515; protein binding; Molecular Function
CCG012326.1	1	GO:0005515; protein binding; Molecular Function
CCG012328.1	1	GO:0005515; protein binding; Molecular Function
CCG012341.1	4	GO:0004601; peroxidase activity; Molecular Function	GO:0006979; response to oxidative stress; Biological Process	GO:0020037; heme binding; Molecular Function	GO:0055114; oxidation-reduction process; Biological Process
CCG012350.1	4	GO:0004601; peroxidase activity; Molecular Function	GO:0006979; response to oxidative stress; Biological Process	GO:0020037; heme binding; Molecular Function	GO:0055114; oxidation-reduction process; Biological Process
CCG012360.1	1	GO:0016021; integral to membrane; Cellular Component
CCG012370.1	4	GO:0005488; binding; Molecular Function	GO:0005515; protein binding; Molecular Function	GO:0006886; intracellular protein transport; Biological Process	GO:0008565; protein transporter activity; Molecular Function
CCG012384.1	3	GO:0005524; ATP binding; Molecular Function	GO:0006915; apoptosis; Biological Process	GO:0006952; defense response; Biological Process
CCG012386.1	3	GO:0005524; ATP binding; Molecular Function	GO:0006915; apoptosis; Biological Process	GO:0006952; defense response; Biological Process
CCG012388.1	2	GO:0006520; cellular amino acid metabolic process; Biological Process	GO:0055114; oxidation-reduction process; Biological Process
CCG012398.1	3	GO:0006457; protein folding; Biological Process	GO:0031072; heat shock protein binding; Molecular Function	GO:0051082; unfolded protein binding; Molecular Function
CCG012405.1	2	GO:0003676; nucleic acid binding; Molecular Function	GO:0008270; zinc ion binding; Molecular Function
[truncated: 5,283 more rows]
