# Supplementary material for: Genome-Wide Identification of SSR and SNP Markers Based on Whole-Genome Re-Sequencing of a Thailand Wild Sacred Lotus (Nelumbo nucifera)
Source: PLoS One. 2015 Nov 25;10(11):e0143765. doi: 10.1371/journal.pone.0143765 (PMC4659564; doi:10.1371/journal.pone.0143765)
Supplement: S6 Table — (XLSX) [file pone.0143765.s006.xlsx]

## Sheet: Biological Process
S6 Table. GO enrichment of the non-synonymous SNPs in the coding sequence (CDS) region between ‘Chiang Mai wild lotus’ and ‘Middle lake wild lotus’ genome.
GO term	Ontology	Description	Number in input list	Number in BG/Ref	p-value	FDR
GO:0019538	P	protein metabolic process	2387	4009	0	0
GO:0043412	P	macromolecule modification	1375	1636	0	0
GO:0043687	P	post-translational protein modification	1224	1248	0	0
GO:0006464	P	protein modification process	1311	1474	0	0
GO:0044267	P	cellular protein metabolic process	2063	3487	0	0
GO:0044260	P	cellular macromolecule metabolic process	3414	6447	0	0
GO:0051234	P	establishment of localization	1732	1851	0	0
GO:0044237	P	cellular metabolic process	4135	8722	0	0
GO:0006810	P	transport	1732	1846	0	0
GO:0009987	P	cellular process	5432	11684	0	0
GO:0051179	P	localization	1744	1922	0	0
GO:0008152	P	metabolic process	5932	10614	0	0
GO:0044238	P	primary metabolic process	4657	8995	0	0
GO:0043170	P	macromolecule metabolic process	3744	7127	0	0
GO:0006796	P	phosphate metabolic process	1159	1178	1.6e-310	4.1e-308
GO:0006793	P	phosphorus metabolic process	1159	1179	2.7e-310	6.5e-308
GO:0006807	P	nitrogen compound metabolic process	2076	3826	4.8e-299	1.1e-296
GO:0006139	P	nucleobase, nucleoside, nucleotide and nucleic acid metabolic process	1812	3198	1.5e-272	3.3e-270
GO:0009058	P	biosynthetic process	2339	5118	5.3e-256	1.1e-253
GO:0044249	P	cellular biosynthetic process	2165	4925	2.7e-215	5.3e-213
GO:0005975	P	carbohydrate metabolic process	805	866	4.2e-201	7.9e-199
GO:0034645	P	cellular macromolecule biosynthetic process	1719	3661	7e-187	1.2e-184
GO:0009059	P	macromolecule biosynthetic process	1721	3685	3.3e-185	5.5e-183
GO:0010467	P	gene expression	1721	3962	6.6e-160	1.1e-157
GO:0006350	P	transcription	1080	1923	1.8e-151	2.8e-149
GO:0016070	P	RNA metabolic process	925	1657	3.1e-127	4.7e-125
GO:0010556	P	regulation of macromolecule biosynthetic process	974	1843	3.7e-123	5.3e-121
GO:0045449	P	regulation of transcription	958	1802	3.4e-122	4.7e-120
GO:0009889	P	regulation of biosynthetic process	974	1881	4.9e-119	6.4e-117
GO:0031326	P	regulation of cellular biosynthetic process	974	1881	4.9e-119	6.4e-117
GO:0019219	P	regulation of nucleobase, nucleoside, nucleotide and nucleic acid metabolic process	963	1847	5.6e-119	7.1e-117
GO:0051171	P	regulation of nitrogen compound metabolic process	963	1888	1.3e-114	1.6e-112
GO:0080090	P	regulation of primary metabolic process	978	1952	6.1e-113	7.2e-111
GO:0031323	P	regulation of cellular metabolic process	988	2036	8.8e-108	1e-105
GO:0010468	P	regulation of gene expression	977	2001	1e-107	1.2e-105
GO:0050794	P	regulation of cellular process	1374	3375	6.1e-107	6.6e-105
GO:0060255	P	regulation of macromolecule metabolic process	983	2060	6.7e-104	7e-102
GO:0006811	P	ion transport	392	427	2.4e-95	2.5e-93
GO:0019222	P	regulation of metabolic process	996	2210	3.3e-94	3.3e-92
GO:0006812	P	cation transport	355	357	1.1e-92	1.1e-90
GO:0050789	P	regulation of biological process	1383	3697	9.1e-87	8.7e-85
GO:0032774	P	RNA biosynthetic process	603	1040	2.4e-86	2.2e-84
GO:0006351	P	transcription, DNA-dependent	602	1039	4.1e-86	3.7e-84
GO:0033036	P	macromolecule localization	386	462	9.5e-86	8.5e-84
GO:0008104	P	protein localization	357	408	5.5e-83	4.8e-81
GO:0045184	P	establishment of protein localization	343	381	6.5e-82	5.4e-80
GO:0015031	P	protein transport	343	381	6.5e-82	5.4e-80
GO:0006508	P	proteolysis	501	810	2.2e-78	1.8e-76
GO:0006355	P	regulation of transcription, DNA-dependent	551	987	2.1e-74	1.7e-72
GO:0051252	P	regulation of RNA metabolic process	551	996	2.3e-73	1.8e-71
GO:0065007	P	biological regulation	1449	4188	1.5e-72	1.1e-70
GO:0034641	P	cellular nitrogen compound metabolic process	370	506	2.9e-71	2.2e-69
GO:0044262	P	cellular carbohydrate metabolic process	331	417	8.9e-70	6.5e-68
GO:0006629	P	lipid metabolic process	452	841	2.1e-57	1.5e-55
GO:0055086	P	nucleobase, nucleoside and nucleotide metabolic process	215	221	2.4e-55	1.7e-53
GO:0009308	P	amine metabolic process	327	521	3.3e-52	2.3e-50
GO:0044106	P	cellular amine metabolic process	288	438	6.1e-49	4.2e-47
GO:0030001	P	metal ion transport	198	224	7.6e-47	5.1e-45
GO:0006520	P	cellular amino acid metabolic process	267	430	3.5e-42	2.3e-40
GO:0006082	P	organic acid metabolic process	408	860	9.1e-42	5.9e-40
GO:0043436	P	oxoacid metabolic process	407	859	1.5e-41	9.1e-40
GO:0019752	P	carboxylic acid metabolic process	407	859	1.5e-41	9.1e-40
GO:0042180	P	cellular ketone metabolic process	410	882	2.2e-40	1.4e-38
GO:0051649	P	establishment of localization in cell	291	525	5.4e-39	3.3e-37
GO:0051641	P	cellular localization	304	569	2e-38	1.2e-36
GO:0006259	P	DNA metabolic process	247	405	3.6e-38	2.1e-36
GO:0008219	P	cell death	199	286	1.3e-36	7.7e-35
GO:0016265	P	death	199	286	1.3e-36	7.7e-35
GO:0012501	P	programmed cell death	181	244	6.2e-36	3.5e-34
GO:0006399	P	tRNA metabolic process	137	141	1e-35	5.7e-34
GO:0034613	P	cellular protein localization	210	322	1.3e-35	7e-34
GO:0006886	P	intracellular protein transport	205	311	2.8e-35	1.5e-33
GO:0006457	P	protein folding	191	275	4.2e-35	2.2e-33
GO:0046907	P	intracellular transport	258	463	5.6e-35	2.9e-33
GO:0005976	P	polysaccharide metabolic process	137	152	2e-33	1e-31
GO:0043933	P	macromolecular complex subunit organization	171	235	2.6e-33	1.4e-31
GO:0070727	P	cellular macromolecule localization	210	341	4.6e-33	2.3e-31
GO:0065003	P	macromolecular complex assembly	158	210	4.9e-32	2.5e-30
GO:0006519	P	cellular amino acid and derivative metabolic process	318	682	1.1e-31	5.4e-30
GO:0016192	P	vesicle-mediated transport	179	272	6.5e-31	3.2e-29
GO:0007017	P	microtubule-based process	112	114	9.6e-30	4.6e-28
GO:0046483	P	heterocycle metabolic process	238	460	8.3e-29	4e-27
GO:0019318	P	hexose metabolic process	115	126	1.3e-28	6e-27
GO:0006412	P	translation	522	1445	2.1e-28	9.8e-27
GO:0034660	P	ncRNA metabolic process	160	254	2.7e-26	1.2e-24
GO:0022607	P	cellular component assembly	162	265	1.4e-25	6.4e-24
GO:0019725	P	cellular homeostasis	126	174	8.6e-25	3.8e-23
GO:0005996	P	monosaccharide metabolic process	122	168	4e-24	1.8e-22
GO:0044265	P	cellular macromolecule catabolic process	224	465	4.6e-24	2e-22
GO:0044275	P	cellular carbohydrate catabolic process	102	125	5e-23	2.2e-21
GO:0006066	P	alcohol metabolic process	156	270	7.5e-23	3.2e-21
GO:0006073	P	cellular glucan metabolic process	85	87	7.8e-23	3.3e-21
GO:0044042	P	glucan metabolic process	85	89	2.1e-22	8.8e-21
GO:0006333	P	chromatin assembly or disassembly	78	82	1.3e-20	5.4e-19
GO:0042592	P	homeostatic process	128	216	1.1e-19	4.5e-18
GO:0044264	P	cellular polysaccharide metabolic process	93	127	6.3e-19	2.6e-17
GO:0050790	P	regulation of catalytic activity	98	141	9.5e-19	3.8e-17
GO:0006323	P	DNA packaging	64	64	6.8e-18	2.7e-16
GO:0006281	P	DNA repair	122	214	7.3e-18	2.9e-16
GO:0006461	P	protein complex assembly	93	134	7.6e-18	3e-16
GO:0070271	P	protein complex biogenesis	93	134	7.6e-18	3e-16
GO:0006974	P	response to DNA damage stimulus	124	221	1e-17	3.8e-16
GO:0034621	P	cellular macromolecular complex subunit organization	125	224	1e-17	3.9e-16
GO:0065009	P	regulation of molecular function	99	153	2.1e-17	7.8e-16
GO:0042545	P	cell wall modification	87	123	3.8e-17	1.4e-15
GO:0006325	P	chromatin organization	104	175	2.4e-16	8.8e-15
GO:0034622	P	cellular macromolecular complex assembly	112	200	4.1e-16	1.5e-14
GO:0044271	P	cellular nitrogen compound biosynthetic process	171	394	2.1e-15	7.6e-14
GO:0006396	P	RNA processing	188	453	2.7e-15	9.5e-14
GO:0015833	P	peptide transport	59	68	9.2e-15	3.2e-13
GO:0006857	P	oligopeptide transport	59	68	9.2e-15	3.2e-13
GO:0034637	P	cellular carbohydrate biosynthetic process	99	177	2.1e-14	7.4e-13
GO:0033692	P	cellular polysaccharide biosynthetic process	67	92	5.6e-14	1.9e-12
GO:0008610	P	lipid biosynthetic process	178	439	7.5e-14	2.6e-12
GO:0009116	P	nucleoside metabolic process	49	50	7.8e-14	2.7e-12
GO:0006260	P	DNA replication	76	117	8.8e-14	3e-12
GO:0009309	P	amine biosynthetic process	114	229	1.1e-13	3.6e-12
GO:0044248	P	cellular catabolic process	261	746	1.7e-13	5.7e-12
GO:0006855	P	multidrug transport	58	73	2.1e-13	6.8e-12
GO:0051276	P	chromosome organization	108	216	3.8e-13	1.2e-11
GO:0015893	P	drug transport	58	76	6.7e-13	2.2e-11
GO:0042493	P	response to drug	58	77	9.9e-13	3.2e-11
GO:0016567	P	protein ubiquitination	73	121	3.7e-12	1.2e-10
GO:0006352	P	transcription initiation	44	47	4e-12	1.3e-10
GO:0000271	P	polysaccharide biosynthetic process	69	112	7.1e-12	2.2e-10
GO:0046394	P	carboxylic acid biosynthetic process	163	417	8.3e-12	2.6e-10
GO:0016053	P	organic acid biosynthetic process	163	417	8.3e-12	2.6e-10
GO:0034220	P	ion transmembrane transport	47	59	3.6e-11	1.1e-09
GO:0032446	P	protein modification by small protein conjugation	74	136	9.9e-11	3e-09
GO:0044036	P	cell wall macromolecule metabolic process	40	45	1.1e-10	3.2e-09
GO:0008033	P	tRNA processing	45	58	1.7e-10	5e-09
GO:0032318	P	regulation of Ras GTPase activity	36	37	1.7e-10	5.1e-09
GO:0044085	P	cellular component biogenesis	198	571	2.5e-10	7.4e-09
GO:0006887	P	exocytosis	32	32	1.1e-09	3.3e-08
GO:0043086	P	negative regulation of catalytic activity	41	53	1.1e-09	3.3e-08
GO:0008652	P	cellular amino acid biosynthetic process	91	202	1.6e-09	4.6e-08
GO:0009311	P	oligosaccharide metabolic process	40	52	2e-09	5.7e-08
GO:0006633	P	fatty acid biosynthetic process	71	140	2.3e-09	6.6e-08
GO:0006979	P	response to oxidative stress	128	332	2.7e-09	7.4e-08
GO:0005984	P	disaccharide metabolic process	36	45	6.2e-09	1.7e-07
GO:0006091	P	generation of precursor metabolites and energy	113	285	6.5e-09	1.8e-07
GO:0009123	P	nucleoside monophosphate metabolic process	29	29	6.7e-09	1.8e-07
GO:0030384	P	phosphoinositide metabolic process	35	44	1.1e-08	3e-07
GO:0070647	P	protein modification by small protein conjugation or removal	74	158	1.5e-08	4e-07
GO:0051169	P	nuclear transport	45	71	1.6e-08	4.2e-07
GO:0006913	P	nucleocytoplasmic transport	45	71	1.6e-08	4.2e-07
GO:0044092	P	negative regulation of molecular function	41	61	2e-08	5.4e-07
GO:0009451	P	RNA modification	65	133	3.2e-08	8.3e-07
GO:0051603	P	proteolysis involved in cellular protein catabolic process	116	309	4.5e-08	1.2e-06
GO:0000160	P	two-component signal transduction system (phosphorelay)	51	92	4.7e-08	1.2e-06
GO:0006732	P	coenzyme metabolic process	81	188	5.6e-08	1.4e-06
GO:0006650	P	glycerophospholipid metabolic process	37	55	9.6e-08	2.5e-06
GO:0043413	P	macromolecule glycosylation	41	66	1e-07	2.5e-06
GO:0006486	P	protein amino acid glycosylation	41	66	1e-07	2.5e-06
GO:0070085	P	glycosylation	41	66	1e-07	2.5e-06
GO:0009101	P	glycoprotein biosynthetic process	41	66	1e-07	2.5e-06
GO:0044257	P	cellular protein catabolic process	116	315	1e-07	2.5e-06
GO:0009119	P	ribonucleoside metabolic process	29	35	1.1e-07	2.7e-06
GO:0016051	P	carbohydrate biosynthetic process	105	277	1.3e-07	3.2e-06
GO:0006544	P	glycine metabolic process	22	22	4.4e-07	1.1e-05
GO:0006888	P	ER to Golgi vesicle-mediated transport	25	29	4.8e-07	1.2e-05
GO:0019751	P	polyol metabolic process	31	44	5e-07	1.2e-05
GO:0009100	P	glycoprotein metabolic process	41	73	7.3e-07	1.7e-05
GO:0018193	P	peptidyl-amino acid modification	27	35	7.8e-07	1.9e-05
GO:0006596	P	polyamine biosynthetic process	21	21	8.1e-07	1.9e-05
GO:0019637	P	organophosphate metabolic process	59	130	9e-07	2.1e-05
GO:0009856	P	pollination	63	145	1.3e-06	2.9e-05
GO:0046486	P	glycerolipid metabolic process	37	64	1.5e-06	3.4e-05
GO:0051186	P	cofactor metabolic process	108	308	1.8e-06	4.1e-05
GO:0005991	P	trehalose metabolic process	22	25	1.8e-06	4.2e-05
GO:0006631	P	fatty acid metabolic process	85	225	2.2e-06	4.9e-05
GO:0046903	P	secretion	33	54	2.2e-06	5e-05
GO:0032940	P	secretion by cell	33	54	2.2e-06	5e-05
GO:0006265	P	DNA topological change	19	19	2.7e-06	6e-05
GO:0034470	P	ncRNA processing	69	170	2.7e-06	6.1e-05
GO:0009108	P	coenzyme biosynthetic process	47	98	3.5e-06	7.8e-05
GO:0009069	P	serine family amino acid metabolic process	32	54	5e-06	0.00011
GO:0006595	P	polyamine metabolic process	21	26	7.9e-06	0.00017
GO:0009057	P	macromolecule catabolic process	270	982	8e-06	0.00017
GO:0044255	P	cellular lipid metabolic process	182	618	1e-05	0.00022
GO:0005992	P	trehalose biosynthetic process	19	22	1.1e-05	0.00024
GO:0006518	P	peptide metabolic process	23	32	1.1e-05	0.00025
GO:0006644	P	phospholipid metabolic process	52	121	1.3e-05	0.00027
GO:0051188	P	cofactor biosynthetic process	72	191	1.3e-05	0.00028
GO:0009064	P	glutamine family amino acid metabolic process	26	42	2.2e-05	0.00046
GO:0033554	P	cellular response to stress	125	399	2.6e-05	0.00054
GO:0009056	P	catabolic process	340	1307	2.9e-05	0.00061
GO:0006071	P	glycerol metabolic process	19	25	3.8e-05	0.00079
GO:0006098	P	pentose-phosphate shunt	20	28	4.5e-05	0.00093
GO:0043603	P	cellular amide metabolic process	26	45	5.2e-05	0.0011
GO:0019400	P	alditol metabolic process	19	26	5.6e-05	0.0011
GO:0042278	P	purine nucleoside metabolic process	17	21	5.6e-05	0.0011
GO:0046128	P	purine ribonucleoside metabolic process	17	21	5.6e-05	0.0011
GO:0006740	P	NADPH regeneration	20	29	6.4e-05	0.0013
GO:0046496	P	nicotinamide nucleotide metabolic process	24	41	8.5e-05	0.0017
GO:0006769	P	nicotinamide metabolic process	24	41	8.5e-05	0.0017
GO:0006505	P	GPI anchor metabolic process	18	25	9.9e-05	0.002
GO:0018130	P	heterocycle biosynthetic process	49	123	0.0001	0.002
GO:0051273	P	beta-glucan metabolic process	13	13	0.0001	0.002
GO:0051274	P	beta-glucan biosynthetic process	13	13	0.0001	0.002
GO:0006075	P	1,3-beta-glucan biosynthetic process	13	13	0.0001	0.002
GO:0006074	P	1,3-beta-glucan metabolic process	13	13	0.0001	0.002
GO:0048193	P	Golgi vesicle transport	33	70	0.00012	0.0023
GO:0016043	P	cellular component organization	304	1179	0.00013	0.0024
GO:0016311	P	dephosphorylation	40	94	0.00014	0.0027
GO:0043632	P	modification-dependent macromolecule catabolic process	96	303	0.00015	0.0028
GO:0006511	P	ubiquitin-dependent protein catabolic process	96	303	0.00015	0.0028
GO:0019941	P	modification-dependent protein catabolic process	96	303	0.00015	0.0028
GO:0032313	P	regulation of Rab GTPase activity	20	32	0.00017	0.0031
GO:0032483	P	regulation of Rab protein signal transduction	20	32	0.00017	0.0031
GO:0032482	P	Rab protein signal transduction	20	32	0.00017	0.0031
GO:0006739	P	NADP metabolic process	20	32	0.00017	0.0031
GO:0009167	P	purine ribonucleoside monophosphate metabolic process	12	12	0.00019	0.0035
GO:0009168	P	purine ribonucleoside monophosphate biosynthetic process	12	12	0.00019	0.0035
GO:0009126	P	purine nucleoside monophosphate metabolic process	12	12	0.00019	0.0035
GO:0009127	P	purine nucleoside monophosphate biosynthetic process	12	12	0.00019	0.0035
GO:0006996	P	organelle organization	177	640	0.00021	0.0038
GO:0005985	P	sucrose metabolic process	14	17	0.00022	0.004
GO:0006752	P	group transfer coenzyme metabolic process	25	48	0.00024	0.0043
GO:0006563	P	L-serine metabolic process	15	20	0.00027	0.0048
GO:0019362	P	pyridine nucleotide metabolic process	24	46	0.00032	0.0056
GO:0009312	P	oligosaccharide biosynthetic process	23	43	0.00032	0.0056
GO:0043623	P	cellular protein complex assembly	47	124	0.00034	0.006
GO:0046131	P	pyrimidine ribonucleoside metabolic process	12	14	0.00049	0.0085
GO:0006952	P	defense response	203	766	0.00051	0.0088
GO:0042364	P	water-soluble vitamin biosynthetic process	27	58	0.00056	0.0096
GO:0006733	P	oxidoreduction coenzyme metabolic process	27	58	0.00056	0.0096
GO:0043648	P	dicarboxylic acid metabolic process	34	82	0.00062	0.011
GO:0006820	P	anion transport	31	72	0.00065	0.011
GO:0042158	P	lipoprotein biosynthetic process	18	31	0.00068	0.011
GO:0042157	P	lipoprotein metabolic process	18	31	0.00068	0.011
GO:0006497	P	protein amino acid lipidation	18	31	0.00068	0.011
GO:0009156	P	ribonucleoside monophosphate biosynthetic process	14	21	0.001	0.017
GO:0009072	P	aromatic amino acid family metabolic process	29	68	0.0011	0.018
GO:0046351	P	disaccharide biosynthetic process	20	39	0.0011	0.019
GO:0006413	P	translational initiation	35	90	0.0013	0.021
GO:0009966	P	regulation of signal transduction	45	128	0.0016	0.026
GO:0009396	P	folic acid and derivative biosynthetic process	12	17	0.0016	0.026
GO:0006298	P	mismatch repair	12	17	0.0016	0.026
GO:0006525	P	arginine metabolic process	10	12	0.0017	0.027
GO:0006558	P	L-phenylalanine metabolic process	10	12	0.0017	0.027
GO:0032147	P	activation of protein kinase activity	13	20	0.0018	0.028
GO:0007205	P	activation of protein kinase C activity by G-protein coupled receptor protein signaling pathway	13	20	0.0018	0.028
GO:0015985	P	energy coupled proton transport, down electrochemical gradient	20	41	0.0018	0.029
GO:0015986	P	ATP synthesis coupled proton transport	20	41	0.0018	0.029
GO:0009084	P	glutamine family amino acid biosynthetic process	14	23	0.0019	0.03
GO:0006506	P	GPI anchor biosynthetic process	14	23	0.0019	0.03
GO:0022406	P	membrane docking	16	29	0.002	0.031
GO:0048278	P	vesicle docking	16	29	0.002	0.031
GO:0006749	P	glutathione metabolic process	9	10	0.002	0.031
GO:0006576	P	cellular biogenic amine metabolic process	26	62	0.0023	0.035
GO:0010646	P	regulation of cell communication	45	131	0.0023	0.035
GO:0006020	P	inositol metabolic process	12	18	0.0023	0.035
GO:0042401	P	cellular biogenic amine biosynthetic process	23	52	0.0023	0.036
GO:0030259	P	lipid glycosylation	8	8	0.0023	0.036
GO:0009161	P	ribonucleoside monophosphate metabolic process	14	24	0.0025	0.038
GO:0006613	P	cotranslational protein targeting to membrane	10	13	0.0025	0.038
GO:0006614	P	SRP-dependent cotranslational protein targeting to membrane	10	13	0.0025	0.038
GO:0006801	P	superoxide metabolic process	11	16	0.0029	0.044
GO:0009820	P	alkaloid metabolic process	24	57	0.0031	0.047
GO:0046417	P	chorismate metabolic process	24	57	0.0031	0.047
GO:0032787	P	monocarboxylic acid metabolic process	112	408	0.0033	0.049
GO:0006612	P	protein targeting to membrane	15	28	0.0033	0.049

## Sheet: Molecular Function
S6 Table. GO enrichment of the non-synonymous SNPs in the coding sequence (CDS) region between ‘Chiang Mai wild lotus’ and ‘Middle lake wild lotus’ genome.
GO term	Ontology	Description	Number in input list	Number in BG/Ref	p-value	FDR
GO:0005488	F	binding	10324	11258	0	0
GO:0003824	F	catalytic activity	8065	9638	0	0
GO:0016740	F	transferase activity	2745	3321	2.2e-174	1.7e-171
GO:0016787	F	hydrolase activity	2724	3468	2e-152	1.1e-149
GO:0016491	F	oxidoreductase activity	1445	1463	7.2e-126	3.3e-123
GO:0016772	F	transferase activity, transferring phosphorus-containing groups	1626	1887	1.8e-108	6.9e-106
GO:0016301	F	kinase activity	1393	1641	3.4e-89	1.1e-86
GO:0008270	F	zinc ion binding	1164	1299	2.7e-83	7.8e-81
GO:0016817	F	hydrolase activity, acting on acid anhydrides	797	839	1.1e-63	2.8e-61
GO:0016818	F	hydrolase activity, acting on acid anhydrides, in phosphorus-containing anhydrides	766	837	6.3e-57	1.5e-54
GO:0017111	F	nucleoside-triphosphatase activity	736	792	2.2e-56	4.7e-54
GO:0016462	F	pyrophosphatase activity	750	832	4.6e-54	8.8e-52
GO:0003676	F	nucleic acid binding	2651	4842	1.1e-35	2e-33
GO:0004553	F	hydrolase activity, hydrolyzing O-glycosyl compounds	446	476	4.9e-35	8e-33
GO:0016798	F	hydrolase activity, acting on glycosyl bonds	466	526	1e-32	1.5e-30
GO:0070011	F	peptidase activity, acting on L-amino acid peptides	474	579	5.3e-28	7.2e-26
GO:0016758	F	transferase activity, transferring hexosyl groups	330	340	5.1e-28	7.2e-26
GO:0016747	F	transferase activity, transferring acyl groups other than amino-acyl groups	280	290	9e-24	1.2e-21
GO:0016746	F	transferase activity, transferring acyl groups	299	324	2.9e-23	3.5e-21
GO:0008233	F	peptidase activity	486	646	3e-23	3.5e-21
GO:0016757	F	transferase activity, transferring glycosyl groups	420	544	1.1e-21	1.2e-19
GO:0016788	F	hydrolase activity, acting on ester bonds	748	1200	6e-19	6.3e-17
GO:0004857	F	enzyme inhibitor activity	166	173	1.5e-14	1.5e-12
GO:0004386	F	helicase activity	171	182	2e-14	2e-12
GO:0016887	F	ATPase activity	342	482	2.7e-14	2.5e-12
GO:0030234	F	enzyme regulator activity	275	367	1.2e-13	1.1e-11
GO:0005215	F	transporter activity	833	1477	2.7e-13	2.3e-11
GO:0004518	F	nuclease activity	190	224	4.8e-13	4e-11
GO:0016779	F	nucleotidyltransferase activity	173	207	1.2e-11	9.3e-10
GO:0003677	F	DNA binding	1461	2892	5.3e-11	4.1e-09
GO:0003735	F	structural constituent of ribosome	325	494	7.4e-11	5.5e-09
GO:0016820	F	hydrolase activity, acting on acid anhydrides, catalyzing transmembrane movement of substances	153	183	1.7e-10	1.2e-08
GO:0042623	F	ATPase activity, coupled	251	359	1.9e-10	1.3e-08
GO:0005198	F	structural molecule activity	406	659	2e-10	1.3e-08
GO:0016667	F	oxidoreductase activity, acting on sulfur group of donors	100	109	1e-08	6.8e-07
GO:0034062	F	RNA polymerase activity	77	77	4.8e-08	3.1e-06
GO:0031072	F	heat shock protein binding	109	130	5.9e-08	3.7e-06
GO:0004812	F	aminoacyl-tRNA ligase activity	78	80	7.8e-08	4.8e-06
GO:0043492	F	ATPase activity, coupled to movement of substances	135	181	2.2e-07	1.3e-05
GO:0042626	F	ATPase activity, coupled to transmembrane movement of substances	135	181	2.2e-07	1.3e-05
GO:0016874	F	ligase activity	332	564	2.3e-07	1.3e-05
GO:0015075	F	ion transmembrane transporter activity	373	655	5.1e-07	2.8e-05
GO:0003899	F	DNA-directed RNA polymerase activity	68	71	7.9e-07	4.2e-05
GO:0004650	F	polygalacturonase activity	71	77	1.2e-06	6e-05
GO:0022836	F	gated channel activity	68	73	1.5e-06	7.8e-05
GO:0008237	F	metallopeptidase activity	78	90	1.8e-06	9e-05
GO:0016829	F	lyase activity	252	430	7.6e-06	0.00037
GO:0016616	F	oxidoreductase activity, acting on the CH-OH group of donors, NAD or NADP as acceptor	105	145	1.1e-05	0.00053
GO:0003774	F	motor activity	80	101	1.3e-05	0.00063
GO:0004221	F	ubiquitin thiolesterase activity	47	47	1.8e-05	0.00084
GO:0031406	F	carboxylic acid binding	52	56	2.6e-05	0.0012
GO:0060589	F	nucleoside-triphosphatase regulator activity	77	99	2.9e-05	0.0013
GO:0016614	F	oxidoreductase activity, acting on CH-OH group of donors	124	188	4.3e-05	0.0019
GO:0008026	F	ATP-dependent helicase activity	91	128	6.6e-05	0.0027
GO:0016853	F	isomerase activity	162	265	6.4e-05	0.0027
GO:0070035	F	purine NTP-dependent helicase activity	91	128	6.6e-05	0.0027
GO:0022857	F	transmembrane transporter activity	566	1128	8.1e-05	0.0032
GO:0008171	F	O-methyltransferase activity	43	45	8.1e-05	0.0032
GO:0004091	F	carboxylesterase activity	216	378	9.8e-05	0.0037
GO:0016831	F	carboxy-lyase activity	64	81	9.7e-05	0.0037
GO:0015238	F	drug transmembrane transporter activity	60	74	9.6e-05	0.0037
GO:0000156	F	two-component response regulator activity	41	43	0.00012	0.0045
GO:0015405	F	P-P-bond-hydrolysis-driven transmembrane transporter activity	148	243	0.00015	0.0053
GO:0005083	F	small GTPase regulator activity	67	88	0.00014	0.0053
GO:0015399	F	primary active transmembrane transporter activity	148	244	0.00017	0.0059
GO:0015077	F	monovalent inorganic cation transmembrane transporter activity	103	156	0.00018	0.0062
GO:0016830	F	carbon-carbon lyase activity	95	141	0.00019	0.0064
GO:0005216	F	ion channel activity	77	108	0.00021	0.0072
GO:0030695	F	GTPase regulator activity	68	92	0.00024	0.0079
GO:0003777	F	microtubule motor activity	60	78	0.00026	0.0085
GO:0008080	F	N-acetyltransferase activity	52	64	0.00026	0.0085
GO:0016410	F	N-acyltransferase activity	54	69	0.00038	0.012
GO:0022890	F	inorganic cation transmembrane transporter activity	137	228	0.00038	0.012
GO:0022832	F	voltage-gated channel activity	39	45	0.00063	0.019
GO:0005244	F	voltage-gated ion channel activity	39	45	0.00063	0.019
GO:0008324	F	cation transmembrane transporter activity	266	503	0.00068	0.021
GO:0051213	F	dioxygenase activity	30	31	0.0008	0.024
GO:0016702	F	oxidoreductase activity, acting on single donors with incorporation of molecular oxygen, incorporation of two atoms of oxygen	28	28	0.00085	0.025
GO:0016879	F	ligase activity, forming carbon-nitrogen bonds	227	423	0.00091	0.027
GO:0016597	F	amino acid binding	32	35	0.001	0.03
GO:0035251	F	UDP-glucosyltransferase activity	65	94	0.0011	0.031
GO:0015297	F	antiporter activity	104	170	0.0011	0.032
GO:0043176	F	amine binding	32	36	0.0014	0.039
GO:0015299	F	solute:hydrogen antiporter activity	44	57	0.0015	0.042

## Sheet: Cellular Component
S6 Table. GO enrichment of the non-synonymous SNPs in the coding sequence (CDS) region between ‘Chiang Mai wild lotus’ and ‘Middle lake wild lotus’ genome.
GO term	Ontology	Description	Number in input list	Number in BG/Ref	p-value	FDR
GO:0016020	C	membrane	1633	4068	0	0
GO:0044425	C	membrane part	852	1360	0	0
GO:0031224	C	intrinsic to membrane	626	806	0	0
GO:0044464	C	cell part	2991	15217	0	0
GO:0005623	C	cell	2991	15217	0	0
GO:0005622	C	intracellular	2150	9671	0	0
GO:0032991	C	macromolecular complex	930	2180	0	0
GO:0044424	C	intracellular part	1746	9302	3.4e-295	3.9e-293
GO:0043232	C	intracellular non-membrane-bounded organelle	511	1040	1e-199	9.5e-198
GO:0043228	C	non-membrane-bounded organelle	511	1040	1e-199	9.5e-198
GO:0043234	C	protein complex	571	1443	2.5e-188	2.1e-186
GO:0043229	C	intracellular organelle	1397	8149	2.6e-178	2e-176
GO:0043226	C	organelle	1397	8155	4.8e-178	3.4e-176
GO:0005634	C	nucleus	720	2621	5.9e-166	3.9e-164
GO:0005840	C	ribosome	316	524	8.2e-140	5e-138
GO:0030529	C	ribonucleoprotein complex	343	703	5.6e-131	3.3e-129
GO:0044446	C	intracellular organelle part	489	2561	1.5e-62	8e-61
GO:0044422	C	organelle part	489	2562	1.6e-62	8.4e-61
GO:0005737	C	cytoplasm	924	6822	4.4e-56	2.1e-54
GO:0005694	C	chromosome	117	177	9e-55	4.2e-53
GO:0043227	C	membrane-bounded organelle	996	7622	1.1e-54	5e-53
GO:0043231	C	intracellular membrane-bounded organelle	992	7615	8.4e-54	3.5e-52
GO:0030312	C	external encapsulating structure	153	407	1.3e-46	5e-45
GO:0044427	C	chromosomal part	86	133	4.8e-40	1.9e-38
GO:0005740	C	mitochondrial envelope	100	223	7e-36	2.6e-34
GO:0044429	C	mitochondrial part	109	274	2.8e-35	1e-33
GO:0031090	C	organelle membrane	195	842	1.1e-33	3.8e-32
GO:0005576	C	extracellular region	108	285	1.8e-33	5.9e-32
GO:0005618	C	cell wall	123	403	1.5e-30	4.7e-29
GO:0005856	C	cytoskeleton	84	192	9.2e-30	2.8e-28
GO:0044431	C	Golgi apparatus part	67	118	5.1e-29	1.5e-27
GO:0031966	C	mitochondrial membrane	85	210	3.2e-28	9.3e-27
GO:0000151	C	ubiquitin ligase complex	92	259	4.8e-27	1.4e-25
GO:0031975	C	envelope	144	595	1e-26	2.7e-25
GO:0005743	C	mitochondrial inner membrane	74	172	4.9e-26	1.3e-24
GO:0044444	C	cytoplasmic part	739	6289	4.5e-25	1.1e-23
GO:0005789	C	endoplasmic reticulum membrane	45	64	1.1e-22	2.7e-21
GO:0044430	C	cytoskeletal part	66	160	1.4e-22	3.4e-21
GO:0042175	C	nuclear envelope-endoplasmic reticulum network	45	67	4e-22	9.6e-21
GO:0044432	C	endoplasmic reticulum part	46	75	2.1e-21	4.9e-20
GO:0009521	C	photosystem	43	66	7.8e-21	1.8e-19
GO:0044433	C	cytoplasmic vesicle part	39	51	8.8e-21	1.9e-19
GO:0019866	C	organelle inner membrane	75	230	1.6e-20	3.4e-19
GO:0030120	C	vesicle coat	37	46	2.6e-20	5.5e-19
GO:0030662	C	coated vesicle membrane	37	47	4.3e-20	8.9e-19
GO:0030659	C	cytoplasmic vesicle membrane	37	48	7.1e-20	1.4e-18
GO:0012506	C	vesicle membrane	37	49	1.2e-19	2.3e-18
GO:0031410	C	cytoplasmic vesicle	41	70	1.1e-18	2.1e-17
GO:0031982	C	vesicle	41	72	2.3e-18	4.3e-17
GO:0030135	C	coated vesicle	37	57	4.3e-18	8e-17
GO:0016023	C	cytoplasmic membrane-bounded vesicle	39	67	8.8e-18	1.6e-16
GO:0031988	C	membrane-bounded vesicle	39	68	1.3e-17	2.3e-16
GO:0030133	C	transport vesicle	27	29	2.8e-16	4.8e-15
GO:0015630	C	microtubule cytoskeleton	47	117	3.7e-16	6.4e-15
GO:0030118	C	clathrin coat	28	35	1.1e-15	1.9e-14
GO:0031967	C	organelle envelope	114	595	5.7e-15	9.5e-14
GO:0005839	C	proteasome core complex	26	34	2.5e-14	4e-13
GO:0000139	C	Golgi membrane	30	51	4.2e-14	6.6e-13
GO:0031300	C	intrinsic to organelle membrane	28	45	1e-13	1.6e-12
GO:0045259	C	proton-transporting ATP synthase complex	22	23	1.1e-13	1.7e-12
GO:0009654	C	oxygen evolving complex	21	21	2.3e-13	3.4e-12
GO:0009523	C	photosystem II	26	45	2.8e-12	4.1e-11
GO:0005794	C	Golgi apparatus	67	293	3.2e-12	4.7e-11
GO:0015629	C	actin cytoskeleton	25	45	1.4e-11	2e-10
GO:0005874	C	microtubule	23	38	2.5e-11	3.5e-10
GO:0031227	C	intrinsic to endoplasmic reticulum membrane	18	21	6.5e-11	9.1e-10
GO:0005783	C	endoplasmic reticulum	85	466	1.4e-10	1.9e-09
GO:0000502	C	proteasome complex	28	67	1.6e-10	2.1e-09
GO:0044451	C	nucleoplasm part	43	164	7.1e-10	9.6e-09
GO:0016459	C	myosin complex	16	19	9e-10	1.2e-08
GO:0005667	C	transcription factor complex	25	59	1.2e-09	1.5e-08
GO:0000145	C	exocyst	19	34	3.6e-09	4.6e-08
GO:0009522	C	photosystem I	16	22	4e-09	5e-08
GO:0005654	C	nucleoplasm	43	177	5e-09	6.3e-08
GO:0030660	C	Golgi-associated vesicle membrane	18	32	8.5e-09	1e-07
GO:0005798	C	Golgi-associated vesicle	20	44	2.1e-08	2.5e-07
GO:0000159	C	protein phosphatase type 2A complex	15	22	2.3e-08	2.7e-07
GO:0016591	C	DNA-directed RNA polymerase II, holoenzyme	18	36	3.4e-08	4e-07
GO:0044428	C	nuclear part	86	543	3.8e-08	4.5e-07
GO:0048046	C	apoplast	41	182	6.8e-08	7.9e-07
GO:0044448	C	cell cortex part	19	52	7.1e-07	8.1e-06
GO:0005938	C	cell cortex	19	54	1.1e-06	1.3e-05
GO:0005643	C	nuclear pore	13	26	2.7e-06	3e-05
GO:0046930	C	pore complex	13	26	2.7e-06	3e-05
GO:0031301	C	integral to organelle membrane	14	31	2.9e-06	3.1e-05
GO:0034357	C	photosynthetic membrane	48	273	3.2e-06	3.4e-05
GO:0030663	C	COPI coated vesicle membrane	10	14	3.9e-06	4e-05
GO:0030126	C	COPI vesicle coat	10	14	3.9e-06	4e-05
GO:0030137	C	COPI-coated vesicle	10	14	3.9e-06	4e-05
GO:0031012	C	extracellular matrix	10	17	1.3e-05	0.00014
GO:0044455	C	mitochondrial membrane part	23	94	1.6e-05	0.00016
GO:0012511	C	monolayer-surrounded lipid storage body	8	10	2.1e-05	0.00021
GO:0005811	C	lipid particle	8	10	2.1e-05	0.00021
GO:0009538	C	photosystem I reaction center	8	11	3.4e-05	0.00033
GO:0016272	C	prefoldin complex	7	8	4.8e-05	0.00046
GO:0005753	C	mitochondrial proton-transporting ATP synthase complex	9	16	4.8e-05	0.00046
GO:0005681	C	spliceosomal complex	9	16	4.8e-05	0.00046
GO:0045263	C	proton-transporting ATP synthase complex, coupling factor F(o)	7	9	7.9e-05	0.00074
GO:0005815	C	microtubule organizing center	8	13	7.9e-05	0.00074
GO:0005741	C	mitochondrial outer membrane	10	23	9.8e-05	0.0009
GO:0044459	C	plasma membrane part	37	222	0.00011	0.00098
GO:0000922	C	spindle pole	7	10	0.00013	0.0011
GO:0005875	C	microtubule associated complex	13	42	0.00016	0.0014
GO:0030140	C	trans-Golgi network transport vesicle	8	15	0.00017	0.0015
GO:0044421	C	extracellular region part	10	25	0.00017	0.0015
GO:0009579	C	thylakoid	53	376	0.00021	0.0019
GO:0031981	C	nuclear lumen	52	374	0.00032	0.0028
GO:0030054	C	cell junction	9	23	0.00041	0.0035
GO:0005853	C	eukaryotic translation elongation factor 1 complex	5	5	0.00042	0.0036
GO:0034702	C	ion channel complex	5	6	0.00072	0.0058
GO:0034705	C	potassium channel complex	5	6	0.00072	0.0058
GO:0034703	C	cation channel complex	5	6	0.00072	0.0058
GO:0009331	C	glycerol-3-phosphate dehydrogenase complex	5	6	0.00072	0.0058
GO:0000276	C	mitochondrial proton-transporting ATP synthase complex, coupling factor F(o)	5	6	0.00072	0.0058
GO:0008076	C	voltage-gated potassium channel complex	5	6	0.00072	0.0058
GO:0030125	C	clathrin vesicle coat	8	20	0.00076	0.006
GO:0005635	C	nuclear envelope	14	58	0.00077	0.0061
GO:0030665	C	clathrin coated vesicle membrane	8	21	0.00098	0.0077
GO:0048500	C	signal recognition particle	7	16	0.0011	0.0083
GO:0031974	C	membrane-enclosed lumen	67	546	0.0011	0.0086
GO:0008287	C	protein serine/threonine phosphatase complex	15	68	0.0011	0.0086
GO:0005801	C	cis-Golgi network	5	7	0.0012	0.0088
GO:0019898	C	extrinsic to membrane	19	104	0.0019	0.014
GO:0005795	C	Golgi stack	9	30	0.0019	0.014
GO:0019867	C	outer membrane	16	80	0.0019	0.014
GO:0031970	C	organelle envelope lumen	5	10	0.0036	0.026
GO:0005657	C	replication fork	5	10	0.0036	0.026
GO:0005758	C	mitochondrial intermembrane space	5	10	0.0036	0.026
GO:0043233	C	organelle lumen	62	539	0.0061	0.043
GO:0070013	C	intracellular organelle lumen	62	539	0.0061	0.043
