# Supplementary material for: Genome-Wide Identification of SSR and SNP Markers Based on Whole-Genome Re-Sequencing of a Thailand Wild Sacred Lotus (Nelumbo nucifera)
Source: PLoS One. 2015 Nov 25;10(11):e0143765. doi: 10.1371/journal.pone.0143765 (PMC4659564; doi:10.1371/journal.pone.0143765)
Supplement: S8 Table — (XLSX) [file pone.0143765.s008.xlsx]

## Sheet: Sheet1
S8 Table. Detailed information of genomic simple sequence repeat (SSR) loci of sacred lotus (Nelumbo nucifera) identified in the study.
	Scaffold	Motif	Start	End	Orientation	Len	Tm	GC%	Seq	Orientation	Len	Tm	GC%	Seq	Prod size	Seq len	Motif	Motif Len	SSR Len	SSR
1	NELegrR_Vchr16	AG	19770	19803	FORWARD	20	60.07	55	CCGAGGGTTGATAGGTCAGA	REVERSE	20	59.92	55	AGGCCTCATCCACCTCCTAT	146	434	AG	2	34	AGAGAGAGAGAGAGAGAGAGAGAGAGAGAGAGAG
2	NELegrR_Vchr16	AG	22785	22800	FORWARD	20	60.25	55	GGGTCGAGAGCAACAAGGTA	REVERSE	21	61.41	47.62	CGGATTGAAGCTAAGGGCATA	170	416	AG	2	16	AGAGAGAGAGAGAGAG
3	NELegrR_Vchr16	CTT	35068	35082	FORWARD	20	60.03	40	TTGAATCACAAACCCCCAAT	REVERSE	20	59.95	60	GAGGAAGGCTCTCCCACTCT	157	415	CTT	3	15	CTTCTTCTTCTTCTT
4	NELegrR_Vchr16	TCTTC	35068	35082	FORWARD	20	60.03	40	TTGAATCACAAACCCCCAAT	REVERSE	20	59.95	60	GAGGAAGGCTCTCCCACTCT	157	415	TCTTC	5	15	TCTTCTCTTCTCTTC
5	NELegrR_Vchr16	TTG	36166	36177	FORWARD	20	59.17	40	TTTTCGGTGTGAGTGCATTT	REVERSE	20	59.46	55	CCTCAAGCAAGTGACCAGTG	145	412	TTG	3	12	TTGTTGTTGTTG
6	NELegrR_Vchr16	CTT	40070	40084	FORWARD	20	60.03	40	TTGAATCACAAACCCCCAAT	REVERSE	20	59.95	60	GAGGAAGGCTCTCCCACTCT	157	415	CTT	3	15	CTTCTTCTTCTTCTT
7	NELegrR_Vchr16	TCTTC	40070	40084	FORWARD	20	60.03	40	TTGAATCACAAACCCCCAAT	REVERSE	20	59.95	60	GAGGAAGGCTCTCCCACTCT	157	415	TCTTC	5	15	TCTTCTCTTCTCTTC
8	NELegrR_Vchr16	CT	98341	98356	FORWARD	21	59.48	42.86	CAAATAAAGCCCTCTCAAGCA	REVERSE	22	57.8	40.91	GTGAAGGGAAAATGTTACAAGC	167	416	CT	2	16	CTCTCTCTCTCTCTCT
9	NELegrR_Vchr16	TC	128300	128311	FORWARD	20	60.16	50	GATGGCTGAATCCTTCTGGA	REVERSE	21	59.96	42.86	TTGGTTTCAGATCTGGTTTGG	140	412	TC	2	12	TCTCTCTCTCTC
10	NELegrR_Vchr16	TC	131385	131410	FORWARD	20	59.95	50	TCTCCCTCGGCTACAAAGAA	REVERSE	20	60.92	45	CGGCAACCAATTTCAACTGT	166	426	TC	2	12	TCTCTCTCTCTC
11	NELegrR_Vchr16	TA	131385	131410	FORWARD	20	59.95	50	TCTCCCTCGGCTACAAAGAA	REVERSE	20	60.92	45	CGGCAACCAATTTCAACTGT	166	426	TA	2	14	TATATATATATATA
12	NELegrR_Vchr16	AC	178555	178566	FORWARD	20	57.94	40	AATGAAAGCCATTACCACCA	REVERSE	20	59.58	40	TGGCAGCAAAGAGAAAACAA	151	412	AC	2	12	ACACACACACAC
13	NELegrR_Vchr16	GA	184004	184017	FORWARD	22	58.9	40.91	CCCATATTCCATCTTTCAGTCA	REVERSE	21	60.28	47.62	CAGTTCTTGTTCCTTCGTCCA	145	414	GA	2	14	GAGAGAGAGAGAGA
14	NELegrR_Vchr16	AT	199958	199975	FORWARD	20	59.05	50	GGGGATGCATTCTCTCTGAT	REVERSE	20	59.77	55	CTCAGCTGCAAGGAACAGTG	202	418	AT	2	18	ATATATATATATATATAT
15	NELegrR_Vchr16	TA	232034	232059	FORWARD	20	59.07	55	CAGGGATGCACTCTCTCTGA	REVERSE	20	60.33	40	ATGGATCCCGGGAATTAAAA	158	426	TA	2	26	TATATATATATATATATATATATATA
16	NELegrR_Vchr16	TAAT	282772	282781	FORWARD	20	60.38	50	GCAGATTTGGCGCAGATAGT	REVERSE	20	60.7	50	CCGCCATCTTCTTCCTTCTT	184	410	TAAT	4	12	TAATTAATTAAT
17	NELegrR_Vchr16	AT	326711	326754	FORWARD	22	58.83	50	ACACACACACACACACACACAC	REVERSE	20	59.98	45	ATGGATCCCGGGAATTAAAG	150	444	AT	2	14	ATATATATATATAT
18	NELegrR_Vchr16	TTTTC	354546	354555	FORWARD	20	59.29	50	CCTCCCATCATTTCTCCATC	REVERSE	20	60.57	50	AGGATGCTTCTTTCCCAAGG	238	410	TTTTC	5	20	TTTTCTTTTCTTTTCTTTTC
19	NELegrR_Vchr16	GA	362533	362591	FORWARD	20	59.9	50	AGAGGAAGGGGACGATGAAT	REVERSE	20	59.56	40	CATTTGTAACGGCGATTTGA	157	459	GA	2	16	GAGAGAGAGAGAGAGA
20	NELegrR_Vchr16	GAA	362533	362591	FORWARD	20	59.9	50	AGAGGAAGGGGACGATGAAT	REVERSE	20	59.56	40	CATTTGTAACGGCGATTTGA	157	459	GAA	3	30	GAAGAAGAAGAAGAAGAAGAAGAAGAAGAA
21	NELegrR_Vchr16	GA	425823	425834	FORWARD	20	59.39	45	GATTCGACCACAACCACAAA	REVERSE	20	59.27	45	CGCTCTCATTTTCTCCCATT	155	412	GA	2	16	GAGAGAGAGAGAGAGA
22	NELegrR_Vchr16	GGGA	425823	425834	FORWARD	20	59.39	45	GATTCGACCACAACCACAAA	REVERSE	20	59.27	45	CGCTCTCATTTTCTCCCATT	155	412	GGGA	4	12	GGGAGGGAGGGA
23	NELegrR_Vchr16	AGA	433669	433683	FORWARD	21	59.34	52.38	CAGTAGTCCGAACCAGGAGAA	REVERSE	21	59.58	47.62	TCCCATACTTAACTGGGAGCA	148	415	AGA	3	15	AGAAGAAGAAGAAGA
24	NELegrR_Vchr16	TA	438871	438884	FORWARD	20	60.03	40	TTTCAATGGTGGGGTCAAAT	REVERSE	20	59.69	55	CACCTGAAAAGGGGACAGAG	136	414	TA	2	14	TATATATATATATA
25	NELegrR_Vchr16	GAAA	441798	441807	FORWARD	20	60.11	50	AGAATGGGGCAAAGTCACTG	REVERSE	22	58.45	40.91	AACAGGTTGCTTTCTATTGTGC	212	410	GAAA	4	12	GAAAGAAAGAAA
26	NELegrR_Vchr16	TC	456671	456684	FORWARD	21	58.89	42.86	TCAAAGGGTTTTGAGGAGAGA	REVERSE	20	60.14	50	CGAAGACACGAAGATCAGCA	245	414	TC	2	14	TCTCTCTCTCTCTC
27	NELegrR_Vchr16	AT	497308	497323	FORWARD	21	59.82	47.62	TCCTATGCACCTTTCTCCTCA	REVERSE	20	60.18	45	GGGAACCAATTGCAACATTC	186	416	AT	2	16	ATATATATATATATAT
28	NELegrR_Vchr16	CATA	497308	497323	FORWARD	21	59.82	47.62	TCCTATGCACCTTTCTCCTCA	REVERSE	20	60.18	45	GGGAACCAATTGCAACATTC	186	416	CATA	4	16	CATACATACATACATA
29	NELegrR_Vchr16	TTC	502284	502301	FORWARD	20	59.43	55	TCTTCCAGTCTAGCCGAACC	REVERSE	20	60.38	50	GCGAACCCAGAAAGAGAACA	169	418	TTC	3	18	TTCTTCTTCTTCTTCTTC
30	NELegrR_Vchr16	CTCTT	523848	523872	FORWARD	22	57.7	50	CCTGGCAGATTAGAGAGAGTGT	REVERSE	20	59.59	40	GGCGCTGAAAAGAAGAAAAA	225	425	CTCTT	5	25	CTCTTCTCTTCTCTTCTCTTCTCTT
31	NELegrR_Vchr16	AGA	526922	526963	FORWARD	21	59.34	47.62	CCCTTTCCACTATTGGTTGTG	REVERSE	20	59.57	50	GCCTTTTTGAGGGTGTCAAC	165	442	AGA	3	42	AGAAGAAGAAGAAGAAGAAGAAGAAGAAGAAGAAGAAGAAGA
32	NELegrR_Vchr16	AGAA	526922	526963	FORWARD	21	59.34	47.62	CCCTTTCCACTATTGGTTGTG	REVERSE	20	59.57	50	GCCTTTTTGAGGGTGTCAAC	165	442	AGAA	4	16	AGAAAGAAAGAAAGAA
33	NELegrR_Vchr16	TC	557284	557295	FORWARD	20	59.29	45	TGGATCTTCCATCCCTTCAT	REVERSE	20	59.24	50	GGGGTTTTTGTCTCATGGTC	208	412	TC	2	12	TCTCTCTCTCTC
34	NELegrR_Vchr16	TA	557284	557295	FORWARD	20	59.29	45	TGGATCTTCCATCCCTTCAT	REVERSE	20	59.24	50	GGGGTTTTTGTCTCATGGTC	208	412	TA	2	20	TATATATATATATATATATA
35	NELegrR_Vchr16	GGA	558278	558362	FORWARD	20	60.09	45	TGTTCATCTTTGGACGGTGA	REVERSE	20	59.67	40	GCAAAATTCGAAGGCAATTC	142	485	GGA	3	15	GGAGGAGGAGGAGGA
36	NELegrR_Vchr16	GAG	558278	558362	FORWARD	20	59.85	50	GGCGTTTTCTTCAGCGATAC	REVERSE	20	59.7	55	CCTCGTCCTTCTCCACAAAC	164	485	GAG	3	21	GAGGAGGAGGAGGAGGAGGAG
37	NELegrR_Vchr16	GAG	558278	558362	FORWARD	20	59.83	60	GTGGAGAAGGACGAGGAGTG	REVERSE	21	60.22	52.38	GCCATCACCACATCCACTATC	152	485	GAG	3	12	GAGGAGGAGGAG
38	NELegrR_Vchr16	GGT	558278	558362	FORWARD	20	59.83	60	GTGGAGAAGGACGAGGAGTG	REVERSE	21	60.22	52.38	GCCATCACCACATCCACTATC	152	485	GGT	3	12	GGTGGTGGTGGT
39	NELegrR_Vchr16	AC	594861	594884	FORWARD	20	59.76	45	GGGCAATTTTGTCCCATCTA	REVERSE	20	59.92	50	TATGGTGACCGAGATGTCCA	140	424	AC	2	12	ACACACACACAC
40	NELegrR_Vchr16	AT	599401	599416	FORWARD	20	59.7	55	TCCTGCAGTGGGTGTATCAG	REVERSE	20	60.29	55	ACGCTGGTAGAGGCGTATTG	150	416	AT	2	16	ATATATATATATATAT
41	NELegrR_Vchr16	ACAAA	601996	602011	FORWARD	21	59.58	42.86	TTGCTTTCAAGAGATCCAAGC	REVERSE	20	60.21	45	GGAAGCGAATTGCAACCTAA	153	416	ACAAA	5	15	ACAAAACAAAACAAA
42	NELegrR_Vchr16	ATC	612058	612072	FORWARD	20	59.65	50	ATTCCTCAGCTCGGGACATA	REVERSE	20	59.9	45	TCCACGGGAAATTTCTATGC	205	415	ATC	3	15	ATCATCATCATCATC
43	NELegrR_Vchr16	CTT	614356	614379	FORWARD	20	59.23	55	TTCCTCCTCCTCTACGATGG	REVERSE	20	59.84	50	CATTCAAGGCCTGCTTTAGG	155	424	CTT	3	36	CTTCTTCTTCTTCTTCTTCTTCTTCTTCTTCTTCTT
44	NELegrR_Vchr16	CT	647469	647496	FORWARD	22	59.02	45.45	CAACACAACCAAGTCATACACG	REVERSE	20	59.26	45	TCCAAAAGTGAGACGGAACA	185	428	CT	2	28	CTCTCTCTCTCTCTCTCTCTCTCTCTCT
45	NELegrR_Vchr16	TTTAT	650799	650828	FORWARD	22	59.26	40.91	GTCGTTGAAGTTGAAGGAACAA	REVERSE	20	60.62	60	ACATCCGCCCCTCTACTCTC	276	430	TTTAT	5	30	TTTATTTTATTTTATTTTATTTTATTTTAT
46	NELegrR_Vchr16	TC	658926	658981	FORWARD	20	60.42	50	TCAAACTCATGTGGGTGGTG	REVERSE	20	61.3	50	GGGCATGCTGCTTCTGTTTA	129	456	TC	2	30	TCTCTCTCTCTCTCTCTCTCTCTCTCTCTC
47	NELegrR_Vchr16	CA	658926	658981	FORWARD	20	60.42	50	TCAAACTCATGTGGGTGGTG	REVERSE	20	61.3	50	GGGCATGCTGCTTCTGTTTA	129	456	CA	2	28	CACACACACACACACACACACACACACA
48	NELegrR_Vchr16	AG	667289	667306	FORWARD	20	60.68	45	GCTGAATCATGTGCAAACCA	REVERSE	20	59.32	45	CAACAATGCCAAAAGACAGC	146	418	AG	2	18	AGAGAGAGAGAGAGAGAG
49	NELegrR_Vchr16	CT	680346	680359	FORWARD	20	59.51	55	GGCGGTGGTGATAGAGAATC	REVERSE	20	60.6	55	GTGTTTGGCTGCTCTCGTCT	194	414	CT	2	14	CTCTCTCTCTCTCT
50	NELegrR_Vchr16	TA	697721	697734	FORWARD	20	60.25	50	AGGTTACCGGTGCCATGTTA	REVERSE	19	59.29	42.11	CTTTTTGGCGTCAAATTGC	206	414	TA	2	14	TATATATATATATA
51	NELegrR_Vchr16	ATTTA	697721	697734	FORWARD	20	60.25	50	AGGTTACCGGTGCCATGTTA	REVERSE	19	59.29	42.11	CTTTTTGGCGTCAAATTGC	206	414	ATTTA	5	15	ATTTAATTTAATTTA
52	NELegrR_Vchr16	TA	697899	697911	FORWARD	20	59.3	50	GGTGCCATGTTATCGTGTGT	REVERSE	19	59.29	42.11	CTTTTTGGCGTCAAATTGC	198	413	TA	2	14	TATATATATATATA
53	NELegrR_Vchr16	ATTTA	697899	697911	FORWARD	20	59.3	50	GGTGCCATGTTATCGTGTGT	REVERSE	19	59.29	42.11	CTTTTTGGCGTCAAATTGC	198	413	ATTTA	5	15	ATTTAATTTAATTTA
54	NELegrR_Vchr16	ATC	776308	776331	FORWARD	20	60.17	40	TGGGTTTGAATTCGGTTCAT	REVERSE	22	58.24	40.91	TCTCATTTTACCCGTTCTTGTC	225	424	ATC	3	24	ATCATCATCATCATCATCATCATC
55	NELegrR_Vchr16	GA	799655	799670	FORWARD	20	60.39	40	TTATTGCCCGATTTCTTCCA	REVERSE	20	60.18	55	CTCCGCTCTCACAGACACAA	147	416	GA	2	16	GAGAGAGAGAGAGAGA
56	NELegrR_Vchr16	AG	808280	808291	FORWARD	20	59.04	55	GGGTAGTGAGCACAGCTTCA	REVERSE	20	59.56	40	CAAATTGCAAAAGGGACACA	168	412	AG	2	12	AGAGAGAGAGAG
57	NELegrR_Vchr16	TCA	825226	825240	FORWARD	21	59.97	47.62	TTCCGCTACCATGTCTTATGG	REVERSE	20	59.79	45	TTAGTTTAATGGGGCGATGG	166	415	TCA	3	15	TCATCATCATCATCA
58	NELegrR_Vchr16	GA	840226	840291	FORWARD	20	59.69	50	TAAGAATCGGGTGGCAGTCT	REVERSE	20	60.06	50	AGCGTGGCAGTTTTGAGAGT	156	466	GA	2	16	GAGAGAGAGAGAGAGA
59	NELegrR_Vchr16	ATTT	840226	840291	FORWARD	20	59.69	50	TAAGAATCGGGTGGCAGTCT	REVERSE	20	60.06	50	AGCGTGGCAGTTTTGAGAGT	156	466	ATTT	4	20	ATTTATTTATTTATTTATTT
60	NELegrR_Vchr16	TC	856443	856462	FORWARD	20	60.01	55	TGGAGCTAAGGGCTCACACT	REVERSE	21	59.33	47.62	CTGATTGGAGCTAAGGGCATA	104	420	TC	2	20	TCTCTCTCTCTCTCTCTCTC
61	NELegrR_Vchr16	TC	858228	858251	FORWARD	20	59.92	40	TTGAAAATTTGCCCAACCTC	REVERSE	20	60.12	45	GAAGCAGCAACAAACCCAAT	149	424	TC	2	24	TCTCTCTCTCTCTCTCTCTCTCTC
62	NELegrR_Vchr16	TC	859627	859642	FORWARD	20	58.95	45	CCTTGGGTTGGTAATTTGCT	REVERSE	20	59.4	45	CCCTATCCAAACACATGCAA	187	416	TC	2	16	TCTCTCTCTCTCTCTC
63	NELegrR_Vchr16	AT	867601	867612	FORWARD	20	59.34	45	CCAGGTGACCAAATCAATCA	REVERSE	20	59.63	45	ATGAGCCCCCAATTCCTAAT	166	412	AT	2	12	ATATATATATAT
64	NELegrR_Vchr16	AT	956535	956552	FORWARD	21	59.73	52.38	CAGGAAAGGCACTCTCTCTGA	REVERSE	20	60.05	45	CCCGGGACTTAAAACCATTT	144	418	AT	2	18	ATATATATATATATATAT
65	NELegrR_Vchr16	GAA	1028487	1028501	FORWARD	20	59.95	60	GAGGAAGGCTCTCCCACTCT	REVERSE	20	60.03	40	TTGAATCACAAACCCCCAAT	157	415	GAA	3	15	GAAGAAGAAGAAGAA
66	NELegrR_Vchr16	AGAGA	1028487	1028501	FORWARD	20	59.95	60	GAGGAAGGCTCTCCCACTCT	REVERSE	20	60.03	40	TTGAATCACAAACCCCCAAT	157	415	AGAGA	5	15	AGAGAAGAGAAGAGA
67	NELegrR_Vchr16	TC	1062558	1062569	FORWARD	21	57.99	52.38	TCCTTCAGGTCTGTCTGTCTG	REVERSE	20	56.46	40	GGTGCAACATTACAAAATGG	166	412	TC	2	12	TCTCTCTCTCTC
68	NELegrR_Vchr16	TAG	1062558	1062569	FORWARD	21	57.99	52.38	TCCTTCAGGTCTGTCTGTCTG	REVERSE	20	56.46	40	GGTGCAACATTACAAAATGG	166	412	TAG	3	12	TAGTAGTAGTAG
69	NELegrR_Vchr16	GTCT	1062558	1062569	FORWARD	21	58.69	42.86	TGAATGGTTGCAGTAGTTTGG	REVERSE	22	57.96	40.91	CTCTCAAGGTGCAACATTACAA	227	412	GTCT	4	16	GTCTGTCTGTCTGTCT
70	NELegrR_Vchr16	GA	1063552	1063579	FORWARD	21	59.47	42.86	TGTGATGATTCATGGAGATCG	REVERSE	20	58.93	50	GCCAGGGGCATACTTGTAAT	150	428	GA	2	28	GAGAGAGAGAGAGAGAGAGAGAGAGAGA
71	NELegrR_Vchr16	TTTA	1096388	1096407	FORWARD	20	59.77	45	TGTTGGAGAATTTGGGGTTC	REVERSE	20	59.94	45	AGGAGGGGCAAAATTTGAGT	147	420	TTTA	4	20	TTTATTTATTTATTTATTTA
72	NELegrR_Vchr16	CTT	1152956	1152973	FORWARD	20	60.32	55	AGATTAAGGGGGTCGACTGG	REVERSE	20	58.68	50	TAGGTGTTTCGACTGCTGCT	133	418	CTT	3	12	CTTCTTCTTCTT
73	NELegrR_Vchr16	TTC	1152956	1152973	FORWARD	20	60.32	55	AGATTAAGGGGGTCGACTGG	REVERSE	20	58.68	50	TAGGTGTTTCGACTGCTGCT	133	418	TTC	3	18	TTCTTCTTCTTCTTCTTC
74	NELegrR_Vchr16	AAAG	1164868	1164887	FORWARD	20	60.12	50	GCGTGGAACACCTTCAGATT	REVERSE	20	60.38	50	TCCCCATCTTCCTTCTTTCC	155	420	AAAG	4	28	AAAGAAAGAAAGAAAGAAAGAAAGAAAG
75	NELegrR_Vchr16	TCT	1168677	1168727	FORWARD	20	59.94	45	ATGGCGACAACATTTCCTTC	REVERSE	20	59.55	55	TGGTCGATGTGTCCTACCTG	152	451	TCT	3	12	TCTTCTTCTTCT
76	NELegrR_Vchr16	TCT	1168677	1168727	FORWARD	20	59.94	45	ATGGCGACAACATTTCCTTC	REVERSE	20	59.55	55	TGGTCGATGTGTCCTACCTG	152	451	TCT	3	51	TCTTCTTCTTCTTCTTCTTCTTCTTCTTCTTCTTCTTCTTCTTCTTCTTCT
77	NELegrR_Vchr16	AAAT	1175255	1175264	FORWARD	20	59.77	50	CCATGGCACCCTATCTCATT	REVERSE	21	59.21	42.86	TCTCTTGCATTTGTCAAGCTG	153	410	AAAT	4	12	AAATAAATAAAT
78	NELegrR_Vchr16	ATA	1184667	1184681	FORWARD	20	59.53	50	CGTGTTTCCCCTTCATCTTC	REVERSE	20	59.96	50	CGCCCTGTTGTCATTCCTAT	170	415	ATA	3	15	ATAATAATAATAATA
79	NELegrR_Vchr16	AATA	1184667	1184681	FORWARD	20	59.53	50	CGTGTTTCCCCTTCATCTTC	REVERSE	20	59.96	50	CGCCCTGTTGTCATTCCTAT	170	415	AATA	4	16	AATAAATAAATAAATA
80	NELegrR_Vchr16	CT	1190718	1190729	FORWARD	20	61.05	55	ATGCCACTCACCCTCTCCTT	REVERSE	20	59.61	55	TGGGTAGAGATGAGGGAGGA	148	412	CT	2	12	CTCTCTCTCTCT
81	NELegrR_Vchr16	AG	1194244	1194261	FORWARD	20	60.39	45	TGTTCGCCAATGAGTTGAGA	REVERSE	20	58.56	60	CGGTGACCCTCTCTCTCTCT	185	418	AG	2	26	AGAGAGAGAGAGAGAGAGAGAGAGAG
82	NELegrR_Vchr16	AG	1194244	1194261	FORWARD	20	60.08	50	GCCGGTGTCTGAGATTTGAT	REVERSE	20	60.25	50	TCTTAGGCAGCCACAAAACC	153	418	AG	2	16	AGAGAGAGAGAGAGAG
83	NELegrR_Vchr16	GA	1194244	1194261	FORWARD	20	60.08	50	GCCGGTGTCTGAGATTTGAT	REVERSE	20	60.25	50	TCTTAGGCAGCCACAAAACC	153	418	GA	2	22	GAGAGAGAGAGAGAGAGAGAGA
84	NELegrR_Vchr16	GA	1205011	1205030	FORWARD	20	59.78	55	GATAGTGGGGGTTCTGGTGA	REVERSE	21	59.73	42.86	TGCATTGTTCACCTCCTTTCT	153	420	GA	2	20	GAGAGAGAGAGAGAGAGAGA
85	NELegrR_Vchr16	GA	1205153	1205162	FORWARD	20	60.09	45	TGGTGAACGGTGAGAAATCA	REVERSE	20	58.7	45	TGCATTGTTCACCTCCTTTC	139	410	GA	2	20	GAGAGAGAGAGAGAGAGAGA
86	NELegrR_Vchr16	TTC	1206116	1206133	FORWARD	21	60.01	42.86	TCCCATCCCACCTAAATTTTC	REVERSE	20	59.84	45	GGCTTTTGTGTTGGGAATGT	154	418	TTC	3	18	TTCTTCTTCTTCTTCTTC
87	NELegrR_Vchr16	TGA	1206381	1206401	FORWARD	20	59.97	40	TTTTGACAACCACGGCAATA	REVERSE	20	60.62	50	TCTGATCTGGGCTGATTGGT	158	421	TGA	3	21	TGATGATGATGATGATGATGA
88	NELegrR_Vchr16	TA	1234958	1234969	FORWARD	21	59.03	47.62	GCTGTGGGCTTTAACAAGAAG	REVERSE	20	59.79	45	CCAATTCCCGTCATTCAAGT	161	412	TA	2	12	TATATATATATA
89	NELegrR_Vchr16	ATA	1237549	1237561	FORWARD	20	60.05	40	TCACATTTTTCCATGCCAGA	REVERSE	20	59.05	40	TTCTCCAAATGGACGATTGA	171	413	ATA	3	12	ATAATAATAATA
90	NELegrR_Vchr16	AG	1266812	1266831	FORWARD	21	59.11	42.86	CAAGCGTGTGAAAAGACTTGA	REVERSE	20	59.86	50	TTGCTCAGTGCTGGAAGAGA	215	420	AG	2	20	AGAGAGAGAGAGAGAGAGAG
91	NELegrR_Vchr16	GA	1273397	1273430	FORWARD	20	60.44	50	GGCCAACCTCCTGAATTCTT	REVERSE	20	59.72	50	TGCCATCCACTTGTAACAGC	154	434	GA	2	16	GAGAGAGAGAGAGAGA
92	NELegrR_Vchr16	GA	1273397	1273430	FORWARD	20	60.44	50	GGCCAACCTCCTGAATTCTT	REVERSE	20	59.72	50	TGCCATCCACTTGTAACAGC	154	434	GA	2	16	GAGAGAGAGAGAGAGA
93	NELegrR_Vchr16	AG	1278593	1278604	FORWARD	20	59.57	55	TGCCTAACTCAGGGCTCTTC	REVERSE	20	59.72	50	TGCCATCCACTTGTAACAGC	156	412	AG	2	16	AGAGAGAGAGAGAGAG
94	NELegrR_Vchr16	AG	1293303	1293318	FORWARD	21	57.39	42.86	GATCCAAAGGGTTAAACATCC	REVERSE	20	56.57	40	GTTTTCCTTTGCCTAAATCG	162	416	AG	2	16	AGAGAGAGAGAGAGAG
95	NELegrR_Vchr16	AGAT	1293303	1293318	FORWARD	20	59.92	40	GGCACCAATCCAAAAGAAAA	REVERSE	21	58.24	57.14	CCCCCTCTCTCTCTCTCTCTT	138	416	AGAT	4	12	AGATAGATAGAT
96	NELegrR_Vchr16	CAT	1311368	1311419	FORWARD	20	60.22	50	CCCATTGAGAAGCTCGTGAT	REVERSE	20	60.07	45	TAACATTGAGGCCCAAAAGC	135	452	CAT	3	15	CATCATCATCATCAT
97	NELegrR_Vchr16	TTC	1311368	1311419	FORWARD	20	60.22	50	CCCATTGAGAAGCTCGTGAT	REVERSE	20	60.07	45	TAACATTGAGGCCCAAAAGC	135	452	TTC	3	15	TTCTTCTTCTTCTTC
98	NELegrR_Vchr16	TCCT	1313418	1313434	FORWARD	21	59.86	52.38	CCTCGACAGTTTCATCGACTC	REVERSE	20	60.09	40	TGAACAATTGCAGGTCCAAA	150	417	TCCT	4	12	TCCTTCCTTCCT
99	NELegrR_Vchr16	CT	1317355	1317370	FORWARD	20	59.88	45	TGCTTTTTAGACGCCACCTT	REVERSE	20	61.22	55	TGGCGTGGTAGGAAGACAAG	184	416	CT	2	16	CTCTCTCTCTCTCTCT
100	NELegrR_Vchr16	CTT	1320082	1320099	FORWARD	20	59.63	50	CTGCAAGCAAACTGAACCTG	REVERSE	20	59.43	50	GCCGGAATAGTCCAACAAAC	114	418	CTT	3	18	CTTCTTCTTCTTCTTCTT
101	NELegrR_Vchr16	CAT	1327963	1327977	FORWARD	20	58.2	40	CATTGACATTTGCGAGATCA	REVERSE	20	60.07	50	CTGATTGCCTGGTGGAGATT	165	415	CAT	3	15	CATCATCATCATCAT
102	NELegrR_Vchr16	CT	1337216	1337229	FORWARD	20	60.1	50	TGGAGCCCAAAACTAAGGTG	REVERSE	20	60.18	50	ATGCAGACCCGGGATACATA	144	414	CT	2	14	CTCTCTCTCTCTCT
103	NELegrR_Vchr16	TA	1345731	1345742	FORWARD	20	59.59	50	TGCAACTAGAGGGCTGTTGA	REVERSE	22	59.47	40.91	TCCTATTGACCCACAAAAGACA	148	412	TA	2	12	TATATATATATA
104	NELegrR_Vchr16	AGAT	1345731	1345742	FORWARD	20	59.59	50	TGCAACTAGAGGGCTGTTGA	REVERSE	22	59.47	40.91	TCCTATTGACCCACAAAAGACA	148	412	AGAT	4	12	AGATAGATAGAT
105	NELegrR_Vchr16	CT	1346498	1346509	FORWARD	20	59.44	50	TCGTGCCCAAGTTCTCTACA	REVERSE	21	59.78	42.86	TTTGCATGTGTAGCGTTATGC	235	412	CT	2	12	CTCTCTCTCTCT
106	NELegrR_Vchr16	TC	1346498	1346509	FORWARD	20	60.03	60	CACCAGCGCTCTCTCTCTCT	REVERSE	21	59.7	42.86	CCTTGGTATGGATTTGCATGT	131	412	TC	2	12	TCTCTCTCTCTC
107	NELegrR_Vchr16	CAT	1380656	1380670	FORWARD	20	59.84	50	TTTGCTCCTCTTCCCACTGT	REVERSE	20	59.46	55	GGGGCCTAGAGATGATGATG	158	415	CAT	3	15	CATCATCATCATCAT
108	NELegrR_Vchr16	TCA	1380656	1380670	FORWARD	20	59.93	45	TGATGCATGTCTTCCCATGT	REVERSE	20	59.13	50	GAAGAACATTGGGGCCTAGA	140	415	TCA	3	12	TCATCATCATCA
109	NELegrR_Vchr16	AAAAG	1385273	1385284	FORWARD	20	57.54	40	CTATGCTTGCGATCAAACAA	REVERSE	20	58.23	45	TGCATCATCATCAGATCAGC	146	412	AAAAG	5	15	AAAAGAAAAGAAAAG
110	NELegrR_Vchr16	CGTAT	1398968	1398978	FORWARD	22	57.69	45.45	GATACGATATACCCGAAACGAG	REVERSE	20	59.54	55	ACACCCCCGATATACCTCCT	151	411	CGTAT	5	15	CGTATCGTATCGTAT
111	NELegrR_Vchr16	AG	1401390	1401407	FORWARD	20	60.14	55	CGTGCATCTACACGATGTCC	REVERSE	20	59.3	40	TTGGCATTGGCTTTTCTACA	152	418	AG	2	18	AGAGAGAGAGAGAGAGAG
112	NELegrR_Vchr16	TC	1408529	1408540	FORWARD	22	58.98	40.91	TCTTCTCTCTGTTTGCCATGTT	REVERSE	19	59.29	47.37	CGGACGATTGATGGGAATA	141	412	TC	2	12	TCTCTCTCTCTC
113	NELegrR_Vchr16	ATA	1410398	1410412	FORWARD	20	56.31	40	AATCAGATTTTGGCCTGACT	REVERSE	20	55.42	40	GGAAGGTTTCTTGGTTTTTC	222	415	ATA	3	15	ATAATAATAATAATA
114	NELegrR_Vchr16	TAGA	1423131	1423142	FORWARD	21	56.27	47.62	TTGTCTCTCAGGAGAAAGAGG	REVERSE	20	58	50	TTCAGTGCTTCCCAACTCTC	144	412	TAGA	4	12	TAGATAGATAGA
115	NELegrR_Vchr16	TTAA	1423958	1423982	FORWARD	20	60.48	60	GTTCTCCGAGGAGGAAGAGC	REVERSE	20	60.15	60	ACCAGACCAGACCAGACCAG	134	425	TTAA	4	12	TTAATTAATTAA
116	NELegrR_Vchr16	GGTCT	1423958	1423982	FORWARD	20	58.64	45	TCATCCTCAACCTTCATTCG	REVERSE	20	60.34	50	CAAGCACGCTTAGTTGCAGA	179	425	GGTCT	5	25	GGTCTGGTCTGGTCTGGTCTGGTCT
117	NELegrR_Vchr16	AT	1425313	1425326	FORWARD	20	59.88	55	GTAGCACCAGCTTTCCCAAG	REVERSE	22	58.36	40.91	GAAACCATGAATGAAGTCCATC	147	414	AT	2	26	ATATATATATATATATATATATATAT
118	NELegrR_Vchr16	GA	1425686	1425717	FORWARD	21	58.31	52.38	GACCCATTAAGTGGTGGGTAG	REVERSE	21	60.01	47.62	GCTGGGTTAATACCACTGCAA	150	432	GA	2	32	GAGAGAGAGAGAGAGAGAGAGAGAGAGAGAGA
119	NELegrR_Vchr16	ATG	1449422	1449436	FORWARD	20	59.8	45	GTCAATGGCCAAACAGGATT	REVERSE	20	60.37	45	TTTCGTCCGACAAGAAAAGC	159	415	ATG	3	15	ATGATGATGATGATG
120	NELegrR_Vchr16	AAAT	1468370	1468380	FORWARD	20	59.93	55	GGACCACATAGACCGGAAGA	REVERSE	20	60.42	45	TCCCATTTGCCCAGCTATTA	200	411	AAAT	4	12	AAATAAATAAAT
121	NELegrR_Vchr16	AAG	1481614	1481634	FORWARD	20	60.27	50	TGATGATAGGGGGACTCCAA	REVERSE	20	60.01	45	CACAAAAACCACCCTTTGCT	215	421	AAG	3	21	AAGAAGAAGAAGAAGAAGAAG
122	NELegrR_Vchr16	AG	1484040	1484051	FORWARD	20	59.52	50	TACAGCTCAATGGTGGATGG	REVERSE	20	60.11	50	CACCCTGCTTTGTCAATCCT	201	412	AG	2	12	AGAGAGAGAGAG
123	NELegrR_Vchr16	GAA	1493271	1493285	FORWARD	20	61.5	55	TGAGGCACAGGTAGCTTTCG	REVERSE	21	60.1	47.62	AGGTTTCCCTAACCCCTTGTT	116	415	GAA	3	15	GAAGAAGAAGAAGAA
124	NELegrR_Vchr16	GA	1523504	1523523	FORWARD	20	60.8	60	AGGAAGAAGGGGGTCTAGGG	REVERSE	20	60.31	50	CATCCCAACCATTTCCTGAG	156	420	GA	2	20	GAGAGAGAGAGAGAGAGAGA
125	NELegrR_Vchr16	TTTAT	1573589	1573598	FORWARD	20	59.14	50	GATCTTGTTGGGCAGTTGTG	REVERSE	21	59.17	47.62	GGGAGAACACCAGACTTTGAA	147	410	TTTAT	5	15	TTTATTTTATTTTAT
126	NELegrR_Vchr16	TTA	1580186	1580206	FORWARD	20	60.27	55	ACTCGGGAGCGGTTCTACTT	REVERSE	20	60.13	50	CGGTCATAGCACCGAAAGTT	149	421	TTA	3	21	TTATTATTATTATTATTATTA
127	NELegrR_Vchr16	GA	1599463	1599579	FORWARD	22	58	45.45	TGGAGTAATGGAGAGAGGAGAA	REVERSE	22	56.57	40.91	AGCACTCCTCAATAACTCATCA	147	517	GA	2	16	GAGAGAGAGAGAGAGA
128	NELegrR_Vchr16	TA	1607686	1607696	FORWARD	21	59.82	47.62	TCCTATGCACCTTTCTCCTCA	REVERSE	20	60.95	40	TGACCAAACCAATTGCAACA	166	411	TA	2	16	TATATATATATATATA
129	NELegrR_Vchr16	AG	1609033	1609044	FORWARD	20	59.57	50	GTGGTGCCGTTACAGATCAA	REVERSE	20	59.98	45	AGCAATCGGACAAAACCAAC	134	412	AG	2	12	AGAGAGAGAGAG
130	NELegrR_Vchr16	ATAA	1624809	1624905	FORWARD	22	58.76	40.91	TGCTTTTTAGCCTCTTTGTACG	REVERSE	20	59.94	45	TCACACATCAAGGACCCAAA	151	497	ATAA	4	20	ATAAATAAATAAATAAATAA
131	NELegrR_Vchr16	TCTTT	1624809	1624905	FORWARD	22	58.76	40.91	TGCTTTTTAGCCTCTTTGTACG	REVERSE	20	59.94	45	TCACACATCAAGGACCCAAA	151	497	TCTTT	5	20	TCTTTTCTTTTCTTTTCTTT
132	NELegrR_Vchr16	AT	1629469	1629552	FORWARD	22	55.67	45.45	GGCATGAGTAGAGACTTAATGG	REVERSE	20	55.83	45	GGCAACATGTCTTATTGAGC	250	484	AT	2	14	ATATATATATATAT
133	NELegrR_Vchr16	TCT	1633489	1633503	FORWARD	21	59.92	42.86	AAGCTTGGATGGAATCCCTTA	REVERSE	21	60.79	52.38	CCCATCCTGTGTCTACATCCA	149	415	TCT	3	15	TCTTCTTCTTCTTCT
134	NELegrR_Vchr16	TTA	1651838	1651894	FORWARD	20	59.93	50	GCTGTTGGATTCAGGGTCAT	REVERSE	20	60.61	60	CGGGACGAGATAGAGGGACT	162	457	TTA	3	57	TTATTATTATTATTATTATTATTATTATTATTATTATTATTATTATTATTATTATTA
135	NELegrR_Vchr16	AG	1663465	1663503	FORWARD	20	60.89	50	TCGCTGCTGCTAGTTTGTCA	REVERSE	20	60.05	55	TCTCGCCACTACAACTCACG	150	439	AG	2	12	AGAGAGAGAGAG
136	NELegrR_Vchr16	AGA	1663465	1663503	FORWARD	21	60.16	52.38	TTCGGTTGTAGTGGTGAGAGG	REVERSE	19	61.15	52.63	CGCTGCAACTCCTTTGACA	134	439	AGA	3	39	AGAAGAAGAAGAAGAAGAAGAAGAAGAAGAAGAAGAAGA
137	NELegrR_Vchr16	AG	1663616	1663759	FORWARD	20	60.89	50	TCGCTGCTGCTAGTTTGTCA	REVERSE	20	60.05	55	TCTCGCCACTACAACTCACG	150	544	AG	2	12	AGAGAGAGAGAG
138	NELegrR_Vchr16	GA	1663616	1663759	FORWARD	20	60.3	55	TGCTAGTTCGCGAGAGGAGT	REVERSE	20	61.34	45	GCTGGCCAAAAGTCCAAAAT	151	544	GA	2	22	GAGAGAGAGAGAGAGAGAGAGA
139	NELegrR_Vchr16	AGA	1663616	1663759	FORWARD	21	60.16	52.38	TTCGGTTGTAGTGGTGAGAGG	REVERSE	19	61.15	52.63	CGCTGCAACTCCTTTGACA	134	544	AGA	3	39	AGAAGAAGAAGAAGAAGAAGAAGAAGAAGAAGAAGAAGA
140	NELegrR_Vchr16	AGA	1663616	1663759	FORWARD	19	59.88	57.89	AAGGCTGGTACTCGCCACT	REVERSE	20	60.39	55	ACCCTTGAACTCTCGCCTCT	149	544	AGA	3	42	AGAAGAAGAAGAAGAAGAAGAAGAAGAAGAAGAAGAAGAAGA
141	NELegrR_Vchr16	TA	1670661	1670670	FORWARD	22	58.23	40.91	TGGCATCACAAACTTACTACCA	REVERSE	20	59.82	50	CTGGTAAGGTGGGGCATTTA	225	410	TA	2	20	TATATATATATATATATATA
142	NELegrR_Vchr16	GA	1673955	1673982	FORWARD	20	59.78	45	AACTGAACCACGACGCTTTT	REVERSE	22	59.69	45.45	GAACCCAAGATTTCTCCTCTCA	170	428	GA	2	28	GAGAGAGAGAGAGAGAGAGAGAGAGAGA
143	NELegrR_Vchr16	TA	1679176	1679193	FORWARD	22	59.08	40.91	TCAATTGAGTGAAACCTTGTCC	REVERSE	20	59.66	45	ATGGTGGTGATTTGGTCACA	267	418	TA	2	18	TATATATATATATATATA
144	NELegrR_Vchr16	TA	1726637	1726648	FORWARD	20	61.3	50	TGTCCAGTCCGGTCCAAATA	REVERSE	20	60.31	55	CATCCAGTTGCTGTCTGTGG	158	412	TA	2	12	TATATATATATA
145	NELegrR_Vchr16	CAATTA	1741443	1741458	FORWARD	20	60.45	45	TGGCCACCCTTTTGCTAATA	REVERSE	20	58.53	50	CTATGTTCTGGGCTGCTTTG	257	416	CAATTA	6	30	CAATTACAATTACAATTACAATTACAATTA
146	NELegrR_Vchr16	CAATTA	1741570	1741599	FORWARD	20	59.99	55	AGCTCCCAACTACCCAAGGT	REVERSE	20	60.49	45	AATGCAATGGCAGATGGTCT	133	430	CAATTA	6	30	CAATTACAATTACAATTACAATTACAATTA
147	NELegrR_Vchr16	TTA	1771062	1771071	FORWARD	20	59.97	50	GTGGGTCTAGGGCAACAAAA	REVERSE	20	60.47	50	GCGGTGATCTCAATTCCAAC	147	410	TTA	3	12	TTATTATTATTA
148	NELegrR_Vchr16	AAT	1771407	1771427	FORWARD	20	59.09	50	CCACAGCACAAAGACTTGCT	REVERSE	20	60.07	55	CGGACTCTCCAATACCCAGA	171	421	AAT	3	24	AATAATAATAATAATAATAATAAT
149	NELegrR_Vchr16	AAT	1771407	1771427	FORWARD	20	59.09	50	CCACAGCACAAAGACTTGCT	REVERSE	20	60.07	55	CGGACTCTCCAATACCCAGA	171	421	AAT	3	24	AATAATAATAATAATAATAATAAT
150	NELegrR_Vchr16	AC	1785151	1785172	FORWARD	20	59.86	40	ACAACAACAATGGTGCCAAA	REVERSE	20	59.78	40	TTGATGGTGATGCAATTGGT	153	422	AC	2	22	ACACACACACACACACACACAC
151	NELegrR_Vchr16	TATG	1786811	1786900	FORWARD	20	60.06	45	GGGCATTTTAGCAGCCATTA	REVERSE	20	59.33	55	TGGATGAGAGAGGGGAGAAG	272	490	TATG	4	64	TATGTATGTATGTATGTATGTATGTATGTATGTATGTATGTATGTATGTATGTATGTATGTATG
152	NELegrR_Vchr16	TATGTA	1786811	1786900	FORWARD	20	60.06	45	GGGCATTTTAGCAGCCATTA	REVERSE	20	59.33	55	TGGATGAGAGAGGGGAGAAG	272	490	TATGTA	6	30	TATGTATATGTATATGTATATGTATATGTA
153	NELegrR_Vchr16	GAT	1790367	1790496	FORWARD	20	59.89	45	GATATGGCGCTGAATGGAAT	REVERSE	20	60.64	60	CACCTCAGGTCCCTTCCTCT	172	530	GAT	3	18	GATGATGATGATGATGAT
154	NELegrR_Vchr16	GAATG	1790367	1790496	FORWARD	20	60.12	40	TGTGGCAGAATGCAAATGTT	REVERSE	21	59.32	42.86	TGGTGTGCCATATAAATCACG	208	530	GAATG	5	15	GAATGGAATGGAATG
155	NELegrR_Vchr16	GA	1791597	1791610	FORWARD	20	60.34	55	CCTATATCGGGTGTGCCAAG	REVERSE	20	59.97	45	TCAACCATTGATGTGGCACT	199	414	GA	2	14	GAGAGAGAGAGAGA
156	NELegrR_Vchr16	ATTA	1791597	1791610	FORWARD	20	59.21	50	CATGACAAGTGGGACCCATA	REVERSE	20	59.7	40	GCAAAATGCTGATGTTGCAT	152	414	ATTA	4	12	ATTAATTAATTA
157	NELegrR_Vchr16	TATTTT	1791597	1791610	FORWARD	20	59.21	50	CATGACAAGTGGGACCCATA	REVERSE	20	59.7	40	GCAAAATGCTGATGTTGCAT	152	414	TATTTT	6	18	TATTTTTATTTTTATTTT
158	NELegrR_Vchr16	TG	1869325	1869350	FORWARD	20	59.92	45	CGTCGTCATTGATGGAATTG	REVERSE	20	59.8	60	CCACCTCCCTCTTCCTCTCT	168	426	TG	2	12	TGTGTGTGTGTG
159	NELegrR_Vchr16	GA	1869325	1869350	FORWARD	22	59.6	45.45	TCATCAGGTCTGATTGTGTGTG	REVERSE	20	59.95	60	AGCCCAACTCTCCCTCTCTC	149	426	GA	2	14	GAGAGAGAGAGAGA
160	NELegrR_Vchr16	TC	1875820	1875831	FORWARD	20	60.1	55	TGGTCGAACCCTGTAGGAAG	REVERSE	20	60.04	50	TCCCTCTCCTTTCCTTTGGT	153	412	TC	2	12	TCTCTCTCTCTC
161	NELegrR_Vchr16	TG	1878993	1879006	FORWARD	21	60	47.62	CATTTGGTACCGCTAAGACCA	REVERSE	20	60.36	45	GCATGGCAGAAGCAAAAGAT	144	414	TG	2	14	TGTGTGTGTGTGTG
162	NELegrR_Vchr16	TC	1922469	1922492	FORWARD	20	60.22	50	TCCTCGTTTGGTTGGAAGAG	REVERSE	20	58.84	45	CCAGACCTTTCCATTCCATT	157	424	TC	2	24	TCTCTCTCTCTCTCTCTCTCTCTC
163	NELegrR_Vchr16	AGA	1930082	1930096	FORWARD	20	61.07	55	ACGAACACTGCTGAGGTGCT	REVERSE	20	59.93	45	CAGATTTGGGCAAACCCTTA	165	415	AGA	3	15	AGAAGAAGAAGAAGA
164	NELegrR_Vchr16	AGA	1930082	1930096	FORWARD	20	61.07	55	ACGAACACTGCTGAGGTGCT	REVERSE	20	59.93	45	CAGATTTGGGCAAACCCTTA	165	415	AGA	3	12	AGAAGAAGAAGA
165	NELegrR_Vchr16	ATA	1960748	1960771	FORWARD	21	58.39	47.62	AGGAGATTCAGAGTGGTTTCG	REVERSE	21	57.87	47.62	CACCACTAACTCGAGGTTGAA	289	424	ATA	3	51	ATAATAATAATAATAATAATAATAATAATAATAATAATAATAATAATAATA
166	NELegrR_Vchr16	AGA	1971026	1971040	FORWARD	20	56.99	45	ATTGGGCTCAAAGTCAGAAG	REVERSE	21	55.1	42.86	TCCTAGGATTAGGAAAGATGG	199	415	AGA	3	15	AGAAGAAGAAGAAGA
167	NELegrR_Vchr16	GA	1972887	1972898	FORWARD	20	59.19	45	TTGAGCAAGCCTTCTTGTTG	REVERSE	20	60.38	50	CCACCATTCTCATCACACCA	180	412	GA	2	12	GAGAGAGAGAGA
168	NELegrR_Vchr16	CT	1982005	1982020	FORWARD	20	59.95	50	AGAGGGCGAACTGATCAAGA	REVERSE	20	59.29	50	AGGTGAGCACGAAATTCCTC	172	416	CT	2	22	CTCTCTCTCTCTCTCTCTCTCT
169	NELegrR_Vchr16	AGA	1986318	1986377	FORWARD	21	59.85	52.38	CATTGAGAAGGAGACGACTGG	REVERSE	21	59.99	42.86	TGGTGACAACCATCTTCAACA	148	460	AGA	3	60	AGAAGAAGAAGAAGAAGAAGAAGAAGAAGAAGAAGAAGAAGAAGAAGAAGAAGAAGAAGA
170	NELegrR_Vchr16	CAT	1987682	1987705	FORWARD	20	58.74	40	CCCCCTTTGATTTTGTGATT	REVERSE	21	59.97	47.62	CGCTATTGTAGGTCCATTCCA	229	424	CAT	3	24	CATCATCATCATCATCATCATCAT
171	NELegrR_Vchr16	GAA	2018621	2018635	FORWARD	20	59.57	45	TCGAACTCCAACTCAAAGCA	REVERSE	20	59.09	50	GGGAAACGGCCTAAAGTACA	145	415	GAA	3	15	GAAGAAGAAGAAGAA
172	NELegrR_Vchr16	AT	2081650	2081665	FORWARD	20	59.89	50	TAGGATCATCCCCTTTGTCG	REVERSE	21	60.14	42.86	TCACATGGATCCTGGGAATTA	201	416	AT	2	16	ATATATATATATATAT
173	NELegrR_Vchr16	AT	2094456	2094469	FORWARD	20	60.11	45	CAAAGCCGACAATCCTGTTT	REVERSE	20	59.32	40	ACATGTTCAAAAGCCTGCAA	157	414	AT	2	14	ATATATATATATAT
174	NELegrR_Vchr16	AG	2095345	2095358	FORWARD	20	59.85	45	TTGGAGTCGGTTGAGCTTTT	REVERSE	20	60.83	50	TGACGACCGAAACGTAGCTT	145	414	AG	2	14	AGAGAGAGAGAGAG
175	NELegrR_Vchr16	GA	2111410	2111421	FORWARD	20	59.83	45	CAGGTCGCATCAAAGCAATA	REVERSE	20	59.8	45	AATCTTGATGGTGCCAAACC	150	412	GA	2	12	GAGAGAGAGAGA
176	NELegrR_Vchr16	TATT	2117103	2117115	FORWARD	20	58.64	50	AAGGGGGTCTTCTACGACAA	REVERSE	21	56.94	47.62	AGAAGGTACACCATGCTTCTG	100	413	TATT	4	12	TATTTATTTATT
177	NELegrR_Vchr16	AT	2119704	2119717	FORWARD	20	59.87	45	AATGCAAGTAGCTGCCGAAT	REVERSE	20	60.66	50	TGCCTTCTGGATGTCAAGGT	161	414	AT	2	14	ATATATATATATAT
178	NELegrR_Vchr16	AGA	2119704	2119717	FORWARD	20	59.87	45	AATGCAAGTAGCTGCCGAAT	REVERSE	20	60.66	50	TGCCTTCTGGATGTCAAGGT	161	414	AGA	3	18	AGAAGAAGAAGAAGAAGA
179	NELegrR_Vchr16	TC	2149362	2149405	FORWARD	20	60.01	50	CAAGTTGCAGCGGTGATAGA	REVERSE	20	59.31	55	GACGCACAGGTGAAGTGAAC	147	444	TC	2	12	TCTCTCTCTCTC
180	NELegrR_Vchr16	TTC	2149362	2149405	FORWARD	20	60.01	50	CAAGTTGCAGCGGTGATAGA	REVERSE	20	59.31	55	GACGCACAGGTGAAGTGAAC	147	444	TTC	3	21	TTCTTCTTCTTCTTCTTCTTC
181	NELegrR_Vchr16	TA	2192223	2192234	FORWARD	20	59.15	50	AGCTGGATGTGGATTTAGCC	REVERSE	19	60.47	47.37	GAATGCCATGTGTCCGAAA	104	412	TA	2	12	TATATATATATA
182	NELegrR_Vchr16	AG	2207619	2207630	FORWARD	20	59.85	45	TGGAGTCGGTTGAGCTTTTT	REVERSE	20	59.76	50	CGTTTGACGACCAGAACGTA	158	412	AG	2	12	AGAGAGAGAGAG
183	NELegrR_Vchr16	AGA	2219773	2219799	FORWARD	20	60.38	40	TGCAATCACAGAAAGCCAAA	REVERSE	20	59.59	50	CAACTGCAATTGCTCTCAGG	148	427	AGA	3	12	AGAAGAAGAAGA
184	NELegrR_Vchr16	AAG	2219773	2219799	FORWARD	20	60.38	40	TGCAATCACAGAAAGCCAAA	REVERSE	20	59.59	50	CAACTGCAATTGCTCTCAGG	148	427	AAG	3	27	AAGAAGAAGAAGAAGAAGAAGAAGAAG
185	NELegrR_Vchr16	GA	2243307	2243318	FORWARD	20	59.93	50	ACAGGAGGGACCGAAATTCT	REVERSE	20	60.14	50	AATAGTGAACTGGCGGCAAC	159	412	GA	2	12	GAGAGAGAGAGA
186	NELegrR_Vchr16	TAA	2258157	2258174	FORWARD	20	60.1	50	AACTCATTCGTCGCGGATAC	REVERSE	20	60.45	55	GGGCTGTTTCTGTGACTGCT	143	418	TAA	3	18	TAATAATAATAATAATAA
187	NELegrR_Vchr16	CT	2273391	2273436	FORWARD	20	59.04	50	CACCACTGAACCCCTTCTTT	REVERSE	20	57.48	40	TGGTCAAAATCCACACTTGA	142	446	CT	2	46	CTCTCTCTCTCTCTCTCTCTCTCTCTCTCTCTCTCTCTCTCTCTCT
188	NELegrR_Vchr16	TTC	2273391	2273436	FORWARD	20	59.04	50	CACCACTGAACCCCTTCTTT	REVERSE	20	57.48	40	TGGTCAAAATCCACACTTGA	142	446	TTC	3	12	TTCTTCTTCTTC
189	NELegrR_Vchr16	AG	2274103	2274213	FORWARD	20	60.01	45	GGAGATGCCAATTCAAAGGA	REVERSE	20	59.19	60	GTCCCTCTCTCGCTTAGTCG	146	511	AG	2	16	AGAGAGAGAGAGAGAG
190	NELegrR_Vchr16	AG	2274103	2274213	FORWARD	20	60.01	45	GGAGATGCCAATTCAAAGGA	REVERSE	20	59.19	60	GTCCCTCTCTCGCTTAGTCG	146	511	AG	2	12	AGAGAGAGAGAG
191	NELegrR_Vchr16	GA	2274103	2274213	FORWARD	20	60.87	55	AGAGTGAGCGAACGAGCAAG	REVERSE	20	59.96	60	TCGCTCTCCCTCTCTCTCAG	133	511	GA	2	12	GAGAGAGAGAGA
192	NELegrR_Vchr16	GA	2274103	2274213	FORWARD	20	59.7	55	AGACGATTGAGCGAGAGAGG	REVERSE	20	59.84	55	GCCGCTAGAGACCAAATGAC	150	511	GA	2	16	GAGAGAGAGAGAGAGA
193	NELegrR_Vchr16	GA	2298309	2298344	FORWARD	21	59.3	47.62	CAGATCATCAGAGGCAACCTT	REVERSE	20	59.93	45	AATGGAAGGAAGGCAATGTG	153	436	GA	2	36	GAGAGAGAGAGAGAGAGAGAGAGAGAGAGAGAGAGA
194	NELegrR_Vchr16	CT	2312528	2312539	FORWARD	20	59.56	45	CCGAGCCTCAAAGAAAGAAA	REVERSE	20	60.19	45	GAATGCCCGAGAACTGAAAA	169	412	CT	2	12	CTCTCTCTCTCT
195	NELegrR_Vchr16	CT	2371666	2371681	FORWARD	20	60.28	60	ATCCTCCCCCTCTACCTCCT	REVERSE	21	59.32	47.62	GGGAGAAAAGAAGTGTCGTGA	146	416	CT	2	18	CTCTCTCTCTCTCTCTCT
196	NELegrR_Vchr16	AG	2378534	2378547	FORWARD	20	59.87	50	ATGTCGTAGCGAGGAATGCT	REVERSE	20	60.09	45	TCAACTTCGAACCGTTTTCC	140	414	AG	2	14	AGAGAGAGAGAGAG
197	NELegrR_Vchr16	AG	2471186	2471203	FORWARD	20	60.96	50	ATGAGGAAACCGAAGGGAGA	REVERSE	20	60.3	50	CTTCCAAGGACTTGGGGATT	147	418	AG	2	18	AGAGAGAGAGAGAGAGAG
198	NELegrR_Vchr16	CT	2565163	2565174	FORWARD	21	59.48	42.86	CAAATAAAGCCCTCTCAAGCA	REVERSE	22	57.8	40.91	GTGAAGGGAAAATGTTACAAGC	163	412	CT	2	12	CTCTCTCTCTCT
199	NELegrR_Vchr16	TCT	2576318	2576332	FORWARD	20	60.32	60	GTGGTGAGAGCTCTGGTGGT	REVERSE	20	61.07	55	TAGGAGTGACCGGATTGTGC	147	415	TCT	3	15	TCTTCTTCTTCTTCT
200	NELegrR_Vchr16	CTC	2576318	2576332	FORWARD	20	60.32	60	GTGGTGAGAGCTCTGGTGGT	REVERSE	20	61.07	55	TAGGAGTGACCGGATTGTGC	147	415	CTC	3	12	CTCCTCCTCCTC
201	NELegrR_Vchr16	TGG	2576318	2576332	FORWARD	20	60.32	60	GTGGTGAGAGCTCTGGTGGT	REVERSE	20	61.07	55	TAGGAGTGACCGGATTGTGC	147	415	TGG	3	12	TGGTGGTGGTGG
202	NELegrR_Vchr16	AT	2638649	2638660	FORWARD	20	60.1	50	CGGCAGTCGATTTCTACCAT	REVERSE	20	60.3	55	ACACTGCCCAACAAGAGAGG	169	412	AT	2	12	ATATATATATAT
203	NELegrR_Vchr16	AT	2649192	2649205	FORWARD	22	57.48	40.91	GTGAATTCAAGTCTGCATTCTG	REVERSE	20	58.85	50	TTCACACTTGAAGGCTGGTC	174	414	AT	2	24	ATATATATATATATATATATATAT
204	NELegrR_Vchr16	TA	2652454	2652465	FORWARD	22	59.75	40.91	TGGAAGTGCATTAAGTCCAAGA	REVERSE	20	59.71	50	GCTTGGCCACCTCTTAATTG	164	412	TA	2	12	TATATATATATA
205	NELegrR_Vchr16	AAT	2657364	2657387	FORWARD	22	59.72	40.91	CCAAAGCCATGACATAATGGTA	REVERSE	21	59.23	42.86	GAGCATTCGTTGTTGTTGTTG	181	424	AAT	3	24	AATAATAATAATAATAATAATAAT
206	NELegrR_Vchr16	AGA	2659037	2659054	FORWARD	21	59.02	57.14	GCTGCTACAGTAGTCCGAACC	REVERSE	20	60.1	50	TGGGGGCAGTTTAGTCTTTG	154	418	AGA	3	12	AGAAGAAGAAGA
207	NELegrR_Vchr16	AGA	2659037	2659054	FORWARD	21	59.02	57.14	GCTGCTACAGTAGTCCGAACC	REVERSE	20	60.1	50	TGGGGGCAGTTTAGTCTTTG	154	418	AGA	3	18	AGAAGAAGAAGAAGAAGA
208	NELegrR_Vchr16	AGA	2664277	2664306	FORWARD	20	60.01	50	CCATGTTTCGACTGCTGCTA	REVERSE	20	59.93	45	TGGGGGCATTTTAGTCTTTG	170	430	AGA	3	15	AGAAGAAGAAGAAGA
209	NELegrR_Vchr16	AGA	2664277	2664306	FORWARD	20	60.01	50	CCATGTTTCGACTGCTGCTA	REVERSE	20	59.93	45	TGGGGGCATTTTAGTCTTTG	170	430	AGA	3	18	AGAAGAAGAAGAAGAAGA
210	NELegrR_Vchr16	GA	2675691	2675706	FORWARD	20	60.25	45	CTGGCAAGGCATTTTTGTCT	REVERSE	20	60.46	55	CCCAAGGGCCTCTCTGTAAT	247	416	GA	2	16	GAGAGAGAGAGAGAGA
211	NELegrR_Vchr16	GA	2681192	2681205	FORWARD	20	59.97	60	CTCTGGCCTGCTCTGATACC	REVERSE	20	60.46	55	CCCAAGGGCCTCTCTGTAAT	229	414	GA	2	14	GAGAGAGAGAGAGA
212	NELegrR_Vchr16	TTC	2685234	2685248	FORWARD	20	61.36	55	CGCCCACTTAAGGGCATACT	REVERSE	21	59.87	42.86	ACACGAGAAGAAGATGGCAAA	129	415	TTC	3	15	TTCTTCTTCTTCTTC
213	NELegrR_Vchr16	GA	2689249	2689260	FORWARD	20	60.15	50	GCCCCCTTATTCCACAAGAT	REVERSE	19	59.86	52.63	AGCAGCCAGAGGTGGTTTT	168	412	GA	2	12	GAGAGAGAGAGA
214	NELegrR_Vchr16	TTC	2713421	2713450	FORWARD	20	60.4	55	TAGGGCCAGCTGTTGTTCTC	REVERSE	20	60.71	60	CGGCTGTAACCAGTCAGACC	144	430	TTC	3	30	TTCTTCTTCTTCTTCTTCTTCTTCTTCTTC
215	NELegrR_Vchr16	TTC	2718624	2718653	FORWARD	20	59.51	50	TCAGGGGCATTCTAGTCCAT	REVERSE	20	60.26	50	AAGCATGTTTGCTGGAGGAC	162	430	TTC	3	30	TTCTTCTTCTTCTTCTTCTTCTTCTTCTTC
216	NELegrR_Vchr16	AT	2720306	2720317	FORWARD	20	60.15	50	ATAGGATTGGCCCCTTTGTC	REVERSE	20	60.23	45	TGGATGGATCTCGGGAATTA	189	412	AT	2	12	ATATATATATAT
217	NELegrR_Vchr16	AAG	2736812	2736826	FORWARD	20	59.97	55	AGGAGGAAGGGTGGTGAGTT	REVERSE	20	59.99	50	TGGCCGAACACTCTTCTTCT	210	415	AAG	3	15	AAGAAGAAGAAGAAG
218	NELegrR_Vchr16	CT	2742331	2742346	FORWARD	20	58.45	40	AGGCATTGATTCTTTCAGCA	REVERSE	20	60.38	50	TGGTCATGCTGGCTCTGATA	148	416	CT	2	16	CTCTCTCTCTCTCTCT
219	NELegrR_Vchr16	CT	2744119	2744242	FORWARD	20	59.76	50	CGCCACTTTTCTGCTCTTCT	REVERSE	20	59.9	45	TCTGGAACAAATTCCCCTTG	155	524	CT	2	12	CTCTCTCTCTCT
220	NELegrR_Vchr16	TCT	2744119	2744242	FORWARD	20	59.89	50	GGGGCATTCTAGTCCATTCA	REVERSE	20	60.55	45	CCATGTTTGCTGGAACACAA	142	524	TCT	3	15	TCTTCTTCTTCTTCT
221	NELegrR_Vchr16	TTC	2751658	2751672	FORWARD	20	58.78	55	CACGAGAGCAGCCAGATTAG	REVERSE	20	60.05	40	TCAGAATCATGCCCAAACAA	150	415	TTC	3	15	TTCTTCTTCTTCTTC
222	NELegrR_Vchr16	TAC	2751923	2751949	FORWARD	21	60.07	42.86	TCTCCCATTCACTGATTTTGC	REVERSE	20	60.05	55	CTGACAGCACCCTAACAGCA	264	427	TAC	3	27	TACTACTACTACTACTACTACTACTAC
223	NELegrR_Vchr16	TAC	2758088	2758102	FORWARD	20	59.05	45	GCCAATCTGCCCTACAAAAT	REVERSE	20	58.78	45	TGTTGTCATCGTCTTCGTCA	150	415	TAC	3	15	TACTACTACTACTAC
224	NELegrR_Vchr16	ATG	2758088	2758102	FORWARD	20	58.78	45	TGACGAAGACGATGACAACA	REVERSE	22	58.01	50	GACCTTACTTAAGCCTCCCCTA	144	415	ATG	3	12	ATGATGATGATG
225	NELegrR_Vchr16	GA	2773516	2773527	FORWARD	20	60.21	45	TCCAACCCATTGTCAACCTT	REVERSE	20	60.71	45	TGAGCCCAGCCAAGAAATTA	186	412	GA	2	12	GAGAGAGAGAGA
226	NELegrR_Vchr16	ATTA	2773516	2773527	FORWARD	21	59.71	47.62	GCCCTAAAAGGGAGAGACAAA	REVERSE	20	60.21	45	AAGGTTGACAATGGGTTGGA	174	412	ATTA	4	12	ATTAATTAATTA
227	NELegrR_Vchr16	TAAA	2773516	2773527	FORWARD	21	59.71	47.62	GCCCTAAAAGGGAGAGACAAA	REVERSE	20	60.21	45	AAGGTTGACAATGGGTTGGA	174	412	TAAA	4	12	TAAATAAATAAA
228	NELegrR_Vchr16	AAAT	2773516	2773527	FORWARD	21	59.71	47.62	GCCCTAAAAGGGAGAGACAAA	REVERSE	20	60.21	45	AAGGTTGACAATGGGTTGGA	174	412	AAAT	4	12	AAATAAATAAAT
229	NELegrR_Vchr16	CT	2774921	2774932	FORWARD	20	60.18	45	CAATGGCTTCTTCTCCCAAA	REVERSE	20	59.84	45	AAACCCTTGGTGTGCAATTC	160	412	CT	2	12	CTCTCTCTCTCT
230	NELegrR_Vchr16	TC	2798991	2799022	FORWARD	20	60.07	45	TATGCCGTGATCCTTGTTCA	REVERSE	20	59.53	55	GCCTCATAGCTTCTCCTCCA	170	432	TC	2	32	TCTCTCTCTCTCTCTCTCTCTCTCTCTCTCTC
231	NELegrR_Vchr16	GA	2799316	2799327	FORWARD	20	60.21	50	GCCTTGGGCAAGAATCTGTA	REVERSE	21	59.9	52.38	GCCTTCTCTAAACCAGCACCT	192	412	GA	2	12	GAGAGAGAGAGA
232	NELegrR_Vchr16	TC	2803895	2804059	FORWARD	22	58.01	40.91	AGGGACTTGTTAGATGCTTGAA	REVERSE	20	58.13	60	CCAGGGAGAGGAAGAGAGAG	207	565	TC	2	14	TCTCTCTCTCTCTC
233	NELegrR_Vchr16	TC	2803895	2804059	FORWARD	20	59.65	45	TGGTTCATTCGTGCAATCTC	REVERSE	19	61.51	57.89	AAATCTGCCCAGGGAGAGG	153	565	TC	2	12	TCTCTCTCTCTC
234	NELegrR_Vchr16	TTCA	2803895	2804059	FORWARD	20	59.52	40	TTTGGTTCATTCGTGCAATC	REVERSE	20	60.86	60	CCCAGGGAGAGGAAGAGAGA	148	565	TTCA	4	12	TTCATTCATTCA
235	NELegrR_Vchr16	TC	2811531	2811546	FORWARD	20	59.17	45	GCACGGTGAGGAAATTCTTT	REVERSE	20	59.38	50	ACGTAACTCGCAAAGGGAAG	159	416	TC	2	16	TCTCTCTCTCTCTCTC
236	NELegrR_Vchr16	TC	2811890	2811901	FORWARD	20	59.82	45	CCAATGCACGGTAAGGAAAT	REVERSE	20	59.51	45	AACCCCAATCCATTGACAAC	192	412	TC	2	26	TCTCTCTCTCTCTCTCTCTCTCTCTC
237	NELegrR_Vchr16	TC	2817807	2817836	FORWARD	20	59.17	45	GCACGGTGAGGAAATTCTTT	REVERSE	20	59.51	45	AACCCCAATCCATTGACAAC	244	430	TC	2	30	TCTCTCTCTCTCTCTCTCTCTCTCTCTCTC
238	NELegrR_Vchr16	TGTCTC	2817807	2817836	FORWARD	20	59.17	45	GCACGGTGAGGAAATTCTTT	REVERSE	21	60.26	47.62	TCGCAAAGAAGGAGAGTGAGA	210	430	TGTCTC	6	24	TGTCTCTGTCTCTGTCTCTGTCTC
239	NELegrR_Vchr16	TC	2820046	2820061	FORWARD	20	59.98	45	GCACGGTGTGGAAATTCTTT	REVERSE	22	58.81	40.91	TGGGACTATTTGGATTGACAAC	199	416	TC	2	16	TCTCTCTCTCTCTCTC
240	NELegrR_Vchr16	TC	2822356	2822377	FORWARD	20	59.09	55	CCCTCTCCCTGAGTCCAATA	REVERSE	20	57.37	40	ACTCGTTGATAGCCCAAAAA	221	422	TC	2	22	TCTCTCTCTCTCTCTCTCTCTC
241	NELegrR_Vchr16	TTAT	2822356	2822377	FORWARD	20	59.09	55	CCCTCTCCCTGAGTCCAATA	REVERSE	20	57.37	40	ACTCGTTGATAGCCCAAAAA	221	422	TTAT	4	16	TTATTTATTTATTTAT
242	NELegrR_Vchr16	TTTA	2822356	2822377	FORWARD	21	59.23	47.62	TTGGGCTATCAACGAGTTAGG	REVERSE	20	59.51	45	ATTGGGTGTTGGGTTGAATC	175	422	TTTA	4	12	TTTATTTATTTA
243	NELegrR_Vchr16	AG	2843903	2843922	FORWARD	20	59.63	40	GCCATGATGATGCTTTTCAA	REVERSE	20	59.28	40	TTGCTTTCTGGATGCAACAT	138	420	AG	2	20	AGAGAGAGAGAGAGAGAGAG
244	NELegrR_Vchr16	TCA	2848738	2848752	FORWARD	20	59.82	45	ATTACGGGCATGGCTTATTG	REVERSE	20	60.04	50	GGCCGGAAGAAGTATCATCA	152	415	TCA	3	15	TCATCATCATCATCA
245	NELegrR_Vchr16	AT	2850249	2850260	FORWARD	20	59.94	40	CAATTTGGACGGATTGCTTT	REVERSE	20	60.82	50	AGGGCAATCAGGGAGGTAAA	150	412	AT	2	12	ATATATATATAT
246	NELegrR_Vchr16	AAAAT	2864733	2864742	FORWARD	21	59.55	47.62	GAGGATTCACATTGGTTGAGC	REVERSE	20	60.04	50	TCTCATTCCCCAAACTCCAG	144	410	AAAAT	5	15	AAAATAAAATAAAAT
247	NELegrR_Vchr16	AG	2879800	2879821	FORWARD	20	60.12	50	GTTCGCCTGAGTTCATTGGT	REVERSE	20	60.21	55	AGCTCAAGCACTGGTCGTCT	148	422	AG	2	32	AGAGAGAGAGAGAGAGAGAGAGAGAGAGAGAG
248	NELegrR_Vchr16	ACA	2882028	2882042	FORWARD	20	59.71	55	CAAGAAGGAGAGGCCTAGCA	REVERSE	20	60.16	55	GGTGGAGTTGAGTGGCTTGT	147	415	ACA	3	15	ACAACAACAACAACA
249	NELegrR_Vchr16	AAT	2945371	2945385	FORWARD	20	57.96	40	TGGGGTCATTGGCTAAATAA	REVERSE	20	59.42	45	GGGGCATGCTTTGAATAAAC	280	415	AAT	3	15	AATAATAATAATAAT
250	NELegrR_Vchr16	TATT	2967454	2967467	FORWARD	22	56.89	40.91	CAACCTCTATCACAGTCCAAAA	REVERSE	20	58.23	50	GTGCCAAACTGGTAAGCATC	162	414	TATT	4	12	TATTTATTTATT
251	NELegrR_Vchr16	TA	2974104	2974115	FORWARD	20	57.67	50	ATGCTCGGTTTGTAGGTGAC	REVERSE	20	56.22	40	ACCTGTCCAAATCGAACTTT	183	412	TA	2	12	TATATATATATA
252	NELegrR_Vchr16	TC	2997826	2997839	FORWARD	20	59.78	50	CCTCCCCTGTAAACAATCCA	REVERSE	20	59.52	45	TCAAGAAGCACCGATGAGAA	231	414	TC	2	14	TCTCTCTCTCTCTC
253	NELegrR_Vchr16	AT	3062202	3062213	FORWARD	20	60.35	55	CGGGGATGCACTCTCTCTAA	REVERSE	20	60.33	40	ATGGATCCCGGGAATTAAAA	152	412	AT	2	12	ATATATATATAT
254	NELegrR_Vchr16	CT	3093770	3093899	FORWARD	20	59.86	45	TTGGAGGATGAAGGAAATGG	REVERSE	20	59.99	60	GCTGAGGTCTCCCTCAGTTG	266	530	CT	2	14	CTCTCTCTCTCTCT
255	NELegrR_Vchr16	CT	3093770	3093899	FORWARD	20	59.6	50	TCTCTCTCTCTCGCGCTTTT	REVERSE	20	59.99	60	GCTGAGGTCTCCCTCAGTTG	180	530	CT	2	12	CTCTCTCTCTCT
256	NELegrR_Vchr16	TC	3093770	3093899	FORWARD	20	59.6	50	TCTCTCTCTCTCGCGCTTTT	REVERSE	20	59.99	60	GCTGAGGTCTCCCTCAGTTG	180	530	TC	2	16	TCTCTCTCTCTCTCTC
257	NELegrR_Vchr16	TC	3111985	3111998	FORWARD	20	59.93	40	TGGAATCCAAACACGCAATA	REVERSE	20	59.96	50	CCTGCAACGTCATCCCTTAT	143	414	TC	2	14	TCTCTCTCTCTCTC
258	NELegrR_Vchr16	TC	3112929	3112942	FORWARD	21	59.92	47.62	GGTGAACAACGTGTCTGGTTT	REVERSE	20	58.82	45	TGGAAACTAATGGTGGGACA	152	414	TC	2	14	TCTCTCTCTCTCTC
259	NELegrR_Vchr16	AAG	3114938	3114951	FORWARD	20	59.79	40	AACTTTTTCCCCTCCCAAAA	REVERSE	20	60.03	55	GGAGCCTAAGGGATTTCCTG	143	414	AAG	3	12	AAGAAGAAGAAG
260	NELegrR_Vchr16	TC	3115304	3115323	FORWARD	20	59.84	55	GGAAAGCACTGGTTCTCTGG	REVERSE	20	59.55	45	GCCATGGATTTGCTTGTGTA	158	420	TC	2	20	TCTCTCTCTCTCTCTCTCTC
261	NELegrR_Vchr16	AT	3118162	3118173	FORWARD	20	60.46	40	TCGTCGCCGATTAAACAAAT	REVERSE	20	60.33	55	CGCGTGTCGACAGTTGTATC	153	412	AT	2	12	ATATATATATAT
262	NELegrR_Vchr16	AG	3127927	3127940	FORWARD	21	58.46	47.62	TGAGGACTAGTTGATGGCTCA	REVERSE	20	60.02	50	AAGCACGTCCAGAGCATCTT	177	414	AG	2	14	AGAGAGAGAGAGAG
263	NELegrR_Vchr16	AG	3137400	3137535	FORWARD	21	60.78	47.62	GGCTTATCGGAGATTTCATGG	REVERSE	20	60.02	50	CAAGTGACACCGCTTCTTCA	147	536	AG	2	16	AGAGAGAGAGAGAGAG
264	NELegrR_Vchr16	AG	3137400	3137535	FORWARD	20	59.79	40	TTTTGAAGCTGGGGAAAGAA	REVERSE	20	59.8	40	CCCATTTTGCCCTTTTGTAA	147	536	AG	2	12	AGAGAGAGAGAG
265	NELegrR_Vchr16	AG	3137400	3137535	FORWARD	20	59.79	40	TTTTGAAGCTGGGGAAAGAA	REVERSE	20	59.8	40	CCCATTTTGCCCTTTTGTAA	147	536	AG	2	14	AGAGAGAGAGAGAG
266	NELegrR_Vchr16	TTG	3142349	3142363	FORWARD	20	59.53	45	TGATGGGATTAAGCGAGGTT	REVERSE	20	60.21	50	CATGCAGCTTGTCAGCTTGT	211	415	TTG	3	15	TTGTTGTTGTTGTTG
267	NELegrR_Vchr16	TA	3162024	3162039	FORWARD	20	60.03	45	TCGCTTTGTTGTGCTTGTTC	REVERSE	20	60.11	55	TACAGGAGGTTGCCAAGACC	176	416	TA	2	16	TATATATATATATATA
268	NELegrR_Vchr16	TA	3162215	3162228	FORWARD	20	60.46	50	CATTTGGATGGCCTGAGTTC	REVERSE	20	59.6	55	GAGAGCTGTTGGCTCCACTT	155	414	TA	2	14	TATATATATATATA
269	NELegrR_Vchr16	TTG	3166213	3166230	FORWARD	21	58.64	42.86	TGCTAATGTGGAATGTGAAGG	REVERSE	21	56.9	42.86	TGCATTAGTGAAGAGTGACCA	265	418	TTG	3	18	TTGTTGTTGTTGTTGTTG
270	NELegrR_Vchr16	GA	3180185	3180198	FORWARD	20	60.07	50	GGGCGAGAATCTACAACCAA	REVERSE	20	59.93	50	GCACCCACCTTTTCCTCATA	171	414	GA	2	14	GAGAGAGAGAGAGA
271	NELegrR_Vchr16	CA	3180524	3180535	FORWARD	20	60.11	40	TAGCAATGCACCAAAACCAA	REVERSE	20	60.22	55	AGCAGAGGAGAGTGGGGATT	154	412	CA	2	12	CACACACACACA
272	NELegrR_Vchr16	GA	3191656	3191667	FORWARD	20	59.71	45	TAAAGCATTGCTGGGGAAGT	REVERSE	20	59.96	50	AAGGTTGCCTGCCATGATAC	134	412	GA	2	12	GAGAGAGAGAGA
273	NELegrR_Vchr16	CT	3198315	3198328	FORWARD	20	60.53	50	GCGTTACAAGGTTCGTTTGG	REVERSE	20	60.09	55	GGACAAACCCCAGAGACTGA	168	414	CT	2	14	CTCTCTCTCTCTCT
274	NELegrR_Vchr16	AG	3227665	3227690	FORWARD	20	59.93	50	CCGAGGGTTGATAGGTCAAA	REVERSE	20	60.21	55	CCTTACTCAGGCCTCATCCA	147	426	AG	2	26	AGAGAGAGAGAGAGAGAGAGAGAGAG
275	NELegrR_Vchr16	GA	3228837	3228858	FORWARD	21	59.98	47.62	CCACGGTATGTCAAGAGGAAA	REVERSE	20	59.84	55	CCAAATAGAGGTGGCAGAGC	150	422	GA	2	22	GAGAGAGAGAGAGAGAGAGAGA
276	NELegrR_Vchr16	TC	3269536	3269553	FORWARD	20	59.41	40	AGCCGAACCCAATTCATTTA	REVERSE	20	60.02	60	GCGGAGGTAGCAACAGAGAC	168	418	TC	2	18	TCTCTCTCTCTCTCTCTC
277	NELegrR_Vchr16	CT	3278073	3278094	FORWARD	20	60.84	45	GCATTTTCTTGCCCACCATA	REVERSE	20	60.64	40	CCAAATCATGCAAACAAGCA	151	422	CT	2	22	CTCTCTCTCTCTCTCTCTCTCT
278	NELegrR_Vchr16	TTAT	3281519	3281538	FORWARD	20	59.99	50	GTTGAGCATGCCTCTTGACA	REVERSE	20	59.82	55	GGAGGAGGAGAGCAGGTTTT	177	420	TTAT	4	20	TTATTTATTTATTTATTTAT
279	NELegrR_Vchr16	CT	3288242	3288257	FORWARD	20	60.08	45	AATCCAGCATTCTTGCCAAC	REVERSE	21	58.91	42.86	CACTGAATCTTGCAAACAGGA	147	416	CT	2	16	CTCTCTCTCTCTCTCT
280	NELegrR_Vchr16	AG	3288735	3288752	FORWARD	20	60.03	45	TGCAACCAGCAAAGTTGAAG	REVERSE	21	59.9	52.38	GCCTTCTCTAAACCAGCACCT	182	418	AG	2	22	AGAGAGAGAGAGAGAGAGAGAG
281	NELegrR_Vchr16	TC	3300389	3300406	FORWARD	20	59.41	40	AGCCGAACCCAATTCATTTA	REVERSE	20	60.02	60	GCGGAGGTAGCAACAGAGAC	168	418	TC	2	18	TCTCTCTCTCTCTCTCTC
282	NELegrR_Vchr16	GA	3328461	3328478	FORWARD	21	59.95	42.86	TCTCCGAACGTATTTTGGATG	REVERSE	20	59.85	50	GTTTTGAGCCCTTTGACTCG	141	418	GA	2	18	GAGAGAGAGAGAGAGAGA
283	NELegrR_Vchr16	CGTAT	3335324	3335333	FORWARD	22	57.41	45.45	GGTAGTAGTGGGCAAGGTTAAA	REVERSE	20	59.13	55	CCTCCGATACACCCCAATAC	157	410	CGTAT	5	15	CGTATCGTATCGTAT
284	NELegrR_Vchr16	TC	3340308	3340323	FORWARD	20	60.37	55	GTAGCCAATCCCCCATATCC	REVERSE	20	60.2	55	GACATTGACCGAGAGGGAGA	147	416	TC	2	16	TCTCTCTCTCTCTCTC
285	NELegrR_Vchr16	AG	3340782	3340814	FORWARD	20	59.26	50	GAAGGAAAGACCGACCAAGA	REVERSE	22	58.62	40.91	CTCACCATTTCATTCACAGTCA	182	433	AG	2	16	AGAGAGAGAGAGAGAG
286	NELegrR_Vchr16	GA	3340782	3340814	FORWARD	20	59.26	50	GAAGGAAAGACCGACCAAGA	REVERSE	20	59.56	40	TCCACATTGCACACAACAAA	277	433	GA	2	14	GAGAGAGAGAGAGA
287	NELegrR_Vchr16	CT	3380653	3380666	FORWARD	20	60.92	60	CTCACTCTCCCTGCCTCCTT	REVERSE	20	59.75	45	TGGTTGCAGCAGCTTTCTTA	150	414	CT	2	18	CTCTCTCTCTCTCTCTCT
288	NELegrR_Vchr16	TC	3382154	3382167	FORWARD	20	59.48	55	TCTACCCTTAGCAGCGAACC	REVERSE	21	59.96	47.62	TCACCTGAAATCAGTCCAACC	138	414	TC	2	14	TCTCTCTCTCTCTC
289	NELegrR_Vchr16	GT	3402519	3402532	FORWARD	20	59.67	50	GGGCAAGAAGGATATGCAAG	REVERSE	22	59.94	40.91	TCAAATAAGGGAGGTTTGGAGA	174	414	GT	2	18	GTGTGTGTGTGTGTGTGT
290	NELegrR_Vchr16	GA	3402519	3402532	FORWARD	20	59.67	50	GGGCAAGAAGGATATGCAAG	REVERSE	22	59.94	40.91	TCAAATAAGGGAGGTTTGGAGA	174	414	GA	2	24	GAGAGAGAGAGAGAGAGAGAGAGA
291	NELegrR_Vchr16	TCAA	3416180	3416191	FORWARD	20	55.72	40	TGGTTCTTTTCATGAGTCGT	REVERSE	20	56.98	40	TTTAAAGGGATTGGCTAACG	149	412	TCAA	4	12	TCAATCAATCAA
292	NELegrR_Vchr16	AG	3416789	3416804	FORWARD	22	59.31	50	CTCCTGAGTCGATAGTGATGGA	REVERSE	20	59.69	50	GAGACCCTTTTCAGCCCTTT	146	416	AG	2	16	AGAGAGAGAGAGAGAG
293	NELegrR_Vchr16	GA	3420927	3420944	FORWARD	20	60.36	55	AGGCCGAGAGAGGATGAAGT	REVERSE	20	59.64	50	CCATACTCGGGGACCAATTA	131	418	GA	2	18	GAGAGAGAGAGAGAGAGA
294	NELegrR_Vchr16	TTC	3440223	3440246	FORWARD	20	59.87	50	ATTGCCGAAGTCGTCAGAGT	REVERSE	20	59.21	55	CCCCTCTCGAACAACGTACT	203	424	TTC	3	24	TTCTTCTTCTTCTTCTTCTTCTTC
295	NELegrR_Vchr16	AAAC	3468162	3468176	FORWARD	20	59.83	40	TCAACCAAACAACCCAACAA	REVERSE	20	59.73	45	GTGCAACCGGGTGTTTATTT	155	415	AAAC	4	12	AAACAAACAAAC
296	NELegrR_Vchr16	ATTT	3471110	3471121	FORWARD	20	60.53	45	AGTGAGGCAAACCCAAAACA	REVERSE	20	60.23	40	TGCATTCGACAATGATGCTT	178	412	ATTT	4	12	ATTTATTTATTT
297	NELegrR_Vchr16	TTAA	3474588	3474601	FORWARD	22	59.89	50	TCTTGTTGGGTAGAAGGCTCTC	REVERSE	21	59.97	47.62	GGGGCAATGTATGTTAGAGCA	149	414	TTAA	4	12	TTAATTAATTAA
298	NELegrR_Vchr16	ATG	3476884	3476898	FORWARD	20	61.15	60	GGCCTGGAGCCTACAAACTC	REVERSE	20	60.7	55	CTATGCGGCTGAGCTGAAGT	190	415	ATG	3	15	ATGATGATGATGATG
299	NELegrR_Vchr16	TC	3493340	3493355	FORWARD	20	59.54	45	CCGCTTGAAAATGGATAAGG	REVERSE	20	60.23	55	CAACCTGAGGAAGGGACAGA	162	416	TC	2	16	TCTCTCTCTCTCTCTC
300	NELegrR_Vchr16	AT	3524546	3524557	FORWARD	20	59.77	55	GATCGGGAATGCACTCTCTC	REVERSE	20	60.28	45	TTCACATGGATCCCGAGAAT	153	412	AT	2	12	ATATATATATAT
301	NELegrR_Vchr16	CTT	3572075	3572098	FORWARD	20	59.9	45	CCCCTCATTGGTTTTTCTCA	REVERSE	20	60.16	55	GGAGGTCGTCGTTGACAGTT	169	424	CTT	3	24	CTTCTTCTTCTTCTTCTTCTTCTT
302	NELegrR_Vchr16	AG	3573063	3573108	FORWARD	20	60.22	45	TCCAGGTGCATTGATTGCTA	REVERSE	20	60.75	55	CCCTAACTGCTTCCCTGCTT	156	446	AG	2	12	AGAGAGAGAGAG
303	NELegrR_Vchr16	AGA	3573063	3573108	FORWARD	20	60.22	45	TCCAGGTGCATTGATTGCTA	REVERSE	20	60.75	55	CCCTAACTGCTTCCCTGCTT	156	446	AGA	3	24	AGAAGAAGAAGAAGAAGAAGAAGA
304	NELegrR_Vchr16	TA	3583801	3583810	FORWARD	21	59.91	42.86	TTCCATTTCCTGGATGCATAG	REVERSE	20	60.23	50	CGATCGATGTGCTGATTCAC	203	410	TA	2	22	TATATATATATATATATATATA
305	NELegrR_Vchr16	TTA	3597352	3597375	FORWARD	20	61.16	60	CCTGAACCGACCTCTCTTCC	REVERSE	20	59.89	45	CCATCGCGGATATTTAAGGA	158	424	TTA	3	24	TTATTATTATTATTATTATTATTA
306	NELegrR_Vchr16	CTTTC	3653413	3653425	FORWARD	21	59.64	47.62	CAGGGGGCAAACTACTTTCTT	REVERSE	19	60.1	57.89	TCCATGAGGCGTGCTAGAG	155	413	CTTTC	5	15	CTTTCCTTTCCTTTC
307	NELegrR_Vchr16	TTTCT	3653413	3653425	FORWARD	21	59.64	47.62	CAGGGGGCAAACTACTTTCTT	REVERSE	19	60.1	57.89	TCCATGAGGCGTGCTAGAG	155	413	TTTCT	5	15	TTTCTTTTCTTTTCT
308	NELegrR_Vchr16	ATTA	3661720	3661743	FORWARD	20	56.29	45	GCACAATGCACAGTAAAGGT	REVERSE	20	55.05	40	ACACGGGTTTGATATATTGC	209	424	ATTA	4	24	ATTAATTAATTAATTAATTAATTA
309	NELegrR_Vchr16	AGA	3666411	3666431	FORWARD	20	59.52	45	CATTTTTATCCCACCCGGTA	REVERSE	20	59.21	55	GTCGACTGAGCAGTGCAGTT	137	421	AGA	3	21	AGAAGAAGAAGAAGAAGAAGA
310	NELegrR_Vchr16	AGA	3669506	3669523	FORWARD	20	59.88	50	GCACGAACTGAAACAGGTCA	REVERSE	21	58.48	42.86	TCAGGTTCGACAGTTCTTTCA	152	418	AGA	3	18	AGAAGAAGAAGAAGAAGA
311	NELegrR_Vchr16	AGA	3669506	3669523	FORWARD	20	59.88	50	GCACGAACTGAAACAGGTCA	REVERSE	21	58.48	42.86	TCAGGTTCGACAGTTCTTTCA	152	418	AGA	3	12	AGAAGAAGAAGA
312	NELegrR_Vchr16	AGA	3671072	3671086	FORWARD	20	60.16	50	GTTTGCCGAACTGAACCTGT	REVERSE	20	59.93	50	GCATCCTGGTCCTTTCATGT	154	415	AGA	3	15	AGAAGAAGAAGAAGA
313	NELegrR_Vchr16	TTAT	3703151	3703160	FORWARD	20	55.7	50	GTGTATAGCGAATGGGTCAG	REVERSE	20	55.17	40	AAGGCATGTTATCAATGGAG	150	410	TTAT	4	12	TTATTTATTTAT
314	NELegrR_Vchr16	AAG	3704115	3704129	FORWARD	20	59.24	50	GGCTTGGTACAAAGGCAGTT	REVERSE	20	60.38	50	TGTGTCCCATCTTCCATGTG	163	415	AAG	3	18	AAGAAGAAGAAGAAGAAG
315	NELegrR_Vchr16	TTCA	3704115	3704129	FORWARD	20	59.73	50	AAGCCCCTTAAGGCAAGAAC	REVERSE	20	60.11	50	CCTTGAGGCAAGTCCATGTT	153	415	TTCA	4	12	TTCATTCATTCA
316	NELegrR_Vchr16	TCT	3705232	3705249	FORWARD	20	60.09	55	TACAAGTGGATCGGCTAGGG	REVERSE	20	60.38	50	GGCGAACCAGAAAGAGAACA	207	418	TCT	3	18	TCTTCTTCTTCTTCTTCT
317	NELegrR_Vchr16	TTC	3766175	3766204	FORWARD	20	60.09	60	CCCTCCCTCTCTCTTGCTCT	REVERSE	20	59.86	50	TGCTGCCTGGAATTGTAGTG	124	430	TTC	3	30	TTCTTCTTCTTCTTCTTCTTCTTCTTCTTC
318	NELegrR_Vchr16	TTCT	3766175	3766204	FORWARD	20	59.86	50	CACTACAATTCCAGGCAGCA	REVERSE	20	60.45	55	AGAGAAACCACTGCCACTGC	164	430	TTCT	4	12	TTCTTTCTTTCT
319	NELegrR_Vchr16	TC	3766435	3766448	FORWARD	20	59.91	50	AAGCAGTGGCAGTGGTTTCT	REVERSE	20	59.82	55	GTGAACATGGGAGGGAGTGT	136	414	TC	2	14	TCTCTCTCTCTCTC
320	NELegrR_Vchr16	TTCT	3766435	3766448	FORWARD	20	59.86	50	CACTACAATTCCAGGCAGCA	REVERSE	20	60.45	55	AGAGAAACCACTGCCACTGC	164	414	TTCT	4	12	TTCTTTCTTTCT
321	NELegrR_Vchr16	CT	3767463	3767474	FORWARD	20	60.03	60	CTCGATAACCCTCCCCTCTC	REVERSE	20	59.99	50	TCGTCGTTGATTCTCACAGC	192	412	CT	2	12	CTCTCTCTCTCT
322	NELegrR_Vchr16	CTC	3776440	3776457	FORWARD	20	59.55	60	CCCCACCTCCTCTACCTCTT	REVERSE	20	59.62	50	TCCTTTTTCTCCCTCCCTTC	140	418	CTC	3	18	CTCCTCCTCCTCCTCCTC
323	NELegrR_Vchr16	AG	3879265	3879276	FORWARD	20	60.01	55	GTCCCCCTCCCTAAACCATA	REVERSE	20	60.27	50	CAGCACAATCAATGCTGTCC	128	412	AG	2	12	AGAGAGAGAGAG
324	NELegrR_Vchr16	AT	3882109	3882126	FORWARD	20	59.73	50	TGGGGAAAGGAGATGAGAGA	REVERSE	20	59.96	55	ATGTGGTCCTTCCCTGTGAG	149	418	AT	2	18	ATATATATATATATATAT
325	NELegrR_Vchr16	GA	3920896	3920909	FORWARD	20	59.95	55	GTCTCCATCGCTTCTTCTGG	REVERSE	20	59.83	50	AGTGAAAGGGGGAACCAACT	150	414	GA	2	14	GAGAGAGAGAGAGA
326	NELegrR_Vchr16	TTC	3921510	3921524	FORWARD	20	60.32	50	GTCGGGAAATGGCCTAAAGT	REVERSE	20	59.65	45	GCAAACGACAATCAGGATGA	279	415	TTC	3	15	TTCTTCTTCTTCTTC
327	NELegrR_Vchr16	AT	3923663	3923674	FORWARD	20	59.93	50	GGGGATGCACTTTCACTGAT	REVERSE	20	60.33	40	ATGGATCCCGGGAATTAAAA	157	412	AT	2	12	ATATATATATAT
328	NELegrR_Vchr16	CATG	3933200	3933212	FORWARD	21	59.87	47.62	TGCCCAATTAGTAACCAGGTG	REVERSE	20	60.4	50	TCCTGAGTCATGAAGCCACA	175	413	CATG	4	12	CATGCATGCATG
329	NELegrR_Vchr16	TCTAT	3933200	3933212	FORWARD	22	59.74	45.45	GAAATGTGGCTTCATGACTCAG	REVERSE	21	60.39	47.62	CAGCCTCTACAGGCATTGAAA	188	413	TCTAT	5	15	TCTATTCTATTCTAT
330	NELegrR_Vchr16	TC	3947336	3947465	FORWARD	20	60.57	50	TTGTATGTGGCGTGAAGTGG	REVERSE	22	59.75	40.91	TCTTTCTGTGTTGAGGTTTGGA	138	530	TC	2	16	TCTCTCTCTCTCTCTC
331	NELegrR_Vchr16	CT	3947336	3947465	FORWARD	20	60.57	50	TTGTATGTGGCGTGAAGTGG	REVERSE	22	59.26	40.91	TTCTTTCTGTGTTGAGGTTTGG	139	530	CT	2	12	CTCTCTCTCTCT
332	NELegrR_Vchr16	AAAT	3949982	3950001	FORWARD	20	58.71	45	CATGCACATTGACAAACAGC	REVERSE	20	60.05	45	TTAACCGTGGGGTTGGATTA	148	420	AAAT	4	20	AAATAAATAAATAAATAAAT
333	NELegrR_Vchr16	GA	3951663	3951678	FORWARD	19	59.78	47.37	AAAATGGGTCGGGTTCAAG	REVERSE	20	59.79	50	GATCCAACAGTGGTCCGAAT	175	416	GA	2	16	GAGAGAGAGAGAGAGA
334	NELegrR_Vchr16	AAAT	3953268	3953287	FORWARD	20	59.46	40	CAAAAATTGGGTTGCGTACA	REVERSE	22	60.22	40.91	CAGGTCTGTTTGGAAAATCCAT	222	420	AAAT	4	20	AAATAAATAAATAAATAAAT
335	NELegrR_Vchr16	AATT	3953268	3953287	FORWARD	20	57.13	40	TCCTCCTAATTGGTTTTCCA	REVERSE	20	58.94	50	CCAAAGGACCTGATCATCCT	144	420	AATT	4	12	AATTAATTAATT
336	NELegrR_Vchr16	TTA	3962030	3962040	FORWARD	20	59.73	55	CCCACCAAGAGGCTAACTTG	REVERSE	20	60.64	50	GAAAGCAACGCCCATACTTG	166	411	TTA	3	18	TTATTATTATTATTATTA
337	NELegrR_Vchr16	AAG	3974957	3974977	FORWARD	20	59.73	45	TTTCCCTTCACATCCCATTC	REVERSE	20	60.23	60	AACCTCCCCCACCTCTACAC	146	421	AAG	3	24	AAGAAGAAGAAGAAGAAGAAGAAG
338	NELegrR_Vchr16	AG	3991112	3991129	FORWARD	22	59.57	40.91	TTGAATTTCTCCTTCTGGGTTC	REVERSE	20	59.96	50	ACCATCGACTCATCCACACA	162	418	AG	2	18	AGAGAGAGAGAGAGAGAG
339	NELegrR_Vchr16	TTA	3999613	3999630	FORWARD	22	59.45	40.91	TCACATGATTGGTCACCTCTTT	REVERSE	20	60.72	50	GGCAGGTTATGATGGTCCAA	141	418	TTA	3	18	TTATTATTATTATTATTA
340	NELegrR_Vchr16	TTA	4010435	4010449	FORWARD	19	59.93	57.89	AACTGGCCTCTCCTCTGGA	REVERSE	20	59.92	50	GCTCATCCGTCGTGGATATT	156	415	TTA	3	15	TTATTATTATTATTA
341	NELegrR_Vchr16	AAT	4013234	4013248	FORWARD	20	60.06	60	GGTCACGCCTACGTGTACCT	REVERSE	20	59.08	45	TGGGAATTGATAGTGCCTCA	127	415	AAT	3	15	AATAATAATAATAAT
342	NELegrR_Vchr16	GA	4014578	4014595	FORWARD	20	59.17	55	GGAGAGCTGGAAGCTTTGTC	REVERSE	20	59.97	40	CGAACCAAAACCAAAGCAAT	158	418	GA	2	18	GAGAGAGAGAGAGAGAGA
343	NELegrR_Vchr16	CT	4029507	4029524	FORWARD	20	60.49	40	GGCAAGAAAAGCAAAAGCAA	REVERSE	20	59.96	50	ATTCTGCGGTGGACGATTAC	151	418	CT	2	18	CTCTCTCTCTCTCTCTCT
344	NELegrR_Vchr16	TAA	4036524	4036541	FORWARD	22	60.02	45.45	TCTCATGCTTGTTAGTCCGAGA	REVERSE	21	60.02	47.62	CGTGAGATTTGGGTGACTGTT	103	418	TAA	3	15	TAATAATAATAATAA
345	NELegrR_Vchr16	TTA	4036524	4036541	FORWARD	21	60.02	47.62	AACAGTCACCCAAATCTCACG	REVERSE	21	59.72	47.62	GGAGCATTAGTTGCATCTTGG	282	418	TTA	3	18	TTATTATTATTATTATTA
346	NELegrR_Vchr16	AT	4046916	4046933	FORWARD	20	60.33	40	ATGGATCCCGGGAATTAAAA	REVERSE	22	59.73	45.45	CGGAGATGCACTCTATTTGATG	168	418	AT	2	18	ATATATATATATATATAT
347	NELegrR_Vchr16	ACT	4052069	4052086	FORWARD	21	59	47.62	CCAGTCAGGTGATTGATTCCT	REVERSE	22	57.37	40.91	CAATTTGACCGTTACAACTCAG	177	418	ACT	3	12	ACTACTACTACT
348	NELegrR_Vchr16	TAA	4052069	4052086	FORWARD	21	59	47.62	CCAGTCAGGTGATTGATTCCT	REVERSE	22	57.37	40.91	CAATTTGACCGTTACAACTCAG	177	418	TAA	3	18	TAATAATAATAATAATAA
349	NELegrR_Vchr16	AT	4057573	4057590	FORWARD	21	59.1	47.62	AGCCGAGCTCGAATATCTACA	REVERSE	19	60.9	52.63	CGCCACCATCATCATCATC	181	418	AT	2	14	ATATATATATATAT
350	NELegrR_Vchr16	ATA	4057573	4057590	FORWARD	21	59.1	47.62	AGCCGAGCTCGAATATCTACA	REVERSE	19	60.9	52.63	CGCCACCATCATCATCATC	181	418	ATA	3	21	ATAATAATAATAATAATAATA
351	NELegrR_Vchr16	AAT	4057573	4057590	FORWARD	21	59.1	47.62	AGCCGAGCTCGAATATCTACA	REVERSE	19	60.9	52.63	CGCCACCATCATCATCATC	181	418	AAT	3	27	AATAATAATAATAATAATAATAATAAT
352	NELegrR_Vchr16	TAA	4057573	4057590	FORWARD	21	59.1	47.62	AGCCGAGCTCGAATATCTACA	REVERSE	19	60.9	52.63	CGCCACCATCATCATCATC	181	418	TAA	3	15	TAATAATAATAATAA
353	NELegrR_Vchr16	TAA	4057573	4057590	FORWARD	21	59.1	47.62	AGCCGAGCTCGAATATCTACA	REVERSE	19	60.9	52.63	CGCCACCATCATCATCATC	181	418	TAA	3	21	TAATAATAATAATAATAATAA
354	NELegrR_Vchr16	ATG	4057573	4057590	FORWARD	21	59.1	47.62	AGCCGAGCTCGAATATCTACA	REVERSE	19	60.9	52.63	CGCCACCATCATCATCATC	181	418	ATG	3	12	ATGATGATGATG
355	NELegrR_Vchr16	GAT	4057573	4057590	FORWARD	20	58.09	50	GCCGAGCTCGAATATCTACA	REVERSE	20	58.83	50	TAGGAGCATCCAGATTGTGC	205	418	GAT	3	18	GATGATGATGATGATGAT
356	NELegrR_Vchr16	TACA	4057573	4057590	FORWARD	20	59.12	50	CCTAATAAAGCTCGGCTTGC	REVERSE	19	60.9	52.63	CGCCACCATCATCATCATC	202	418	TACA	4	12	TACATACATACA
357	NELegrR_Vchr16	CATA	4057573	4057590	FORWARD	21	59.1	47.62	AGCCGAGCTCGAATATCTACA	REVERSE	19	60.9	52.63	CGCCACCATCATCATCATC	181	418	CATA	4	12	CATACATACATA
358	NELegrR_Vchr16	GCT	4060530	4060539	FORWARD	20	59.68	50	GCAGTCAACAAGGTCATGGA	REVERSE	20	60.16	45	TACATGGGGGTCCAAAGAAA	153	410	GCT	3	12	GCTGCTGCTGCT
359	NELegrR_Vchr16	TC	4072159	4072170	FORWARD	22	59.46	40.91	TCCAGTGGATTCATGCATACTT	REVERSE	21	59.71	52.38	GAGTCGAGAGTGTGGATTTGG	215	412	TC	2	12	TCTCTCTCTCTC
360	NELegrR_Vchr16	TC	4072301	4072312	FORWARD	20	60.4	45	TTGCATTAGCTTCACGTCCA	REVERSE	20	59.14	50	AGATCACGTTTCCTGGAAGG	146	412	TC	2	12	TCTCTCTCTCTC
361	NELegrR_Vchr16	TA	4084640	4084651	FORWARD	21	59.74	42.86	GATTTGACCCATCCAATCTGA	REVERSE	20	59.01	55	CCAAGTGTATCAGGCACACC	225	412	TA	2	12	TATATATATATA
362	NELegrR_Vchr16	AT	4086366	4086387	FORWARD	20	59.55	45	GGACATTTTCTTGCGAAACC	REVERSE	21	59.31	42.86	TCCAGAAAATGGAGCTATTCG	148	422	AT	2	22	ATATATATATATATATATATAT
363	NELegrR_Vchr16	CCA	4087825	4087842	FORWARD	20	60.27	50	AGGCACTGAAGCCAATAACG	REVERSE	20	59.62	45	CCATTCCCTTGTTTCCCATA	155	418	CCA	3	12	CCACCACCACCA
364	NELegrR_Vchr16	CAT	4087825	4087842	FORWARD	20	60.27	50	AGGCACTGAAGCCAATAACG	REVERSE	20	59.62	45	CCATTCCCTTGTTTCCCATA	155	418	CAT	3	18	CATCATCATCATCATCAT
365	NELegrR_Vchr16	AT	4088917	4088930	FORWARD	20	59.97	45	CAGTTCGGTTTTGGTTCGAT	REVERSE	20	60.72	50	CACCAGTCTGGCAATCAACA	178	414	AT	2	14	ATATATATATATAT
366	NELegrR_Vchr16	TC	4089331	4089360	FORWARD	20	60.51	55	CACCAACTATCAGCCCCAAG	REVERSE	20	60.02	50	CTGTTGCGGTGAGAACTTGA	161	430	TC	2	16	TCTCTCTCTCTCTCTC
367	NELegrR_Vchr16	TC	4089331	4089360	FORWARD	20	60.51	55	CACCAACTATCAGCCCCAAG	REVERSE	20	60.02	50	CTGTTGCGGTGAGAACTTGA	161	430	TC	2	12	TCTCTCTCTCTC
368	NELegrR_Vchr16	TTTA	4099188	4099207	FORWARD	20	56.15	40	ACCAGCTTGCAAACAAGTTA	REVERSE	20	57.06	45	TGGTCCATGAAGAATCTCCT	165	420	TTTA	4	20	TTTATTTATTTATTTATTTA
369	NELegrR_Vchr16	TGAA	4100891	4100910	FORWARD	20	60.16	45	CTTGGGGTTGGGAAAAGAAT	REVERSE	20	59.93	50	GTCAATGGAAGGCACTGGAT	151	420	TGAA	4	20	TGAATGAATGAATGAATGAA
370	NELegrR_Vchr16	TA	4101244	4101257	FORWARD	20	59.69	45	CAACCCAACTCACCCAATTT	REVERSE	20	59.71	55	ACTGGTGGACTCTGGAGCAT	147	414	TA	2	18	TATATATATATATATATA
371	NELegrR_Vchr16	AT	4101244	4101257	FORWARD	20	59.69	45	CAACCCAACTCACCCAATTT	REVERSE	20	59.71	55	ACTGGTGGACTCTGGAGCAT	147	414	AT	2	14	ATATATATATATAT
372	NELegrR_Vchr16	TC	4101244	4101257	FORWARD	20	60.8	50	ATTCCCTAATGGTGGGGTTG	REVERSE	20	61.94	60	GGGCCGAATCCTGACTGTAG	149	414	TC	2	12	TCTCTCTCTCTC
373	NELegrR_Vchr16	TC	4101375	4101386	FORWARD	20	59.35	55	CGTAAGGGTTGTGGCTCTCT	REVERSE	19	60.15	57.89	AAGGGCCCCAGGGTAATAG	163	412	TC	2	12	TCTCTCTCTCTC
374	NELegrR_Vchr16	AG	4103758	4103849	FORWARD	20	59.7	45	AACGGTCGGGTTTTTATCCT	REVERSE	20	59.19	50	CCTTTTGGACGATAGGCACT	141	492	AG	2	14	AGAGAGAGAGAGAG
375	NELegrR_Vchr16	AGG	4103758	4103849	FORWARD	20	59.65	50	GGGGAAGATACACCCAACAA	REVERSE	20	60.11	45	AAAAAGCGTCATCCCTTGTG	171	492	AGG	3	21	AGGAGGAGGAGGAGGAGGAGG
376	NELegrR_Vchr16	TAT	4103758	4103849	FORWARD	20	60.11	45	CACAAGGGATGACGCTTTTT	REVERSE	20	59.98	50	CGAGCAACCATCTCAACTCA	131	492	TAT	3	18	TATTATTATTATTATTAT
377	NELegrR_Vchr16	AG	4103994	4104007	FORWARD	20	59.59	50	GCTCGGCTTGGCTTATCTTA	REVERSE	20	60.22	50	TGAACACGGTGCACGTAACT	161	414	AG	2	14	AGAGAGAGAGAGAG
378	NELegrR_Vchr16	TAT	4103994	4104007	FORWARD	20	60.11	45	CACAAGGGATGACGCTTTTT	REVERSE	20	59.98	50	CGAGCAACCATCTCAACTCA	131	414	TAT	3	18	TATTATTATTATTATTAT
379	NELegrR_Vchr16	CT	4104972	4104985	FORWARD	20	59.41	45	GTGCATATGCCCGTGATTTA	REVERSE	20	60.07	55	GTGGTAGCATCCTTGGGAGA	148	414	CT	2	14	CTCTCTCTCTCTCT
380	NELegrR_Vchr16	TTA	4105465	4105479	FORWARD	21	59.73	47.62	CGGGTTGTAACATAGGGCATA	REVERSE	20	57.86	40	CATCGATGGAAAAATCAACC	260	415	TTA	3	15	TTATTATTATTATTA
381	NELegrR_Vchr16	GA	4115447	4115460	FORWARD	20	60.08	55	AGGCCGCCTACATATCCTCT	REVERSE	20	60.17	50	GGGAGGAACCCACATTTTCT	161	414	GA	2	14	GAGAGAGAGAGAGA
382	NELegrR_Vchr16	TG	4125435	4125454	FORWARD	22	56.76	40.91	TGCTTAAGTAGGTTGGACTTCA	REVERSE	20	57.58	40	CCTTTCCGCATGAACATAAT	138	420	TG	2	20	TGTGTGTGTGTGTGTGTGTG
383	NELegrR_Vchr16	CT	4125981	4125992	FORWARD	20	57.64	45	GCCTTGTTCACCATCAAGTT	REVERSE	22	56.53	40.91	TGGATAATACATCCATGGCTAC	224	412	CT	2	12	CTCTCTCTCTCT
384	NELegrR_Vchr16	AT	4150633	4150644	FORWARD	20	59.49	50	CTATATGCAGCAACCGCAAG	REVERSE	20	58.61	40	CGGGAATTAAAACCTTTTGC	157	412	AT	2	18	ATATATATATATATATAT
385	NELegrR_Vchr16	GA	4157704	4157715	FORWARD	20	59.93	50	GGTGCCCTTCCACTTAATCA	REVERSE	20	59.46	45	CTGCAACCAGCAAAAATCAG	154	412	GA	2	12	GAGAGAGAGAGA
386	NELegrR_Vchr16	CT	4168115	4168130	FORWARD	20	59.21	45	CCACCAGAGGCTTTTGTTTT	REVERSE	20	59.99	50	ACGAGAAGGCTTCAGGTTCA	127	416	CT	2	16	CTCTCTCTCTCTCTCT
387	NELegrR_Vchr16	TCT	4168115	4168130	FORWARD	20	59.21	45	CCACCAGAGGCTTTTGTTTT	REVERSE	20	59.99	50	ACGAGAAGGCTTCAGGTTCA	127	416	TCT	3	12	TCTTCTTCTTCT
388	NELegrR_Vchr16	AAC	4180763	4180772	FORWARD	21	59.53	52.38	CGCACACTCAACTATGACAGC	REVERSE	20	60.15	45	GCCCCCGAAGTGATTATTTT	160	410	AAC	3	12	AACAACAACAAC
389	NELegrR_Vchr16	TAA	4185630	4185644	FORWARD	20	60.33	50	AAAGGACAAGGGGGTCTTTG	REVERSE	20	58.5	40	AGCAAACAAAGATGCTCCAA	150	415	TAA	3	15	TAATAATAATAATAA
390	NELegrR_Vchr16	TTGGG	4195636	4195645	FORWARD	20	60.73	50	GGATGGTCCTCCACATCAAA	REVERSE	20	60.56	50	TATAGCCTGAGCCCAATCCA	227	410	TTGGG	5	15	TTGGGTTGGGTTGGG
391	NELegrR_Vchr16	CT	4196011	4196028	FORWARD	20	60.21	45	AATCCATGCAAAAGCTCAGG	REVERSE	21	59.95	42.86	TTGCATCCAAGGGTATTCAAG	153	418	CT	2	18	CTCTCTCTCTCTCTCTCT
392	NELegrR_Vchr16	GAT	4206963	4206977	FORWARD	21	58.91	42.86	CAGATTGACAAGGCTCAAACA	REVERSE	20	60.25	45	CTTTGGCATGGAAACTGCTT	170	415	GAT	3	15	GATGATGATGATGAT
393	NELegrR_Vchr16	AT	4228853	4228866	FORWARD	22	60.09	40.91	TCTGATTAAAACCCAACCCAAC	REVERSE	20	60.25	45	TGGCCCATTAAGATCGGATA	235	414	AT	2	14	ATATATATATATAT
394	NELegrR_Vchr16	TC	4231785	4231796	FORWARD	20	60.39	50	GGCCTCCCTTCATTTCCTTA	REVERSE	20	58.99	50	ACCTCAAGGGTCATCAAAGG	195	412	TC	2	12	TCTCTCTCTCTC
395	NELegrR_Vchr16	TTA	4252314	4252323	FORWARD	20	61.2	50	GCGTCATTTTCGGGGAGTAT	REVERSE	22	62.61	40.91	CGAATCGAATTGCAAATTACCC	277	410	TTA	3	12	TTATTATTATTA
396	NELegrR_Vchr16	TTTG	4252314	4252323	FORWARD	20	61.2	50	GCGTCATTTTCGGGGAGTAT	REVERSE	22	62.61	40.91	CGAATCGAATTGCAAATTACCC	277	410	TTTG	4	12	TTTGTTTGTTTG
397	NELegrR_Vchr16	AG	4289028	4289039	FORWARD	22	60.02	40.91	TGTTACAAGCATTGGCTATTGG	REVERSE	21	59.48	42.86	CAAATAAAGCCCTCTCAAGCA	153	412	AG	2	12	AGAGAGAGAGAG
398	NELegrR_Vchr16	AAT	4297935	4297949	FORWARD	20	59.88	45	AAAAACGTCTGCGACGAGAT	REVERSE	19	59.57	57.89	GCTGCCGCTATGACTGTTC	155	415	AAT	3	15	AATAATAATAATAAT
399	NELegrR_Vchr16	TTA	4311610	4311624	FORWARD	20	59.03	45	GTCTTTCCCACCAAAAGCAT	REVERSE	20	59.82	50	GCAACCTCAGAATCCAAAGC	145	415	TTA	3	15	TTATTATTATTATTA
400	NELegrR_Vchr16	AT	4331424	4331435	FORWARD	21	59.44	47.62	CGGACAAAGTGAATGATAGGG	REVERSE	20	59.34	45	ACTTGAATGGATCCCAGGAA	176	412	AT	2	12	ATATATATATAT
401	NELegrR_Vchr16	GAG	4336686	4336700	FORWARD	19	60.23	57.89	CCCTCTCATCATCCCCATC	REVERSE	20	59.51	45	ATCAGATCCCTTGTGCGATT	149	415	GAG	3	15	GAGGAGGAGGAGGAG
402	NELegrR_Vchr16	TTTA	4337123	4337132	FORWARD	20	60.79	55	TACCCGGTTACCCCGTTATC	REVERSE	21	59.2	42.86	TGGTGGAAATACACACCCTTT	149	410	TTTA	4	12	TTTATTTATTTA
403	NELegrR_Vchr16	ATT	4345514	4345528	FORWARD	20	60.31	55	ACGTTCTCTCTGGCCACAAC	REVERSE	20	60.01	50	TTGTTGCCGCTATCTCACTG	131	415	ATT	3	15	ATTATTATTATTATT
404	NELegrR_Vchr16	AT	4364281	4364298	FORWARD	20	59.37	50	TCCAGTCCAATTGACACCAC	REVERSE	20	60.13	45	ATGAGGGAATGATGGGACAA	127	418	AT	2	18	ATATATATATATATATAT
405	NELegrR_Vchr16	ATTGG	4364281	4364298	FORWARD	22	58.7	40.91	CCATACATTGAATTGGACTGGT	REVERSE	20	60.04	55	AGGGGGTATATTGGCTGGTC	144	418	ATTGG	5	15	ATTGGATTGGATTGG
406	NELegrR_Vchr16	ACT	4382325	4382339	FORWARD	22	59.75	40.91	TGCTGTATTGAACCCTCAAAGA	REVERSE	20	60.41	45	TGGCCTTATTCATGGGAAGA	153	415	ACT	3	15	ACTACTACTACTACT
407	NELegrR_Vchr16	TCA	4392496	4392510	FORWARD	22	58.85	50	CCCATACTTAAGGGATGAGGTC	REVERSE	20	58.04	45	TAGTTGGGATAAGGCATGGA	178	415	TCA	3	15	TCATCATCATCATCA
408	NELegrR_Vchr16	CATA	4392496	4392510	FORWARD	22	58.85	50	CCCATACTTAAGGGATGAGGTC	REVERSE	20	60.12	50	GGGATAAGGCATGGATGATG	173	415	CATA	4	12	CATACATACATA
409	NELegrR_Vchr16	AT	4441649	4441674	FORWARD	20	56.58	40	TTATGCGATCTTTGCAACTC	REVERSE	22	56.14	40.91	CATTTTACGAGTGTGTGTGTGT	160	426	AT	2	14	ATATATATATATAT
410	NELegrR_Vchr16	AC	4441649	4441674	FORWARD	20	56.6	40	TCAATCCTTGGCTCTTCTTT	REVERSE	22	55.59	40.91	CGTTACAAGTTAATGGTTCTCC	193	426	AC	2	12	ACACACACACAC
411	NELegrR_Vchr16	ATTAT	4441649	4441674	FORWARD	20	56.6	40	TCAATCCTTGGCTCTTCTTT	REVERSE	22	55.59	40.91	CGTTACAAGTTAATGGTTCTCC	193	426	ATTAT	5	15	ATTATATTATATTAT
412	NELegrR_Vchr16	AG	4449448	4449459	FORWARD	20	59.86	55	TCTGGTGTTGACGAGGACAG	REVERSE	20	60.53	50	GGCTAATTTTCCGCCTCCTA	150	412	AG	2	12	AGAGAGAGAGAG
413	NELegrR_Vchr16	TTA	4474817	4474831	FORWARD	20	59.74	50	CTTGGTCCCCATCCTAATGA	REVERSE	20	58.07	40	CGCAATGCACATGTATGTTT	191	415	TTA	3	15	TTATTATTATTATTA
414	NELegrR_Vchr16	GA	4488743	4488760	FORWARD	21	59.74	47.62	TTGAGACACGATGGTTCAGTG	REVERSE	20	58.62	45	TTGGGTTTTGTCTCCCTCTT	155	418	GA	2	18	GAGAGAGAGAGAGAGAGA
415	NELegrR_Vchr16	AG	4488743	4488760	FORWARD	21	59.61	42.86	TGGAGATTTCCTTCTCCATCA	REVERSE	21	59.94	57.14	TTGTCTCCCTCTCTCCCTCTC	149	418	AG	2	12	AGAGAGAGAGAG
416	NELegrR_Vchr16	GA	4488901	4488912	FORWARD	22	59.48	40.91	TTGGGAAGGTTTATCAAAGAGG	REVERSE	20	59.62	50	TAACCGATGGAGGAGAAGGA	156	412	GA	2	18	GAGAGAGAGAGAGAGAGA
417	NELegrR_Vchr16	AG	4488901	4488912	FORWARD	20	59.62	50	TCCTTCTCCTCCATCGGTTA	REVERSE	20	59.09	50	GCCATTGGAGAACACTGATG	133	412	AG	2	12	AGAGAGAGAGAG
418	NELegrR_Vchr16	TCT	4488901	4488912	FORWARD	20	59.9	50	GAGGGAGACAAAACCCATCA	REVERSE	21	59.97	47.62	TTTGCGGATGTGACTATAGGG	138	412	TCT	3	12	TCTTCTTCTTCT
419	NELegrR_Vchr16	GA	4489314	4489420	FORWARD	20	60.03	40	TTTTGCTTGCTTTCGTGTTG	REVERSE	20	60.36	55	GGCTGATCTGAACCCAGCTA	181	507	GA	2	14	GAGAGAGAGAGAGA
420	NELegrR_Vchr16	GA	4489314	4489420	FORWARD	20	60.19	45	GCGGTGATGGAAAGAGAAAA	REVERSE	20	59.94	40	GGTTTGATTTTGCAGGCATT	150	507	GA	2	16	GAGAGAGAGAGAGAGA
421	NELegrR_Vchr16	CT	4509906	4510020	FORWARD	20	60.34	50	GAAGATGACCCTTTCGCTGA	REVERSE	20	59.53	50	GATTCCTTCCCTGCAATACG	151	515	CT	2	14	CTCTCTCTCTCTCT
422	NELegrR_Vchr16	GAA	4509906	4510020	FORWARD	20	60.19	50	GGAAAAGCCTCCGAAAGAAC	REVERSE	19	59.97	52.63	ACCTGCTTCATCGCTTCCT	157	515	GAA	3	12	GAAGAAGAAGAA
423	NELegrR_Vchr16	AGA	4509906	4510020	FORWARD	20	60.19	50	GGAAAAGCCTCCGAAAGAAC	REVERSE	19	59.97	52.63	ACCTGCTTCATCGCTTCCT	157	515	AGA	3	15	AGAAGAAGAAGAAGA
424	NELegrR_Vchr16	AATAA	4568488	4568519	FORWARD	19	57.18	42.11	TGCCATGTGCTGTTGTTTA	REVERSE	22	55.33	40.91	CAATGGAATCATATCTCCTCTC	226	432	AATAA	5	15	AATAAAATAAAATAA
425	NELegrR_Vchr16	AT	4577389	4577400	FORWARD	20	59.28	55	TCTCTCCCTCGGTTACAAGG	REVERSE	21	58.78	47.62	GCACTTTCTCTGATGGAAACC	198	412	AT	2	18	ATATATATATATATATAT
426	NELegrR_Vchr16	TC	4583966	4583981	FORWARD	20	59.83	60	CTGACCGACTGGGAGAAGTC	REVERSE	20	59.08	50	TTCAGGCCTGCCTTAGAGTT	149	416	TC	2	16	TCTCTCTCTCTCTCTC
427	NELegrR_Vchr16	TAA	4583966	4583981	FORWARD	22	59.2	40.91	CCTTGATTGATGTTGCTGATCT	REVERSE	20	59.83	60	GACTTCTCCCAGTCGGTCAG	133	416	TAA	3	12	TAATAATAATAA
428	NELegrR_Vchr16	TC	4599359	4599386	FORWARD	20	59.5	45	GCACAAATCATGGTGAGGAA	REVERSE	22	57.52	50	TCAAGAGGGAGAGAGAGAGAGA	187	428	TC	2	30	TCTCTCTCTCTCTCTCTCTCTCTCTCTCTC
429	NELegrR_Vchr16	ATA	4602161	4602175	FORWARD	20	60.12	45	AGGGGGAATTCCAATGAAAG	REVERSE	20	59.84	50	TTCTCCCCTTGCAGAACTGT	182	415	ATA	3	15	ATAATAATAATAATA
430	NELegrR_Vchr16	TA	4647542	4647555	FORWARD	20	60.28	50	CCCTAGCATTTGGGGAGATT	REVERSE	20	59.44	40	TTGGCAGAATTCGTTAGCAA	225	414	TA	2	14	TATATATATATATA
431	NELegrR_Vchr16	AAT	4659016	4659030	FORWARD	20	58.77	45	AGAATCCACATTGACCCACA	REVERSE	20	59.82	50	CTCGGATCGCACACTATCAA	146	415	AAT	3	15	AATAATAATAATAAT
432	NELegrR_Vchr16	TTTC	4713728	4713739	FORWARD	22	59.98	40.91	AAGGTTTCAAACTCCTCCATCA	REVERSE	22	59.08	45.45	TCCAGAAGTCTAAGGCTCATCA	215	412	TTTC	4	12	TTTCTTTCTTTC
433	NELegrR_Vchr16	GAA	4793078	4793099	FORWARD	20	59.67	50	GAAGAGGGCCAGTTGATTTG	REVERSE	20	59.97	50	GTCATTGCCACCAACCTCTT	105	422	GAA	3	12	GAAGAAGAAGAA
434	NELegrR_Vchr16	AGG	4793078	4793099	FORWARD	20	59.67	50	GAAGAGGGCCAGTTGATTTG	REVERSE	20	59.97	50	GTCATTGCCACCAACCTCTT	105	422	AGG	3	12	AGGAGGAGGAGG
435	NELegrR_Vchr16	AG	4825353	4825379	FORWARD	21	59.29	42.86	TCCTGCAAATGTGAGATACGA	REVERSE	20	60.32	45	CGCCATGAAAGAAAGGAGAA	156	427	AG	2	12	AGAGAGAGAGAG
436	NELegrR_Vchr16	AAGA	4868883	4868902	FORWARD	22	58.07	40.91	AACATTCCATCTCCATTACAGC	REVERSE	19	60.02	52.63	AGGGAGGGGAAGCTTGATT	140	420	AAGA	4	20	AAGAAAGAAAGAAAGAAAGA
437	NELegrR_Vchr16	TC	4890894	4890915	FORWARD	20	60.71	60	GCCGACACCACCAGAAGTAG	REVERSE	20	60.85	45	AAATAGTGCGCCTGGGTTTT	186	422	TC	2	22	TCTCTCTCTCTCTCTCTCTCTC
438	NELegrR_Vchr16	TC	4891088	4891107	FORWARD	20	60.1	45	CCAGGCGCACTATTTTCATT	REVERSE	20	60.03	50	GTGCCTGTTGAGTTTGCTGA	169	420	TC	2	20	TCTCTCTCTCTCTCTCTCTC
439	NELegrR_Vchr16	CACCC	4892285	4892309	FORWARD	22	58.74	40.91	AAGGAAAAAGTGGTCTCACACA	REVERSE	20	60.53	50	CTGGAAAACACACCCAAAGC	170	425	CACCC	5	25	CACCCCACCCCACCCCACCCCACCC
440	NELegrR_Vchr16	CACCC	4892441	4892450	FORWARD	22	58.74	40.91	AAGGAAAAAGTGGTCTCACACA	REVERSE	20	60.53	50	CTGGAAAACACACCCAAAGC	170	410	CACCC	5	25	CACCCCACCCCACCCCACCCCACCC
441	NELegrR_Vchr16	TC	4893069	4893098	FORWARD	20	60.95	55	GGCCAACACCACCAGAAGTA	REVERSE	20	61	60	GGCCCTAGCTGGAGAGAGAA	174	430	TC	2	30	TCTCTCTCTCTCTCTCTCTCTCTCTCTCTC
442	NELegrR_Vchr16	TC	4893271	4893296	FORWARD	20	59.6	50	CATTCTGCGAACTCAAGCAC	REVERSE	20	59.57	45	TTTGTCGGTTTCTGGGAGTT	143	426	TC	2	26	TCTCTCTCTCTCTCTCTCTCTCTCTC
443	NELegrR_Vchr16	TA	4918862	4918873	FORWARD	20	59.84	45	CCAGCGAACAACAGATTGAA	REVERSE	20	59.78	45	AAGATTTGGGCATCCATACG	182	412	TA	2	12	TATATATATATA
444	NELegrR_Vchr16	ATAA	4940255	4940316	FORWARD	21	57.47	42.86	ACCAATTCAAGGTATGTCGTG	REVERSE	22	59.34	40.91	GATTCAGTGGGATTTAGGCAAT	145	462	ATAA	4	20	ATAAATAAATAAATAAATAA
445	NELegrR_Vchr16	GA	4944194	4944213	FORWARD	20	59.51	45	AACCCAATCCATTGACAACC	REVERSE	20	59.17	45	GCACGGTGAGGAAATTCTTT	183	420	GA	2	20	GAGAGAGAGAGAGAGAGAGA
446	NELegrR_Vchr16	TA	4954598	4954611	FORWARD	20	59.92	45	CAGCAAATGGATAGCCCAAT	REVERSE	20	60.21	50	GTGGGATCCACTTTGGTTTG	195	414	TA	2	14	TATATATATATATA
447	NELegrR_Vchr16	TAAT	5009432	5009441	FORWARD	21	60.01	42.86	CGCAATCTCTTTTGCAGTTTC	REVERSE	19	60.61	47.37	CGCCACCATCTTCAATCAA	154	410	TAAT	4	12	TAATTAATTAAT
448	NELegrR_Vchr16	AT	5025182	5025193	FORWARD	20	59.09	45	CCAGTTTTCGTAAGCCCATT	REVERSE	20	58.53	50	GGCTCAAGTATTGCACTTCG	139	412	AT	2	22	ATATATATATATATATATATAT
449	NELegrR_Vchr16	CT	5030922	5030937	FORWARD	20	59.17	45	AATTTCTTGCCCACTCAAGG	REVERSE	22	59.37	40.91	GCTTGAGATTAGATGCAAACCA	194	416	CT	2	16	CTCTCTCTCTCTCTCT
450	NELegrR_Vchr16	CT	5042323	5042332	FORWARD	21	59.84	42.86	TCCTCGTCTCAAACCAAAAGA	REVERSE	20	60.07	55	ACAGAGACGGAGGATGGATG	156	410	CT	2	18	CTCTCTCTCTCTCTCTCT
451	NELegrR_Vchr16	CAA	5055404	5055418	FORWARD	20	60.4	50	CGAAGTCAACGCTTCATCCT	REVERSE	20	59.44	55	GGGTCTAACCCTCGGAAGTT	159	415	CAA	3	15	CAACAACAACAACAA
452	NELegrR_Vchr16	AGAA	5089631	5089650	FORWARD	20	60.1	50	AAAGGAGCCCTGCTACCAAT	REVERSE	20	60.3	50	CCCTTCAACCCCTTCTTCAT	155	420	AGAA	4	20	AGAAAGAAAGAAAGAAAGAA
453	NELegrR_Vchr16	TC	5091897	5091918	FORWARD	20	60.88	50	TGACATGCCAACAAGTCAGC	REVERSE	20	59.42	45	GCTTCAAGCGGATCTCAAAT	151	422	TC	2	36	TCTCTCTCTCTCTCTCTCTCTCTCTCTCTCTCTCTC
454	NELegrR_Vchr16	TC	5110111	5110124	FORWARD	19	60.91	52.63	AAAGCACATGGGTCCTTGG	REVERSE	20	60.01	50	TTGCTCATATGCGCTACGTC	184	414	TC	2	14	TCTCTCTCTCTCTC
455	NELegrR_Vchr16	GAT	5111441	5111458	FORWARD	20	60.6	45	GGTTGTTGGTGCCCAAATTA	REVERSE	21	60.28	52.38	CAGTTCCACTTCTGTGGAGGA	152	418	GAT	3	18	GATGATGATGATGATGAT
456	NELegrR_Vchr16	AT	5116463	5116474	FORWARD	22	60.26	40.91	TGACCACTTTGATTAACCACCA	REVERSE	22	59	40.91	TTGACAGTTAATCGAACCAACC	229	412	AT	2	12	ATATATATATAT
457	NELegrR_Vchr16	GGGTT	5129488	5129497	FORWARD	20	60.55	50	TTTATCCCTGGACCCTTGGT	REVERSE	20	62.53	60	GTGTCCAGGCTCGGACCTTA	153	410	GGGTT	5	15	GGGTTGGGTTGGGTT
458	NELegrR_Vchr16	TC	5179037	5179050	FORWARD	21	60.55	52.38	TGGTGAGGTGTAGGAGTTCCA	REVERSE	20	60.15	50	TCCCAACCGATACCTATCCA	216	414	TC	2	22	TCTCTCTCTCTCTCTCTCTCTC
459	NELegrR_Vchr16	ATTT	5179037	5179050	FORWARD	21	60.55	52.38	TGGTGAGGTGTAGGAGTTCCA	REVERSE	22	60.6	59.09	GGGGGAGAGAGAGAGAGAGAGA	164	414	ATTT	4	12	ATTTATTTATTT
460	NELegrR_Vchr16	CT	5287101	5287112	FORWARD	20	60.18	45	CAATGGCTTCTTCTCCCAAA	REVERSE	20	60.01	50	AAACCCTTGGTGTGCAACTC	160	412	CT	2	12	CTCTCTCTCTCT
461	NELegrR_Vchr16	CT	5293629	5293642	FORWARD	20	59.75	50	TTCATATTCCCCGACCTCAC	REVERSE	20	59.51	45	GAGAAAGGGGAAGGGAAAAA	144	414	CT	2	14	CTCTCTCTCTCTCT
462	NELegrR_Vchr16	CA	5294110	5294121	FORWARD	20	60.6	55	GTCGAGTCGAGCTTCGTTGT	REVERSE	20	60.13	50	TCTAAGCATCATGCGCAGTC	148	412	CA	2	12	CACACACACACA
463	NELegrR_Vchr16	GAA	5303356	5303370	FORWARD	20	59.95	60	AGAGGAAGGCTCTCCCACTC	REVERSE	20	59.14	50	CCCTCAATTCGAACTCACCT	145	415	GAA	3	15	GAAGAAGAAGAAGAA
464	NELegrR_Vchr16	AGAGA	5303356	5303370	FORWARD	20	59.95	60	AGAGGAAGGCTCTCCCACTC	REVERSE	20	59.14	50	CCCTCAATTCGAACTCACCT	145	415	AGAGA	5	15	AGAGAAGAGAAGAGA
465	NELegrR_Vchr16	TTC	5305741	5305811	FORWARD	20	59.79	45	CCCATTCGAACCCAAAAGTA	REVERSE	20	59.89	50	GATGGAAGGGGACAATGCTA	186	471	TTC	3	15	TTCTTCTTCTTCTTC
466	NELegrR_Vchr16	TTC	5305741	5305811	FORWARD	20	59.79	45	CCCATTCGAACCCAAAAGTA	REVERSE	20	59.89	50	GATGGAAGGGGACAATGCTA	186	471	TTC	3	18	TTCTTCTTCTTCTTCTTC
467	NELegrR_Vchr16	TTC	5305741	5305811	FORWARD	20	59.79	45	CCCATTCGAACCCAAAAGTA	REVERSE	20	59.89	50	GATGGAAGGGGACAATGCTA	186	471	TTC	3	24	TTCTTCTTCTTCTTCTTCTTCTTC
468	NELegrR_Vchr16	CT	5314872	5314901	FORWARD	20	60.79	50	GATCGCAACTTGCAAAGGTC	REVERSE	20	59.48	50	TCCTCCATCCTTGACCCTAA	143	430	CT	2	14	CTCTCTCTCTCTCT
469	NELegrR_Vchr16	CT	5314872	5314901	FORWARD	20	60.79	50	GATCGCAACTTGCAAAGGTC	REVERSE	20	59.48	50	TCCTCCATCCTTGACCCTAA	143	430	CT	2	14	CTCTCTCTCTCTCT
470	NELegrR_Vchr16	TTC	5363208	5363222	FORWARD	20	60.07	55	GATTCCAGGTAGGCAGGACA	REVERSE	20	59.86	50	CCTGTGGTTATGCTTGCTGA	176	415	TTC	3	15	TTCTTCTTCTTCTTC
471	NELegrR_Vchr16	CT	5387459	5387470	FORWARD	20	60.64	50	CGCACAAGCCCTATTTTGAC	REVERSE	20	60.48	55	CCAACAAGGAACCCTCCTCT	155	412	CT	2	12	CTCTCTCTCTCT
472	NELegrR_Vchr16	AAAG	5437425	5437454	FORWARD	20	59.63	50	GATCGCCCAGATTCAATAGC	REVERSE	21	59.26	42.86	TCATGCCTCCAATCTTTCTTC	150	430	AAAG	4	12	AAAGAAAGAAAG
473	NELegrR_Vchr16	AGAAG	5437425	5437454	FORWARD	20	59.63	50	GATCGCCCAGATTCAATAGC	REVERSE	21	59.26	42.86	TCATGCCTCCAATCTTTCTTC	150	430	AGAAG	5	30	AGAAGAGAAGAGAAGAGAAGAGAAGAGAAG
474	NELegrR_Vchr16	TC	5509632	5509643	FORWARD	20	60.39	40	TGGCAGCAATAGTTGCAAAA	REVERSE	20	59.5	45	GCGCTGATTAAAGCCAAACT	195	412	TC	2	16	TCTCTCTCTCTCTCTC
475	NELegrR_Vchr16	AG	5520111	5520138	FORWARD	20	59.89	50	GCCCTTTATCAGACCATCCA	REVERSE	20	59.8	45	GCCATCCACAACTTCCATTT	156	428	AG	2	28	AGAGAGAGAGAGAGAGAGAGAGAGAGAG
476	NELegrR_Vchr16	TC	5537405	5537424	FORWARD	21	59.2	42.86	AGTGTCATTGTTGTTGCCAGA	REVERSE	20	59.08	55	GGTGAGCTCTTGCTTTAGGG	118	420	TC	2	48	TCTCTCTCTCTCTCTCTCTCTCTCTCTCTCTCTCTCTCTCTCTCTCTC
477	NELegrR_Vchr16	TC	5542655	5542694	FORWARD	21	59.2	42.86	AGTGTCATTGTTGTTGCCAGA	REVERSE	20	59.08	55	GGTGAGCTCTTGCTTTAGGG	118	440	TC	2	48	TCTCTCTCTCTCTCTCTCTCTCTCTCTCTCTCTCTCTCTCTCTCTCTC
478	NELegrR_Vchr16	AT	5545638	5545653	FORWARD	20	59.03	45	GGTTGAGCCCTTGTTTTGAT	REVERSE	20	59.7	40	GGCAAAATTTGAAAGCCTTG	159	416	AT	2	16	ATATATATATATATAT
479	NELegrR_Vchr16	AT	5550923	5550938	FORWARD	20	61.49	50	CCCCAACCAAACAGAAAACC	REVERSE	20	59.7	40	GGCAAAATTTGAAAGCCTTG	197	416	AT	2	16	ATATATATATATATAT
480	NELegrR_Vchr16	TCT	5558104	5558145	FORWARD	20	59.85	45	AGTATGCCGCCTTTCTCAAA	REVERSE	20	59.86	50	GCTCCTTTGCTGTTTTGACC	177	442	TCT	3	42	TCTTCTTCTTCTTCTTCTTCTTCTTCTTCTTCTTCTTCTTCT
481	NELegrR_Vchr16	CATA	5563990	5564009	FORWARD	20	59.61	40	AGCTGCATGCATTGCTTAAA	REVERSE	20	59.53	50	CCTAAGATCACCGGAAATGC	150	420	CATA	4	20	CATACATACATACATACATA
482	NELegrR_Vchr16	TA	5566372	5566383	FORWARD	20	59.01	55	GTGCACCACGATACTGTTCC	REVERSE	20	59.33	45	GCAAACGTTGCAAGTCAATC	185	412	TA	2	28	TATATATATATATATATATATATATATA
483	NELegrR_Vchr16	TTA	5590411	5590492	FORWARD	21	59.98	52.38	TGGGGGAGGTCTCTTAGTGTT	REVERSE	21	59.2	52.38	GAACCTGTCCGTACTTCTCCA	188	482	TTA	3	21	TTATTATTATTATTATTATTA
484	NELegrR_Vchr16	AAG	5608390	5608404	FORWARD	20	60.6	55	GGCTGAGCCCCTATTTCTGT	REVERSE	22	60.14	45.45	CCCTCAAAGACTTCAAAACCTG	153	415	AAG	3	15	AAGAAGAAGAAGAAG
485	NELegrR_Vchr16	TC	5624362	5624377	FORWARD	21	59.67	47.62	GGAGAGGAAGGATGCCTTAAA	REVERSE	20	59.8	55	CCTCTGAACCTCCTTCATGC	126	416	TC	2	16	TCTCTCTCTCTCTCTC
486	NELegrR_Vchr16	AT	5624984	5624998	FORWARD	20	61.43	50	GGGCCCGAAATTTAGCCTAT	REVERSE	20	59.92	50	CTGGCCCGACTCAATATGAT	222	415	AT	2	18	ATATATATATATATATAT
487	NELegrR_Vchr16	TAT	5624984	5624998	FORWARD	20	60.91	50	CCCTCATAAAAAGCCCGAAG	REVERSE	20	59.92	50	CTGGCCCGACTCAATATGAT	257	415	TAT	3	15	TATTATTATTATTAT
488	NELegrR_Vchr16	AAG	5635972	5635992	FORWARD	22	58.67	40.91	TTTTCCCCTCTGTAAGAAAACC	REVERSE	20	59.99	55	TACAAGTGGGTTGGCTAGGG	156	421	AAG	3	21	AAGAAGAAGAAGAAGAAGAAG
489	NELegrR_Vchr16	AGA	5635972	5635992	FORWARD	22	58.67	40.91	TTTTCCCCTCTGTAAGAAAACC	REVERSE	20	59.99	55	TACAAGTGGGTTGGCTAGGG	156	421	AGA	3	12	AGAAGAAGAAGA
490	NELegrR_Vchr16	AGAAG	5635972	5635992	FORWARD	22	58.67	40.91	TTTTCCCCTCTGTAAGAAAACC	REVERSE	20	59.99	55	TACAAGTGGGTTGGCTAGGG	156	421	AGAAG	5	15	AGAAGAGAAGAGAAG
491	NELegrR_Vchr16	GA	5662591	5662608	FORWARD	20	59.65	45	TGGCATCAAGAGAAATGTGG	REVERSE	21	59.87	47.62	CAGCCAGGAGGAACTTTTCTT	159	418	GA	2	18	GAGAGAGAGAGAGAGAGA
492	NELegrR_Vchr16	GA	5662746	5662756	FORWARD	20	58.59	50	CATTCATGGAGAGTGGGAGA	REVERSE	21	59.71	42.86	CACCAGGGGCATAATTGTAAA	150	411	GA	2	18	GAGAGAGAGAGAGAGAGA
493	NELegrR_Vchr16	TA	5664766	5664777	FORWARD	20	60.58	50	GGATTTGGCTGCATCTCATC	REVERSE	22	58.76	40.91	CCATTGAAGTAGAAAGCCATTG	299	412	TA	2	12	TATATATATATA
494	NELegrR_Vchr16	CT	5789956	5789967	FORWARD	20	60.14	50	TGTGAGCCATGCTCTCTTTG	REVERSE	20	59.18	45	AAATTTTAGGAGGGGGTTGG	143	412	CT	2	14	CTCTCTCTCTCTCT
495	NELegrR_Vchr16	AG	5835705	5835726	FORWARD	20	59.1	55	CTTCTCTCTCCACCCCATGT	REVERSE	20	59.99	50	CCACGGCTTGGTGATAAACT	149	422	AG	2	22	AGAGAGAGAGAGAGAGAGAGAG
496	NELegrR_Vchr16	AG	5844155	5844170	FORWARD	20	60.3	55	GTTCCAAGTCCCCCTCCTAA	REVERSE	20	60.97	55	GGCTCCATCACTCCCTTTTC	147	416	AG	2	16	AGAGAGAGAGAGAGAG
497	NELegrR_Vchr16	TA	5844479	5844492	FORWARD	20	59.55	55	CCCAAGGGAGACTATTGTGC	REVERSE	20	59.93	45	ATCATGCCTCATGTTGGACA	154	414	TA	2	14	TATATATATATATA
498	NELegrR_Vchr16	TTTTTC	5871071	5871080	FORWARD	20	60.65	50	GTTTGCAGCAGGGAACAATC	REVERSE	20	60.34	45	TCGTGGCATGGTTATGAATG	146	410	TTTTTC	6	18	TTTTTCTTTTTCTTTTTC
499	NELegrR_Vchr16	AAAT	5880227	5880246	FORWARD	22	59.36	40.91	GGCATAAATCAAGGAAACCCTA	REVERSE	21	61.03	42.86	CGGTTTTCGTGCTTATTGTGA	191	420	AAAT	4	20	AAATAAATAAATAAATAAAT
500	NELegrR_Vchr16	TCTT	5897691	5897701	FORWARD	20	60.04	50	TTTGGAAGACAGGGGATGAG	REVERSE	20	60.19	60	GGGAGGAAACCTGAGAGAGG	138	411	TCTT	4	12	TCTTTCTTTCTT
501	NELegrR_Vchr16	TC	5913628	5913645	FORWARD	22	60.11	45.45	TGAGTTCTTCCCTCATTCAGGT	REVERSE	20	59.23	50	TGGTGACTCTTGACCTTCCA	154	418	TC	2	18	TCTCTCTCTCTCTCTCTC
502	NELegrR_Vchr16	AT	5923682	5923697	FORWARD	20	59.7	45	GTTGGTTTTCTGTGCGATGA	REVERSE	20	59.54	55	GGGATGCTTAGGAAGGGTCT	131	416	AT	2	16	ATATATATATATATAT
503	NELegrR_Vchr16	TCT	5966565	5966582	FORWARD	20	61.22	55	CAAGCGGTGGTGAACCTAGA	REVERSE	20	60.3	50	CAACAGCGGTGATGAAACAG	146	418	TCT	3	30	TCTTCTTCTTCTTCTTCTTCTTCTTCTTCT
504	NELegrR_Vchr16	TTC	5966565	5966582	FORWARD	20	61.22	55	CAAGCGGTGGTGAACCTAGA	REVERSE	20	60.3	50	CAACAGCGGTGATGAAACAG	146	418	TTC	3	12	TTCTTCTTCTTC
505	NELegrR_Vchr16	TTC	5966730	5966840	FORWARD	22	59.98	59.09	GCCTCCCTCTCCTACTCTCTTC	REVERSE	20	60.3	50	CAACAGCGGTGATGAAACAG	110	511	TTC	3	12	TTCTTCTTCTTC
506	NELegrR_Vchr16	CTT	5966730	5966840	FORWARD	22	60.55	45.45	TGCAGCAGCAATAGATCTGAAC	REVERSE	20	59.97	60	AGCGGTAGGAGGGAGAAGAG	146	511	CTT	3	33	CTTCTTCTTCTTCTTCTTCTTCTTCTTCTTCTT
507	NELegrR_Vchr16	TAG	5966730	5966840	FORWARD	20	60.72	60	TCCTCTTCTCCCTCCTACCG	REVERSE	20	60.42	40	TCCAAAAGGGTCGATTGAAA	180	511	TAG	3	48	TAGTAGTAGTAGTAGTAGTAGTAGTAGTAGTAGTAGTAGTAGTAGTAG
508	NELegrR_Vchr16	AAG	5966730	5966840	FORWARD	20	60.72	60	TCCTCTTCTCCCTCCTACCG	REVERSE	20	60.42	40	TCCAAAAGGGTCGATTGAAA	180	511	AAG	3	24	AAGAAGAAGAAGAAGAAGAAGAAG
509	NELegrR_Vchr16	TC	6007797	6007808	FORWARD	20	59.83	55	TCGGCCTGACATCTCCTACT	REVERSE	20	59.7	45	AGAGTTGCAATCAGCCCAAT	150	412	TC	2	12	TCTCTCTCTCTC
510	NELegrR_Vchr16	AG	6009777	6009794	FORWARD	20	59.93	50	GCACAATGTCTTCCCCATCT	REVERSE	20	60.33	50	CAAGGAGAAATGGGCTCTCA	151	418	AG	2	18	AGAGAGAGAGAGAGAGAG
511	NELegrR_Vchr16	GA	6027572	6027593	FORWARD	20	60.29	55	CACAGCCACCATGCAGATAG	REVERSE	20	59.84	50	TGAGGAATGCTAAGCCCACT	127	422	GA	2	22	GAGAGAGAGAGAGAGAGAGAGA
512	NELegrR_Vchr16	AG	6059230	6059247	FORWARD	20	59.99	55	GCGTTGAGAGAGGAACAAGG	REVERSE	19	60.4	57.89	AGTTGTGCCTCTGCCTTCC	156	418	AG	2	18	AGAGAGAGAGAGAGAGAG
513	NELegrR_Vchr16	TCT	6101530	6101559	FORWARD	20	59.89	50	GGGGCATTCTAGTCCATTCA	REVERSE	21	60.1	47.62	TCCTTCCACCAAGAGAAAGGT	164	430	TCT	3	30	TCTTCTTCTTCTTCTTCTTCTTCTTCTTCT
514	NELegrR_Vchr16	AT	6103739	6103762	FORWARD	20	59.8	45	GGCCCAAGTTGTATTTGGAA	REVERSE	20	59.87	50	TGCTTTGAAGGTGTGACAGG	214	424	AT	2	22	ATATATATATATATATATATAT
515	NELegrR_Vchr16	TATG	6103739	6103762	FORWARD	20	59.8	45	GGCCCAAGTTGTATTTGGAA	REVERSE	20	59.87	50	TGCTTTGAAGGTGTGACAGG	214	424	TATG	4	44	TATGTATGTATGTATGTATGTATGTATGTATGTATGTATGTATG
516	NELegrR_Vchr16	AGA	6118301	6118324	FORWARD	20	59.99	55	GCTCCCGAAAAGTGTCTGAG	REVERSE	20	60.56	45	ACCCATTCCGCAACCTTTAT	133	424	AGA	3	24	AGAAGAAGAAGAAGAAGAAGAAGA
517	NELegrR_Vchr16	TC	6167670	6167681	FORWARD	20	59.04	50	CAGGAAGGTTGGGTGAAGTT	REVERSE	20	60.04	55	CCTCTCCTCCCTTTGGTTTC	137	412	TC	2	12	TCTCTCTCTCTC
518	NELegrR_Vchr16	TC	6173850	6173861	FORWARD	20	59.92	40	GAAGGTTGGGCAAAATTTCA	REVERSE	20	60.32	55	CGGACCTGGTATTTCCCTCT	149	412	TC	2	12	TCTCTCTCTCTC
519	NELegrR_Vchr16	TTG	6215082	6215102	FORWARD	20	59.67	50	GGATTTTCGTTCGAGTGGAG	REVERSE	20	59.91	50	TAGCCGAGGAGGATCAAAGA	158	421	TTG	3	21	TTGTTGTTGTTGTTGTTGTTG
520	NELegrR_Vchr16	AATG	6249848	6249857	FORWARD	20	61.32	50	CGCAAGCCCAAACAAGTCTA	REVERSE	21	59.36	42.86	GCTCCAAAAACCCCTATTTGT	158	410	AATG	4	12	AATGAATGAATG
521	NELegrR_Vchr16	CT	6254543	6254564	FORWARD	20	59.67	55	CACCCCTTCCTTCCTCTTCT	REVERSE	20	59.48	45	GGTTTAGTTTTCGGGGCTTT	143	422	CT	2	22	CTCTCTCTCTCTCTCTCTCTCT
522	NELegrR_Vchr16	AG	6255504	6255515	FORWARD	20	60.15	50	AGTGAACTCACCGGAAAACG	REVERSE	20	60.29	55	ACCCAAGTAGCAGCATCGAC	145	412	AG	2	12	AGAGAGAGAGAG
523	NELegrR_Vchr16	AAT	6288094	6288111	FORWARD	20	58.65	40	TCCGAATAAGAGCAAAGCAA	REVERSE	20	59.55	50	TGCTCCCTCTGAGACAACAA	170	418	AAT	3	18	AATAATAATAATAATAAT
524	NELegrR_Vchr16	TC	6346900	6346915	FORWARD	20	59.84	55	CTCCAGCCTTCACCTATTGC	REVERSE	20	60.51	50	CCACCGCTGAAGAAGAAGAA	166	416	TC	2	16	TCTCTCTCTCTCTCTC
525	NELegrR_Vchr16	TTC	6346900	6346915	FORWARD	20	60.43	55	CACTAGCGGTAGCCTGCAAT	REVERSE	20	60.16	50	CAACTCTCGCGCAAGTCATA	132	416	TTC	3	33	TTCTTCTTCTTCTTCTTCTTCTTCTTCTTCTTC
526	NELegrR_Vchr16	TCCTC	6346900	6346915	FORWARD	20	60.43	55	ACTAGCGGTAGCCTGCAATG	REVERSE	20	59.79	55	ACAGGAGAGGAGGACGATGA	185	416	TCCTC	5	15	TCCTCTCCTCTCCTC
527	NELegrR_Vchr16	AT	6361453	6361470	FORWARD	20	60.04	45	AGGATCAAGCCCGAAAATCT	REVERSE	20	59.59	50	GGAATCATGAGGTGGTGGAT	164	418	AT	2	18	ATATATATATATATATAT
528	NELegrR_Vchr16	GA	6372688	6372699	FORWARD	20	57.12	40	AGCATCCTATTCATGCCATT	REVERSE	22	55.32	40.91	GACCAATTTTGACTCCTATCAC	243	412	GA	2	12	GAGAGAGAGAGA
529	NELegrR_Vchr16	TCT	6384672	6384692	FORWARD	18	59.91	50	GCGGCAAAAGATGCAGAT	REVERSE	22	59.84	45.45	TCAGATCTGGGATCTAGCACAA	162	421	TCT	3	21	TCTTCTTCTTCTTCTTCTTCT
530	NELegrR_Vchr16	AT	6386525	6386536	FORWARD	20	59.45	55	GGAGGCCGGTATACTTGTTG	REVERSE	20	59.81	50	CATGGGACAACCAGCCTAAT	141	412	AT	2	36	ATATATATATATATATATATATATATATATATATAT
531	NELegrR_Vchr16	AT	6388487	6388500	FORWARD	20	59.68	50	TCTTCGAACACGACATCACC	REVERSE	20	60.5	60	ACTTCCCACCCCTCACTCTC	139	414	AT	2	16	ATATATATATATATAT
532	NELegrR_Vchr16	TTTTC	6404843	6404852	FORWARD	20	58.88	45	CCCTCCCAAATGGTTTCTAA	REVERSE	20	59.66	40	CGATGCAAAACCTTGATTGA	190	410	TTTTC	5	20	TTTTCTTTTCTTTTCTTTTC
533	NELegrR_Vchr16	TC	6411594	6411605	FORWARD	20	59.95	40	AAAGGAGGTTTTCGGCAAAT	REVERSE	21	59.73	42.86	TGCTCAAAAACTTCCACCCTA	153	412	TC	2	12	TCTCTCTCTCTC
534	NELegrR_Vchr16	TA	6415245	6415256	FORWARD	21	60	52.38	TGATCAGCACCCAGTCTCTCT	REVERSE	20	60.04	50	TAACGCAGCTAGGCCAGTTT	163	412	TA	2	12	TATATATATATA
535	NELegrR_Vchr16	TA	6415543	6415554	FORWARD	19	59.96	52.63	GCGCATAGGTTCTTCACGA	REVERSE	21	59.98	52.38	CCAGTGTCTGAGGACATGGAT	148	412	TA	2	12	TATATATATATA
536	NELegrR_Vchr16	GA	6459413	6459424	FORWARD	20	61.39	55	CTCGCCTCCCCTTGTTGTAT	REVERSE	20	59.67	45	AGAAAGCCCAAGGTTGATGA	171	412	GA	2	16	GAGAGAGAGAGAGAGA
537	NELegrR_Vchr16	GA	6459413	6459424	FORWARD	20	61.39	55	CTCGCCTCCCCTTGTTGTAT	REVERSE	20	59.67	45	AGAAAGCCCAAGGTTGATGA	171	412	GA	2	12	GAGAGAGAGAGA
538	NELegrR_Vchr16	GAGG	6459413	6459424	FORWARD	20	61.39	55	CTCGCCTCCCCTTGTTGTAT	REVERSE	20	59.67	45	AGAAAGCCCAAGGTTGATGA	171	412	GAGG	4	16	GAGGGAGGGAGGGAGG
539	NELegrR_Vchr16	GA	6467543	6467556	FORWARD	22	59.45	40.91	CTTGAGAATTGGAGAATGCAGA	REVERSE	20	60.29	55	AGCCCTATCCTCCACCATTC	150	414	GA	2	14	GAGAGAGAGAGAGA
540	NELegrR_Vchr16	AAT	6486886	6486900	FORWARD	20	60.08	50	GCATCCGACAATGAAGGAGT	REVERSE	20	60.79	45	TGGGGCATGTGTTGATGTTA	227	415	AAT	3	33	AATAATAATAATAATAATAATAATAATAATAAT
541	NELegrR_Vchr16	AAT	6486886	6486900	FORWARD	20	60.08	50	GCATCCGACAATGAAGGAGT	REVERSE	20	60.79	45	TGGGGCATGTGTTGATGTTA	227	415	AAT	3	33	AATAATAATAATAATAATAATAATAATAATAAT
542	NELegrR_Vchr16	TTC	6495157	6495171	FORWARD	20	60.03	50	TTCCTCCCTCCATAGCCTTT	REVERSE	20	60.5	50	CAAAGGACAGTTGCCAATCC	147	415	TTC	3	15	TTCTTCTTCTTCTTC
543	NELegrR_Vchr16	GA	6513077	6513094	FORWARD	20	59.3	40	TGGAGCAGCCAAATTTGTTA	REVERSE	20	59.69	55	CCTTCTTCTCCATGCGTACC	160	418	GA	2	18	GAGAGAGAGAGAGAGAGA
544	NELegrR_Vchr16	TA	6548009	6548020	FORWARD	22	59.96	45.45	CACAAGGATCGATCAGATGGTA	REVERSE	20	60.35	55	CCCCACCTTCTACGGAACTT	254	412	TA	2	12	TATATATATATA
545	NELegrR_Vchr16	CTAT	6548009	6548020	FORWARD	22	59.96	45.45	CACAAGGATCGATCAGATGGTA	REVERSE	20	60.35	55	CCCCACCTTCTACGGAACTT	254	412	CTAT	4	12	CTATCTATCTAT
546	NELegrR_Vchr16	GA	6548695	6548718	FORWARD	20	60.21	45	GCTCCCGCACTTTCAAATTA	REVERSE	20	60.2	50	GGGATTTCTGAACTGCCTGA	230	424	GA	2	24	GAGAGAGAGAGAGAGAGAGAGAGA
547	NELegrR_Vchr16	TA	6550802	6550813	FORWARD	20	59.48	50	AACTTTGCCCTGACTGAAGC	REVERSE	22	59.09	40.91	AAGCTTAAAAGATCGGCATAGC	157	412	TA	2	12	TATATATATATA
548	NELegrR_Vchr16	AT	6563331	6563348	FORWARD	20	60.33	50	ACTCACATGGATCCCAGGAA	REVERSE	20	60.19	50	CGGGGATGAACTCTCTTTGA	166	418	AT	2	18	ATATATATATATATATAT
549	NELegrR_Vchr16	CT	6608794	6608809	FORWARD	20	59.29	50	GATTTGGCTTCTCGTCCAGT	REVERSE	22	59.48	45.45	GGAACCAAATGAGACCAGACTT	147	416	CT	2	16	CTCTCTCTCTCTCTCT
550	NELegrR_Vchr16	AT	6637442	6637455	FORWARD	20	59.89	50	CTCACATGGATCTCGGGAAT	REVERSE	20	60.35	55	CGGGGATGCACTCTCTCTAA	161	414	AT	2	14	ATATATATATATAT
551	NELegrR_Vchr16	GA	6681316	6681333	FORWARD	19	62.63	52.63	ATCCTTGGTGGCACGGAAT	REVERSE	20	61.32	50	TCCAAAAGGGGTTGCTAAGG	196	418	GA	2	18	GAGAGAGAGAGAGAGAGA
552	NELegrR_Vchr16	ATAC	6694833	6694860	FORWARD	20	59.8	40	CATTGCCAAAACCTTCCAAT	REVERSE	22	60.02	40.91	GTTGAACCAAATTGAGTCGTGA	193	428	ATAC	4	16	ATACATACATACATAC
553	NELegrR_Vchr16	ATAG	6694833	6694860	FORWARD	20	59.8	40	CATTGCCAAAACCTTCCAAT	REVERSE	22	60.02	40.91	GTTGAACCAAATTGAGTCGTGA	193	428	ATAG	4	28	ATAGATAGATAGATAGATAGATAGATAG
554	NELegrR_Vchr16	GA	6695351	6695429	FORWARD	20	59.8	60	AACAGAGGGAGGGAGAGAGG	REVERSE	20	59.67	50	GCTTATGGCGAGTGATTTCC	118	479	GA	2	18	GAGAGAGAGAGAGAGAGA
555	NELegrR_Vchr16	AGAC	6695351	6695429	FORWARD	20	60.49	45	TTTCGAGCTCCGACTTTTTG	REVERSE	20	59.8	60	CCTCTCTCCCTCCCTCTGTT	122	479	AGAC	4	20	AGACAGACAGACAGACAGAC
556	NELegrR_Vchr16	GA	6695578	6695611	FORWARD	21	58.72	57.14	AGAGAGGGAGAGAGGGAGAGA	REVERSE	20	59.67	50	GCTTATGGCGAGTGATTTCC	105	434	GA	2	18	GAGAGAGAGAGAGAGAGA
557	NELegrR_Vchr16	GA	6695578	6695611	FORWARD	20	60.1	45	TCGCCATAAGCACAATACCA	REVERSE	20	58.32	50	AGGCCTTCCTTTAAGTGGTG	153	434	GA	2	34	GAGAGAGAGAGAGAGAGAGAGAGAGAGAGAGAGA
558	NELegrR_Vchr16	AAG	6695887	6695922	FORWARD	20	57.35	50	ACCACCGTCATACTTTGGTC	REVERSE	20	59.26	55	TCTACCGGTCTGTCTGTCCA	251	436	AAG	3	36	AAGAAGAAGAAGAAGAAGAAGAAGAAGAAGAAGAAG
559	NELegrR_Vchr16	ATA	6697078	6697092	FORWARD	20	60.63	55	GAAAGTGGGGGCTCAAGTCT	REVERSE	20	59.67	45	TGGAAATGTGAAGGGAGCTT	186	415	ATA	3	15	ATAATAATAATAATA
560	NELegrR_Vchr16	ATTTT	6745315	6745324	FORWARD	20	59.69	45	CACAAACTCTGGCCATTGAA	REVERSE	20	59.35	40	CGTTTGTTTGAATTGCTTGC	266	410	ATTTT	5	15	ATTTTATTTTATTTT
561	NELegrR_Vchr16	TC	6803728	6803753	FORWARD	20	58.35	45	AGGGTGTCCATTGACCTTTT	REVERSE	20	59.56	50	TCCCAAGTTTGCCCCTACTA	160	426	TC	2	26	TCTCTCTCTCTCTCTCTCTCTCTCTC
562	NELegrR_Vchr16	AG	6810675	6810700	FORWARD	19	60.28	47.37	ATCAACGGGGGCATCTAAA	REVERSE	20	59.38	50	ATCCTCCCCAAGGATAAAGC	165	426	AG	2	26	AGAGAGAGAGAGAGAGAGAGAGAGAG
563	NELegrR_Vchr16	AGAGAA	6810675	6810700	FORWARD	19	60.28	47.37	ATCAACGGGGGCATCTAAA	REVERSE	20	59.38	50	ATCCTCCCCAAGGATAAAGC	165	426	AGAGAA	6	24	AGAGAAAGAGAAAGAGAAAGAGAA
564	NELegrR_Vchr16	TA	6814685	6814698	FORWARD	20	59.8	55	CCTTAGAGGGGGTCAAAACC	REVERSE	20	59.55	45	AATGGGCCCAACATTTACAC	149	414	TA	2	14	TATATATATATATA
565	NELegrR_Vchr16	TTTTGC	6838662	6838679	FORWARD	20	58.67	45	GTCCATTGTAACGGGGTTTT	REVERSE	20	58.85	45	CTGCTCCAAAATGAGACCAA	166	418	TTTTGC	6	18	TTTTGCTTTTGCTTTTGC
566	NELegrR_Vchr16	TA	6840648	6840659	FORWARD	21	60	47.62	TGAGGCTGACTCGAGTTTGAT	REVERSE	20	60.5	50	GGGTGGACACAAATCCACAT	157	412	TA	2	12	TATATATATATA
567	NELegrR_Vchr16	TTAT	6840648	6840659	FORWARD	21	60	47.62	TGAGGCTGACTCGAGTTTGAT	REVERSE	20	60.5	50	GGGTGGACACAAATCCACAT	157	412	TTAT	4	16	TTATTTATTTATTTAT
568	NELegrR_Vchr16	TTTC	6846469	6846488	FORWARD	20	60.2	50	CAAATGGGGCCTATTGTACG	REVERSE	20	60.78	50	CACTCGCCAACCCACATATT	169	420	TTTC	4	20	TTTCTTTCTTTCTTTCTTTC
569	NELegrR_Vchr16	GT	6863089	6863102	FORWARD	20	59.14	50	CACAGATTTGTCCTGCAACC	REVERSE	20	57.7	40	TCCTTGATTATTGGCGAAAC	124	414	GT	2	14	GTGTGTGTGTGTGT
570	NELegrR_Vchr16	GA	6874653	6874668	FORWARD	20	60.36	50	TCCCAGTTGGGTCTGATGTT	REVERSE	20	59.71	40	TGGTTTTTCGTTGCTGATTG	164	416	GA	2	16	GAGAGAGAGAGAGAGA
571	NELegrR_Vchr16	CT	6886110	6886123	FORWARD	20	60.37	50	TCCCACTCTTTCAGCTTTGG	REVERSE	20	60.54	60	TGACCGAGAGGGAGAGTGAG	106	414	CT	2	14	CTCTCTCTCTCTCT
572	NELegrR_Vchr16	AG	6886426	6886437	FORWARD	20	59.36	50	GAGAAATCGAGGGAGAACGA	REVERSE	20	60.12	45	TGCTCAACGACCATGTGATT	178	412	AG	2	12	AGAGAGAGAGAG
573	NELegrR_Vchr16	GA	6886426	6886437	FORWARD	20	57.94	40	TTCAAATCACATGGTCGTTG	REVERSE	20	56.46	40	TGTCCCTTAATGTTGGTTGA	137	412	GA	2	26	GAGAGAGAGAGAGAGAGAGAGAGAGA
574	NELegrR_Vchr16	AG	6886556	6886603	FORWARD	22	59.01	45.45	TGAGAGAGATTGAGGGAGAACA	REVERSE	20	60.12	45	TTGCTCAACGACCATGTGAT	118	448	AG	2	12	AGAGAGAGAGAG
575	NELegrR_Vchr16	GA	6886556	6886603	FORWARD	20	60.12	45	AATCACATGGTCGTTGAGCA	REVERSE	20	60.22	45	TGGCTATTGCCAACATGAGA	196	448	GA	2	26	GAGAGAGAGAGAGAGAGAGAGAGAGA
576	NELegrR_Vchr16	TAA	6907971	6907985	FORWARD	20	59.6	50	AAGTGATGTGGCGTGTTGAC	REVERSE	20	59.77	45	AAATCTGGGAATCGGTCCTT	129	415	TAA	3	15	TAATAATAATAATAA
577	NELegrR_Vchr16	TCT	6922228	6922248	FORWARD	20	59.89	50	TAATCAGGGGCATTCTGGTC	REVERSE	20	59.41	55	GGGGTGACCTATCTGTTTGC	165	421	TCT	3	21	TCTTCTTCTTCTTCTTCTTCT
578	NELegrR_Vchr16	TTC	6924411	6924425	FORWARD	22	56.4	40.91	CCTTGATTGTAGGACTGATTTG	REVERSE	20	58.03	50	AGGGCAGGCAAAGACTAGAT	186	415	TTC	3	12	TTCTTCTTCTTC
579	NELegrR_Vchr16	TC	6936335	6936354	FORWARD	20	60.04	50	TTGAGGGGACATTCTCAAGG	REVERSE	22	58.13	40.91	TGACCAATGAGTGAGGTAAACA	141	420	TC	2	20	TCTCTCTCTCTCTCTCTCTC
580	NELegrR_Vchr16	GA	6968886	6968897	FORWARD	20	60.71	50	CGGTGGGGTCAATCTCATTA	REVERSE	20	59.64	50	TATTGGGTAGGATCGGTTGG	146	412	GA	2	12	GAGAGAGAGAGA
581	NELegrR_Vchr16	TCT	6981734	6981754	FORWARD	20	60.1	45	AAATGGCGCAAGAGAGAAGA	REVERSE	20	59.97	45	CCAAAGCCAAAGGTGGTTTA	182	421	TCT	3	21	TCTTCTTCTTCTTCTTCTTCT
582	NELegrR_Vchr16	AT	6982240	6982261	FORWARD	20	58.01	45	TCGGATCTTGACCATCATCT	REVERSE	20	58.85	50	GGACAAGCACAAGACAAGGA	184	422	AT	2	22	ATATATATATATATATATATAT
583	NELegrR_Vchr16	GCCC	6982920	6982929	FORWARD	20	59.76	45	GATACAAAAGGGCCCAATGA	REVERSE	20	60.59	45	TGTTGGCACTTTGTTTGTGG	142	410	GCCC	4	12	GCCCGCCCGCCC
584	NELegrR_Vchr16	AAACT	6982920	6982929	FORWARD	20	59.76	45	GATACAAAAGGGCCCAATGA	REVERSE	20	60.59	45	TGTTGGCACTTTGTTTGTGG	142	410	AAACT	5	15	AAACTAAACTAAACT
585	NELegrR_Vchr16	AAG	7003250	7003267	FORWARD	20	59.67	45	TCAAGGAGCTTGAACCCAAT	REVERSE	20	59.84	55	GTTCAGGGAGTTCTGCAAGG	158	418	AAG	3	18	AAGAAGAAGAAGAAGAAG
586	NELegrR_Vchr16	AAG	7003250	7003267	FORWARD	20	59.01	50	TTGCAGAACTCCCTGAACTG	REVERSE	22	57.1	45.45	CACCCTTACACCAAGTATGTTG	168	418	AAG	3	12	AAGAAGAAGAAG
587	NELegrR_Vchr16	AG	7007714	7007727	FORWARD	20	59.92	50	AGTTGGCGGAGGGATAAGAT	REVERSE	20	60.1	60	CCCTCGCTCTCAGTCATCTC	178	414	AG	2	14	AGAGAGAGAGAGAG
588	NELegrR_Vchr16	GA	7012139	7012152	FORWARD	20	58.87	45	GCGAGAATCTGCAACCAATA	REVERSE	20	59.68	50	GGTGTGATCAAGAGGCACAA	200	414	GA	2	14	GAGAGAGAGAGAGA
589	NELegrR_Vchr16	AGA	7017345	7017365	FORWARD	20	59.96	55	TCCCTGGGTTACCAGAGTTG	REVERSE	21	59.57	47.62	GGATGAGGTCGAACCTTCTTT	204	421	AGA	3	21	AGAAGAAGAAGAAGAAGAAGA
590	NELegrR_Vchr16	TA	7022246	7022257	FORWARD	20	60.11	55	CAATGACCCGTCTGAGACCT	REVERSE	20	60.4	55	CCGGGTAAACTTGTCAGTGG	149	412	TA	2	12	TATATATATATA
591	NELegrR_Vchr16	AATAA	7024125	7024139	FORWARD	20	59.29	50	CCGTTCATCAGTCTGTTTGC	REVERSE	20	59.56	40	TGCATATGTGTTGTGCCAAA	198	415	AATAA	5	15	AATAAAATAAAATAA
592	NELegrR_Vchr16	TAT	7028584	7028598	FORWARD	20	60.12	50	TTCTGCCTGCCTGCTAGATT	REVERSE	20	59.46	45	ACGGTCATAGCACCGAAAAT	152	415	TAT	3	15	TATTATTATTATTAT
593	NELegrR_Vchr16	CTGC	7028584	7028598	FORWARD	20	60.28	60	CCGAGCTGGTCTCTCTTCAG	REVERSE	20	60.1	50	CTCATCCGTTGCGGATACTT	141	415	CTGC	4	12	CTGCCTGCCTGC
594	NELegrR_Vchr16	CT	7034896	7034947	FORWARD	20	59.94	50	GGCTTCTTTTTGGGGGTTAG	REVERSE	20	60.73	55	CGCCCCATATCGGTAGTGTA	184	452	CT	2	34	CTCTCTCTCTCTCTCTCTCTCTCTCTCTCTCTCT
595	NELegrR_Vchr16	TA	7034896	7034947	FORWARD	20	59.94	50	GGCTTCTTTTTGGGGGTTAG	REVERSE	20	60.73	55	CGCCCCATATCGGTAGTGTA	184	452	TA	2	18	TATATATATATATATATA
596	NELegrR_Vchr16	GA	7036013	7036030	FORWARD	22	59.74	40.91	TCAGATTGCCATCAGTATGCTT	REVERSE	20	59.64	50	CCCCCACCTAAAATTTCTCC	153	418	GA	2	18	GAGAGAGAGAGAGAGAGA
597	NELegrR_Vchr16	AAG	7049209	7049247	FORWARD	20	60.18	50	ATTCCCGGAGCTTCTCATCT	REVERSE	20	60.13	55	ATTAGACCGCACAGGACAGG	151	439	AAG	3	39	AAGAAGAAGAAGAAGAAGAAGAAGAAGAAGAAGAAGAAG
598	NELegrR_Vchr16	TC	7050767	7050778	FORWARD	20	59.93	50	TGATGGTTGCCTTACCCTTC	REVERSE	20	59.71	50	AAACCCATGTGGGTAACGAG	150	412	TC	2	12	TCTCTCTCTCTC
599	NELegrR_Vchr16	TC	7052940	7052953	FORWARD	20	59.28	50	ACCTCTTCGTCTTTCCATCG	REVERSE	20	60.38	45	GTCATGGTTTTGCCATCACA	155	414	TC	2	14	TCTCTCTCTCTCTC
600	NELegrR_Vchr16	TG	7059412	7059423	FORWARD	20	59.66	40	CCCCATTCAAATGCGTTAAT	REVERSE	20	60.84	45	TGATGCCTCCATTTTCAACC	172	412	TG	2	12	TGTGTGTGTGTG
601	NELegrR_Vchr16	AG	7060235	7060250	FORWARD	20	59.7	55	GCCAACCATCTAAGCTGACC	REVERSE	20	58.54	50	TGGTGTTGGTCACTCACGTA	183	416	AG	2	16	AGAGAGAGAGAGAGAG
602	NELegrR_Vchr16	TGT	7078798	7078812	FORWARD	20	60.35	50	GCAGAAGGGAATTCGCAGTA	REVERSE	22	59.1	40.91	GGGACCTTTAACCCAAATATGA	189	415	TGT	3	15	TGTTGTTGTTGTTGT
603	NELegrR_Vchr16	CA	7152984	7152995	FORWARD	20	59.56	55	GGCGAAGGTGTATGGAACTC	REVERSE	20	59.93	50	TTACCCCTTCGAACATCAGG	151	412	CA	2	12	CACACACACACA
604	NELegrR_Vchr16	AAG	7168922	7168942	FORWARD	20	60.08	45	CGGTGAACCCAAAAAGAGAA	REVERSE	20	59.43	55	TCTTCTAGTCTGGCCGAACC	171	421	AAG	3	21	AAGAAGAAGAAGAAGAAGAAG
605	NELegrR_Vchr16	AGA	7172902	7172919	FORWARD	20	58.26	50	CAAAGAGGGCAAGCTAGTCA	REVERSE	20	59.92	55	CTGTCGACTGAGCAAAGCAG	137	418	AGA	3	18	AGAAGAAGAAGAAGAAGA
606	NELegrR_Vchr16	AAC	7174492	7174509	FORWARD	20	60.09	55	TCCAAGTCTGGGTGAACCTC	REVERSE	20	59.55	60	CTCCTGAGGGAGCTGGTCTA	166	418	AAC	3	18	AACAACAACAACAACAAC
607	NELegrR_Vchr16	CT	7177131	7177146	FORWARD	20	59.86	45	TGGAAATGAAAGGAGGATGG	REVERSE	22	59.24	50	CAGAGGTATCTGTGTGCATGTG	150	416	CT	2	16	CTCTCTCTCTCTCTCT
608	NELegrR_Vchr16	CT	7245128	7245141	FORWARD	21	59.48	42.86	CAAATAAAGCCCTCTCAAGCA	REVERSE	22	57.8	40.91	GTGAAGGGAAAATGTTACAAGC	163	414	CT	2	14	CTCTCTCTCTCTCT
609	NELegrR_Vchr16	AT	7250031	7250042	FORWARD	20	60.37	55	CTCTCCACTCGCATGGATCT	REVERSE	20	59.77	55	GATCGGGAATGCACTCTCTC	152	412	AT	2	12	ATATATATATAT
610	NELegrR_Vchr16	CTT	7312103	7312123	FORWARD	20	59.55	60	GGTCGGCTAGGAGAGAGTGA	REVERSE	20	59.79	45	CAAAACCCAAGTTCCCGATA	153	421	CTT	3	21	CTTCTTCTTCTTCTTCTTCTT
611	NELegrR_Vchr16	TA	7325021	7325032	FORWARD	22	58.29	40.91	TCAACTAGCGGCAAGTAGTTTT	REVERSE	20	58.86	50	ATTGGTGGGAATGAGCTACC	181	412	TA	2	62	TATATATATATATATATATATATATATATATATATATATATATATATATATATATATATATA
612	NELegrR_Vchr16	AG	7372884	7372901	FORWARD	20	60.27	45	TTCACAGCCACATGAGCATT	REVERSE	20	60.22	55	GGTTGGTGGTGAATCAGGTC	253	418	AG	2	18	AGAGAGAGAGAGAGAGAG
613	NELegrR_Vchr16	AT	7383913	7383924	FORWARD	20	60.23	50	GATGCTGCACCCTTTGATCT	REVERSE	21	59.36	42.86	TTGCCTTAGATTTGCATAGCC	124	412	AT	2	12	ATATATATATAT
614	NELegrR_Vchr16	GA	7384551	7384613	FORWARD	20	58.84	40	TTGCAGTTTTGATGTCACGA	REVERSE	20	59.71	45	AAAGGGCTTGCATACCTTCA	170	463	GA	2	12	GAGAGAGAGAGA
615	NELegrR_Vchr16	GA	7384551	7384613	FORWARD	21	59.35	42.86	GCTTTGAGGACTAATGGCAAA	REVERSE	20	59.68	50	GTTTGCAGGAAAGGATCGTC	150	463	GA	2	14	GAGAGAGAGAGAGA
616	NELegrR_Vchr16	GAA	7386687	7386704	FORWARD	20	60.09	55	TACTAGAAGGGGTGCGGATG	REVERSE	20	59.42	55	CGACAGCAGTCCTCATCAAC	162	418	GAA	3	18	GAAGAAGAAGAAGAAGAA
617	NELegrR_Vchr16	AG	7387277	7387292	FORWARD	21	57.85	47.62	ACGTGACTGTTCTTCACCAAG	REVERSE	20	59.49	55	GAGCTGATAGGGGGAAGGAT	145	416	AG	2	16	AGAGAGAGAGAGAGAG
618	NELegrR_Vchr16	AAT	7401737	7401754	FORWARD	20	59.98	50	AACCTTCGCGACGAGATAGA	REVERSE	20	59.71	55	CCTCTCTTTAGGGGGTTGCT	171	418	AAT	3	18	AATAATAATAATAATAAT
619	NELegrR_Vchr16	TCTA	7430272	7430281	FORWARD	20	59.84	50	TCTCGTCGGACCTGAAAACT	REVERSE	21	59.61	47.62	TGCAACCACTGAGCTCTGATA	156	410	TCTA	4	12	TCTATCTATCTA
620	NELegrR_Vchr16	AG	7457051	7457064	FORWARD	21	59.68	42.86	TCCTTTTTCCTTCCCTTTCTG	REVERSE	22	57.86	40.91	CGGTGTACAGATGCTTAAATGA	185	414	AG	2	14	AGAGAGAGAGAGAG
621	NELegrR_Vchr16	GA	7471703	7471718	FORWARD	20	60.2	50	GGCCGTTGGATTGTATTCAC	REVERSE	20	60.46	55	ATGCGTTTCCTCCCTCCTAC	149	416	GA	2	16	GAGAGAGAGAGAGAGA
622	NELegrR_Vchr16	AG	7478476	7478501	FORWARD	20	57.35	40	TGCATAACCCAATTACACCA	REVERSE	20	59.14	50	GCTGTGGTTGGACAATTCTG	161	426	AG	2	26	AGAGAGAGAGAGAGAGAGAGAGAGAG
623	NELegrR_Vchr16	AT	7481132	7481142	FORWARD	22	59.78	40.91	TGGATTTGGTTACACACACACA	REVERSE	20	59.98	45	ACTTTGTGAATGCCCGAAAC	146	411	AT	2	16	ATATATATATATATAT
624	NELegrR_Vchr16	CTTT	7481132	7481142	FORWARD	20	59.98	45	GTTTCGGGCATTCACAAAGT	REVERSE	20	59.41	55	GGCTGGATATCCGTTACCTG	144	411	CTTT	4	12	CTTTCTTTCTTT
625	NELegrR_Vchr16	GA	7486355	7486368	FORWARD	20	59.48	50	CCGCTGCTGTTATCCTTCTT	REVERSE	20	60.05	40	CCGAAAAGAAAATCCAACGA	159	414	GA	2	14	GAGAGAGAGAGAGA
626	NELegrR_Vchr16	GAG	7488049	7488066	FORWARD	19	60.13	57.89	AGGAGGGAAGGAGGGAAGA	REVERSE	21	59.82	42.86	GGGTCAGTTTCATTGGTTTGA	237	418	GAG	3	15	GAGGAGGAGGAGGAG
627	NELegrR_Vchr16	TTC	7488049	7488066	FORWARD	20	58.94	45	GCGGCAGCAATAGAAATGTA	REVERSE	21	59.82	42.86	GGGTCAGTTTCATTGGTTTGA	153	418	TTC	3	18	TTCTTCTTCTTCTTCTTC
628	NELegrR_Vchr16	AAG	7515318	7515332	FORWARD	22	59.94	40.91	TCTTTGAATGGAACAGGGATCT	REVERSE	20	60.19	50	AAGGTTAATGCTCCCCAACC	128	415	AAG	3	15	AAGAAGAAGAAGAAG
629	NELegrR_Vchr16	AAAT	7520627	7520640	FORWARD	20	55.09	40	AGGAACCTATGGAAACCAAT	REVERSE	20	56.59	55	GGTGTGGGATAGGATGTACC	125	414	AAAT	4	12	AAATAAATAAAT
630	NELegrR_Vchr16	TC	7542346	7542361	FORWARD	21	60.04	42.86	TCGTTTGCGTCTGTCTTTCTT	REVERSE	20	60.2	40	TCGTCGTCGATCAAATCAAA	163	416	TC	2	16	TCTCTCTCTCTCTCTC
631	NELegrR_Vchr16	TA	7543305	7543318	FORWARD	20	61.15	55	ACACTCGGGTTGGGTTAAGG	REVERSE	20	60.69	50	TGGGCTTGAAGTTGGTCTGT	167	414	TA	2	14	TATATATATATATA
632	NELegrR_Vchr16	TA	7553546	7553557	FORWARD	22	58.03	40.91	TCCGAAAGAGTAGTATCCGAAA	REVERSE	20	56.87	40	TTGATGAGAATCACGGCTTA	164	412	TA	2	12	TATATATATATA
633	NELegrR_Vchr16	AT	7557330	7557341	FORWARD	20	59.94	40	CCGGCAAATGATTTCAAACT	REVERSE	21	59.74	52.38	CCCCTCAGATGCAAAGTGTAG	181	412	AT	2	12	ATATATATATAT
634	NELegrR_Vchr16	AT	7557330	7557341	FORWARD	20	59.94	40	CCGGCAAATGATTTCAAACT	REVERSE	21	59.74	52.38	CCCCTCAGATGCAAAGTGTAG	181	412	AT	2	20	ATATATATATATATATATAT
635	NELegrR_Vchr16	AT	7619569	7619580	FORWARD	20	60.16	50	GGTAATGATCGGGAATGCAC	REVERSE	20	59.65	45	CACATGGATCTCGCGAATTA	149	412	AT	2	12	ATATATATATAT
636	NELegrR_Vchr16	AG	7652085	7652098	FORWARD	20	60	55	GTCACGGGTGAGCAGGTAAT	REVERSE	21	60.16	42.86	CAAACGCCAGAAGTCATTGTT	163	414	AG	2	14	AGAGAGAGAGAGAG
637	NELegrR_Vchr16	AAGAA	7658993	7659002	FORWARD	20	60.24	45	CCCCTAGCACAAAGCAAAAA	REVERSE	20	60.28	55	GGGCCTAGGTTCCCTTGATA	188	410	AAGAA	5	15	AAGAAAAGAAAAGAA
638	NELegrR_Vchr16	CT	7681473	7681563	FORWARD	20	59.48	50	CAGCGGCAATAGTTCCTTCT	REVERSE	20	60.36	50	ACAACTTGCAGTGGTGACGA	153	491	CT	2	12	CTCTCTCTCTCT
639	NELegrR_Vchr16	CT	7681473	7681563	FORWARD	20	59.48	50	CAGCGGCAATAGTTCCTTCT	REVERSE	20	60.36	50	ACAACTTGCAGTGGTGACGA	153	491	CT	2	16	CTCTCTCTCTCTCTCT
640	NELegrR_Vchr16	CT	7681473	7681563	FORWARD	20	60.32	55	AGTTGTAGCAGTGGCGGTTC	REVERSE	20	60.25	50	AGAAGGAACTGCCGTCATTG	157	491	CT	2	12	CTCTCTCTCTCT
641	NELegrR_Vchr16	CT	7681473	7681563	FORWARD	20	60.32	55	AGTTGTAGCAGTGGCGGTTC	REVERSE	20	60.25	50	AGAAGGAACTGCCGTCATTG	157	491	CT	2	12	CTCTCTCTCTCT
642	NELegrR_Vchr16	TTTC	7705615	7705627	FORWARD	20	59	45	TGAAAATGCAGCAAGGACTC	REVERSE	20	58.17	40	TCAGGGTTTTGACTTTCCAA	145	413	TTTC	4	12	TTTCTTTCTTTC
643	NELegrR_Vchr16	AT	7707523	7707534	FORWARD	20	59.82	55	GGGGTTCCACACTTCCACTA	REVERSE	19	59.54	52.63	ACTCCCAAACTTGGCCCTA	263	412	AT	2	12	ATATATATATAT
644	NELegrR_Vchr16	TC	7719755	7719770	FORWARD	20	59.46	45	GATGTGATTCATTGCCTCCA	REVERSE	20	59.66	45	TGGTTTGGTTAATCCGGTTC	152	416	TC	2	16	TCTCTCTCTCTCTCTC
645	NELegrR_Vchr16	TC	7720660	7720673	FORWARD	20	59.31	45	AACACAATCGGTTTGGGACT	REVERSE	21	59.33	42.86	CACATTTTCTTGGCTCGAGAT	140	414	TC	2	14	TCTCTCTCTCTCTC
646	NELegrR_Vchr16	TTA	7739091	7739105	FORWARD	20	59.77	55	CTCTGTGGTTGCTCAGCTTG	REVERSE	20	59.98	50	AACCTTCGCGACGAGATAGA	149	415	TTA	3	15	TTATTATTATTATTA
647	NELegrR_Vchr16	TC	7747844	7747891	FORWARD	20	60.22	45	TGGCTATTGCCAACATGAGA	REVERSE	22	60.32	54.55	GAGACGACTGTGTGTGTGTGTG	167	448	TC	2	24	TCTCTCTCTCTCTCTCTCTCTCTC
648	NELegrR_Vchr16	AC	7747844	7747891	FORWARD	20	60.22	45	TGGCTATTGCCAACATGAGA	REVERSE	21	58.84	47.62	TCATTGAGCAGAGAGAGACGA	181	448	AC	2	14	ACACACACACACAC
649	NELegrR_Vchr16	AG	7765429	7765458	FORWARD	22	58.24	40.91	TTTCTTGGTACCTTGAAGGATG	REVERSE	21	58.14	47.62	GGGCTCTTTGTAGCTTTTGTC	189	430	AG	2	30	AGAGAGAGAGAGAGAGAGAGAGAGAGAGAG
650	NELegrR_Vchr16	GA	7820927	7820938	FORWARD	20	59.74	50	CTTCATAATCCTCCCCCACA	REVERSE	20	60.19	50	GGGAGGCAACCCATTAAGTT	192	412	GA	2	12	GAGAGAGAGAGA
651	NELegrR_Vchr16	GA	7868341	7868352	FORWARD	19	61.13	47.37	AACGTGGCCCAACCAATAA	REVERSE	20	60.07	45	TCTAAGCCCGGGTTCTTTTT	135	412	GA	2	22	GAGAGAGAGAGAGAGAGAGAGA
652	NELegrR_Vchr16	AT	7879370	7879389	FORWARD	20	60.2	50	GGTAACAATCGGGAATGCAC	REVERSE	20	60.33	40	ATGGATCCCGGGAATTAAAA	144	420	AT	2	20	ATATATATATATATATATAT
653	NELegrR_Vchr16	TC	7909754	7909765	FORWARD	20	59.5	45	CATGAGCCCGATGTTCATAA	REVERSE	21	58.91	47.62	CCTAATCCATCGACAACCCTA	195	412	TC	2	12	TCTCTCTCTCTC
654	NELegrR_Vchr16	AAT	7960311	7960328	FORWARD	22	58.96	40.91	TCTTCACTTCCTCTCCAAAACA	REVERSE	21	59.55	47.62	GACCAAGAGATTCACCATTGC	262	418	AAT	3	30	AATAATAATAATAATAATAATAATAATAAT
655	NELegrR_Vchr16	AAT	7960311	7960328	FORWARD	22	58.96	40.91	TCTTCACTTCCTCTCCAAAACA	REVERSE	21	59.55	47.62	GACCAAGAGATTCACCATTGC	262	418	AAT	3	15	AATAATAATAATAAT
656	NELegrR_Vchr16	AG	7972395	7972408	FORWARD	20	59.19	50	AAAGGAACTTCACCGTCGTC	REVERSE	20	60.98	50	AATAGAGGTGGCGGAGCAAT	177	414	AG	2	28	AGAGAGAGAGAGAGAGAGAGAGAGAGAG
657	NELegrR_Vchr16	TC	7975909	7975920	FORWARD	20	60.77	45	TACGAAAGCCTTTGCGACAT	REVERSE	20	59.53	50	GGATTTGAGTGGGCGAATAG	137	412	TC	2	12	TCTCTCTCTCTC
658	NELegrR_Vchr16	TATT	7982463	7982472	FORWARD	21	60.45	42.86	TGTGGATTCCTTAATGGCTGA	REVERSE	20	59.78	50	GACATAGGGGCCGTTTGATA	147	410	TATT	4	12	TATTTATTTATT
659	NELegrR_Vchr16	TTTA	8005765	8005774	FORWARD	22	60.03	40.91	TGTGCAAAGTCCCACTAAAATG	REVERSE	19	60.35	47.37	CCGATGTGGGTGTCAAAAA	150	410	TTTA	4	12	TTTATTTATTTA
660	NELegrR_Vchr16	CT	8007502	8007515	FORWARD	20	58.88	40	GAAATTGGCCTTTTGGTGAT	REVERSE	20	59.84	50	AACGACGAGGACCTGAGAAA	155	414	CT	2	14	CTCTCTCTCTCTCT
661	NELegrR_Vchr16	GA	8012737	8012760	FORWARD	20	59.19	50	AAAGGAACTTCACCGTCGTC	REVERSE	20	60.4	50	AGAGGTGGCAAAGCAATGAG	168	424	GA	2	24	GAGAGAGAGAGAGAGAGAGAGAGA
662	NELegrR_Vchr16	TC	8016525	8016536	FORWARD	20	60.77	45	TACGAAAGCCTTTGCGACAT	REVERSE	20	59.53	50	GGATTTGAGTGGGCGAATAG	138	412	TC	2	12	TCTCTCTCTCTC
663	NELegrR_Vchr16	ATA	8060867	8060887	FORWARD	20	58.7	45	TCACAACACCGAGCATTGTA	REVERSE	20	60.41	55	CTCGGGAGCATCTCTGTTGT	151	421	ATA	3	21	ATAATAATAATAATAATAATA
664	NELegrR_Vchr16	CT	8071959	8071970	FORWARD	20	60.84	45	GCATTTTCTTGCCCACCATA	REVERSE	20	60.64	40	CCAAATCATGCAAACAAGCA	155	412	CT	2	26	CTCTCTCTCTCTCTCTCTCTCTCTCT
665	NELegrR_Vchr16	GA	8078507	8078526	FORWARD	20	59.51	45	AACCCAATCCATTGACAACC	REVERSE	21	59.33	47.62	GAGCCTAAAACACGATGAGGA	190	420	GA	2	20	GAGAGAGAGAGAGAGAGAGA
666	NELegrR_Vchr16	ATA	8084892	8084906	FORWARD	20	59.72	50	CAAAGATCACGGCCACAGTA	REVERSE	19	60.24	57.89	CTCCCCTTGCAGACCTGTT	133	415	ATA	3	21	ATAATAATAATAATAATAATA
667	NELegrR_Vchr16	TC	8092600	8092611	FORWARD	20	59.78	40	AAAATGAAGCTTCCCCCAAT	REVERSE	21	58.42	42.86	CAAAAGAGGGAACAGGAGAAA	169	412	TC	2	22	TCTCTCTCTCTCTCTCTCTCTC
668	NELegrR_Vchr16	TCT	8108358	8108375	FORWARD	21	59.45	42.86	CAACACATTTCTTCCACCACA	REVERSE	20	59.83	50	TGTTGAGCTTCACTGGATGG	179	418	TCT	3	45	TCTTCTTCTTCTTCTTCTTCTTCTTCTTCTTCTTCTTCTTCTTCT
669	NELegrR_Vchr16	TTC	8108358	8108375	FORWARD	21	59.45	42.86	CAACACATTTCTTCCACCACA	REVERSE	20	59.83	50	TGTTGAGCTTCACTGGATGG	179	418	TTC	3	21	TTCTTCTTCTTCTTCTTCTTC
670	NELegrR_Vchr16	AGAA	8111178	8111190	FORWARD	20	60.54	50	ATCCCTGTCATGGGGATCTT	REVERSE	20	60.88	50	GCGAAAGCTATGAAGCATGG	160	413	AGAA	4	12	AGAAAGAAAGAA
671	NELegrR_Vchr16	CCT	8128374	8128388	FORWARD	20	59.55	55	GGTGACCATACCACAGCAGA	REVERSE	20	60.07	50	GAAGAATCCTGCCGGTGTAA	164	415	CCT	3	12	CCTCCTCCTCCT
672	NELegrR_Vchr16	TCT	8128374	8128388	FORWARD	20	59.55	55	GGTGACCATACCACAGCAGA	REVERSE	20	60.07	50	GAAGAATCCTGCCGGTGTAA	164	415	TCT	3	15	TCTTCTTCTTCTTCT
673	NELegrR_Vchr16	AAG	8128374	8128388	FORWARD	20	59.96	50	GCAGGATTCTTCAAGCGAAC	REVERSE	22	59.36	50	CTCTTTTCTCCTCCACTGAACC	149	415	AAG	3	12	AAGAAGAAGAAG
674	NELegrR_Vchr16	AG	8138385	8138400	FORWARD	20	60.36	55	GCTACCAGGCTCTCAATCCA	REVERSE	20	60.01	55	ACCACTACCACCACCACCAT	150	416	AG	2	16	AGAGAGAGAGAGAGAG
675	NELegrR_Vchr16	TGG	8138385	8138400	FORWARD	20	60.45	50	TCCATCTCCCTTGAACCGTA	REVERSE	19	59.51	52.63	CATGTTTAGAGGGGCACCA	149	416	TGG	3	12	TGGTGGTGGTGG
676	NELegrR_Vchr16	ATG	8158058	8158067	FORWARD	20	59.93	50	AAGCATGGTCAATCCAGACC	REVERSE	20	59.06	45	CCATTGAATGTCCACATGGT	172	410	ATG	3	12	ATGATGATGATG
677	NELegrR_Vchr16	ATCA	8168892	8168901	FORWARD	20	59.71	50	GCCTTCGGCTGTAAACAATC	REVERSE	20	59.66	50	CCGATCTGGGCTAATCTTTG	148	410	ATCA	4	12	ATCAATCAATCA
678	NELegrR_Vchr16	TA	8175147	8175160	FORWARD	20	57.86	50	ATTCGGATCACTCCCTATCC	REVERSE	20	56.49	40	GATCTGATCCGTTCCAATTT	217	414	TA	2	14	TATATATATATATA
679	NELegrR_Vchr16	AG	8178351	8178471	FORWARD	20	59.34	50	AGTGCGGGAGAAATGCTTAC	REVERSE	20	59.68	60	CTTCACCCTCACTCCACTCC	162	521	AG	2	14	AGAGAGAGAGAGAG
680	NELegrR_Vchr16	GA	8178351	8178471	FORWARD	20	59.34	50	AGTGCGGGAGAAATGCTTAC	REVERSE	20	59.68	60	CTTCACCCTCACTCCACTCC	162	521	GA	2	12	GAGAGAGAGAGA
681	NELegrR_Vchr16	AG	8178351	8178471	FORWARD	20	59.12	55	TCAGAACTCCAGTGCCAGAG	REVERSE	20	60.36	55	ACGCATCCCTTCTCTCTCCT	159	521	AG	2	12	AGAGAGAGAGAG
682	NELegrR_Vchr16	AG	8180117	8180130	FORWARD	20	59.19	45	TGCTTCAAGCCTTCAACAAG	REVERSE	21	57.85	42.86	TGACCTTAATTTGCCTACGTG	148	414	AG	2	14	AGAGAGAGAGAGAG
683	NELegrR_Vchr16	GA	8196805	8196816	FORWARD	20	59.91	45	GGTCCGATTTGGTTTCAAGA	REVERSE	21	59.92	47.62	GATCCTTGTGAAGGGATGACA	160	412	GA	2	12	GAGAGAGAGAGA
684	NELegrR_Vchr16	AG	8200997	8201014	FORWARD	20	57.86	40	AACCATTTGCATCCATCTGT	REVERSE	20	57.79	40	TTGGAAAACTGCCTTGATTC	176	418	AG	2	18	AGAGAGAGAGAGAGAGAG
685	NELegrR_Vchr16	GA	8202394	8202407	FORWARD	20	59.85	45	GCCTTGACATTGCTTGTTCA	REVERSE	20	58.89	55	AGGACCTTAGCTCCCAGTGA	159	414	GA	2	14	GAGAGAGAGAGAGA
686	NELegrR_Vchr16	GA	8203145	8203172	FORWARD	20	59.37	45	AACCATGCATCAGAGGGAAT	REVERSE	20	59.87	45	TTGCAGAACAAGCATTACCG	168	428	GA	2	28	GAGAGAGAGAGAGAGAGAGAGAGAGAGA
687	NELegrR_Vchr16	AG	8212079	8212094	FORWARD	20	59.46	45	ATTGCCCCAGTTGCACTATT	REVERSE	20	59.68	50	ACCTCCATTTGTTCCACCAC	150	416	AG	2	16	AGAGAGAGAGAGAGAG
688	NELegrR_Vchr16	GTA	8214720	8214758	FORWARD	20	59.31	45	GGGGCTGAACCCTTATTTTT	REVERSE	20	58.85	45	CAGCACATTTTCCTCTTCCA	115	439	GTA	3	24	GTAGTAGTAGTAGTAGTAGTAGTA
689	NELegrR_Vchr16	AGA	8214720	8214758	FORWARD	20	59.31	45	GGGGCTGAACCCTTATTTTT	REVERSE	20	58.85	45	CAGCACATTTTCCTCTTCCA	115	439	AGA	3	18	AGAAGAAGAAGAAGAAGA
690	NELegrR_Vchr16	CT	8224633	8224648	FORWARD	20	59.51	50	CTCCCTCCTTCTTTCCCAAT	REVERSE	22	59.95	45.45	AAGCTTTGAGGCTACCTTGTTG	151	416	CT	2	16	CTCTCTCTCTCTCTCT
691	NELegrR_Vchr16	AAAT	8225305	8225314	FORWARD	20	60.64	45	CCCCCACCATAAATGGTTTT	REVERSE	20	60.05	45	GAGGCAAAAAGGGTCAATCA	225	410	AAAT	4	12	AAATAAATAAAT
692	NELegrR_Vchr16	GAT	8233114	8233128	FORWARD	20	58.82	40	CAATGGGTTGATTTGATTGC	REVERSE	22	59.29	45.45	GCTAGAGCTCTCAAAAGGGAAA	166	415	GAT	3	15	GATGATGATGATGAT
693	NELegrR_Vchr16	GA	8242403	8242414	FORWARD	20	59.82	55	ATCTCAAGTGTGGGGACACC	REVERSE	20	59.19	50	GAACAACCACACGTGAAAGC	201	412	GA	2	22	GAGAGAGAGAGAGAGAGAGAGA
694	NELegrR_Vchr16	AG	8242403	8242414	FORWARD	20	56.82	45	CACTACAGCCATCCCTTTTT	REVERSE	18	55.02	50	CCAAGCCATCAATACTGC	142	412	AG	2	14	AGAGAGAGAGAGAG
695	NELegrR_Vchr16	AG	8242583	8242596	FORWARD	20	59.19	50	GCTTTCACGTGTGGTTGTTC	REVERSE	20	58.62	40	TTGTTGAATGCATGACTGGA	112	414	AG	2	14	AGAGAGAGAGAGAG
696	NELegrR_Vchr16	GAT	8245575	8245589	FORWARD	20	58.85	45	CCGTCATTTGGATGTATTGC	REVERSE	22	58.35	40.91	GGTCTAATTTGTGGATTGGTTG	167	415	GAT	3	15	GATGATGATGATGAT
697	NELegrR_Vchr16	AT	8250547	8250562	FORWARD	20	59.64	40	TGGGTTTGATTTCCCAAAAC	REVERSE	20	60.24	50	CGAAATGGATGCCTGCTACT	149	416	AT	2	16	ATATATATATATATAT
698	NELegrR_Vchr16	AG	8257124	8257139	FORWARD	20	60.22	45	ATGGCCACATAAGGTGCATT	REVERSE	20	59	40	TGTCTTGTTTGTTGGGGAAA	178	416	AG	2	16	AGAGAGAGAGAGAGAG
699	NELegrR_Vchr16	TAA	8259965	8259991	FORWARD	20	60.39	50	GCTCCAGGGGGAAGAATAAA	REVERSE	21	59	47.62	CTGTCATCCAGTGGGAGATTT	251	427	TAA	3	18	TAATAATAATAATAATAA
700	NELegrR_Vchr16	AAT	8259965	8259991	FORWARD	20	60.39	50	GCTCCAGGGGGAAGAATAAA	REVERSE	21	59	47.62	CTGTCATCCAGTGGGAGATTT	251	427	AAT	3	18	AATAATAATAATAATAAT
701	NELegrR_Vchr16	AAG	8259965	8259991	FORWARD	20	60.39	50	GCTCCAGGGGGAAGAATAAA	REVERSE	21	59	47.62	CTGTCATCCAGTGGGAGATTT	251	427	AAG	3	27	AAGAAGAAGAAGAAGAAGAAGAAGAAG
702	NELegrR_Vchr16	AATAAG	8259965	8259991	FORWARD	20	60.39	50	GCTCCAGGGGGAAGAATAAA	REVERSE	21	59	47.62	CTGTCATCCAGTGGGAGATTT	251	427	AATAAG	6	36	AATAAGAATAAGAATAAGAATAAGAATAAGAATAAG
703	NELegrR_Vchr16	TG	8275526	8275537	FORWARD	20	59.96	45	TCCAGCCAAGAAGCTGATTT	REVERSE	20	59.33	40	TGATTGATCCAATGCCAAAC	137	412	TG	2	12	TGTGTGTGTGTG
704	NELegrR_Vchr16	TC	8299992	8300011	FORWARD	20	60.05	45	TGCTCCATTTCACCCTTTTC	REVERSE	21	59.74	47.62	GCATAAGATGCACTCACACCA	143	420	TC	2	20	TCTCTCTCTCTCTCTCTCTC
705	NELegrR_Vchr16	TTTTA	8299992	8300011	FORWARD	20	60.05	45	TGCTCCATTTCACCCTTTTC	REVERSE	21	59.74	47.62	GCATAAGATGCACTCACACCA	143	420	TTTTA	5	15	TTTTATTTTATTTTA
706	NELegrR_Vchr16	TTTTTA	8302081	8302090	FORWARD	22	59.7	40.91	TCAGATCTTCACATGCCATTCT	REVERSE	20	60.75	40	TGAATTGCATTCAGCAATCG	135	410	TTTTTA	6	18	TTTTTATTTTTATTTTTA
707	NELegrR_Vchr16	CTT	8306779	8306793	FORWARD	20	59.65	45	CTGAATCACAAACCCCCAAT	REVERSE	20	59.95	60	GAGGAAGGCTCTCCCACTCT	155	415	CTT	3	15	CTTCTTCTTCTTCTT
708	NELegrR_Vchr16	AAAT	8317921	8317930	FORWARD	20	60.32	45	CGCCTTCTCCAATCAAGAAA	REVERSE	20	60.42	50	CGCAGATTGTCTGTGCATTC	176	410	AAAT	4	16	AAATAAATAAATAAAT
709	NELegrR_Vchr16	ATTA	8317921	8317930	FORWARD	20	60.32	45	CGCCTTCTCCAATCAAGAAA	REVERSE	20	60.42	50	CGCAGATTGTCTGTGCATTC	176	410	ATTA	4	12	ATTAATTAATTA
710	NELegrR_Vchr16	TTTTCT	8330085	8330094	FORWARD	20	60.39	50	CCACACTACCATGCCATTGA	REVERSE	20	59.56	50	GATGAAGGGATATGGGGTGA	207	410	TTTTCT	6	18	TTTTCTTTTTCTTTTTCT
711	NELegrR_Vchr16	CT	8332853	8332864	FORWARD	20	59.69	55	ACATCCCCGTCGTGTATAGG	REVERSE	20	60.11	45	TCGATTGTTTGGTGCCAGTA	143	412	CT	2	12	CTCTCTCTCTCT
712	NELegrR_Vchr16	AGAAAA	8353836	8353845	FORWARD	20	60.36	55	TCTGCCTCAAGCCTATGACC	REVERSE	22	60.1	40.91	GCATTTTATGCTCCATCTCACA	214	410	AGAAAA	6	18	AGAAAAAGAAAAAGAAAA
713	NELegrR_Vchr16	TCC	8457013	8457023	FORWARD	20	59.15	50	GGGAGAATTCCATCACCATC	REVERSE	22	57.4	40.91	AGGAAGAAGATTCAATGAGTGG	135	411	TCC	3	12	TCCTCCTCCTCC
714	NELegrR_Vchr16	CTT	8465342	8465356	FORWARD	21	59.59	52.38	TCTGGCTGAACACTCTTCTCC	REVERSE	20	60.14	50	GAAGGCAGCAGCAAGAAAAC	150	415	CTT	3	15	CTTCTTCTTCTTCTT
715	NELegrR_Vchr16	ATG	8469877	8469891	FORWARD	20	60.25	45	TCACGCATCGTGCATATCTT	REVERSE	21	59.3	47.62	CCCAGATGACAGAATCAGCTT	225	415	ATG	3	15	ATGATGATGATGATG
716	NELegrR_Vchr16	AG	8475702	8475735	FORWARD	20	59.89	50	TGATTAAGGGGACTGGCATC	REVERSE	20	60.36	50	TGGTCTGGCATCAGAGATGA	156	434	AG	2	34	AGAGAGAGAGAGAGAGAGAGAGAGAGAGAGAGAG
717	NELegrR_Vchr16	TA	8509347	8509362	FORWARD	22	59.87	40.91	TGACTGATTGGGTACATTTTGC	REVERSE	20	59.2	50	AAATGCAAGCTCCACCTACC	132	416	TA	2	16	TATATATATATATATA
718	NELegrR_Vchr16	ATAA	8511866	8511876	FORWARD	20	55.75	40	CAACTTTCGGGTTAAATGTG	REVERSE	20	57.37	45	TACATGTGCCCACAACATCT	122	411	ATAA	4	12	ATAAATAAATAA
719	NELegrR_Vchr16	TC	8526452	8526473	FORWARD	20	60.6	50	TCGTCCACTTGCAACAGCTA	REVERSE	20	60.49	50	CCAACCTCCTGAATTCGTTG	148	422	TC	2	22	TCTCTCTCTCTCTCTCTCTCTC
720	NELegrR_Vchr16	AG	8530917	8530934	FORWARD	20	59.25	40	TTGCCTCATTCTTTTGGACA	REVERSE	20	60.35	55	GGAGTTGTTTCCCACCCTCT	150	418	AG	2	18	AGAGAGAGAGAGAGAGAG
721	NELegrR_Vchr16	AAAG	8533030	8533047	FORWARD	20	60.68	55	TAGCTTGCAAGGCCAGTAGC	REVERSE	20	59.9	50	TTGGAAGGGATGAGTTGTCC	140	418	AAAG	4	12	AAAGAAAGAAAG
722	NELegrR_Vchr16	AG	8533480	8533501	FORWARD	20	60.21	50	GGCTCCCAGCACTTTATTCA	REVERSE	20	59.1	45	AACGTGTGGTTACGAACGAA	153	422	AG	2	22	AGAGAGAGAGAGAGAGAGAGAG
723	NELegrR_Vchr16	TAC	8554902	8554919	FORWARD	20	59.64	50	ATCCATTCCCCACACTCAAC	REVERSE	20	59.39	50	GGCTTCATTCATGCTCCTCT	180	418	TAC	3	18	TACTACTACTACTACTAC
724	NELegrR_Vchr16	AT	8586940	8586955	FORWARD	20	59.9	55	ACTAGGGTTGGGGGATATGG	REVERSE	20	60.08	45	CTGCCAAAATGCACATCATC	127	416	AT	2	16	ATATATATATATATAT
725	NELegrR_Vchr16	TATG	8586940	8586955	FORWARD	20	60.1	55	GTGTAGCCCCTGGAAGCATA	REVERSE	20	59.9	55	AGCTAGGCGTCTAACCCACA	168	416	TATG	4	12	TATGTATGTATG
726	NELegrR_Vchr16	GT	8608107	8608140	FORWARD	20	60.4	45	TGTCACGCCTCTGCATTTTA	REVERSE	20	59.25	45	CGTATTGGACCAAACATGGA	198	434	GT	2	34	GTGTGTGTGTGTGTGTGTGTGTGTGTGTGTGTGT
727	NELegrR_Vchr16	AAAAG	8610533	8610542	FORWARD	20	59.97	50	AACAATGGACTGCCCTGAAC	REVERSE	20	59.95	45	TTCCCTTTTCCGTTTGACAC	144	410	AAAAG	5	15	AAAAGAAAAGAAAAG
728	NELegrR_Vchr16	CT	8639492	8639505	FORWARD	20	60.05	40	GAATTGCTTCCGTTTTTCCA	REVERSE	20	59.58	45	CAATAGCGCCACCAAACATA	158	414	CT	2	14	CTCTCTCTCTCTCT
729	NELegrR_Vchr16	GA	8682697	8682722	FORWARD	21	57.88	42.86	TTGGAGAATCAGACAATCAGC	REVERSE	20	59.64	40	GGGTATTTTGGGCAATTGAA	188	426	GA	2	26	GAGAGAGAGAGAGAGAGAGAGAGAGA
730	NELegrR_Vchr16	GA	8709452	8709465	FORWARD	20	60.81	50	GGCAACCAGCAAAGTTGAAG	REVERSE	20	59.45	55	CCTTCTCTGAACCAGCACCT	177	414	GA	2	14	GAGAGAGAGAGAGA
731	NELegrR_Vchr16	AT	8712361	8712374	FORWARD	20	60.21	45	AAGGCTTTCTTGGGATTGCT	REVERSE	21	60.39	47.62	TGGTCACTGGTTGAAACCCTA	198	414	AT	2	14	ATATATATATATAT
732	NELegrR_Vchr16	TACATA	8712361	8712374	FORWARD	20	60.21	45	AAGGCTTTCTTGGGATTGCT	REVERSE	21	60.39	47.62	TGGTCACTGGTTGAAACCCTA	198	414	TACATA	6	24	TACATATACATATACATATACATA
733	NELegrR_Vchr16	GA	8720572	8720585	FORWARD	20	60.42	55	CCCGTGCTTAGCTGATGAGT	REVERSE	20	60.37	50	CTCCGTCTTCTCCGTTTCAA	149	414	GA	2	14	GAGAGAGAGAGAGA
734	NELegrR_Vchr16	TG	8752502	8752528	FORWARD	20	58.68	50	CATCTTGTCAGTGCAGAGCA	REVERSE	22	56.79	40.91	TGGTTATTGTACACACACATGG	172	427	TG	2	12	TGTGTGTGTGTG
735	NELegrR_Vchr16	AG	8761262	8761275	FORWARD	20	59.89	45	CGGATACCTTCCGATTTTCA	REVERSE	20	59.54	45	TCCAACCACTTCATTGTTCG	190	414	AG	2	14	AGAGAGAGAGAGAG
736	NELegrR_Vchr16	AT	8783568	8783579	FORWARD	20	60.04	50	TAATGATCGGGAAGGCACTC	REVERSE	20	59.89	50	CTCACATGGATCCCGAGAAT	157	412	AT	2	12	ATATATATATAT
737	NELegrR_Vchr16	CTT	8796993	8797007	FORWARD	20	61.34	55	CTAGCCTCCGCCCATTGTAT	REVERSE	20	59.82	50	GCCGGAGTGAATGTTGGTAT	151	415	CTT	3	15	CTTCTTCTTCTTCTT
738	NELegrR_Vchr16	GGA	8797696	8797707	FORWARD	20	60.07	45	TCAACCTCGATGGCATAACA	REVERSE	20	60.19	55	ACCGGGAACCACTAGAATCC	172	412	GGA	3	12	GGAGGAGGAGGA
739	NELegrR_Vchr16	GA	8807426	8807543	FORWARD	20	60.02	50	TTGTGTTCGCCAGAGTTGAG	REVERSE	20	59.73	50	ATCTCAAACACCAGCGAGGT	144	518	GA	2	20	GAGAGAGAGAGAGAGAGAGA
740	NELegrR_Vchr16	GA	8807426	8807543	FORWARD	20	60	50	GGTGCTTGTATTTGCCACCT	REVERSE	19	60.42	52.63	TCTCAGGCAGCCACACAAT	154	518	GA	2	16	GAGAGAGAGAGAGAGA
741	NELegrR_Vchr16	CTT	8846875	8846895	FORWARD	19	60.1	47.37	CGCCCCTTGTTTCTTTGTT	REVERSE	21	59.35	42.86	GGAAAGAAGGTGCTGTTTTCA	250	421	CTT	3	21	CTTCTTCTTCTTCTTCTTCTT
742	NELegrR_Vchr16	TTC	8856182	8856205	FORWARD	22	59.75	40.91	TGCTGTATTGAACCCTCAAAGA	REVERSE	20	60.55	55	GGGGTGAACCCCTATTTCTG	193	424	TTC	3	24	TTCTTCTTCTTCTTCTTCTTCTTC
743	NELegrR_Vchr16	GAA	8859532	8859552	FORWARD	20	60.2	50	GCTCCAATGAAGGTCTCCAA	REVERSE	20	59.82	55	GGGCTCAACCTCCTCTTCTT	147	421	GAA	3	21	GAAGAAGAAGAAGAAGAAGAA
744	NELegrR_Vchr16	TCT	8862668	8862682	FORWARD	21	59.35	42.86	GGTTTCAAAAGCAGAGGTGAA	REVERSE	21	58.12	42.86	GCAACAAAAATGACACACTCC	127	415	TCT	3	15	TCTTCTTCTTCTTCT
745	NELegrR_Vchr16	TC	8864109	8864192	FORWARD	20	60.33	55	GGCGAAAGAACTCTCCCTTC	REVERSE	20	59.99	50	AGTTGTAGTGGCGGAAATGG	144	484	TC	2	12	TCTCTCTCTCTC
746	NELegrR_Vchr16	CTC	8864109	8864192	FORWARD	20	60.33	55	GGCGAAAGAACTCTCCCTTC	REVERSE	20	59.99	50	AGTTGTAGTGGCGGAAATGG	144	484	CTC	3	18	CTCCTCCTCCTCCTCCTC
747	NELegrR_Vchr16	TCT	8864109	8864192	FORWARD	20	60.33	55	GGCGAAAGAACTCTCCCTTC	REVERSE	20	59.99	50	AGTTGTAGTGGCGGAAATGG	144	484	TCT	3	39	TCTTCTTCTTCTTCTTCTTCTTCTTCTTCTTCTTCTTCT
748	NELegrR_Vchr16	AT	8892098	8892113	FORWARD	20	59.89	50	CTCACATGGATCCGAGGAAT	REVERSE	20	59.75	45	AAAGTGAATGATCGGGGATG	179	416	AT	2	16	ATATATATATATATAT
749	NELegrR_Vchr16	TC	8912035	8912050	FORWARD	20	59.51	55	GTCCTCCAACAGGGAGATTG	REVERSE	20	60.87	45	TGGCCAACCTAAAATGTTGC	156	416	TC	2	16	TCTCTCTCTCTCTCTC
750	NELegrR_Vchr16	AG	8926691	8926708	FORWARD	20	59.6	55	AGAGAGTGACACGGGTGGTT	REVERSE	20	59.89	50	GCATCCCCAACCTCTATTCA	158	418	AG	2	18	AGAGAGAGAGAGAGAGAG
751	NELegrR_Vchr16	AT	8945531	8945542	FORWARD	20	60.2	45	CAAAGGCTGGATGCCTAAAA	REVERSE	20	59.8	45	GGTTCGGTTTCGGTTTGATA	203	412	AT	2	12	ATATATATATAT
752	NELegrR_Vchr16	GA	8965895	8965919	FORWARD	19	60.12	47.37	TGGTGATTCATGGGGATTG	REVERSE	20	58.93	50	GCCAGGGGCATACTTGTAAT	164	425	GA	2	12	GAGAGAGAGAGA
753	NELegrR_Vchr16	AG	8965895	8965919	FORWARD	20	60.15	60	GGGGATTGGGAGAGAGAGAG	REVERSE	20	58.93	50	GCCAGGGGCATACTTGTAAT	153	425	AG	2	12	AGAGAGAGAGAG
754	NELegrR_Vchr16	CTT	8971461	8971475	FORWARD	21	59.4	47.62	CATCACTAATCAGGGGCATTC	REVERSE	20	59.81	45	ATAAGGCTGCCGAATGAGAA	150	415	CTT	3	15	CTTCTTCTTCTTCTT
755	NELegrR_Vchr16	ACC	8976704	8976718	FORWARD	20	59.76	45	CTGCACACTGCAAAACCATT	REVERSE	20	60.28	50	ATTGGTGGAGGTTGTGTCGT	157	415	ACC	3	15	ACCACCACCACCACC
756	NELegrR_Vchr16	GAT	8987282	8987299	FORWARD	21	59.02	42.86	GAACAGGATGGAAAAACAGGA	REVERSE	20	60.51	55	CCAAGTCCTACCCTGCAATG	181	418	GAT	3	18	GATGATGATGATGATGAT
757	NELegrR_Vchr16	GT	9012081	9012123	FORWARD	22	58.86	40.91	TGGTTTGGTTGTTATTGGACTC	REVERSE	21	58.77	42.86	TTGGTGATAAGCCCATAATCC	170	443	GT	2	14	GTGTGTGTGTGTGT
758	NELegrR_Vchr16	AG	9012081	9012123	FORWARD	20	59.6	55	CTCCACATCGTGTGTGTGTG	REVERSE	21	58.77	42.86	TTGGTGATAAGCCCATAATCC	151	443	AG	2	80	AGAGAGAGAGAGAGAGAGAGAGAGAGAGAGAGAGAGAGAGAGAGAGAGAGAGAGAGAGAGAGAGAGAGAGAGAGAGAGAG
759	NELegrR_Vchr16	TG	9028321	9028336	FORWARD	20	60.94	55	CTAGAATCGGGGACGGAAAG	REVERSE	20	59.69	45	CCACAAACCAAATGGAACCT	205	416	TG	2	16	TGTGTGTGTGTGTGTG
760	NELegrR_Vchr16	AG	9040925	9040976	FORWARD	21	60.49	52.38	GGGAAACGTAGGAAGCCTGTA	REVERSE	22	58.62	40.91	GAAAATTCCAACCTCTCCCTTA	227	452	AG	2	14	AGAGAGAGAGAGAG
761	NELegrR_Vchr16	TC	9040925	9040976	FORWARD	21	60.49	52.38	GGGAAACGTAGGAAGCCTGTA	REVERSE	22	58.62	40.91	GAAAATTCCAACCTCTCCCTTA	227	452	TC	2	12	TCTCTCTCTCTC
762	NELegrR_Vchr16	TC	9047820	9047839	FORWARD	20	59.85	55	CTCTCAGAAGCGGCTCTCAT	REVERSE	20	58.98	45	GATGAAAATGGTGCTGGTTG	164	420	TC	2	20	TCTCTCTCTCTCTCTCTCTC
763	NELegrR_Vchr16	ATA	9058063	9058077	FORWARD	20	61	45	GGGGAATCCCAATGAAAGAA	REVERSE	20	59.43	45	TCCCCTTGCATACCTGTTTT	177	415	ATA	3	15	ATAATAATAATAATA
764	NELegrR_Vchr16	AT	9081299	9081310	FORWARD	20	60.45	55	ACCTAGGCGTGCAGTTTGAG	REVERSE	22	59.77	45.45	CGTCAGTTTGGATCATTAGCTG	243	412	AT	2	12	ATATATATATAT
765	NELegrR_Vchr16	TAA	9081621	9081635	FORWARD	21	60.17	47.62	GGGTTGAGTAATTGGGGAAGA	REVERSE	20	60.1	50	TCCTTACCTTGTGCCCTTTG	135	415	TAA	3	12	TAATAATAATAA
766	NELegrR_Vchr16	ATG	9081621	9081635	FORWARD	21	60.17	47.62	GGGTTGAGTAATTGGGGAAGA	REVERSE	20	60.1	50	TCCTTACCTTGTGCCCTTTG	135	415	ATG	3	15	ATGATGATGATGATG
767	NELegrR_Vchr16	AT	9110643	9110658	FORWARD	20	59.21	55	GGGGATGCACTCTCTCTGAT	REVERSE	20	60.33	40	ATGGATCCCGGGAATTAAAA	157	416	AT	2	16	ATATATATATATATAT
768	NELegrR_Vchr16	TGA	9112759	9112773	FORWARD	20	60.08	55	GGGGATGCACTCTCACTGAT	REVERSE	21	59.69	42.86	TCCAAGCCATCCTACAAAAGA	298	415	TGA	3	15	TGATGATGATGATGA
769	NELegrR_Vchr16	TAT	9161483	9161497	FORWARD	20	60.36	55	GTGGATGGTTCCCTGAACTG	REVERSE	20	59.74	50	CATCCGTCCCGGATATCTAA	166	415	TAT	3	15	TATTATTATTATTAT
770	NELegrR_Vchr16	GA	9173950	9173961	FORWARD	20	59.72	50	CGGTGGTGAAAGTGACAAGA	REVERSE	20	59.82	60	TCTCTCGCCCTCACTCTCTC	129	412	GA	2	12	GAGAGAGAGAGA
771	NELegrR_Vchr16	TC	9174584	9174595	FORWARD	21	59.24	47.62	GAGGAGATCGAATATGCTCCA	REVERSE	20	59.93	55	GGATCGTACAAGGGAGGTGA	176	412	TC	2	12	TCTCTCTCTCTC
772	NELegrR_Vchr16	AG	9179104	9179129	FORWARD	20	59.41	55	GAGATGCCGAGTTGAGGTCT	REVERSE	21	59.3	52.38	GAATGCCACTCTCTCCTACCA	158	426	AG	2	26	AGAGAGAGAGAGAGAGAGAGAGAGAG
773	NELegrR_Vchr16	GA	9182455	9182551	FORWARD	20	59.69	45	CAGGGTGCTCAAATGACAAA	REVERSE	20	59.17	55	CAGCACCCATTAGTGACGAC	153	497	GA	2	16	GAGAGAGAGAGAGAGA
774	NELegrR_Vchr16	AGC	9182455	9182551	FORWARD	19	59.4	57.89	CAGAGGGATCCCCTCAATC	REVERSE	20	60.44	55	CTTCAAGAGGGCGTGTCAGT	160	497	AGC	3	18	AGCAGCAGCAGCAGCAGC
775	NELegrR_Vchr16	GA	9183525	9183542	FORWARD	20	60.03	50	GCTTGAGTGTTGTTGCTCCA	REVERSE	20	59.57	55	GGGTGTGGGGTAAACCAGTA	202	418	GA	2	18	GAGAGAGAGAGAGAGAGA
776	NELegrR_Vchr16	TC	9192415	9192450	FORWARD	20	60.37	45	GCCAAAATTCCCAAATACCC	REVERSE	20	59.07	55	AGGTTAGAACCCGTCGACAC	130	436	TC	2	20	TCTCTCTCTCTCTCTCTCTC
777	NELegrR_Vchr16	TTC	9192415	9192450	FORWARD	20	60.37	45	GCCAAAATTCCCAAATACCC	REVERSE	20	59.07	55	AGGTTAGAACCCGTCGACAC	130	436	TTC	3	12	TTCTTCTTCTTC
778	NELegrR_Vchr16	GA	9196769	9196859	FORWARD	20	59.84	55	GGGGCAACAAAGAGAGTGAG	REVERSE	20	59.19	50	ACTTCGTTTCCTTCCGTCAC	133	491	GA	2	16	GAGAGAGAGAGAGAGA
779	NELegrR_Vchr16	GA	9196769	9196859	FORWARD	20	59.57	50	GAAAACAAGGGTGACGGAAG	REVERSE	20	59.01	55	CTCTCCCTTGTCCTTCTTGC	168	491	GA	2	16	GAGAGAGAGAGAGAGA
780	NELegrR_Vchr16	AG	9196769	9196859	FORWARD	20	60.37	50	TTCTGGCAAGAAGGACAAGG	REVERSE	20	59.64	55	TCCACCTCTGACTCCCTCAT	148	491	AG	2	12	AGAGAGAGAGAG
781	NELegrR_Vchr16	AAG	9196769	9196859	FORWARD	20	59.57	50	GAAAACAAGGGTGACGGAAG	REVERSE	20	59.01	55	CTCTCCCTTGTCCTTCTTGC	168	491	AAG	3	75	AAGAAGAAGAAGAAGAAGAAGAAGAAGAAGAAGAAGAAGAAGAAGAAGAAGAAGAAGAAGAAGAAGAAGAAGAAG
782	NELegrR_Vchr16	AG	9196964	9196975	FORWARD	20	60.37	50	TTCTGGCAAGAAGGACAAGG	REVERSE	20	59.64	55	TCCACCTCTGACTCCCTCAT	148	412	AG	2	12	AGAGAGAGAGAG
783	NELegrR_Vchr16	TTC	9212110	9212127	FORWARD	20	59.84	45	TGCAAAGAGATCGTTGGTTG	REVERSE	21	58.97	47.62	GCAACTCTGAAAAAGGTCCAG	199	418	TTC	3	18	TTCTTCTTCTTCTTCTTC
784	NELegrR_Vchr16	TTTC	9212110	9212127	FORWARD	20	59.84	45	TGCAAAGAGATCGTTGGTTG	REVERSE	21	58.97	47.62	GCAACTCTGAAAAAGGTCCAG	199	418	TTTC	4	12	TTTCTTTCTTTC
785	NELegrR_Vchr16	GAA	9225319	9225357	FORWARD	20	59.98	55	CGACAAAGCTATGCCTCTCC	REVERSE	20	60.07	50	CCACCCTCATTGCAATCTCT	140	439	GAA	3	39	GAAGAAGAAGAAGAAGAAGAAGAAGAAGAAGAAGAAGAA
786	NELegrR_Vchr16	TC	9238872	9238903	FORWARD	20	60.43	50	TAGAGCCCGGAATATGGTGA	REVERSE	20	59.51	45	AACCCAATCCATTGACAACC	206	432	TC	2	32	TCTCTCTCTCTCTCTCTCTCTCTCTCTCTCTC
787	NELegrR_Vchr16	TATT	9238872	9238903	FORWARD	20	57.2	40	GTTGTCAATGGATTGGGTTT	REVERSE	20	56.36	45	CAGCCTATTCAACACCAGAA	169	432	TATT	4	12	TATTTATTTATT
788	NELegrR_Vchr16	TTTA	9238872	9238903	FORWARD	20	57.2	40	GTTGTCAATGGATTGGGTTT	REVERSE	20	56.36	45	CAGCCTATTCAACACCAGAA	169	432	TTTA	4	12	TTTATTTATTTA
789	NELegrR_Vchr16	ATTA	9247499	9247510	FORWARD	21	60.08	47.62	TCGCCTTCTTCTTCCTTCTTC	REVERSE	20	59.72	40	TAATTCTGCGCACCCTTTTT	185	412	ATTA	4	12	ATTAATTAATTA
790	NELegrR_Vchr16	AT	9278624	9278635	FORWARD	21	60.14	42.86	TCACATGGATCCTGGGAATTA	REVERSE	20	59.78	50	GTAATGATCGGGGATGCACT	166	412	AT	2	12	ATATATATATAT
791	NELegrR_Vchr16	CT	9321664	9321675	FORWARD	20	59.79	60	CCGACTCCCTCATCTCTCAC	REVERSE	20	60.37	50	TTCTGGCAAGAAGGACAAGG	141	412	CT	2	12	CTCTCTCTCTCT
792	NELegrR_Vchr16	TC	9321664	9321675	FORWARD	20	60.08	40	ATTTCTTTCCTTCGCGGTTT	REVERSE	20	59.57	50	GAAAACAAGGGTGACGGAAG	157	412	TC	2	16	TCTCTCTCTCTCTCTC
793	NELegrR_Vchr16	CTT	9321664	9321675	FORWARD	20	60.08	40	ATTTCTTTCCTTCGCGGTTT	REVERSE	20	59.57	50	GAAAACAAGGGTGACGGAAG	157	412	CTT	3	42	CTTCTTCTTCTTCTTCTTCTTCTTCTTCTTCTTCTTCTTCTT
794	NELegrR_Vchr16	CT	9321780	9321949	FORWARD	20	59.79	60	CCGACTCCCTCATCTCTCAC	REVERSE	20	60.37	50	TTCTGGCAAGAAGGACAAGG	141	570	CT	2	12	CTCTCTCTCTCT
795	NELegrR_Vchr16	TC	9321780	9321949	FORWARD	20	60.08	40	ATTTCTTTCCTTCGCGGTTT	REVERSE	20	59.57	50	GAAAACAAGGGTGACGGAAG	157	570	TC	2	16	TCTCTCTCTCTCTCTC
796	NELegrR_Vchr16	TC	9321780	9321949	FORWARD	20	59.05	45	TTCGAAATCTCCCCATTCTC	REVERSE	20	59.81	45	TGGCAAGAACTGATGATTGC	146	570	TC	2	16	TCTCTCTCTCTCTCTC
797	NELegrR_Vchr16	CTT	9321780	9321949	FORWARD	20	60.08	40	ATTTCTTTCCTTCGCGGTTT	REVERSE	20	59.57	50	GAAAACAAGGGTGACGGAAG	157	570	CTT	3	42	CTTCTTCTTCTTCTTCTTCTTCTTCTTCTTCTTCTTCTTCTT
798	NELegrR_Vchr16	TC	9363179	9363194	FORWARD	20	59.04	50	GCCCTAATAACGGTGAGGAA	REVERSE	22	58	40.91	CCAAATCCATAGACAACCCTAA	184	416	TC	2	16	TCTCTCTCTCTCTCTC
799	NELegrR_Vchr16	AAG	9421911	9421930	FORWARD	19	60.82	47.37	CCCTTGGGTTCGAAATTCA	REVERSE	20	59.65	50	AATCAAGCTTCCCCTCCTTC	122	420	AAG	3	12	AAGAAGAAGAAG
800	NELegrR_Vchr16	TTCT	9421911	9421930	FORWARD	20	59.36	50	GGGGAAGCTTGATTGAGAGA	REVERSE	20	59.59	50	CCCTTTCTTGCAGCCTCTAA	184	420	TTCT	4	20	TTCTTTCTTTCTTTCTTTCT
801	NELegrR_Vchr16	AG	9465289	9465304	FORWARD	20	59.99	50	AGGGGTTATTGCTGTCGTTG	REVERSE	20	59.83	55	CTTCCTCTAGGCGACAATGG	152	416	AG	2	16	AGAGAGAGAGAGAGAG
802	NELegrR_Vchr16	AG	9465289	9465304	FORWARD	20	59.83	55	CCATTGTCGCCTAGAGGAAG	REVERSE	20	59.58	55	AGCAACCCCCTCTTAACTCC	155	416	AG	2	30	AGAGAGAGAGAGAGAGAGAGAGAGAGAGAG
803	NELegrR_Vchr16	GAA	9465289	9465304	FORWARD	20	59.83	55	CCATTGTCGCCTAGAGGAAG	REVERSE	20	59.58	55	AGCAACCCCCTCTTAACTCC	155	416	GAA	3	18	GAAGAAGAAGAAGAAGAA
804	NELegrR_Vchr16	AG	9465432	9465451	FORWARD	20	60.07	50	TCAAAGGAGGTTACCGATGC	REVERSE	20	60.39	55	TTCTTCCTCTGGGTGACAGC	159	420	AG	2	16	AGAGAGAGAGAGAGAG
805	NELegrR_Vchr16	AG	9465432	9465451	FORWARD	20	59.83	55	CCATTGTCGCCTAGAGGAAG	REVERSE	20	59.58	55	AGCAACCCCCTCTTAACTCC	155	420	AG	2	30	AGAGAGAGAGAGAGAGAGAGAGAGAGAGAG
806	NELegrR_Vchr16	GAA	9465432	9465451	FORWARD	20	59.83	55	CCATTGTCGCCTAGAGGAAG	REVERSE	20	59.58	55	AGCAACCCCCTCTTAACTCC	155	420	GAA	3	18	GAAGAAGAAGAAGAAGAA
807	NELegrR_Vchr16	AG	9465851	9465862	FORWARD	20	60.01	55	AAGGGTGTGTCGGTTCACTC	REVERSE	20	60.46	55	ATCACCTTCCCTCCTTCGAC	216	412	AG	2	12	AGAGAGAGAGAG
808	NELegrR_Vchr16	AG	9465851	9465862	FORWARD	20	60.33	60	GAGAGGTCGAAGGAGGGAAG	REVERSE	20	60.33	55	CCTCCCACATCTCCATCAAC	126	412	AG	2	18	AGAGAGAGAGAGAGAGAG
809	NELegrR_Vchr16	AG	9465851	9465862	FORWARD	20	60.46	55	GTCGAAGGAGGGAAGGTGAT	REVERSE	20	59.28	55	CCCTTCCTCTCGACCTTGTA	183	412	AG	2	12	AGAGAGAGAGAG
810	NELegrR_Vchr16	AG	9465996	9466007	FORWARD	20	60.33	60	GAGAGGTCGAAGGAGGGAAG	REVERSE	20	60.33	55	CCTCCCACATCTCCATCAAC	126	412	AG	2	18	AGAGAGAGAGAGAGAGAG
811	NELegrR_Vchr16	AG	9465996	9466007	FORWARD	20	59.81	55	AGAGGTCGAAAGAGGGAAGG	REVERSE	20	58.49	40	ACATGTGAAATCATGCGACA	166	412	AG	2	12	AGAGAGAGAGAG
812	NELegrR_Vchr16	AG	9466310	9466394	FORWARD	21	59.48	42.86	AACGGATGTTAACGGAGTCAA	REVERSE	21	60.07	52.38	GATCACCTTCCCTCTTTCGAC	173	485	AG	2	16	AGAGAGAGAGAGAGAG
813	NELegrR_Vchr16	AG	9466310	9466394	FORWARD	20	59.81	55	AGAGGTCGAAAGAGGGAAGG	REVERSE	20	58.49	40	ACATGTGAAATCATGCGACA	166	485	AG	2	12	AGAGAGAGAGAG
814	NELegrR_Vchr16	TC	9476344	9476363	FORWARD	20	59.97	55	TGGTTCCGTAGGTTCAGGAC	REVERSE	20	59.39	45	TTTTGATTGTGTGGGACCAG	148	420	TC	2	20	TCTCTCTCTCTCTCTCTCTC
815	NELegrR_Vchr16	CT	9491885	9491902	FORWARD	20	59.84	45	TGCCAGTCGTTCAATTTCTG	REVERSE	20	59.55	50	TTGACCACTTGAGAGGAGCA	203	418	CT	2	18	CTCTCTCTCTCTCTCTCT
816	NELegrR_Vchr16	CA	9493562	9493589	FORWARD	20	60.17	50	GGAAGATCCCCCAGTTGTTT	REVERSE	20	60.85	60	GGCGTGTTCGAGTAGTCAGG	158	428	CA	2	28	CACACACACACACACACACACACACACA
817	NELegrR_Vchr16	AAT	9502045	9502062	FORWARD	20	58.6	40	TTGGCACCAAAGTTGATTTC	REVERSE	20	59.27	45	TTGACACGGGCTAAGAATGA	179	418	AAT	3	18	AATAATAATAATAATAAT
818	NELegrR_Vchr16	AAT	9502988	9503005	FORWARD	20	59.11	45	GCCTTATCATCCTTCGGAAA	REVERSE	20	59.81	45	ATCGACACCAAACATCACCA	198	418	AAT	3	18	AATAATAATAATAATAAT
819	NELegrR_Vchr16	TC	9506262	9506279	FORWARD	22	58.91	45.45	CCACGTCAAAACTCATCTAAGC	REVERSE	20	60.12	50	TGGGGAAAGGTAGGGAAATC	156	418	TC	2	18	TCTCTCTCTCTCTCTCTC
820	NELegrR_Vchr16	AC	9506653	9506662	FORWARD	20	59.8	45	TCTGAATGATTGCGGACAAG	REVERSE	20	59.69	45	TTGCAGTTATCGGCATCAAC	151	410	AC	2	16	ACACACACACACACAC
821	NELegrR_Vchr16	TC	9520897	9520924	FORWARD	20	60.77	50	AGCTCGAATCATGGTGAGGA	REVERSE	20	59.51	45	AACCCAATCCATTGACAACC	199	428	TC	2	28	TCTCTCTCTCTCTCTCTCTCTCTCTCTC
822	NELegrR_Vchr16	TATT	9520897	9520924	FORWARD	21	60.83	42.86	GGTTGTCAATGGATTGGGTTT	REVERSE	21	59.98	47.62	CCCATTCGACACCAGAACTAA	166	428	TATT	4	12	TATTTATTTATT
823	NELegrR_Vchr16	TTTA	9520897	9520924	FORWARD	21	60.83	42.86	GGTTGTCAATGGATTGGGTTT	REVERSE	21	59.98	47.62	CCCATTCGACACCAGAACTAA	166	428	TTTA	4	12	TTTATTTATTTA
824	NELegrR_Vchr16	TC	9527497	9527569	FORWARD	20	60.26	55	CCAGGGGTTACAGCTAAGCA	REVERSE	21	60.26	52.38	GCTGTAAAGCAGGGAAACTCC	205	473	TC	2	18	TCTCTCTCTCTCTCTCTC
825	NELegrR_Vchr16	AG	9555931	9555948	FORWARD	20	60.2	55	CCTCGTGGTGGTCCATAATC	REVERSE	22	59.45	50	GCAACTAGTAGCACCCACTTGA	150	418	AG	2	18	AGAGAGAGAGAGAGAGAG
826	NELegrR_Vchr16	TC	9566137	9566148	FORWARD	20	60.69	50	CATGTTGGGCTGCTCATGTA	REVERSE	20	59.57	45	ACCCGTGGAACCCTATTTTT	157	412	TC	2	12	TCTCTCTCTCTC
827	NELegrR_Vchr16	AT	9586187	9586206	FORWARD	20	59.77	55	GATCGGGAATGCACTCTCTC	REVERSE	20	59.89	40	CCCGGGAATTAAAACCATTT	176	420	AT	2	24	ATATATATATATATATATATATAT
828	NELegrR_Vchr16	TATATG	9586187	9586206	FORWARD	20	59.77	55	GATCGGGAATGCACTCTCTC	REVERSE	20	59.89	40	CCCGGGAATTAAAACCATTT	176	420	TATATG	6	24	TATATGTATATGTATATGTATATG
829	NELegrR_Vchr16	AT	9593331	9593342	FORWARD	21	60.14	42.86	TCACATGGATCCTGGGAATTA	REVERSE	20	59.81	55	GCACTCTCTCGGATGGAAAC	151	412	AT	2	12	ATATATATATAT
830	NELegrR_Vchr16	ATTA	9599521	9599531	FORWARD	19	59.7	52.63	CGCTGCCTTCTTCTTCCTT	REVERSE	20	59.97	50	GATGGTCTGTGCACCCTTTT	179	411	ATTA	4	12	ATTAATTAATTA
831	NELegrR_Vchr16	ATT	9610052	9610066	FORWARD	20	58.92	45	GCCTGTTGCTCACGAAATTA	REVERSE	20	58.79	50	AGTTTGCTGGACTGGGAGTT	165	415	ATT	3	15	ATTATTATTATTATT
832	NELegrR_Vchr16	GA	9632365	9632392	FORWARD	20	59.51	45	AACCCAATCCATTGACAACC	REVERSE	20	58.91	50	CGTCCAGTGGGGATTAGTTT	187	428	GA	2	28	GAGAGAGAGAGAGAGAGAGAGAGAGAGA
833	NELegrR_Vchr16	ATAA	9632365	9632392	FORWARD	20	58.87	50	CAGCCTATTCGACACCAGAA	REVERSE	21	60.83	42.86	GGTTGTCAATGGATTGGGTTT	169	428	ATAA	4	12	ATAAATAAATAA
834	NELegrR_Vchr16	AGA	9697270	9697287	FORWARD	20	59.63	50	GAGATGCCCATGAAGAAAGG	REVERSE	20	60.01	50	GTGAACAATGCCACACCAAG	157	418	AGA	3	18	AGAAGAAGAAGAAGAAGA
835	NELegrR_Vchr16	GA	9706942	9706953	FORWARD	22	59.39	45.45	CCAATTCATACCCTAACCTGCT	REVERSE	21	59	47.62	TTGGTCAGGTGTGTGATAGGA	252	412	GA	2	12	GAGAGAGAGAGA
836	NELegrR_Vchr16	AG	9708094	9708115	FORWARD	20	59.51	45	AACCCAATCCATTGACAACC	REVERSE	21	59.87	42.86	TTCTCTCGCATTTTGTCACCT	166	422	AG	2	22	AGAGAGAGAGAGAGAGAGAGAG
837	NELegrR_Vchr16	GA	9709759	9709785	FORWARD	22	55.87	40.91	CAACCGATACCTATCCTATTGA	REVERSE	21	57.02	42.86	GGTTAGGTCTCATTTGGGATT	272	427	GA	2	18	GAGAGAGAGAGAGAGAGA
838	NELegrR_Vchr16	AG	9712263	9712288	FORWARD	21	59.81	42.86	AACCCCAATCCATTAACAACC	REVERSE	20	60.06	50	ATCGAACTTCGGGCCTAGAT	146	426	AG	2	26	AGAGAGAGAGAGAGAGAGAGAGAGAG
839	NELegrR_Vchr16	AG	9719944	9719955	FORWARD	20	60.57	50	AAAAATCAGCCCAGGGAGAG	REVERSE	20	59.65	45	TGGTTCATTCGTGCAATCTC	157	412	AG	2	12	AGAGAGAGAGAG
840	NELegrR_Vchr16	GA	9721191	9721204	FORWARD	20	59.45	50	ATAGCCCGTGGACTGGTTTA	REVERSE	21	59.97	52.38	CCTGTACCTGTCCCATCTCAA	229	414	GA	2	14	GAGAGAGAGAGAGA
841	NELegrR_Vchr16	GAA	9731037	9731051	FORWARD	20	60.32	45	CCCGTTCCTTTTCTGGTTTT	REVERSE	20	59.47	50	ATTCCCTCATATCCCCAGGT	149	415	GAA	3	15	GAAGAAGAAGAAGAA
842	NELegrR_Vchr16	AG	9766441	9766464	FORWARD	20	59.48	50	GTCCCAAGAATTGGAGATCG	REVERSE	20	59.72	45	TATGGATTTGGGGATTGAGC	240	424	AG	2	24	AGAGAGAGAGAGAGAGAGAGAGAG
843	NELegrR_Vchr16	TA	9774146	9774166	FORWARD	22	57.91	40.91	TGGATTCCTCAGTCACTTCTTT	REVERSE	20	59.88	55	TCCCCCTCCCTATATGCTCT	128	421	TA	2	18	TATATATATATATATATA
844	NELegrR_Vchr16	TCA	9774146	9774166	FORWARD	20	60.24	55	GCATATAGGGAGGGGGAAGA	REVERSE	19	59.68	57.89	CTCTGTGGGGTGCAGATGT	206	421	TCA	3	21	TCATCATCATCATCATCATCA
845	NELegrR_Vchr16	AG	9776694	9776707	FORWARD	20	59.94	45	TGAACTGATTCAACCCACCA	REVERSE	20	59.89	50	GATGTTGCAGGAGGGATCAT	147	414	AG	2	14	AGAGAGAGAGAGAG
846	NELegrR_Vchr16	ATG	9845673	9845687	FORWARD	20	60.13	55	AGCAGGGTGATCGTAGTTGG	REVERSE	20	59.7	50	TCTGAACGTGAAGAGGCTCA	191	415	ATG	3	15	ATGATGATGATGATG
847	NELegrR_Vchr16	TTC	9863276	9863290	FORWARD	19	59.67	52.63	AGTGCGGGACATCTTCCTT	REVERSE	20	60.07	55	CCACTTTGGTACGCACACAC	150	415	TTC	3	15	TTCTTCTTCTTCTTC
848	NELegrR_Vchr16	AAAAAG	9881893	9881902	FORWARD	20	60.11	50	TAGCCCGTTGAGTTGAAACC	REVERSE	20	59.67	45	AACCAAAGATGGCCTCTCAA	162	410	AAAAAG	6	18	AAAAAGAAAAAGAAAAAG
849	NELegrR_Vchr16	AG	9883056	9883067	FORWARD	20	60.02	45	AGCAAAAGTTAGGGCAAGCA	REVERSE	20	60.04	50	GCGGATGATTGATCTCTGGT	148	412	AG	2	12	AGAGAGAGAGAG
850	NELegrR_Vchr16	AG	9887688	9887699	FORWARD	20	59.88	50	CAGGCAAAAGTTAGGGCAAG	REVERSE	20	60.04	50	GCGGATGATTGATCTCTGGT	150	412	AG	2	12	AGAGAGAGAGAG
851	NELegrR_Vchr16	CT	9902172	9902189	FORWARD	20	59.57	45	CCGAACCCCTTCTTTCTTTT	REVERSE	20	60.46	45	GCATTGTTTGGCCTCAAATC	199	418	CT	2	18	CTCTCTCTCTCTCTCTCT
852	NELegrR_Vchr16	TCT	9902172	9902189	FORWARD	20	59.57	45	CCGAACCCCTTCTTTCTTTT	REVERSE	20	60.46	45	GCATTGTTTGGCCTCAAATC	199	418	TCT	3	12	TCTTCTTCTTCT
853	NELegrR_Vchr16	CTT	9926638	9926652	FORWARD	20	59.14	50	CCCTCAATTCGAACTCACCT	REVERSE	20	59.95	60	AGAGGAAGGCTCTCCCACTC	145	415	CTT	3	15	CTTCTTCTTCTTCTT
854	NELegrR_Vchr16	TCTTC	9926638	9926652	FORWARD	20	59.14	50	CCCTCAATTCGAACTCACCT	REVERSE	20	59.95	60	AGAGGAAGGCTCTCCCACTC	145	415	TCTTC	5	15	TCTTCTCTTCTCTTC
855	NELegrR_Vchr16	AT	9932573	9932586	FORWARD	21	60.31	57.14	GGAGAGAGGGATCTCTGATCG	REVERSE	20	60.99	50	TATCCTTGAGGCCATTCGTG	149	414	AT	2	14	ATATATATATATAT
856	NELegrR_Vchr16	TA	9934786	9934821	FORWARD	20	60.08	45	CGACCCAACTTTTCCAAGAA	REVERSE	20	60.22	45	TAAGCATCAGCCCAACATGA	295	436	TA	2	18	TATATATATATATATATA
857	NELegrR_Vchr16	GT	9934786	9934821	FORWARD	20	60.08	45	CGACCCAACTTTTCCAAGAA	REVERSE	20	60.22	45	TAAGCATCAGCCCAACATGA	295	436	GT	2	18	GTGTGTGTGTGTGTGTGT
858	NELegrR_Vchr16	CT	9944187	9944212	FORWARD	20	58.87	60	AGGGTGTACCAGTCCTGTCC	REVERSE	21	60.21	52.38	CGACCAACCGATACCTATCCT	244	426	CT	2	26	CTCTCTCTCTCTCTCTCTCTCTCTCT
859	NELegrR_Vchr16	GAA	9955398	9955407	FORWARD	20	59.23	40	CGCACCCTTTTTCCTTTTTA	REVERSE	20	59.92	50	GAAAGCGATTCTCCATCAGC	195	410	GAA	3	12	GAAGAAGAAGAA
860	NELegrR_Vchr16	AT	9956216	9956233	FORWARD	20	60.32	50	CGGACAAAGGGTAATGATCG	REVERSE	20	59.89	40	CCCGGGAATTAAAACCATTT	165	418	AT	2	18	ATATATATATATATATAT
861	NELegrR_Vchr16	CA	9989895	9989915	FORWARD	20	59.77	45	TGGGTCCACAAGAATTTTCC	REVERSE	20	59.37	45	GCATCAGGGAATTTTGTTCC	206	421	CA	2	16	CACACACACACACACA
862	NELegrR_Vchr16	TA	10002547	10002564	FORWARD	20	59.21	55	GGGGATGCACTCTCTCTGAT	REVERSE	20	60.33	40	ATGGATCCCGGGAATTAAAA	149	418	TA	2	18	TATATATATATATATATA
863	NELegrR_Vchr16	TA	10004567	10004580	FORWARD	20	58.84	45	TGATCGATGATGCACTCTCA	REVERSE	20	60.1	55	ACCTCTCCCTCGGCTACAAT	206	414	TA	2	14	TATATATATATATA
864	NELegrR_Vchr16	TC	10011922	10011935	FORWARD	20	60.1	55	ACCCCTATTCGGCTCACTCT	REVERSE	20	58.97	60	GAGAACCGACCTGAGAGAGG	152	414	TC	2	14	TCTCTCTCTCTCTC
865	NELegrR_Vchr16	TCT	10013713	10013730	FORWARD	20	60.25	50	AGTCTGGCCGAACCTTTCTT	REVERSE	20	59.15	50	GCAAGATTAGCCCATCAGGT	196	418	TCT	3	18	TCTTCTTCTTCTTCTTCT
866	NELegrR_Vchr16	TTTA	10026060	10026101	FORWARD	20	59.59	60	ACCCCCTAGGGCTAGTCTTG	REVERSE	20	58.23	40	ATGATTGCTGGCACAAAGTT	153	442	TTTA	4	16	TTTATTTATTTATTTA
867	NELegrR_Vchr16	TG	10035147	10035158	FORWARD	19	57.22	47.37	ATGCCACATCATCACCCTA	REVERSE	22	55.36	40.91	TGAGATTTATGTGTCCCCTAGT	213	412	TG	2	12	TGTGTGTGTGTG
868	NELegrR_Vchr16	AT	10051073	10051142	FORWARD	20	59.83	50	ATGGGTGAGAGCTCAATGCT	REVERSE	19	60.25	52.63	TCGGTTCTTGCACCACCTA	159	470	AT	2	16	ATATATATATATATAT
869	NELegrR_Vchr16	AT	10051073	10051142	FORWARD	20	60.34	50	TTTTCGCTCGATCCTAGGTG	REVERSE	20	59.66	55	GAGTGTGGCTTCATCCTTCC	152	470	AT	2	12	ATATATATATAT
870	NELegrR_Vchr16	AG	10054031	10054044	FORWARD	21	59.96	52.38	TGGGAAGAGGCTTTAGGAGAG	REVERSE	20	59.14	45	TTCCTTTCTCCTTCCCCTTT	161	414	AG	2	14	AGAGAGAGAGAGAG
871	NELegrR_Vchr16	AG	10056990	10057001	FORWARD	21	59.65	47.62	GGTAATTGGGATGGAAAGAGG	REVERSE	20	58.55	55	CCGCCTCCTCCTTAACTCTA	153	412	AG	2	12	AGAGAGAGAGAG
872	NELegrR_Vchr16	AG	10068625	10068667	FORWARD	22	58.67	45.45	CCAACCTCTCCCTTATAATGCT	REVERSE	20	60.53	50	GGCTGTGTTTGGTTTGAAGG	235	443	AG	2	12	AGAGAGAGAGAG
873	NELegrR_Vchr16	CT	10068625	10068667	FORWARD	22	58.67	45.45	CCAACCTCTCCCTTATAATGCT	REVERSE	20	60.53	50	GGCTGTGTTTGGTTTGAAGG	235	443	CT	2	12	CTCTCTCTCTCT
874	NELegrR_Vchr16	AG	10071494	10071544	FORWARD	22	58.62	40.91	GAAAATTCCAACCTCTCCCTTA	REVERSE	22	59.26	45.45	GGACATGTACAAACCAAACCTG	204	451	AG	2	22	AGAGAGAGAGAGAGAGAGAGAG
875	NELegrR_Vchr16	CT	10071494	10071544	FORWARD	22	58.62	40.91	GAAAATTCCAACCTCTCCCTTA	REVERSE	22	59.26	45.45	GGACATGTACAAACCAAACCTG	204	451	CT	2	14	CTCTCTCTCTCTCT
876	NELegrR_Vchr16	GT	10077679	10077690	FORWARD	20	59.92	55	TGGGAGGGGTAGACTGAATG	REVERSE	20	60.11	40	TGCTTGGTGCAATGGTAAAA	153	412	GT	2	12	GTGTGTGTGTGT
877	NELegrR_Vchr16	AT	10092509	10092548	FORWARD	20	60.55	50	GCACCTGAATTGAGCAGCTT	REVERSE	20	60.32	50	TGCACACACACACACACACA	150	440	AT	2	16	ATATATATATATATAT
878	NELegrR_Vchr16	TG	10092509	10092548	FORWARD	20	60.07	45	GCCAAACCCTGCAGAAAATA	REVERSE	21	58.73	42.86	AGGCTGTTAGGCATGACATTT	194	440	TG	2	26	TGTGTGTGTGTGTGTGTGTGTGTGTG
879	NELegrR_Vchr16	CTT	10094697	10094717	FORWARD	21	59.46	47.62	TTCTCTCTGAACCCAAGTTGC	REVERSE	20	59.59	50	GGAAAAACGAGCCTGCTCTA	166	421	CTT	3	21	CTTCTTCTTCTTCTTCTTCTT
880	NELegrR_Vchr16	CTT	10099818	10099832	FORWARD	21	59.08	52.38	CTCTCTCTGAACCCAAGTTGC	REVERSE	20	60.2	45	TGAGCATTGGGACATCTTCA	164	415	CTT	3	15	CTTCTTCTTCTTCTT
881	NELegrR_Vchr16	TC	10137993	10138012	FORWARD	20	60.2	55	GATCTTCCACGAGGAGGTCA	REVERSE	20	59.84	50	CTGCCAATAGAAAGCCAAGG	145	420	TC	2	20	TCTCTCTCTCTCTCTCTCTC
882	NELegrR_Vchr16	AG	10141749	10141764	FORWARD	20	60.89	55	AAACTCGAGCAAGGGGAGAG	REVERSE	20	61.06	55	GGGTGGGGTAGCTTGGATAA	200	416	AG	2	38	AGAGAGAGAGAGAGAGAGAGAGAGAGAGAGAGAGAGAG
883	NELegrR_Vchr16	GA	10143096	10143107	FORWARD	20	60.61	50	CCAACCCATTGACAACCCTA	REVERSE	20	60.22	50	CCGCCAACTATTCTGCCTTA	237	412	GA	2	12	GAGAGAGAGAGA
884	NELegrR_Vchr16	ATAA	10143096	10143107	FORWARD	20	61	60	CGAGGAGGAAGAGGGAGAGA	REVERSE	20	60.22	50	CCGCCAACTATTCTGCCTTA	206	412	ATAA	4	16	ATAAATAAATAAATAA
885	NELegrR_Vchr16	GA	10149274	10149291	FORWARD	19	59.54	47.37	GCCGGGCTAAAAATTTGAC	REVERSE	20	61.06	55	GGGTGGGGTAGCTTGGATAA	211	418	GA	2	18	GAGAGAGAGAGAGAGAGA
886	NELegrR_Vchr16	TCT	10163895	10163909	FORWARD	20	60.54	60	GATGGTCGACTGGGTGAGAC	REVERSE	21	59.22	47.62	CTCATCATCTCCTTCCCAGAA	167	415	TCT	3	15	TCTTCTTCTTCTTCT
887	NELegrR_Vchr16	GAAGA	10170527	10170592	FORWARD	20	60.04	50	AGGGGGAAGAAGAGGTTCAA	REVERSE	20	59.31	50	TCTGTCAACACTGCCCAACT	228	466	GAAGA	5	15	GAAGAGAAGAGAAGA
888	NELegrR_Vchr16	AAGAGA	10170527	10170592	FORWARD	20	60.04	50	AGGGGGAAGAAGAGGTTCAA	REVERSE	20	59.31	50	TCTGTCAACACTGCCCAACT	228	466	AAGAGA	6	66	AAGAGAAAGAGAAAGAGAAAGAGAAAGAGAAAGAGAAAGAGAAAGAGAAAGAGAAAGAGAAAGAGA
889	NELegrR_Vchr16	CTT	10178633	10178662	FORWARD	20	59.93	50	TTAAGGGGGTCGACTGAATG	REVERSE	21	60.62	47.62	TGTGGGGACATGTAATCAAGG	190	430	CTT	3	30	CTTCTTCTTCTTCTTCTTCTTCTTCTTCTT
890	NELegrR_Vchr16	CAT	10183498	10183512	FORWARD	20	59.73	45	GCCAACAAGAAGGCAAAAAC	REVERSE	20	59.84	45	ACATGGGAACAAGCCAAAAC	149	415	CAT	3	15	CATCATCATCATCAT
891	NELegrR_Vchr16	GAA	10220006	10220068	FORWARD	20	59.98	45	GTTTTGGTCGCATTCCTGTT	REVERSE	20	59.99	55	CCCTGCAGTTAACCCACCTA	147	463	GAA	3	63	GAAGAAGAAGAAGAAGAAGAAGAAGAAGAAGAAGAAGAAGAAGAAGAAGAAGAAGAAGAAGAA
892	NELegrR_Vchr16	TC	10221712	10221729	FORWARD	20	60.47	55	CTTCAGCTGGGTATGGGATG	REVERSE	20	59.65	45	ATGAAGTTTGGGTTGGGATG	146	418	TC	2	18	TCTCTCTCTCTCTCTCTC
893	NELegrR_Vchr16	TCT	10222318	10222344	FORWARD	20	59.02	45	TTTGGCCTCCTTTTACATCC	REVERSE	20	60.43	50	CTTCTTGGCAAGCTTGGTGT	165	427	TCT	3	27	TCTTCTTCTTCTTCTTCTTCTTCTTCT
894	NELegrR_Vchr16	CT	10232232	10232257	FORWARD	20	59.97	45	CCCCCAAACTTTGTTTAGCA	REVERSE	21	59.77	42.86	TGCACTTGCTCAAGACTCAAA	166	426	CT	2	26	CTCTCTCTCTCTCTCTCTCTCTCTCT
895	NELegrR_Vchr16	GAA	10237818	10237835	FORWARD	20	60.28	50	CTAATCAGGGGGCTTTCCAT	REVERSE	20	59.79	60	CCTCCTCCAGCTCCCTCTAT	151	418	GAA	3	18	GAAGAAGAAGAAGAAGAA
896	NELegrR_Vchr16	GGA	10237818	10237835	FORWARD	20	60.28	50	CTAATCAGGGGGCTTTCCAT	REVERSE	20	60.59	55	CCCATCTTCGGTCTTCCTCT	200	418	GGA	3	12	GGAGGAGGAGGA
897	NELegrR_Vchr16	GCGG	10237818	10237835	FORWARD	20	60.28	50	CTAATCAGGGGGCTTTCCAT	REVERSE	20	59.79	60	CCTCCTCCAGCTCCCTCTAT	151	418	GCGG	4	12	GCGGGCGGGCGG
898	NELegrR_Vchr16	AAGA	10237818	10237835	FORWARD	20	60.28	50	CTAATCAGGGGGCTTTCCAT	REVERSE	20	60.59	55	CCCATCTTCGGTCTTCCTCT	200	418	AAGA	4	16	AAGAAAGAAAGAAAGA
899	NELegrR_Vchr16	AC	10272063	10272078	FORWARD	22	57.77	45.45	GGAAATGCTTGGATACACTAGG	REVERSE	22	57	40.91	CCATATGTTTTGTGTCTTGGAC	212	416	AC	2	16	ACACACACACACACAC
900	NELegrR_Vchr16	GA	10278869	10278882	FORWARD	20	59.9	45	GCAAATTCGTTCCCAGGATA	REVERSE	22	59.48	40.91	GACTCCAAATCACACAATTTCG	152	414	GA	2	14	GAGAGAGAGAGAGA
901	NELegrR_Vchr16	AT	10282477	10282492	FORWARD	20	60.16	50	GGTAATGATCGGGAATGCAC	REVERSE	20	59.89	40	CCCCGGAATTAAAACCATTT	151	416	AT	2	16	ATATATATATATATAT
902	NELegrR_Vchr16	TAAT	10284068	10284078	FORWARD	20	60.1	50	ATTTGGCGCAGATGGTCTAC	REVERSE	21	59.7	47.62	GCCTTCTTCTTCCATCCACTT	184	411	TAAT	4	12	TAATTAATTAAT
903	NELegrR_Vchr16	AT	10327380	10327393	FORWARD	20	59.71	40	TGCACCTTGAATTTGTTTGC	REVERSE	20	59.92	50	GGCCAGGGAATAAGTGCATA	180	414	AT	2	14	ATATATATATATAT
904	NELegrR_Vchr16	AG	10345843	10345931	FORWARD	19	59.4	52.63	GGCAAGGGAAGGCTTTCTA	REVERSE	20	59.65	50	CCCGAAATCTCCCTCTTTCT	150	489	AG	2	36	AGAGAGAGAGAGAGAGAGAGAGAGAGAGAGAGAGAG
905	NELegrR_Vchr16	AG	10345843	10345931	FORWARD	19	59.4	52.63	GGCAAGGGAAGGCTTTCTA	REVERSE	20	59.65	50	CCCGAAATCTCCCTCTTTCT	150	489	AG	2	12	AGAGAGAGAGAG
906	NELegrR_Vchr16	CT	10346715	10346726	FORWARD	20	59.58	55	GTGCCTAACCCCTTCCTTCT	REVERSE	20	59.94	45	TGGAGTCACCACCATCAAAA	167	412	CT	2	12	CTCTCTCTCTCT
907	NELegrR_Vchr16	AAAT	10385617	10385636	FORWARD	20	59.9	45	GGGAATGGCAGAAAATACGA	REVERSE	20	61.35	55	TCTGGCCGATCTGCAACTAC	186	420	AAAT	4	20	AAATAAATAAATAAATAAAT
908	NELegrR_Vchr16	TC	10433192	10433227	FORWARD	20	59.55	40	TTGTCTTTGGCATTCCCTTT	REVERSE	20	60.41	40	TGCCTTGAACAGTTGCAAAA	156	436	TC	2	36	TCTCTCTCTCTCTCTCTCTCTCTCTCTCTCTCTCTC
909	NELegrR_Vchr16	TTTA	10448973	10448992	FORWARD	21	59.91	42.86	TGACCGAGTTGCAAACTTTCT	REVERSE	21	60.23	42.86	CGGACAAAATAACACGATTGG	171	420	TTTA	4	20	TTTATTTATTTATTTATTTA
910	NELegrR_Vchr16	TTAA	10448973	10448992	FORWARD	22	59.93	40.91	GCAAGTTTCACTTTCTGCATTG	REVERSE	20	59.41	55	GGTTGTATCCACAGGGAAGC	151	420	TTAA	4	12	TTAATTAATTAA
911	NELegrR_Vchr16	GAA	10503752	10503766	FORWARD	21	59.5	47.62	TCTTGCTGTGTTCTACGGTCA	REVERSE	20	59.96	50	ATAGGGTCGGCTGAAAGGTT	155	415	GAA	3	15	GAAGAAGAAGAAGAA
912	NELegrR_Vchr16	AT	10535359	10535370	FORWARD	21	60.14	42.86	TCACATGGATCCTGGGAATTA	REVERSE	20	59.77	55	GATCGGGAATGCACTCTCTC	152	412	AT	2	12	ATATATATATAT
913	NELegrR_Vchr16	TTA	10554935	10554955	FORWARD	20	59.78	50	ATGGATGGTTCCCTGAACTG	REVERSE	20	59.82	50	CATCTGTCGCGGATACTTGA	175	421	TTA	3	21	TTATTATTATTATTATTATTA
914	NELegrR_Vchr16	GA	10572912	10572925	FORWARD	20	59.95	45	CATTCTGATGCTTTGGCTGA	REVERSE	20	60.62	55	GATCCGATCGGTGACAAGAG	157	414	GA	2	14	GAGAGAGAGAGAGA
915	NELegrR_Vchr16	GA	10595080	10595093	FORWARD	20	60.51	50	GGTGACATGGCATCATGAGA	REVERSE	20	59.95	50	CGACCCATAAACAGCCCTAA	148	414	GA	2	14	GAGAGAGAGAGAGA
916	NELegrR_Vchr16	AG	10595744	10595755	FORWARD	19	61.15	52.63	GGTCAATTTGGTCGGGTTG	REVERSE	20	60.23	50	ATTGTCATGCCTCTCCTTGC	148	412	AG	2	12	AGAGAGAGAGAG
917	NELegrR_Vchr16	AT	10595744	10595755	FORWARD	20	59.89	50	GGGTGAGGATAATGGAGCAA	REVERSE	20	59.22	45	AACGGGGACAATCAGATCAT	158	412	AT	2	20	ATATATATATATATATATAT
918	NELegrR_Vchr16	AG	10620096	10620107	FORWARD	20	59.01	45	AGTCCATGCAATGACACGTT	REVERSE	20	59.9	40	TGTGATTTCAACCGAATCCA	183	412	AG	2	12	AGAGAGAGAGAG
919	NELegrR_Vchr16	GA	10622364	10622375	FORWARD	20	59.13	50	GGAGGGAGTTGAGCCAATTA	REVERSE	20	58.89	50	CCCCCTCCTAAAATTTCTCC	158	412	GA	2	12	GAGAGAGAGAGA
920	NELegrR_Vchr16	GA	10622364	10622375	FORWARD	19	59.38	47.37	AGAAAAGATGGCTGCCACA	REVERSE	22	57.57	45.45	TTCATCCACACTACAGAACACC	171	412	GA	2	30	GAGAGAGAGAGAGAGAGAGAGAGAGAGAGA
921	NELegrR_Vchr16	GA	10622517	10622546	FORWARD	20	59.13	50	GGAGGGAGTTGAGCCAATTA	REVERSE	20	58.89	50	CCCCCTCCTAAAATTTCTCC	158	430	GA	2	12	GAGAGAGAGAGA
922	NELegrR_Vchr16	GA	10622517	10622546	FORWARD	20	59.96	55	TAGGAGGGGGTTGGCTAAGT	REVERSE	20	60.23	50	TGATGTGGTGTGGATTGGTC	149	430	GA	2	30	GAGAGAGAGAGAGAGAGAGAGAGAGAGAGA
923	NELegrR_Vchr16	TA	10645672	10645687	FORWARD	20	59.89	40	AAAACCGCGCTGAAAAGTTA	REVERSE	20	59.69	45	GCCGACAATACATGCTTTCA	198	416	TA	2	16	TATATATATATATATA
924	NELegrR_Vchr16	CT	10653056	10653094	FORWARD	20	59.53	55	ACTCCCCTATTCTCCCTTCG	REVERSE	21	59.78	47.62	CAGTGTCAAGTTCGTGGTTCA	148	439	CT	2	32	CTCTCTCTCTCTCTCTCTCTCTCTCTCTCTCT
925	NELegrR_Vchr16	AAT	10653056	10653094	FORWARD	22	58.38	40.91	TGACAATTTTAGCCCTCACTTC	REVERSE	20	58.86	50	CCCCCTGTTCATCGTCTTAT	209	439	AAT	3	18	AATAATAATAATAATAAT
926	NELegrR_Vchr16	AAT	10653056	10653094	FORWARD	22	58.38	40.91	TGACAATTTTAGCCCTCACTTC	REVERSE	20	58.86	50	CCCCCTGTTCATCGTCTTAT	209	439	AAT	3	12	AATAATAATAAT
927	NELegrR_Vchr16	TAA	10653056	10653094	FORWARD	22	58.38	40.91	TGACAATTTTAGCCCTCACTTC	REVERSE	20	58.86	50	CCCCCTGTTCATCGTCTTAT	209	439	TAA	3	21	TAATAATAATAATAATAATAA
928	NELegrR_Vchr16	AAT	10653056	10653094	FORWARD	22	58.38	40.91	TGACAATTTTAGCCCTCACTTC	REVERSE	20	58.86	50	CCCCCTGTTCATCGTCTTAT	209	439	AAT	3	15	AATAATAATAATAAT
929	NELegrR_Vchr16	AAC	10653056	10653094	FORWARD	22	58.38	40.91	TGACAATTTTAGCCCTCACTTC	REVERSE	20	58.86	50	CCCCCTGTTCATCGTCTTAT	209	439	AAC	3	39	AACAACAACAACAACAACAACAACAACAACAACAACAAC
930	NELegrR_Vchr16	AAT	10653056	10653094	FORWARD	22	58.38	40.91	TGACAATTTTAGCCCTCACTTC	REVERSE	19	59.76	52.63	CAACCTTCCCCCTGTTCAT	216	439	AAT	3	18	AATAATAATAATAATAAT
931	NELegrR_Vchr16	TTC	10653056	10653094	FORWARD	20	59.53	55	ACTCCCCTATTCTCCCTTCG	REVERSE	21	59.78	47.62	CAGTGTCAAGTTCGTGGTTCA	148	439	TTC	3	12	TTCTTCTTCTTC
932	NELegrR_Vchr16	CT	10653198	10653213	FORWARD	20	60.4	55	GCGTCGACAACCTCTCCTTA	REVERSE	20	60.23	50	GCCACTGGTTCTCTTTTGGA	149	416	CT	2	32	CTCTCTCTCTCTCTCTCTCTCTCTCTCTCTCT
933	NELegrR_Vchr16	TTC	10653198	10653213	FORWARD	20	60.4	55	GCGTCGACAACCTCTCCTTA	REVERSE	20	60.23	50	GCCACTGGTTCTCTTTTGGA	149	416	TTC	3	12	TTCTTCTTCTTC
934	NELegrR_Vchr16	AAC	10653198	10653213	FORWARD	21	59.78	47.62	CACTGAACCACGAACTTGACA	REVERSE	20	60.68	55	GCTCGTAGCTCGACCTCAAA	146	416	AAC	3	12	AACAACAACAAC
935	NELegrR_Vchr16	TG	10662086	10662200	FORWARD	20	60.08	50	GTGCCTGGAATTGTCTCGAT	REVERSE	20	58.21	40	TTTCCTGCAATTTCCTACCA	121	515	TG	2	16	TGTGTGTGTGTGTGTG
936	NELegrR_Vchr16	CAA	10663419	10663433	FORWARD	20	60.59	45	CAGCCAAACAACCAACAACA	REVERSE	20	60.46	55	CTTGAAGGGCCCATAGGACT	147	415	CAA	3	15	CAACAACAACAACAA
937	NELegrR_Vchr16	TC	10669841	10669904	FORWARD	20	60.44	45	TTCAGGTTGGATTTGGGCTA	REVERSE	20	60.69	55	GCCCACCAACACTAAAGCTG	139	464	TC	2	14	TCTCTCTCTCTCTC
938	NELegrR_Vchr16	CA	10669841	10669904	FORWARD	20	59.4	45	CCTTTTCAGGTTGGATTTGG	REVERSE	19	60.51	57.89	GGCCCACCAACACTAAAGC	144	464	CA	2	12	CACACACACACA
939	NELegrR_Vchr16	AAT	10679536	10679562	FORWARD	20	59.48	60	GCTGGCTGTAGTGGAGACCT	REVERSE	20	60.07	45	TTGCATTAAGGGACCTTTGC	145	427	AAT	3	27	AATAATAATAATAATAATAATAATAAT
940	NELegrR_Vchr16	CA	10680099	10680114	FORWARD	20	59.93	45	AGCAAATCAATTGGGGAGTG	REVERSE	19	59.68	57.89	GTGAGACGCATGACCACCT	148	416	CA	2	16	CACACACACACACACA
941	NELegrR_Vchr16	CATA	10690336	10690346	FORWARD	20	56.88	45	TGAGAAGGGAGGTAATTTGC	REVERSE	20	55.26	40	TTACCAAACCAAACATAGCC	154	411	CATA	4	12	CATACATACATA
942	NELegrR_Vchr16	AG	10693953	10693976	FORWARD	20	60.11	50	TGCCCACATAGTGTCTCCAA	REVERSE	20	59.39	50	GCCCCATCAAACCTCAATAG	152	424	AG	2	24	AGAGAGAGAGAGAGAGAGAGAGAG
943	NELegrR_Vchr16	TC	10696685	10696698	FORWARD	20	60.3	50	CTCCCCTTCATTCCCTTTGT	REVERSE	20	60.6	55	GTCCGCTGCTACTGCAACTT	153	414	TC	2	14	TCTCTCTCTCTCTC
944	NELegrR_Vchr16	AG	10696899	10696914	FORWARD	20	60.35	55	GAACTACCACCGGCATCATC	REVERSE	20	59.73	45	TTTTGGTATCGTCGTTGCAG	145	416	AG	2	16	AGAGAGAGAGAGAGAG
945	NELegrR_Vchr16	GA	10704630	10704649	FORWARD	20	59.7	50	TGCCGCTCTTCTCACTATCA	REVERSE	20	59.85	50	CTCTCTTTCGCCAACAAACC	151	420	GA	2	22	GAGAGAGAGAGAGAGAGAGAGA
946	NELegrR_Vchr16	AT	10715743	10715762	FORWARD	20	59.99	40	TGCTTTGCTCCGCTATTTTT	REVERSE	20	60.32	45	ATGATCGGAGGTTCAACCAA	151	420	AT	2	20	ATATATATATATATATATAT
947	NELegrR_Vchr16	TC	10719204	10719267	FORWARD	20	59.6	50	CATCTGCGAAGCAAGTTGTC	REVERSE	20	59.14	45	AAGGTCAATCAACTGCCACA	165	464	TC	2	24	TCTCTCTCTCTCTCTCTCTCTCTC
948	NELegrR_Vchr16	CA	10719204	10719267	FORWARD	20	59.6	50	CATCTGCGAAGCAAGTTGTC	REVERSE	20	59.14	45	AAGGTCAATCAACTGCCACA	165	464	CA	2	40	CACACACACACACACACACACACACACACACACACACACA
949	NELegrR_Vchr16	ATC	10729051	10729071	FORWARD	20	59.63	45	ATCCTCCATTCCCAAGGTTT	REVERSE	20	59.82	45	AAATTTGACAGCGGGTATGG	145	421	ATC	3	21	ATCATCATCATCATCATCATC
950	NELegrR_Vchr16	GAG	10757707	10757721	FORWARD	20	59.58	55	GCTTTAGGACTCCCCCTGTT	REVERSE	21	59.79	47.62	TCCTGATTCCTGTTCTCTCCA	145	415	GAG	3	15	GAGGAGGAGGAGGAG
951	NELegrR_Vchr16	TC	10759706	10759717	FORWARD	20	59.54	50	CAAGGAGCCTTCCTTTCTCA	REVERSE	22	58.08	40.91	AGGTAATTGGAAAGTGGGTTCT	144	412	TC	2	12	TCTCTCTCTCTC
952	NELegrR_Vchr16	GAA	10781708	10781722	FORWARD	21	59.74	42.86	TGGTGATTGCTATGTTTGCTG	REVERSE	20	60.46	55	AGGGGCATTCTAGTCCGTTC	159	415	GAA	3	15	GAAGAAGAAGAAGAA
953	NELegrR_Vchr16	AT	10791018	10791033	FORWARD	20	60.2	45	CAAAGGCTGGATGCCTAAAA	REVERSE	20	59.73	45	CGAAACCGAACTGACACAAA	237	416	AT	2	16	ATATATATATATATAT
954	NELegrR_Vchr16	TCC	10792884	10792898	FORWARD	20	59.8	45	TCAAATTGCAGGATGAGTCG	REVERSE	20	59.91	45	TTTCAACCTTGATCCCGAAC	147	415	TCC	3	15	TCCTCCTCCTCCTCC
955	NELegrR_Vchr16	CCCT	10798384	10798394	FORWARD	20	60.11	50	CAAACGAGTCGTGATGGATG	REVERSE	20	59.97	50	TAGCCTAATGCTCGGCTCAT	146	411	CCCT	4	12	CCCTCCCTCCCT
956	NELegrR_Vchr16	CTT	10822434	10822448	FORWARD	20	59.96	50	CTTCGCATTGAGGGGTGTAT	REVERSE	20	59.82	50	AGGCCCTTGAGAAAAGGAAG	146	415	CTT	3	15	CTTCTTCTTCTTCTT
957	NELegrR_Vchr16	ATAC	10836236	10836246	FORWARD	20	58.5	45	ACTCAGTTTGGGGAAATCGT	REVERSE	22	57.02	40.91	TTGTATAACTTTGAGCGTCCAC	276	411	ATAC	4	12	ATACATACATAC
958	NELegrR_Vchr16	CT	10854176	10854199	FORWARD	20	60.13	50	TGGTGTTGTCTGTGGGAAGA	REVERSE	20	60.04	55	GGGGTGTTCCCCTATAGCAT	152	424	CT	2	24	CTCTCTCTCTCTCTCTCTCTCTCT
959	NELegrR_Vchr16	TTTTC	10875815	10875824	FORWARD	20	60.21	45	AGGAAATCAGCAATGGCAAG	REVERSE	20	60.87	45	GCATAGCCCATGCACAATTT	121	410	TTTTC	5	15	TTTTCTTTTCTTTTC
960	NELegrR_Vchr16	AT	10892945	10892958	FORWARD	20	60.01	50	CGGACCCAAAACAGTTCAGT	REVERSE	20	60.31	45	GGGAAAGTGCATTTCATTGG	288	414	AT	2	14	ATATATATATATAT
961	NELegrR_Vchr16	AT	10897603	10897614	FORWARD	20	60.2	50	GGCAGAGGAGAACCAATGAA	REVERSE	21	59.89	47.62	TCCTGTGCTAGCAAACATCCT	148	412	AT	2	12	ATATATATATAT
962	NELegrR_Vchr16	AATA	10928337	10928346	FORWARD	20	60.34	55	CACCCTATGCTCACCATTCC	REVERSE	20	59.31	45	CGTGCAAGGGAGATTTCTTT	176	410	AATA	4	12	AATAAATAAATA
963	NELegrR_Vchr16	CT	10967086	10967099	FORWARD	20	60.18	60	GTCCGGAGTGTGTAGGCTGT	REVERSE	20	59.99	45	CAGGCAGAAAATGACAGCAA	157	414	CT	2	12	CTCTCTCTCTCT
964	NELegrR_Vchr16	TC	10967086	10967099	FORWARD	20	59.09	50	CTGGAACTGCACTGTTTGCT	REVERSE	20	59.97	50	GAGTGGTTTGGACCAGCATT	152	414	TC	2	14	TCTCTCTCTCTCTC
965	NELegrR_Vchr16	GA	10994236	10994247	FORWARD	21	59.95	42.86	CGGATTTTCGAATACCACTGA	REVERSE	20	60.17	50	CATTCGGCCCATCTTCTCTA	182	412	GA	2	12	GAGAGAGAGAGA
966	NELegrR_Vchr16	TTCA	10994236	10994247	FORWARD	20	59.86	45	TCCCAAGGAATCAATCCAAG	REVERSE	20	60.17	50	CATTCGGCCCATCTTCTCTA	127	412	TTCA	4	12	TTCATTCATTCA
967	NELegrR_Vchr16	ATC	11033211	11033225	FORWARD	20	59.88	50	AAGGCCTAAGGCACACAAGA	REVERSE	20	60.16	45	AGGTTTTTCCCCCATTTCTG	147	415	ATC	3	15	ATCATCATCATCATC
968	NELegrR_Vchr16	TC	11033931	11033942	FORWARD	20	60.27	45	TCCACCCCTTTTCCTTTTTC	REVERSE	21	60.39	47.62	CAGCCCTCTCAAAACATAGCA	229	412	TC	2	12	TCTCTCTCTCTC
969	NELegrR_Vchr16	TC	11047650	11047675	FORWARD	20	59.68	50	GACCTGTCTTGCACCAATCA	REVERSE	20	59.38	60	GGGACGAGACAGGTACATCC	270	426	TC	2	26	TCTCTCTCTCTCTCTCTCTCTCTCTC
970	NELegrR_Vchr16	TAAT	11047650	11047675	FORWARD	20	59.68	50	GACCTGTCTTGCACCAATCA	REVERSE	20	58.79	60	CCGGGAGAGAGAGAGAGAGA	205	426	TAAT	4	12	TAATTAATTAAT
971	NELegrR_Vchr16	GA	11090834	11090847	FORWARD	20	60.13	55	GGCGAGAATCTGCAACTAGC	REVERSE	20	59.84	50	AAGGTGCCTTCTCTGAACCA	192	414	GA	2	14	GAGAGAGAGAGAGA
972	NELegrR_Vchr16	AG	11117359	11117370	FORWARD	20	59.67	45	TTCCATCTCAAGCTCAAGCA	REVERSE	20	60.1	50	CCAAGGTCCTAAGCCAAACA	155	412	AG	2	12	AGAGAGAGAGAG
973	NELegrR_Vchr16	ATG	11124891	11124905	FORWARD	21	60.19	47.62	GCTCAAAATTCAGGGAGAAGG	REVERSE	22	59.54	40.91	TCCATTTTGTAGGTGTGTGCTT	147	415	ATG	3	15	ATGATGATGATGATG
974	NELegrR_Vchr16	ATA	11198571	11198585	FORWARD	20	60.38	45	GTGTGGAAATGGCATGAACA	REVERSE	21	59.42	52.38	GATCACTCCAGTCCAATACCG	187	415	ATA	3	15	ATAATAATAATAATA
975	NELegrR_Vchr16	TAT	11199946	11199955	FORWARD	20	60.13	40	ATGGGATTTCCATTCGTCAA	REVERSE	20	58.46	40	TGAGATTCGATTCCGCTAAA	151	410	TAT	3	12	TATTATTATTAT
976	NELegrR_Vchr16	AT	11200255	11200351	FORWARD	20	59.82	45	TTTCGGCCTACTCTGGAAAA	REVERSE	20	59.87	60	CTCCCGGTGCTCTTAGTCAC	207	497	AT	2	16	ATATATATATATATAT
977	NELegrR_Vchr16	ATTCG	11200255	11200351	FORWARD	20	60.3	45	GCGGAATCGAATCTCAAGAA	REVERSE	20	60.21	50	CCAGAGTAGGCCGAAAATGA	157	497	ATTCG	5	15	ATTCGATTCGATTCG
978	NELegrR_Vchr16	AT	11202513	11202526	FORWARD	20	60.47	50	TCGTCTTCAGTCCCATGGAT	REVERSE	20	59.88	45	CCGCACTCAAACAACAAAGA	151	414	AT	2	22	ATATATATATATATATATATAT
979	NELegrR_Vchr16	TTTC	11202513	11202526	FORWARD	21	60.06	47.62	TGGAGGGATCCTCTTTCAAGT	REVERSE	20	60.7	45	AGCCGCACTCAAACAACAAT	150	414	TTTC	4	12	TTTCTTTCTTTC
980	NELegrR_Vchr16	CT	11203537	11203550	FORWARD	20	60.8	45	CTATGCCAATTCCGATTCCA	REVERSE	22	59.26	40.91	TTTGGTGAACTTGTCTCAAAGG	154	414	CT	2	16	CTCTCTCTCTCTCTCT
981	NELegrR_Vchr16	CT	11203537	11203550	FORWARD	20	60.23	50	GGACCTCAAAGCTTCCACAA	REVERSE	22	59.26	40.91	TTTGGTGAACTTGTCTCAAAGG	171	414	CT	2	14	CTCTCTCTCTCTCT
982	NELegrR_Vchr16	GA	11213344	11213357	FORWARD	21	59.67	42.86	CCCAATTCATTGACAACCCTA	REVERSE	20	59.93	50	CCCTAATCACGGTGAGGAAA	181	414	GA	2	14	GAGAGAGAGAGAGA
983	NELegrR_Vchr16	TAAA	11213344	11213357	FORWARD	22	58.73	45.45	CATGTACAGCCTATTCGACACA	REVERSE	22	59.82	54.55	TCTCTCTCTCTCTCCCTCCTGA	209	414	TAAA	4	12	TAAATAAATAAA
984	NELegrR_Vchr16	AAAT	11213344	11213357	FORWARD	22	58.73	45.45	CATGTACAGCCTATTCGACACA	REVERSE	22	59.82	54.55	TCTCTCTCTCTCTCCCTCCTGA	209	414	AAAT	4	12	AAATAAATAAAT
985	NELegrR_Vchr16	TC	11223746	11223767	FORWARD	20	60.44	45	ATATGGAGCCCAAAGCATGA	REVERSE	20	59.51	45	AACCCAATCCATTGACAACC	203	422	TC	2	26	TCTCTCTCTCTCTCTCTCTCTCTCTC
986	NELegrR_Vchr16	TC	11306569	11306598	FORWARD	20	59.14	50	GCCTTGATCCTTGTTCACCT	REVERSE	20	59.53	55	GCCTCATAGCTTCTCCTCCA	165	430	TC	2	30	TCTCTCTCTCTCTCTCTCTCTCTCTCTCTC
987	NELegrR_Vchr16	GA	11306892	11306903	FORWARD	20	60.21	50	GCCTTGGGCAAGAATCTGTA	REVERSE	21	59.78	47.62	GCCTTTTCTAAACCAGCACCT	192	412	GA	2	12	GAGAGAGAGAGA
988	NELegrR_Vchr16	AT	11311405	11311422	FORWARD	20	58.97	40	TTGGAACCTTGATGGCAATA	REVERSE	20	60.23	50	ATCGGAGCAATCTCGAACAC	156	418	AT	2	18	ATATATATATATATATAT
989	NELegrR_Vchr16	TC	11312082	11312095	FORWARD	20	59.94	45	GGAACCCGTTGCTTTAATGA	REVERSE	20	59.87	50	ACGTTGGTTCCACAGGTTTC	164	414	TC	2	14	TCTCTCTCTCTCTC
990	NELegrR_Vchr16	TC	11312250	11312260	FORWARD	20	60.41	40	TGCAAGGTTGAAAAGCAACA	REVERSE	21	60.19	47.62	CCATTCGAACTGTAGGGGAAT	168	411	TC	2	14	TCTCTCTCTCTCTC
991	NELegrR_Vchr16	GA	11336674	11336685	FORWARD	20	59.98	50	TTCCTGAGAATGTGCGACAG	REVERSE	20	59.83	55	TAGGCACCGGTCATCTCTCT	149	412	GA	2	12	GAGAGAGAGAGA
992	NELegrR_Vchr16	GA	11336674	11336685	FORWARD	20	59.98	50	TTCCTGAGAATGTGCGACAG	REVERSE	20	59.83	55	TAGGCACCGGTCATCTCTCT	149	412	GA	2	14	GAGAGAGAGAGAGA
993	NELegrR_Vchr16	AG	11378649	11378660	FORWARD	20	60.34	60	GGAAGAGGGGAGCTTCAGAC	REVERSE	20	60.1	55	CGATACTGGTGCCATCCTCT	160	412	AG	2	12	AGAGAGAGAGAG
994	NELegrR_Vchr16	TCT	11413006	11413026	FORWARD	20	59.32	50	TGAGTAGTGCCGTTCGACAT	REVERSE	20	59.85	50	CAGCAACCCAGAAAAGGAAG	183	421	TCT	3	21	TCTTCTTCTTCTTCTTCTTCT
995	NELegrR_Vchr16	AG	11425960	11425975	FORWARD	20	59.57	50	CGTGGACGAAATAGTCACCA	REVERSE	20	61.1	50	CCATCACTCGGCTGTGTTTT	189	416	AG	2	16	AGAGAGAGAGAGAGAG
996	NELegrR_Vchr16	TAA	11436796	11436810	FORWARD	20	60.08	55	CCGCGATGAGATAGAAGAGC	REVERSE	20	60.25	55	TCTACGGTGGTTCCTCTTGC	149	415	TAA	3	15	TAATAATAATAATAA
997	NELegrR_Vchr16	TTTA	11463955	11463964	FORWARD	20	58.98	40	TCCAATGGCTGTGAACATTT	REVERSE	20	59.67	45	ATGCCCTTAGCTTCAATCCA	161	410	TTTA	4	12	TTTATTTATTTA
998	NELegrR_Vchr16	GA	11494593	11494620	FORWARD	20	60.08	45	GGAAATTCGTCTGTGCGATT	REVERSE	20	60.02	55	GGCTACTCAGCGTCGAAAAC	146	428	GA	2	28	GAGAGAGAGAGAGAGAGAGAGAGAGAGA
999	NELegrR_Vchr16	TG	11507809	11507822	FORWARD	20	59.78	50	ATTGGACTGGATCAGGTTGG	REVERSE	20	57.79	40	GAAAAAGGTCAATTGGCTGA	152	414	TG	2	14	TGTGTGTGTGTGTG
1000	NELegrR_Vchr16	TCT	11515228	11515242	FORWARD	20	61.08	55	TTGTACTCAGGGGCACAAGG	REVERSE	20	60.54	55	GGCCAGAGATAAGGGGAAGA	176	415	TCT	3	15	TCTTCTTCTTCTTCT
1001	NELegrR_Vchr16	TCTCT	11515228	11515242	FORWARD	20	61.08	55	TTGTACTCAGGGGCACAAGG	REVERSE	20	60.54	55	GGCCAGAGATAAGGGGAAGA	176	415	TCTCT	5	15	TCTCTTCTCTTCTCT
1002	NELegrR_Vchr16	TCTTC	11515228	11515242	FORWARD	20	61.08	55	TTGTACTCAGGGGCACAAGG	REVERSE	20	60.54	55	GGCCAGAGATAAGGGGAAGA	176	415	TCTTC	5	15	TCTTCTCTTCTCTTC
1003	NELegrR_Vchr16	TC	11522446	11522548	FORWARD	20	60.37	55	CAGATCTGTCGCCCTCATCT	REVERSE	20	60.32	45	ACCTCACATCCAATCGGAAA	141	503	TC	2	12	TCTCTCTCTCTC
1004	NELegrR_Vchr16	AG	11556532	11556558	FORWARD	20	60.24	45	GGGAAAGGAATTTTCCTCCA	REVERSE	20	60.91	50	AACTTGCAAAGGTCCCCACT	152	427	AG	2	14	AGAGAGAGAGAGAG
1005	NELegrR_Vchr16	GA	11556532	11556558	FORWARD	20	60.24	45	GGGAAAGGAATTTTCCTCCA	REVERSE	20	60.79	50	GATCGCAACTTGCAAAGGTC	158	427	GA	2	12	GAGAGAGAGAGA
1006	NELegrR_Vchr16	GA	11584882	11584899	FORWARD	21	59.84	52.38	TGGGACAAGACAGGTACATCC	REVERSE	20	60.33	55	GGTTGGGGATAGCTTGGACT	278	418	GA	2	18	GAGAGAGAGAGAGAGAGA
1007	NELegrR_Vchr16	TAAT	11584882	11584899	FORWARD	20	58.79	60	CCGGGAGAGAGAGAGAGAGA	REVERSE	20	60.33	55	GGTTGGGGATAGCTTGGACT	212	418	TAAT	4	12	TAATTAATTAAT
1008	NELegrR_Vchr16	TTTC	11597305	11597314	FORWARD	20	60.1	50	CTGGGTCCAAAGCTACCAAA	REVERSE	20	60.17	55	GCCCTTTGAGCCTTCCTATC	167	410	TTTC	4	12	TTTCTTTCTTTC
1009	NELegrR_Vchr16	TTTC	11599325	11599366	FORWARD	20	59.11	50	TGGACTTCCTTTCACCTTCC	REVERSE	20	59	45	GGGGAGTCCAAAACTCAAAA	298	442	TTTC	4	12	TTTCTTTCTTTC
1010	NELegrR_Vchr16	AG	11621717	11621728	FORWARD	20	59.96	40	TGCTCTTTTCGCTTGGATTT	REVERSE	20	59.86	55	GGGTCCTTGTTGTGAGGTGT	155	412	AG	2	12	AGAGAGAGAGAG
1011	NELegrR_Vchr16	GAA	11622147	11622167	FORWARD	20	59.59	50	AGCTCCGCCCCTAATTTAAC	REVERSE	20	60.58	45	CGCCCCTTTCTCTTTTGTTT	129	421	GAA	3	21	GAAGAAGAAGAAGAAGAAGAA
1012	NELegrR_Vchr16	GAT	11672958	11672972	FORWARD	20	60.05	50	TGCCTTTTGCTGTGACTACG	REVERSE	20	60.5	50	CAAAGTTCCAGGCCAATGAC	147	415	GAT	3	15	GATGATGATGATGAT
1013	NELegrR_Vchr16	CT	11715120	11715137	FORWARD	20	59.85	55	GTCACCAGGGGCATACTTGT	REVERSE	20	59.42	55	GAGCTCTGTGGTGATTCGTG	158	418	CT	2	18	CTCTCTCTCTCTCTCTCT
1014	NELegrR_Vchr16	GA	11736145	11736158	FORWARD	20	59.68	50	CACACCGGAGATCACAAAGA	REVERSE	20	59.55	45	GGTGCCTAAAACATGCATCA	222	414	GA	2	14	GAGAGAGAGAGAGA
1015	NELegrR_Vchr16	CAA	11751922	11751936	FORWARD	20	60.13	55	CGAGTGCCAAGAAAGAGAGG	REVERSE	20	60.4	55	GTTTGGGTGGAGTTGAGTGG	162	415	CAA	3	15	CAACAACAACAACAA
1016	NELegrR_Vchr16	TGC	11759493	11759513	FORWARD	22	58.08	40.91	GATGACCCAAGAAGTTGTTGTT	REVERSE	20	59.93	55	TCAGGTCGATGGTTCTACCC	159	421	TGC	3	12	TGCTGCTGCTGC
1017	NELegrR_Vchr16	TCG	11759493	11759513	FORWARD	20	59.93	55	GGGTAGAACCATCGACCTGA	REVERSE	20	59.9	50	TTCTCCCTCCAACAATGTCC	150	421	TCG	3	21	TCGTCGTCGTCGTCGTCGTCG
1018	NELegrR_Vchr16	CT	11759809	11759822	FORWARD	20	60.39	50	TCCGTTTCTTAACGCTCGTC	REVERSE	20	59.79	50	AGCCAACAACAACAGTCGTG	143	414	CT	2	24	CTCTCTCTCTCTCTCTCTCTCTCT
1019	NELegrR_Vchr16	AG	11768764	11768775	FORWARD	20	60.07	50	CCTGAGTTGGCCCTCATAAA	REVERSE	20	59.87	50	ACAACCGGTGACAGAAAACC	141	412	AG	2	12	AGAGAGAGAGAG
1020	NELegrR_Vchr16	AG	11771721	11771734	FORWARD	21	58.64	42.86	TTCTTGTTTCCACTCTGAGCA	REVERSE	20	59.93	45	CTGAAACCTGGCATTTGGAT	227	414	AG	2	14	AGAGAGAGAGAGAG
1021	NELegrR_Vchr16	CT	11776639	11776650	FORWARD	20	60.32	60	ACGCAGTAGACAGGGACCAG	REVERSE	20	59.88	40	TTCCCATTCCAAAAAGATGC	179	412	CT	2	12	CTCTCTCTCTCT
1022	NELegrR_Vchr16	CT	11779264	11779277	FORWARD	20	59.81	40	CCAAAACCCAGAAAACCAAA	REVERSE	20	59.2	50	TGGTGGGAATATAGGGGAGA	182	414	CT	2	20	CTCTCTCTCTCTCTCTCTCT
1023	NELegrR_Vchr16	CT	11779470	11779485	FORWARD	20	59.45	55	CCGTCGCCACTATCTTCTCT	REVERSE	20	59.36	55	CCACCACTACTGCTTGTTGC	152	416	CT	2	16	CTCTCTCTCTCTCTCT
1024	NELegrR_Vchr16	CT	11805608	11805621	FORWARD	21	60.09	42.86	GCAAGATGATTTTAGGCCACA	REVERSE	22	59.73	40.91	CCCTTTGTATTCCTTTCCCTTT	169	414	CT	2	14	CTCTCTCTCTCTCT
1025	NELegrR_Vchr16	TACCAC	11805608	11805621	FORWARD	21	60.09	42.86	GCAAGATGATTTTAGGCCACA	REVERSE	22	59.73	40.91	CCCTTTGTATTCCTTTCCCTTT	169	414	TACCAC	6	18	TACCACTACCACTACCAC
1026	NELegrR_Vchr16	TTC	11834121	11834138	FORWARD	20	60.19	55	GTCCTTGCTTCCCTTTCCTC	REVERSE	20	59.86	50	TTCTTGCAGAGAGCAGTGGA	150	418	TTC	3	18	TTCTTCTTCTTCTTCTTC
1027	NELegrR_Vchr16	GA	11837607	11837638	FORWARD	20	60.26	50	GCATGAGTTTGCTGGTTCCT	REVERSE	20	59.72	50	CCACCGTTCTGAGTTTCACA	133	432	GA	2	32	GAGAGAGAGAGAGAGAGAGAGAGAGAGAGAGA
1028	NELegrR_Vchr16	AG	11869466	11869477	FORWARD	20	59.84	45	CGGACAGAATTTTGCAGACA	REVERSE	20	59.84	50	ACAAGCTCTCCACCCTTGAA	159	412	AG	2	12	AGAGAGAGAGAG
1029	NELegrR_Vchr16	GA	11872427	11872448	FORWARD	20	59.6	50	CATGCCACACTACAGGCATT	REVERSE	20	60.71	55	TCTCACTCGGGTTCACCTGT	157	422	GA	2	22	GAGAGAGAGAGAGAGAGAGAGA
1030	NELegrR_Vchr16	GAGG	11872427	11872448	FORWARD	20	59.6	50	CATGCCACACTACAGGCATT	REVERSE	20	60.71	55	TCTCACTCGGGTTCACCTGT	157	422	GAGG	4	12	GAGGGAGGGAGG
1031	NELegrR_Vchr16	AAGAA	11872655	11872714	FORWARD	20	60.37	50	GCGAGGAATTCATGAGCAGT	REVERSE	20	58.77	45	TTGACTGGATTCCCACACAT	144	460	AAGAA	5	15	AAGAAAAGAAAAGAA
1032	NELegrR_Vchr16	AG	11873601	11873620	FORWARD	21	60.3	47.62	CATCATCATAGATGGGCAAGG	REVERSE	20	59.94	55	CGGGATGAGAGAAAGAGACG	153	420	AG	2	20	AGAGAGAGAGAGAGAGAGAG
1033	NELegrR_Vchr16	CAGC	11873601	11873620	FORWARD	19	59.99	47.37	TGTTGGGTTTGGTTGCTGT	REVERSE	20	60.6	45	ATCGCCATGGAGAAAACAGA	155	420	CAGC	4	12	CAGCCAGCCAGC
1034	NELegrR_Vchr16	TTA	11877752	11877772	FORWARD	21	60.02	47.62	GACGTCTTTGTCCACCGTAAA	REVERSE	20	58.94	45	TCATGCCCATAGGAATACGA	167	421	TTA	3	21	TTATTATTATTATTATTATTA
1035	NELegrR_Vchr16	GA	11878699	11878712	FORWARD	20	58.57	45	TAGAACCCCATTTGCATGAG	REVERSE	20	59.79	45	CCAATTTTGGACGGTCTGAT	166	414	GA	2	14	GAGAGAGAGAGAGA
1036	NELegrR_Vchr16	TA	11880629	11880638	FORWARD	20	59.05	45	GGCCACCTGAAATGCTTATT	REVERSE	20	59.8	45	CAGCATTCGGATCAACTTCA	245	410	TA	2	24	TATATATATATATATATATATATA
1037	NELegrR_Vchr16	AG	11892100	11892121	FORWARD	20	59.77	50	AATATGGCCATGGAGGTGAG	REVERSE	20	58.68	50	CGTGTAGCTCGCTCAAATTC	153	422	AG	2	22	AGAGAGAGAGAGAGAGAGAGAG
1038	NELegrR_Vchr16	CT	11894647	11894662	FORWARD	20	61.07	55	CGGGCCCAGAAGATTAAGAG	REVERSE	20	60.5	45	TGCATCCCTGGTTTGAAGTT	153	416	CT	2	16	CTCTCTCTCTCTCTCT
1039	NELegrR_Vchr16	TTC	11897398	11897418	FORWARD	20	60.21	45	ACAAAACCACCCATTCCTCA	REVERSE	20	59.82	50	CTCTGTCCCCATTGTTGGTT	145	421	TTC	3	30	TTCTTCTTCTTCTTCTTCTTCTTCTTCTTC
1040	NELegrR_Vchr16	GA	11898596	11898681	FORWARD	20	60.33	50	CAAGCTCCTTCCCAAGATCA	REVERSE	20	60.45	45	TCGTCCCGCCTTTACAATAA	136	486	GA	2	12	GAGAGAGAGAGA
1041	NELegrR_Vchr16	AG	11903199	11903223	FORWARD	20	59.99	50	AGAAGTGGAGCAAACGAGGA	REVERSE	20	60	55	CTCGCCTAATCGCCTTACAG	150	425	AG	2	12	AGAGAGAGAGAG
1042	NELegrR_Vchr16	TG	11903199	11903223	FORWARD	20	59.9	50	CGCAAAGTCACAGTCACGAT	REVERSE	20	59.44	40	TTGATGCTTAGGCGTTTTCA	146	425	TG	2	14	TGTGTGTGTGTGTG
1043	NELegrR_Vchr16	AG	11903334	11903347	FORWARD	20	59.53	50	GGCTGACTGAACCAAAATCC	REVERSE	20	60.26	50	TGGGCTTATCGTGACTGTGA	157	414	AG	2	12	AGAGAGAGAGAG
1044	NELegrR_Vchr16	TG	11903334	11903347	FORWARD	20	59.9	50	CGCAAAGTCACAGTCACGAT	REVERSE	20	59.44	40	TTGATGCTTAGGCGTTTTCA	146	414	TG	2	14	TGTGTGTGTGTGTG
1045	NELegrR_Vchr16	ATT	11910775	11910789	FORWARD	20	59.93	45	TTGCCTGGGAATTGTTTAGG	REVERSE	20	59.96	50	CTAGCCACGGATTGATGGTT	196	415	ATT	3	15	ATTATTATTATTATT
1046	NELegrR_Vchr16	AG	11914668	11914689	FORWARD	20	59.93	50	TGATTAGGCCTGGTTTCACC	REVERSE	21	59.32	52.38	GGAACATGTGAGCAGAGACCT	147	422	AG	2	22	AGAGAGAGAGAGAGAGAGAGAG
1047	NELegrR_Vchr16	AG	11914835	11914844	FORWARD	20	58.72	45	GATGAGCTTGGGCACAATTA	REVERSE	20	59.82	50	ACACCTGGAATCACCCTTTG	176	410	AG	2	22	AGAGAGAGAGAGAGAGAGAGAG
1048	NELegrR_Vchr16	TC	11923705	11923730	FORWARD	20	59.95	45	TCATGGCAGAATTCAAGCTG	REVERSE	20	59.45	50	GAAGCCCCTGCTTTTAGACA	200	426	TC	2	26	TCTCTCTCTCTCTCTCTCTCTCTCTC
1049	NELegrR_Vchr16	AT	11924274	11924285	FORWARD	20	59.99	50	GCAGTTCTTGGATGCTGTCA	REVERSE	20	58.93	45	TTTTCTTGGGCATAGCCTCT	178	412	AT	2	12	ATATATATATAT
1050	NELegrR_Vchr16	CAA	11933540	11933554	FORWARD	20	60.32	50	GGATTGGATTCTTCGTGTGG	REVERSE	20	60.16	45	ATTGGGGAATGATGGCACTA	150	415	CAA	3	15	CAACAACAACAACAA
1051	NELegrR_Vchr16	CT	11949309	11949330	FORWARD	22	59.91	45.45	GATCGAGGAAGATCATTCAACC	REVERSE	20	59.12	45	TCCAAATGCCCAACTCAGTA	157	422	CT	2	22	CTCTCTCTCTCTCTCTCTCTCT
1052	NELegrR_Vchr16	GA	11962717	11962734	FORWARD	20	59.75	45	TGTGTTGTTGCTTGTGGTGA	REVERSE	20	58.93	50	GCCAGGGGCATACTTGTAAT	158	418	GA	2	28	GAGAGAGAGAGAGAGAGAGAGAGAGAGA
1053	NELegrR_Vchr16	AAAG	11962717	11962734	FORWARD	20	57.88	45	TGCTTGTGGTGATTGAGAGA	REVERSE	22	56.24	40.91	GATGTTAGTGGGACAATTTCAG	225	418	AAAG	4	16	AAAGAAAGAAAGAAAG
1054	NELegrR_Vchr16	AT	12064776	12064793	FORWARD	20	59.21	55	GGGGATGCACTCTCTCTGAT	REVERSE	20	60.33	40	ATGGATCCCGGGAATTAAAA	151	418	AT	2	18	ATATATATATATATATAT
1055	NELegrR_Vchr16	TC	12083462	12083485	FORWARD	20	59.93	50	CCCTAATCACGGTGAGGAAA	REVERSE	20	59.51	45	AACCCAATCCATTGACAACC	193	424	TC	2	24	TCTCTCTCTCTCTCTCTCTCTCTC
1056	NELegrR_Vchr16	TATT	12083462	12083485	FORWARD	21	60.83	42.86	GGTTGTCAATGGATTGGGTTT	REVERSE	21	59.62	42.86	ACAGCCTATTCGACACCAAAA	170	424	TATT	4	12	TATTTATTTATT
1057	NELegrR_Vchr16	TTTA	12083462	12083485	FORWARD	21	60.83	42.86	GGTTGTCAATGGATTGGGTTT	REVERSE	21	59.62	42.86	ACAGCCTATTCGACACCAAAA	170	424	TTTA	4	12	TTTATTTATTTA
1058	NELegrR_Vchr16	TTC	12085464	12085481	FORWARD	20	59.43	55	TCTTCTAGTCTGGCCGAACC	REVERSE	20	60.38	50	GCGAACCCAGAAAGAGAACA	166	418	TTC	3	18	TTCTTCTTCTTCTTCTTC
1059	NELegrR_Vchr16	AT	12094711	12094726	FORWARD	21	59.73	47.62	CTCTGATGGAAACCAAACTGC	REVERSE	20	60.02	55	GCACTCTCTACGCACATGGA	148	416	AT	2	16	ATATATATATATATAT
1060	NELegrR_Vchr16	TTTTA	12096230	12096240	FORWARD	21	58.7	42.86	TGCTGGGGACTTAATCCTAAA	REVERSE	20	57.49	40	TTTCAGGATCGAATCTTGCT	200	411	TTTTA	5	15	TTTTATTTTATTTTA
1061	NELegrR_Vchr16	TTGGA	12116518	12116527	FORWARD	21	58.92	42.86	CCCAATCTAGTCCATTTGCAT	REVERSE	21	59.21	42.86	CCAAGTTCAATCTAGCCCAAA	176	410	TTGGA	5	15	TTGGATTGGATTGGA
1062	NELegrR_Vchr16	TC	12119198	12119219	FORWARD	20	59.95	50	ATCTCTCTCTTTGGCGGTGA	REVERSE	20	60.14	60	GTCGGCTGGAGAGAGAACTG	140	422	TC	2	22	TCTCTCTCTCTCTCTCTCTCTC
1063	NELegrR_Vchr16	TC	12119401	12119449	FORWARD	20	58.89	40	TTTCATTTTGCGAACTCAGG	REVERSE	21	59.56	57.14	TCCTGGGAGTCTGAGAGTGAG	180	449	TC	2	16	TCTCTCTCTCTCTCTC
1064	NELegrR_Vchr16	TC	12119401	12119449	FORWARD	19	61.4	57.89	TCGAGCGGTGAGCTCTCTT	REVERSE	20	59.83	50	TGCCATTTGAGAGAGTGGTG	144	449	TC	2	16	TCTCTCTCTCTCTCTC
1065	NELegrR_Vchr16	GA	12185177	12185188	FORWARD	20	59.66	60	GACAGAGGGAGAGCAGGAGA	REVERSE	20	59.77	55	CTGCAGACGACTGAACTTCG	158	412	GA	2	14	GAGAGAGAGAGAGA
1066	NELegrR_Vchr16	CCT	12186533	12186550	FORWARD	20	60.02	50	ATGTTCGAGCTCTTGCCACT	REVERSE	20	60.71	40	TTGGGGTTGTTTTTCATTGC	156	418	CCT	3	18	CCTCCTCCTCCTCCTCCT
1067	NELegrR_Vchr16	GA	12187038	12187049	FORWARD	20	60.52	55	GCGTTCCCATACAGAACTGG	REVERSE	20	60.16	50	ACACCACAATGTCTGCCTGA	149	412	GA	2	12	GAGAGAGAGAGA
1068	NELegrR_Vchr16	TCT	12188167	12188193	FORWARD	20	60.21	50	CCGCCAAGTAATCTTCTCCA	REVERSE	22	60.03	40.91	TCCAAGAGACAACAAGCTCAAA	144	427	TCT	3	27	TCTTCTTCTTCTTCTTCTTCTTCTTCT
1069	NELegrR_Vchr16	AGA	12189110	12189127	FORWARD	20	59.69	55	CCTATGTTCACGGGAAGAGC	REVERSE	22	58.79	45.45	GAAAGTGGCTATTAGTGCATGG	136	418	AGA	3	18	AGAAGAAGAAGAAGAAGA
1070	NELegrR_Vchr16	AGA	12193458	12193472	FORWARD	20	59.17	45	CGTGGTTCGAAGAAAATCCT	REVERSE	21	60.31	42.86	TGCATGCTAACCACAAAGTCA	136	415	AGA	3	15	AGAAGAAGAAGAAGA
1071	NELegrR_Vchr16	TATT	12260154	12260163	FORWARD	19	59.77	47.37	CAGATTTGGCGCAGATGAT	REVERSE	20	59.96	50	CCGCCTTCTTCTTCCTTCTT	191	410	TATT	4	12	TATTTATTTATT
1072	NELegrR_Vchr16	GA	12263119	12263134	FORWARD	20	60.07	50	CAATGTAGCCCTCCTTGGAA	REVERSE	20	59.91	50	TGAGGAAGCGAGGGAGAATA	178	416	GA	2	16	GAGAGAGAGAGAGAGA
1073	NELegrR_Vchr16	AG	12296340	12296351	FORWARD	20	59.26	50	CCTTCCCTTGAATCCTGCTA	REVERSE	20	60.21	55	CTGGCTGAATGGGAGAGGTA	145	412	AG	2	12	AGAGAGAGAGAG
1074	NELegrR_Vchr16	AAG	12301205	12301219	FORWARD	20	60.9	55	AGAAAAGGGACCTGCTCTGC	REVERSE	20	59.83	60	CTCCTCACCCTTCTCACGAC	138	415	AAG	3	15	AAGAAGAAGAAGAAG
1075	NELegrR_Vchr16	AAG	12393468	12393477	FORWARD	20	59.97	50	GATGGTCTGTGCACCCTTTT	REVERSE	20	59.54	50	AAAGCGATCTCTCCATCTGC	208	410	AAG	3	12	AAGAAGAAGAAG
1076	NELegrR_Vchr16	TAAT	12393468	12393477	FORWARD	20	59.97	50	GATGGTCTGTGCACCCTTTT	REVERSE	20	60.1	50	GCCGCCTTCTTCTTCTTTCT	177	410	TAAT	4	12	TAATTAATTAAT
1077	NELegrR_Vchr16	GA	12400605	12400620	FORWARD	20	59.51	45	AACCCAATCCATTGACAACC	REVERSE	20	59.93	45	CCAAAGCATGGTGAGGAAAT	188	416	GA	2	16	GAGAGAGAGAGAGAGA
1078	NELegrR_Vchr16	GA	12402849	12402862	FORWARD	21	57.95	47.62	AGCCTATCCGACACAAGAACT	REVERSE	20	58.77	55	CTCTCCCTCTCTTTGCGAGT	237	414	GA	2	14	GAGAGAGAGAGAGA
1079	NELegrR_Vchr16	TAAA	12402849	12402862	FORWARD	21	57.95	47.62	AGCCTATCCGACACAAGAACT	REVERSE	20	58.77	55	CTCTCCCTCTCTTTGCGAGT	237	414	TAAA	4	12	TAAATAAATAAA
1080	NELegrR_Vchr16	AAAT	12402849	12402862	FORWARD	21	57.95	47.62	AGCCTATCCGACACAAGAACT	REVERSE	20	58.77	55	CTCTCCCTCTCTTTGCGAGT	237	414	AAAT	4	12	AAATAAATAAAT
1081	NELegrR_Vchr16	GA	12403045	12403066	FORWARD	22	55.43	40.91	ATATGTAACTCGCAAAGAGAGG	REVERSE	20	56.79	40	CGGTGAGGAAATTCTTTGTT	180	422	GA	2	30	GAGAGAGAGAGAGAGAGAGAGAGAGAGAGA
1082	NELegrR_Vchr16	TCT	12532054	12532068	FORWARD	20	60.39	55	TGAGGTGGAGCTTCTTACCG	REVERSE	20	59.98	55	GTAGCGGGATGAAAGAGCTG	135	415	TCT	3	15	TCTTCTTCTTCTTCT
1083	NELegrR_Vchr16	TA	12543357	12543370	FORWARD	20	59.89	40	CCCGGGAATTAAAACCATTT	REVERSE	20	60.16	50	GGTAATGATCGGGAATGCAC	146	414	TA	2	14	TATATATATATATA
1084	NELegrR_Vchr16	AT	12571918	12571931	FORWARD	20	60.16	50	GGTAATGATCGGGAATGCAC	REVERSE	20	59.89	50	CTCACATGGATCTCGGGAAT	153	414	AT	2	14	ATATATATATATAT
1085	NELegrR_Vchr16	GA	12589060	12589071	FORWARD	21	59.69	52.38	GGACGGGACATGTACATCCTA	REVERSE	20	60.33	55	GGTTGGGGATAGCTTGGACT	273	412	GA	2	12	GAGAGAGAGAGA
1086	NELegrR_Vchr16	AGAATA	12594991	12595001	FORWARD	20	60.17	50	CCCCAATTGATTGAGTCACC	REVERSE	20	60.12	50	AAGCAAGGGATGTCGTGAAC	151	411	AGAATA	6	18	AGAATAAGAATAAGAATA
1087	NELegrR_Vchr16	GA	12601537	12601556	FORWARD	20	59.65	50	AACCAACCGATCCCTATCCT	REVERSE	20	60.28	60	GGTTGTACCTGTCCCGTCAC	264	420	GA	2	20	GAGAGAGAGAGAGAGAGAGA
1088	NELegrR_Vchr16	CT	12610187	12610200	FORWARD	20	60.3	45	GCCCAATCTTCTTTGGGTTT	REVERSE	20	59.42	50	GGAAGAACCCCCTGTTTTCT	164	414	CT	2	14	CTCTCTCTCTCTCT
1089	NELegrR_Vchr16	GCTC	12610187	12610200	FORWARD	20	60.3	45	GCCCAATCTTCTTTGGGTTT	REVERSE	20	59.42	50	GGAAGAACCCCCTGTTTTCT	164	414	GCTC	4	12	GCTCGCTCGCTC
1090	NELegrR_Vchr16	AAG	12614303	12614317	FORWARD	20	60.51	45	CCCCCAACACAAAAACACAT	REVERSE	20	59.98	50	ATTCTCCGAACTGCAGCCTA	139	415	AAG	3	15	AAGAAGAAGAAGAAG
1091	NELegrR_Vchr16	TA	12640906	12640917	FORWARD	20	59.93	50	GGGGATGCACTTTCACTGAT	REVERSE	20	60.33	40	ATGGATCCCGGGAATTAAAA	159	412	TA	2	12	TATATATATATA
1092	NELegrR_Vchr16	AT	12648011	12648022	FORWARD	20	60.13	40	TTGGTTGCCAGTTCAAAACA	REVERSE	20	59.85	45	GCAGTTCAGGCAATGAACAA	160	412	AT	2	12	ATATATATATAT
1093	NELegrR_Vchr16	GA	12671365	12671382	FORWARD	21	59.64	42.86	CAGTTGTTTGAGGGTTTTTGC	REVERSE	20	59.03	55	TACTTCTCCACTGCCAGACG	193	418	GA	2	18	GAGAGAGAGAGAGAGAGA
1094	NELegrR_Vchr16	AGA	12672361	12672393	FORWARD	20	59.8	45	GTGCATGGGGATTTTTCAGT	REVERSE	20	60.44	50	GGCTTGGGAGAGGTGATTTT	139	433	AGA	3	33	AGAAGAAGAAGAAGAAGAAGAAGAAGAAGAAGA
1095	NELegrR_Vchr16	GA	12676661	12676674	FORWARD	20	60.19	55	GGACGGGAAAGGTACATCCT	REVERSE	21	60.16	52.38	GGTTGGACTAGTCTTGCACCA	272	414	GA	2	14	GAGAGAGAGAGAGA
1096	NELegrR_Vchr16	TAAT	12700651	12700660	FORWARD	20	59.08	40	GCGCACCCTTTTTCATTTAT	REVERSE	20	60.7	50	CCGCCATCTTCTTCCTTCTT	171	410	TAAT	4	12	TAATTAATTAAT
1097	NELegrR_Vchr16	TA	12712074	12712087	FORWARD	20	60.16	45	GAAATGAGGCGAGAATGGAA	REVERSE	20	59.88	60	GGGAAGGAGGAGAGGAGAGA	158	414	TA	2	14	TATATATATATATA
1098	NELegrR_Vchr16	TC	12712074	12712087	FORWARD	20	59.43	50	AGCCCTGCATTCTCTTTGAC	REVERSE	22	59.77	50	GAGTGAGAGACGTGAATTGTGG	146	414	TC	2	16	TCTCTCTCTCTCTCTC
1099	NELegrR_Vchr16	ATCT	12712074	12712087	FORWARD	20	60.16	45	GAAATGAGGCGAGAATGGAA	REVERSE	20	59.88	60	GGGAAGGAGGAGAGGAGAGA	158	414	ATCT	4	20	ATCTATCTATCTATCTATCT
1100	NELegrR_Vchr16	TC	12712235	12712250	FORWARD	20	59.43	50	AGCCCTGCATTCTCTTTGAC	REVERSE	22	59.77	50	GAGTGAGAGACGTGAATTGTGG	146	416	TC	2	16	TCTCTCTCTCTCTCTC
1101	NELegrR_Vchr16	CAA	12713122	12713136	FORWARD	20	60.41	45	TGGGCCATCAGGAGATTTTA	REVERSE	20	59.28	50	AACCCTGATCCAACACCAGT	187	415	CAA	3	15	CAACAACAACAACAA
1102	NELegrR_Vchr16	GA	12731441	12731484	FORWARD	20	59.57	50	GAAAACAAGGGTGACGGAAG	REVERSE	20	60.08	40	ATTTCTTTCCTTCGCGGTTT	145	444	GA	2	20	GAGAGAGAGAGAGAGAGAGA
1103	NELegrR_Vchr16	AAG	12731441	12731484	FORWARD	20	59.57	50	GAAAACAAGGGTGACGGAAG	REVERSE	20	60.08	40	ATTTCTTTCCTTCGCGGTTT	145	444	AAG	3	24	AAGAAGAAGAAGAAGAAGAAGAAG
1104	NELegrR_Vchr16	TC	12768025	12768040	FORWARD	20	59.98	50	AGATATCCCGGAATCCCAAC	REVERSE	20	60.37	55	AAGGGGGTTTAGGGATAGGG	156	416	TC	2	16	TCTCTCTCTCTCTCTC
1105	NELegrR_Vchr16	AG	12770553	12770564	FORWARD	20	59.72	50	TACTTGCATCACGGTTGGAG	REVERSE	22	61.27	50	CGGATGTAGGACATAGGGGATT	266	412	AG	2	12	AGAGAGAGAGAG
1106	NELegrR_Vchr16	AT	12770553	12770564	FORWARD	21	59.28	47.62	TCGCTCTGCTTTAACCTGTCT	REVERSE	22	61.27	50	CGGATGTAGGACATAGGGGATT	189	412	AT	2	12	ATATATATATAT
1107	NELegrR_Vchr16	AG	12770970	12770982	FORWARD	20	56.94	45	CGAAGGATATTGGATTCACC	REVERSE	19	56.05	47.37	CCTCCTGGCAATGGTATTA	152	413	AG	2	16	AGAGAGAGAGAGAGAG
1108	NELegrR_Vchr16	CATA	12852855	12852865	FORWARD	22	59.98	45.45	TGGTTTAACCCCTACAACATCC	REVERSE	20	58.33	45	TGTCTGCCAGCCATCTTAAT	101	411	CATA	4	12	CATACATACATA
1109	NELegrR_Vchr16	TA	12941688	12941699	FORWARD	20	57.98	55	TTACTGCCGGTGTAGAGGAG	REVERSE	21	59.73	42.86	TGGACTCCAAAACTCTTGCAT	188	412	TA	2	12	TATATATATATA
1110	NELegrR_Vchr16	GA	12943524	12943535	FORWARD	20	59.32	45	TAGGGAATGGGATTGGAAGA	REVERSE	20	60.11	50	ACCTCTGGCAAGTTCATTGG	100	412	GA	2	12	GAGAGAGAGAGA
1111	NELegrR_Vchr16	TC	12943839	12943886	FORWARD	20	60.52	45	CATGCATGTCTTCCCAACAA	REVERSE	20	60.29	55	GGAGGGGGCTAATGTGAGAT	204	448	TC	2	16	TCTCTCTCTCTCTCTC
1112	NELegrR_Vchr16	TATC	12943839	12943886	FORWARD	20	60.52	45	CATGCATGTCTTCCCAACAA	REVERSE	20	60.29	55	GGAGGGGGCTAATGTGAGAT	204	448	TATC	4	12	TATCTATCTATC
1113	NELegrR_Vchr16	TATG	12943839	12943886	FORWARD	20	60.52	45	CATGCATGTCTTCCCAACAA	REVERSE	20	60.29	55	GGAGGGGGCTAATGTGAGAT	204	448	TATG	4	76	TATGTATGTATGTATGTATGTATGTATGTATGTATGTATGTATGTATGTATGTATGTATGTATGTATGTATGTATG
1114	NELegrR_Vchr16	AGA	12945622	12945636	FORWARD	20	59.05	55	GTTCAGCTGCCACTGACTGT	REVERSE	22	58.84	45.45	CCCCACACATACAAACATCTCT	162	415	AGA	3	15	AGAAGAAGAAGAAGA
1115	NELegrR_Vchr16	TTC	12959711	12959728	FORWARD	20	60.07	50	TAAGAGGAGGGCAAATGGTG	REVERSE	20	59.57	50	AGAAGGAAGCATTGCTGGAG	161	418	TTC	3	18	TTCTTCTTCTTCTTCTTC
1116	NELegrR_Vchr16	TTC	12959711	12959728	FORWARD	20	60.26	45	ACTAGCGGCGTTTCCTTTTT	REVERSE	21	59.75	52.38	CGAGAGGGGAGCGTAATACTT	182	418	TTC	3	12	TTCTTCTTCTTC
1117	NELegrR_Vchr16	CT	12972809	12972820	FORWARD	21	59.83	47.62	GCAGCACCTTCATGATTCTTC	REVERSE	20	60.03	45	CTGCAACCAGCAAAGTTGAA	165	412	CT	2	12	CTCTCTCTCTCT
1118	NELegrR_Vchr16	TC	12991031	12991142	FORWARD	21	59.86	52.38	CACAAGAATGCCACTCTCTCC	REVERSE	20	59.36	55	GAGATGCCGAGATGAGGTCT	201	512	TC	2	14	TCTCTCTCTCTCTC
1119	NELegrR_Vchr16	CT	12991031	12991142	FORWARD	21	59.86	52.38	CACAAGAATGCCACTCTCTCC	REVERSE	20	59.36	55	GAGATGCCGAGATGAGGTCT	201	512	CT	2	12	CTCTCTCTCTCT
1120	NELegrR_Vchr16	TC	12991031	12991142	FORWARD	21	59.86	52.38	CACAAGAATGCCACTCTCTCC	REVERSE	20	59.36	55	GAGATGCCGAGATGAGGTCT	201	512	TC	2	12	TCTCTCTCTCTC
1121	NELegrR_Vchr16	AGA	13032374	13032409	FORWARD	20	60.88	50	GTTCAAGACAGCATGCACCA	REVERSE	20	59.03	50	AGATTAGGGCTGGCTGAGAA	147	436	AGA	3	36	AGAAGAAGAAGAAGAAGAAGAAGAAGAAGAAGAAGA
1122	NELegrR_Vchr16	GA	13063336	13063347	FORWARD	20	59.99	50	TCTGCAGAAACAGCCACATC	REVERSE	19	59.99	57.89	GCGGCTGCCAGTAGACATA	166	412	GA	2	12	GAGAGAGAGAGA
1123	NELegrR_Vchr16	TTTA	13076362	13076371	FORWARD	20	59.22	50	CTGTAGCACTCTGCCGAAAA	REVERSE	20	59.97	45	CAATTGCCCCTCTTGTTGTT	145	410	TTTA	4	12	TTTATTTATTTA
1124	NELegrR_Vchr16	CTT	13081469	13081486	FORWARD	20	60.57	40	CACAAACCCCCAATTTTGAA	REVERSE	20	59.95	60	GAGGAAGGCTCTCCCACTCT	155	418	CTT	3	12	CTTCTTCTTCTT
1125	NELegrR_Vchr16	CTT	13081469	13081486	FORWARD	20	60.57	40	CACAAACCCCCAATTTTGAA	REVERSE	20	59.95	60	GAGGAAGGCTCTCCCACTCT	155	418	CTT	3	18	CTTCTTCTTCTTCTTCTT
1126	NELegrR_Vchr16	CTTG	13081469	13081486	FORWARD	20	60.57	40	CACAAACCCCCAATTTTGAA	REVERSE	20	59.95	60	GAGGAAGGCTCTCCCACTCT	155	418	CTTG	4	12	CTTGCTTGCTTG
1127	NELegrR_Vchr16	TCTTC	13081469	13081486	FORWARD	20	60.57	40	CACAAACCCCCAATTTTGAA	REVERSE	20	59.95	60	GAGGAAGGCTCTCCCACTCT	155	418	TCTTC	5	15	TCTTCTCTTCTCTTC
1128	NELegrR_Vchr16	GA	13144219	13144234	FORWARD	20	59.63	40	GGCATGATGATGCTTTTCAA	REVERSE	20	59.53	45	ATGGATGCAACATCTTGTGC	137	416	GA	2	16	GAGAGAGAGAGAGAGA
1129	NELegrR_Vchr16	GAT	13147845	13147859	FORWARD	20	60.05	50	TGCCTTTTGCTGTGACTACG	REVERSE	20	60.5	50	CAAAGTTCCAGGCCAATGAC	147	415	GAT	3	15	GATGATGATGATGAT
1130	NELegrR_Vchr16	CAGGC	13167432	13167442	FORWARD	20	59.97	50	GTCATGTCCAAGCCCAACTT	REVERSE	20	59.17	45	CTGTTGGGCAACATTTGAAG	173	411	CAGGC	5	15	CAGGCCAGGCCAGGC
1131	NELegrR_Vchr16	GA	13171560	13171583	FORWARD	20	59.46	45	AAGGACAGCGCAATTCTTTC	REVERSE	20	61.07	55	GCGCTCCTCAAAGCTGTATG	143	424	GA	2	24	GAGAGAGAGAGAGAGAGAGAGAGA
1132	NELegrR_Vchr16	TAC	13205852	13205869	FORWARD	20	58.2	40	TTGAACCCTCAAACATTGCT	REVERSE	20	56.54	40	GGTTGAACCCTTGTTTTTGT	114	418	TAC	3	18	TACTACTACTACTACTAC
1133	NELegrR_Vchr16	AAG	13210391	13210405	FORWARD	22	59.01	50	AGGGACTGAGCCTCTATTCTTG	REVERSE	20	59.93	50	ATCCCGAACCCTTGAAGACT	139	415	AAG	3	15	AAGAAGAAGAAGAAG
1134	NELegrR_Vchr16	TA	13232680	13232691	FORWARD	21	59.74	47.62	GGACCTAAGCAATGAGCCTTT	REVERSE	20	60.15	45	TTGTTAACGTGAAGCCACCA	148	412	TA	2	12	TATATATATATA
1135	NELegrR_Vchr16	TCG	13233660	13233683	FORWARD	19	59.53	57.89	CACGGGTTCCCAGTCACTA	REVERSE	20	58.65	45	TTTGGCTTCTGACAAGCAGT	162	424	TCG	3	24	TCGTCGTCGTCGTCGTCGTCGTCG
1136	NELegrR_Vchr16	TA	13248511	13248528	FORWARD	20	59.21	55	GGGGATGCACTCTCTCTGAT	REVERSE	20	60.33	40	ATGGATCCCGGGAATTAAAA	149	418	TA	2	18	TATATATATATATATATA
1137	NELegrR_Vchr16	GA	13254881	13254892	FORWARD	21	59.73	42.86	AACCATTCCAAGTTGCTCTCA	REVERSE	20	58.98	50	TCGTTCCCCCTCAGTTTATC	118	412	GA	2	12	GAGAGAGAGAGA
1138	NELegrR_Vchr16	AG	13255082	13255107	FORWARD	21	59.43	52.38	TCTGGGTGTGAGAGAGTGTGA	REVERSE	20	59.79	40	TGCCATTTAATGTTGGGTGA	108	426	AG	2	26	AGAGAGAGAGAGAGAGAGAGAGAGAG
1139	NELegrR_Vchr16	AAAAG	13268086	13268110	FORWARD	20	59.8	50	ACCTCCCCCTACCAAAAAGA	REVERSE	21	60.01	47.62	TGCCCACATACCTTTAGTTGC	239	425	AAAAG	5	25	AAAAGAAAAGAAAAGAAAAGAAAAG
1140	NELegrR_Vchr16	ATTG	13271266	13271289	FORWARD	20	59.87	50	AGGCTTCAGCAGTCACCATT	REVERSE	21	59.26	42.86	TCACATGGACATTTGTGTTCC	159	424	ATTG	4	24	ATTGATTGATTGATTGATTGATTG
1141	NELegrR_Vchr16	TTA	13345844	13345870	FORWARD	20	59.99	45	TGAGCTGTGGGCTTTTCTTT	REVERSE	21	59.66	42.86	TCCCACTCAGATTCTGGAAAA	154	427	TTA	3	15	TTATTATTATTATTA
1142	NELegrR_Vchr16	TCC	13374636	13374650	FORWARD	20	59.53	55	TCTCCAGCTGTTCCTCTTCC	REVERSE	20	59.82	50	CCTTTGGTACCACCTTTGGA	156	415	TCC	3	15	TCCTCCTCCTCCTCC
1143	NELegrR_Vchr16	TCC	13374636	13374650	FORWARD	20	59.53	55	TCTCCAGCTGTTCCTCTTCC	REVERSE	20	59.82	50	CCTTTGGTACCACCTTTGGA	156	415	TCC	3	12	TCCTCCTCCTCC
1144	NELegrR_Vchr16	TTA	13388049	13388063	FORWARD	20	59.83	60	GGTCTCTCGTCTGGAGGTTG	REVERSE	20	59.88	45	CTCATCCATCGCGGATATTT	149	415	TTA	3	15	TTATTATTATTATTA
1145	NELegrR_Vchr16	AT	13413363	13413378	FORWARD	20	60.33	50	ACTCACATGGATCCCAGGAA	REVERSE	20	60.35	55	CCGGGATGCACTCTCTCTTA	164	416	AT	2	16	ATATATATATATATAT
1146	NELegrR_Vchr16	TTC	13442809	13442877	FORWARD	22	60.14	45.45	CCCTCAAAGACTTCAAAACCTG	REVERSE	20	58.65	50	GGGGCTGAACCTTATTTCTG	181	469	TTC	3	69	TTCTTCTTCTTCTTCTTCTTCTTCTTCTTCTTCTTCTTCTTCTTCTTCTTCTTCTTCTTCTTCTTCTTC
1147	NELegrR_Vchr16	ATA	13486985	13486999	FORWARD	20	60.05	45	ATCCCAATGGTGTTCGGTAA	REVERSE	20	59.14	45	TTTCCCTCCTCCCTCTTTTT	144	415	ATA	3	39	ATAATAATAATAATAATAATAATAATAATAATAATAATA
1148	NELegrR_Vchr16	AT	13506823	13506838	FORWARD	20	60.03	50	TGATAGGATCAGCCCCTTTG	REVERSE	20	59.61	50	TCTCAGATCGGATGGGTCTT	217	416	AT	2	16	ATATATATATATATAT
1149	NELegrR_Vchr16	AC	13537800	13537815	FORWARD	20	59.69	45	CCACAAACCAAATGGAACCT	REVERSE	20	58.79	50	GGGACAGAAAGGGGATGATA	196	416	AC	2	16	ACACACACACACACAC
1150	NELegrR_Vchr16	AG	13539589	13539600	FORWARD	20	59.09	45	AGATCCCAAGAATGCACACA	REVERSE	20	60.57	50	CACCGGTGCACAACATCTTA	137	412	AG	2	12	AGAGAGAGAGAG
1151	NELegrR_Vchr16	GA	13590801	13590818	FORWARD	20	59.51	45	AACCCAATCCATTGACAACC	REVERSE	20	59.75	45	CCGAATCATGGTGAGGAAAT	190	418	GA	2	18	GAGAGAGAGAGAGAGAGA
1152	NELegrR_Vchr16	GGAG	13590801	13590818	FORWARD	20	59.51	45	AACCCAATCCATTGACAACC	REVERSE	20	59.75	45	CCGAATCATGGTGAGGAAAT	190	418	GGAG	4	12	GGAGGGAGGGAG
1153	NELegrR_Vchr16	GT	13612446	13612457	FORWARD	20	58.75	40	CTTTGGTTGATGGCAAAAGA	REVERSE	20	58.77	40	TTTTCTGGCAGCTCTTTCAA	221	412	GT	2	12	GTGTGTGTGTGT
1154	NELegrR_Vchr16	ACT	13612446	13612457	FORWARD	20	58.75	40	CTTTGGTTGATGGCAAAAGA	REVERSE	20	56.83	40	TCAAAACACACACACACCAA	144	412	ACT	3	12	ACTACTACTACT
1155	NELegrR_Vchr16	GGA	13635373	13635390	FORWARD	20	59.83	55	TGTGGAGAAGGACGAGGAGT	REVERSE	20	60.54	50	GCTCACCCATGTCATCAACA	136	418	GGA	3	18	GGAGGAGGAGGAGGAGGA
1156	NELegrR_Vchr16	GAG	13635373	13635390	FORWARD	20	59.88	60	GAGGAGGAGGAGGAGGAGAA	REVERSE	20	60.09	55	CCCACCTTCATTACCACCAC	164	418	GAG	3	12	GAGGAGGAGGAG
1157	NELegrR_Vchr16	GGT	13635373	13635390	FORWARD	20	59.88	60	GAGGAGGAGGAGGAGGAGAA	REVERSE	20	60.09	55	CCCACCTTCATTACCACCAC	164	418	GGT	3	12	GGTGGTGGTGGT
1158	NELegrR_Vchr16	AT	13637344	13637355	FORWARD	20	60.48	40	AAATGTTGGACGCCTGAAAA	REVERSE	20	60.01	50	CGAACCAACCCAAACTGACT	179	412	AT	2	12	ATATATATATAT
1159	NELegrR_Vchr16	TC	13644842	13644853	FORWARD	20	59.55	45	GCATAAGCCCAACATTCACA	REVERSE	20	59.51	45	AACCCAATCCATTGACAACC	219	412	TC	2	30	TCTCTCTCTCTCTCTCTCTCTCTCTCTCTC
1160	NELegrR_Vchr16	TC	13657770	13657789	FORWARD	20	59.17	45	GCACGGTGAGGAAATTCTTT	REVERSE	20	59.51	45	AACCCAATCCATTGACAACC	183	420	TC	2	20	TCTCTCTCTCTCTCTCTCTC
1161	NELegrR_Vchr16	ATA	13727149	13727163	FORWARD	21	60.14	42.86	TTCACAAAGATCACGGTCACA	REVERSE	20	60.31	55	ACCGTGTTCTCCTTGCAGAC	143	415	ATA	3	15	ATAATAATAATAATA
1162	NELegrR_Vchr16	TC	13738948	13738959	FORWARD	20	60.33	55	GGTTGGGGATAGCTTGGACT	REVERSE	20	60.18	50	TTATTGGGACGGGACAGGTA	255	412	TC	2	12	TCTCTCTCTCTC
1163	NELegrR_Vchr16	AAG	13748991	13749008	FORWARD	20	58.65	50	CAGCACAAAGGAAGAAGACG	REVERSE	20	59.59	55	CTGCCCACTTAAGGGCATAC	136	418	AAG	3	24	AAGAAGAAGAAGAAGAAGAAGAAG
1164	NELegrR_Vchr16	TCT	13749892	13749912	FORWARD	21	59.51	47.62	TTGAGGCCTTAACTCAGTTGC	REVERSE	20	59.88	55	TACGCAGCAGTGGAGAGAGA	151	421	TCT	3	21	TCTTCTTCTTCTTCTTCTTCT
1165	NELegrR_Vchr16	AAAAG	13760557	13760566	FORWARD	20	59.23	45	TTATCGATCACAGCCTTCCA	REVERSE	20	59.83	50	TTGTGGCTGACATTCAGAGG	140	410	AAAAG	5	15	AAAAGAAAAGAAAAG
1166	NELegrR_Vchr16	CT	13812708	13812731	FORWARD	20	59.28	40	TTGCTTTCTGGATGCAACAT	REVERSE	20	59.63	40	GCCATGATGATGCTTTTCAA	138	424	CT	2	24	CTCTCTCTCTCTCTCTCTCTCTCT
1167	NELegrR_Vchr16	ATC	13814445	13814459	FORWARD	20	58.02	45	ATAGGCCAATGACCAACTGA	REVERSE	20	59.9	50	GTCCCTCCAATGTTCCTTGA	132	415	ATC	3	15	ATCATCATCATCATC
1168	NELegrR_Vchr16	TCCAA	13817003	13817014	FORWARD	20	55.7	40	AACTGATTCCCAGTTTTTCC	REVERSE	22	55.68	40.91	CAACCTATAATGAACGAGAAGG	139	412	TCCAA	5	15	TCCAATCCAATCCAA
1169	NELegrR_Vchr16	AAG	13840324	13840338	FORWARD	20	59.59	50	AGGCTTCCAGGGTGTACAAA	REVERSE	20	59.94	45	TGGAATTGGTGGTGACTCAA	156	415	AAG	3	15	AAGAAGAAGAAGAAG
1170	NELegrR_Vchr16	GA	13848893	13848908	FORWARD	22	59.88	45.45	TGGTGTCAGCTATTGAAGGAGA	REVERSE	22	59.73	45.45	TCGAGTGACCAATCACCTAAGA	140	416	GA	2	16	GAGAGAGAGAGAGAGA
1171	NELegrR_Vchr16	TC	13849461	13849474	FORWARD	20	60.63	50	TAACCCCTTTGCTCTGTCCA	REVERSE	20	59.57	45	CGATGCAACAATGTGAACCT	155	414	TC	2	14	TCTCTCTCTCTCTC
1172	NELegrR_Vchr16	TC	13870433	13870454	FORWARD	20	59.65	45	CCACATTCTTGCAATCTGGA	REVERSE	20	60.18	50	TTATTGGGACGGGACAGGTA	274	422	TC	2	22	TCTCTCTCTCTCTCTCTCTCTC
1173	NELegrR_Vchr16	TAAT	13870433	13870454	FORWARD	20	59.65	45	CCACATTCTTGCAATCTGGA	REVERSE	20	59.65	60	ATAGTCTCCGGGAGGGAGAG	211	422	TAAT	4	12	TAATTAATTAAT
1174	NELegrR_Vchr16	TCT	13933647	13933664	FORWARD	20	59.92	55	CTGTCGACTGAGCAAAGCAG	REVERSE	20	58.26	50	CAAAGAGGGCAAGCTAGTCA	137	418	TCT	3	18	TCTTCTTCTTCTTCTTCT
1175	NELegrR_Vchr16	GAAGA	13951785	13951809	FORWARD	20	60.1	50	AGGACGGAATAGCGAAAGGT	REVERSE	20	60.64	45	ACGAACTCCAGCCATTGAAA	181	425	GAAGA	5	15	GAAGAGAAGAGAAGA
1176	NELegrR_Vchr16	ATTTT	13951785	13951809	FORWARD	20	59.42	55	CTACGGGACGGAAGAGAAGA	REVERSE	20	59.21	45	TTCTCATTCCACGAACTCCA	149	425	ATTTT	5	25	ATTTTATTTTATTTTATTTTATTTT
1177	NELegrR_Vchr16	ATA	14071398	14071412	FORWARD	21	60.14	42.86	TTCACAAAGATCACGGTCACA	REVERSE	20	59.6	55	GCTCTCCTTGCAGACCTGTT	138	415	ATA	3	15	ATAATAATAATAATA
1178	NELegrR_Vchr16	AGA	14097096	14097116	FORWARD	20	59.72	50	CCGCTATGTTTGGTGTCTCA	REVERSE	20	59.43	50	GGCAACCAAATTCCGACTAC	158	421	AGA	3	21	AGAAGAAGAAGAAGAAGAAGA
1179	NELegrR_Vchr16	AGA	14136420	14136437	FORWARD	20	58.67	50	GTCGGATGCACCTGAATCTA	REVERSE	20	59.82	55	AGTTGTCTGGGTGTCCCATC	198	418	AGA	3	18	AGAAGAAGAAGAAGAAGA
1180	NELegrR_Vchr16	AAAT	14140000	14140010	FORWARD	20	59.51	50	TCCTTCTCTGCGAAATCTCC	REVERSE	20	59.99	50	ATTTGCGTAGGGAACCTGTG	190	411	AAAT	4	12	AAATAAATAAAT
1181	NELegrR_Vchr16	TA	14168786	14168816	FORWARD	20	59.8	40	ATCCAAAGCCAACAAAATGG	REVERSE	20	59.87	50	GGGGAAGGATCAAAGAAAGG	225	431	TA	2	32	TATATATATATATATATATATATATATATATA
1182	NELegrR_Vchr16	CT	14186981	14186996	FORWARD	20	60.24	60	GGGAGGTCTCTCCACTGACA	REVERSE	20	59.78	50	CAAGGGATTAGGCCACCATA	162	416	CT	2	16	CTCTCTCTCTCTCTCT
1183	NELegrR_Vchr16	TC	14196340	14196357	FORWARD	20	59.97	50	AGAACCGACGAACATTCACC	REVERSE	20	60	55	GCCTATGTTCACCACCTCGT	149	418	TC	2	18	TCTCTCTCTCTCTCTCTC
1184	NELegrR_Vchr16	CT	14196340	14196357	FORWARD	20	59.71	55	GACACTGACGAGGTGGTGAA	REVERSE	22	60.6	50	TGCTCAGTTCGTAGTGAGATGC	149	418	CT	2	16	CTCTCTCTCTCTCTCT
1185	NELegrR_Vchr16	CT	14196576	14196587	FORWARD	20	60	55	ACGAGGTGGTGAACATAGGC	REVERSE	20	61.97	60	CGTCGGTGCTCAGTTCGTAG	148	412	CT	2	16	CTCTCTCTCTCTCTCT
1186	NELegrR_Vchr16	CT	14196576	14196587	FORWARD	20	59.27	50	TCTCTCTCAGACGCGAATTG	REVERSE	19	59.84	52.63	CCGGTGCTAAGTTCGCATA	149	412	CT	2	12	CTCTCTCTCTCT
1187	NELegrR_Vchr16	AT	14198285	14198296	FORWARD	22	56.15	45.45	TTGACTCCTATCACTTGCTACC	REVERSE	21	57.51	42.86	GGGTGAGGAAAGAGAAGAAAA	205	412	AT	2	12	ATATATATATAT
1188	NELegrR_Vchr16	CT	14230861	14230880	FORWARD	20	60.05	55	TCACATGGACCTCTCCCTTC	REVERSE	20	58.7	45	GCCCTTAATTCAACCAAAGC	242	420	CT	2	20	CTCTCTCTCTCTCTCTCTCT
1189	NELegrR_Vchr16	TTA	14234074	14234088	FORWARD	20	59.83	50	AAACGGGTCCATTGACACTC	REVERSE	20	59.83	60	CTCTCCTCCCAGAACCAGTG	157	415	TTA	3	15	TTATTATTATTATTA
1190	NELegrR_Vchr16	GA	14236772	14236783	FORWARD	20	60.15	45	CGGAGGCACAAGTTTTGTTT	REVERSE	20	59.85	45	CCAAAACGCCTGAGAAAAAG	141	412	GA	2	20	GAGAGAGAGAGAGAGAGAGA
1191	NELegrR_Vchr16	AG	14244579	14244608	FORWARD	21	59.75	47.62	TGCAACGTCTACCTTGGAGAT	REVERSE	20	60.38	45	CCATGTCGGCACAAATACAA	155	430	AG	2	30	AGAGAGAGAGAGAGAGAGAGAGAGAGAGAG
1192	NELegrR_Vchr16	TA	14263667	14263678	FORWARD	20	60.44	50	GAAAGAGGGCATGAGGGTTT	REVERSE	20	58.81	40	CCCCGAAATTTACGATTTGT	239	412	TA	2	16	TATATATATATATATA
1193	NELegrR_Vchr16	TTC	14265634	14265648	FORWARD	20	60.1	50	CAGGTGGCTAATTGGCTGAT	REVERSE	20	60.21	40	ACGTCCCCAAAATTCAACAA	113	415	TTC	3	15	TTCTTCTTCTTCTTC
1194	NELegrR_Vchr16	TA	14270328	14270343	FORWARD	22	59.9	45.45	TTGTTGAACAGGTCCCTACCTT	REVERSE	20	59.68	50	CTGGACGAAGTGAACATCCA	238	416	TA	2	24	TATATATATATATATATATATATA
1195	NELegrR_Vchr16	TCT	14298101	14298127	FORWARD	20	60.32	55	AGATTAAGGGGGTCGACTGG	REVERSE	20	59.5	50	TCAGGAGCATGGCTCTGATA	149	427	TCT	3	27	TCTTCTTCTTCTTCTTCTTCTTCTTCT
1196	NELegrR_Vchr16	TCT	14303253	14303279	FORWARD	21	59.54	47.62	CCATCAGATTTTCGACAGACC	REVERSE	20	59.28	40	ATGCATTTGGCTTTCAGTCA	176	427	TCT	3	27	TCTTCTTCTTCTTCTTCTTCTTCTTCT
1197	NELegrR_Vchr16	AG	14320820	14320831	FORWARD	20	59.99	50	TTCAGAAGGGTCAGCGAACT	REVERSE	20	60.22	55	TCAGATTAGAGGCGGTGTCC	148	412	AG	2	12	AGAGAGAGAGAG
1198	NELegrR_Vchr16	AG	14323285	14323390	FORWARD	20	60.3	45	TAAAGGGGATTGTTCGGTCA	REVERSE	20	60.13	55	CGTGCTACCCCTTGTCTCAT	190	506	AG	2	18	AGAGAGAGAGAGAGAGAG
1199	NELegrR_Vchr16	TTAT	14344878	14344887	FORWARD	20	59.98	40	ACGCACCCTTTTTCCTTTTT	REVERSE	19	60.2	52.63	CGCCACCATCTTCCTTCTT	175	410	TTAT	4	12	TTATTTATTTAT
1200	NELegrR_Vchr16	TAAT	14344878	14344887	FORWARD	20	59.98	40	ACGCACCCTTTTTCCTTTTT	REVERSE	19	60.2	52.63	CGCCACCATCTTCCTTCTT	175	410	TAAT	4	12	TAATTAATTAAT
1201	NELegrR_Vchr16	TC	14352851	14352864	FORWARD	20	59.3	55	CCGACTGGGAGAAGTCAAGT	REVERSE	22	60.57	54.55	CAGGTCTGCCTTAGAGTTCAGC	141	414	TC	2	14	TCTCTCTCTCTCTC
1202	NELegrR_Vchr16	ATC	14365453	14365467	FORWARD	20	60.11	50	AACCTCTTGCATCCACCAAG	REVERSE	20	59.74	50	GTCATCACCCTTCCGATGAT	133	415	ATC	3	15	ATCATCATCATCATC
1203	NELegrR_Vchr16	TC	14373488	14373503	FORWARD	20	59.75	45	CCGAATCATGGTGAGGAAAT	REVERSE	21	60.18	42.86	TCCAATCCATTGACAACCCTA	182	416	TC	2	16	TCTCTCTCTCTCTCTC
1204	NELegrR_Vchr16	TATT	14373488	14373503	FORWARD	20	59.46	45	GGGTTGTCAATGGATTGGAT	REVERSE	22	58.25	45.45	CAACCTATTCGACACCAGAACT	170	416	TATT	4	12	TATTTATTTATT
1205	NELegrR_Vchr16	TTTA	14373488	14373503	FORWARD	20	59.46	45	GGGTTGTCAATGGATTGGAT	REVERSE	22	58.25	45.45	CAACCTATTCGACACCAGAACT	170	416	TTTA	4	12	TTTATTTATTTA
1206	NELegrR_Vchr16	TC	14374052	14374069	FORWARD	20	60.16	45	TTGGTTGGGGATAACTTGGA	REVERSE	20	59.66	55	GTACATCCGATCCCACACCT	267	418	TC	2	18	TCTCTCTCTCTCTCTCTC
1207	NELegrR_Vchr16	TAAT	14374052	14374069	FORWARD	20	60.16	45	TTGGTTGGGGATAACTTGGA	REVERSE	22	59.97	54.55	TCGGGAGAGAGAGAGAGAGAGA	214	418	TAAT	4	12	TAATTAATTAAT
1208	NELegrR_Vchr16	CT	14387319	14387428	FORWARD	20	59.65	45	TGTCAAAATCGCATCTCACC	REVERSE	20	59.56	55	AGAGGACTCACCGTCACCAT	147	510	CT	2	12	CTCTCTCTCTCT
1209	NELegrR_Vchr16	CT	14387319	14387428	FORWARD	20	60.69	50	ATCACATCTCACCGCGAACT	REVERSE	20	60.24	50	CCGAAGCCTGACCTAACAAA	138	510	CT	2	18	CTCTCTCTCTCTCTCTCT
1210	NELegrR_Vchr16	AG	14410377	14410390	FORWARD	20	60.15	50	CCCAAACTTGCAACCACTCT	REVERSE	21	59.73	52.38	CTTGGCTCTCTCTCTCACCAA	152	414	AG	2	14	AGAGAGAGAGAGAG
1211	NELegrR_Vchr16	AG	14453972	14453987	FORWARD	20	60.09	50	TGCAGGCTTCTCCTTTCCTA	REVERSE	20	58.38	50	GCCACCCCTTTCTCTCTTTA	156	416	AG	2	16	AGAGAGAGAGAGAGAG
1212	NELegrR_Vchr16	GA	14455765	14455780	FORWARD	20	59.38	55	TGAGGAGCTCCCTCCATAAG	REVERSE	20	58.85	50	GCTTGACAAGGAACAGGTGA	169	416	GA	2	16	GAGAGAGAGAGAGAGA
1213	NELegrR_Vchr16	AG	14464544	14464561	FORWARD	20	59.68	50	AGAAAGGAGGAAACCGAAGG	REVERSE	22	59.94	40.91	TCTTCCAAGGACTTTGGGATTA	154	418	AG	2	20	AGAGAGAGAGAGAGAGAGAG
1214	NELegrR_Vchr16	AC	14526684	14526699	FORWARD	20	55.29	40	TGTAGCTCGAATTCATGTCA	REVERSE	20	56.37	50	GGTCCATTGACACCCTTAGT	151	416	AC	2	16	ACACACACACACACAC
1215	NELegrR_Vchr16	GA	14623959	14623970	FORWARD	20	59.94	50	GGAACCAACCACCTGAAGAA	REVERSE	21	59.93	42.86	CGAAATGGAAAGGAAGAAACC	154	412	GA	2	12	GAGAGAGAGAGA
1216	NELegrR_Vchr16	TG	14627464	14627475	FORWARD	20	60.31	55	GAAACGGCTGGACAGAGTGT	REVERSE	20	60.64	45	TTTGCTTGAGGTCGGACATT	150	412	TG	2	12	TGTGTGTGTGTG
1217	NELegrR_Vchr16	GA	14627820	14627831	FORWARD	20	59.94	50	GGAACCAACCACCTGAAGAA	REVERSE	20	59.93	50	ACGATCGAGGGAATCACAAC	174	412	GA	2	12	GAGAGAGAGAGA
1218	NELegrR_Vchr16	AT	14656338	14656353	FORWARD	20	60.11	55	CTCCACTCACATGGATCACG	REVERSE	20	59.59	50	GATCGGGAATGCAATCTCTC	155	416	AT	2	16	ATATATATATATATAT
1219	NELegrR_Vchr16	ATG	14711055	14711069	FORWARD	20	59.87	50	TACGACTGCTCCAAACATGC	REVERSE	20	59.73	45	TGAAACAGGGGAAATCCATC	147	415	ATG	3	15	ATGATGATGATGATG
1220	NELegrR_Vchr16	CTT	14755529	14755543	FORWARD	20	59.14	50	CCCTCAATTCGAACTCACCT	REVERSE	20	58.35	55	GCTTGAGAGAAAGGCTCTCC	150	415	CTT	3	15	CTTCTTCTTCTTCTT
1221	NELegrR_Vchr16	TCTTC	14755529	14755543	FORWARD	20	59.72	50	CTTCTTCTTCCTTGCGCCTA	REVERSE	20	59.21	45	AAGAGCCCCCTTGAAAAACT	147	415	TCTTC	5	15	TCTTCTCTTCTCTTC
1222	NELegrR_Vchr16	CT	14760348	14760495	FORWARD	20	60.4	55	GAACAACGGCTCCGAGACTA	REVERSE	20	59.41	50	GAAAGGACAAGGGAGAGCAA	150	548	CT	2	12	CTCTCTCTCTCT
1223	NELegrR_Vchr16	TC	14760348	14760495	FORWARD	20	60.08	40	ATTTCTTTCCTTCGCGGTTT	REVERSE	20	61.79	50	AGGGTGATGGAAGGAAACGA	140	548	TC	2	26	TCTCTCTCTCTCTCTCTCTCTCTCTC
1224	NELegrR_Vchr16	TC	14760348	14760495	FORWARD	20	59.53	50	CTTCGTTTCCTTCCATCACC	REVERSE	20	59.84	50	AGGGGCAACAAAGAGAGTGA	144	548	TC	2	16	TCTCTCTCTCTCTCTC
1225	NELegrR_Vchr16	CTT	14760348	14760495	FORWARD	20	60.08	40	ATTTCTTTCCTTCGCGGTTT	REVERSE	20	61.79	50	AGGGTGATGGAAGGAAACGA	140	548	CTT	3	18	CTTCTTCTTCTTCTTCTT
1226	NELegrR_Vchr16	TC	14760605	14760620	FORWARD	18	55.79	55.56	CTCCCTTGTCCTTTCTGC	REVERSE	20	57.73	40	GGGAGATTTTGAATTGAGCA	171	416	TC	2	26	TCTCTCTCTCTCTCTCTCTCTCTCTC
1227	NELegrR_Vchr16	TC	14760605	14760620	FORWARD	20	59.53	50	CTTCGTTTCCTTCCATCACC	REVERSE	20	59.84	50	AGGGGCAACAAAGAGAGTGA	144	416	TC	2	16	TCTCTCTCTCTCTCTC
1228	NELegrR_Vchr16	CTT	14760605	14760620	FORWARD	22	58.17	45.45	TTTGGGTAGTGGTGATTCTCTC	REVERSE	20	58.57	45	GGGGAGATTTTGAATTGAGC	145	416	CTT	3	18	CTTCTTCTTCTTCTTCTT
1229	NELegrR_Vchr16	TC	14786385	14786398	FORWARD	20	59.91	50	AAGCAGTGGCAGTGGTTTCT	REVERSE	20	59.82	55	GTGAACATGGGAGGGAGTGT	136	414	TC	2	14	TCTCTCTCTCTCTC
1230	NELegrR_Vchr16	CTC	14797381	14797398	FORWARD	20	59.55	60	CCCCACCTCCTCTACCTCTT	REVERSE	20	59.62	50	TCCTTTTTCTCCCTCCCTTC	140	418	CTC	3	18	CTCCTCCTCCTCCTCCTC
1231	NELegrR_Vchr16	AT	14819688	14819703	FORWARD	22	58.46	40.91	TGCATGCAGTTACTATTGAGGA	REVERSE	20	59.86	45	CCCAAATCCTTCCAATCTCA	158	416	AT	2	16	ATATATATATATATAT
1232	NELegrR_Vchr16	TC	14887785	14887798	FORWARD	20	59.97	50	GAAAGGGTCACCATGCAGTT	REVERSE	19	59.94	47.37	GCTCGGCAAGTTGATTGAA	156	414	TC	2	14	TCTCTCTCTCTCTC
1233	NELegrR_Vchr16	CT	14896447	14896462	FORWARD	19	60.4	57.89	AGTTGTGCCTCTGCCTTCC	REVERSE	20	59.99	55	GCGTTGAGAGAGGAACAAGG	156	416	CT	2	18	CTCTCTCTCTCTCTCTCT
1234	NELegrR_Vchr16	AT	14912763	14912774	FORWARD	20	59.24	50	GAGTGGGTTGAATTGGGTTC	REVERSE	20	58.88	55	TAAGGTGTGCCTGAGGAGTG	200	412	AT	2	24	ATATATATATATATATATATATAT
1235	NELegrR_Vchr16	TCT	14914438	14914452	FORWARD	22	60	45.45	TCTTTCTTCCTCTTTGCCACTC	REVERSE	20	60.07	45	AGAAAGGTCAAAGGCGGATT	133	415	TCT	3	15	TCTTCTTCTTCTTCT
1236	NELegrR_Vchr16	TTCT	14914438	14914452	FORWARD	22	60	45.45	TCTTTCTTCCTCTTTGCCACTC	REVERSE	20	60.07	45	AGAAAGGTCAAAGGCGGATT	133	415	TTCT	4	12	TTCTTTCTTTCT
1237	NELegrR_Vchr16	CT	14915571	14915594	FORWARD	20	60.04	50	GATAGGCATTTCCGGTCTGA	REVERSE	20	60.5	55	CAACAGCGGTGACAGAACAG	139	424	CT	2	12	CTCTCTCTCTCT
1238	NELegrR_Vchr16	TCT	14915571	14915594	FORWARD	20	60.04	50	GATAGGCATTTCCGGTCTGA	REVERSE	20	60.5	55	CAACAGCGGTGACAGAACAG	139	424	TCT	3	15	TCTTCTTCTTCTTCT
1239	NELegrR_Vchr16	TTC	14915571	14915594	FORWARD	20	59.83	50	AACCCACCTCCAACCTTTCT	REVERSE	20	59.83	50	TTTGGTGAGATGGTGCAGAG	145	424	TTC	3	15	TTCTTCTTCTTCTTC
1240	NELegrR_Vchr16	CT	14915719	14915733	FORWARD	20	60.07	50	GATCTGAACCAAAGGCGGTA	REVERSE	20	60.73	55	GAAAGGTTGGAGGTGGGTTC	143	415	CT	2	12	CTCTCTCTCTCT
1241	NELegrR_Vchr16	TCT	14915719	14915733	FORWARD	20	60.07	50	GATCTGAACCAAAGGCGGTA	REVERSE	20	60.73	55	GAAAGGTTGGAGGTGGGTTC	143	415	TCT	3	15	TCTTCTTCTTCTTCT
1242	NELegrR_Vchr16	TTC	14915719	14915733	FORWARD	20	59.83	50	AACCCACCTCCAACCTTTCT	REVERSE	20	59.83	50	TTTGGTGAGATGGTGCAGAG	145	415	TTC	3	15	TTCTTCTTCTTCTTC
1243	NELegrR_Vchr16	TC	14937360	14937373	FORWARD	20	59.97	50	GAAAGGGTCACCATGCAGTT	REVERSE	19	59.94	47.37	GCTCGGCAAGTTGATTGAA	156	414	TC	2	14	TCTCTCTCTCTCTC
1244	NELegrR_Vchr16	AG	14939221	14939234	FORWARD	20	60.25	50	ATTGACCGAGAGGCAAAGTG	REVERSE	20	60.36	55	ATCTCCCGCTTCCTCTGTCT	129	414	AG	2	14	AGAGAGAGAGAGAG
1245	NELegrR_Vchr16	CAT	14941899	14941913	FORWARD	20	59.41	45	AACCTCTTGCATCCACCAAT	REVERSE	20	58.39	50	CATCACCCTAGCCATGATGT	131	415	CAT	3	15	CATCATCATCATCAT
1246	NELegrR_Vchr16	AATA	14976921	14976944	FORWARD	20	59.93	50	TTGAAAGGGGATGACGGTAG	REVERSE	20	60.2	45	TTGGTTGAGATGGATGCTGA	169	424	AATA	4	24	AATAAATAAATAAATAAATAAATA
1247	NELegrR_Vchr16	TC	14979366	14979401	FORWARD	21	56.61	42.86	GTTGGCATAATTCTAGGCTTG	REVERSE	20	58.03	60	GGCCTAAGACTGCTCTACCC	263	436	TC	2	16	TCTCTCTCTCTCTCTC
1248	NELegrR_Vchr16	TA	14979366	14979401	FORWARD	21	56.61	42.86	GTTGGCATAATTCTAGGCTTG	REVERSE	20	58.03	60	GGCCTAAGACTGCTCTACCC	263	436	TA	2	18	TATATATATATATATATA
1249	NELegrR_Vchr16	TA	14995553	14995570	FORWARD	22	59.87	40.91	GAATGTTGGTACCATTGCTTCA	REVERSE	20	59.65	55	GAAGGGACAAGATGGTCGAG	149	418	TA	2	18	TATATATATATATATATA
1250	NELegrR_Vchr16	AGA	14995962	14995976	FORWARD	20	60.21	45	GGCATTAGAACGGAAAAGCA	REVERSE	21	59.98	42.86	TGCAGGAGTTCCAAAGAAGAA	150	415	AGA	3	15	AGAAGAAGAAGAAGA
1251	NELegrR_Vchr16	GA	15023166	15023326	FORWARD	20	59.81	45	TGGCAAGAACTGATGATTGC	REVERSE	20	59.05	45	TTCGAAATCTCCCCATTCTC	146	561	GA	2	16	GAGAGAGAGAGAGAGA
1252	NELegrR_Vchr16	GA	15023166	15023326	FORWARD	20	60.01	45	TGGGGAGATTTCGAATTGAG	REVERSE	20	59.41	50	TTTGCTCTCCCTTGTCCTTC	169	561	GA	2	16	GAGAGAGAGAGAGAGA
1253	NELegrR_Vchr16	AG	15023166	15023326	FORWARD	20	60.37	50	TTCTGGCAAGAAGGACAAGG	REVERSE	20	59.64	55	TCCACCTCTGACTCCCTCAT	148	561	AG	2	12	AGAGAGAGAGAG
1254	NELegrR_Vchr16	AAG	15023166	15023326	FORWARD	20	60.01	45	TGGGGAGATTTCGAATTGAG	REVERSE	20	59.41	50	TTTGCTCTCCCTTGTCCTTC	169	561	AAG	3	33	AAGAAGAAGAAGAAGAAGAAGAAGAAGAAGAAG
1255	NELegrR_Vchr16	GA	15023431	15023442	FORWARD	20	61.79	50	AGGGTGATGGAAGGAAACGA	REVERSE	20	60.08	40	ATTTCTTTCCTTCGCGGTTT	141	412	GA	2	16	GAGAGAGAGAGAGAGA
1256	NELegrR_Vchr16	AG	15023431	15023442	FORWARD	20	60.37	50	TTCTGGCAAGAAGGACAAGG	REVERSE	20	59.64	55	TCCACCTCTGACTCCCTCAT	148	412	AG	2	12	AGAGAGAGAGAG
1257	NELegrR_Vchr16	AAG	15023431	15023442	FORWARD	20	61.79	50	AGGGTGATGGAAGGAAACGA	REVERSE	20	60.08	40	ATTTCTTTCCTTCGCGGTTT	141	412	AAG	3	33	AAGAAGAAGAAGAAGAAGAAGAAGAAGAAGAAG
1258	NELegrR_Vchr16	TC	15106505	15106524	FORWARD	20	56.22	40	TTTTACCGCTTCGTGTCTAA	REVERSE	20	56.38	45	CCAACCGATACCTATCCAAT	170	420	TC	2	12	TCTCTCTCTCTC
1259	NELegrR_Vchr16	ATTT	15106505	15106524	FORWARD	22	58.92	40.91	CTTCCCGGAACTTATATTTTGG	REVERSE	21	59.92	47.62	CCCAACCGATACCTATCCAAT	253	420	ATTT	4	20	ATTTATTTATTTATTTATTT
1260	NELegrR_Vchr16	TC	15107110	15107121	FORWARD	20	59.69	45	CCAATGCTGGTTTTGTGAGA	REVERSE	20	60.5	50	GTGGCCTGACCAATGAAAAG	144	412	TC	2	12	TCTCTCTCTCTC
1261	NELegrR_Vchr16	AACA	15129077	15129091	FORWARD	20	59.71	55	CTCCTCTCAGCCCTTTGCTA	REVERSE	21	60.21	42.86	CAAACCAACCTTCTTCCCATT	223	415	AACA	4	12	AACAAACAAACA
1262	NELegrR_Vchr16	TC	15137731	15137762	FORWARD	19	59.64	57.89	GAAGTTCTCCCTCGGGTTG	REVERSE	20	59.96	50	GCAGGACACATAGCCCAAAT	208	432	TC	2	32	TCTCTCTCTCTCTCTCTCTCTCTCTCTCTCTC
1263	NELegrR_Vchr16	GAA	15138417	15138446	FORWARD	20	59.05	50	CCCAAAAAGGAGAAGAGCAG	REVERSE	21	58.15	42.86	GAAAGGATACATCCTGCGAAT	226	430	GAA	3	36	GAAGAAGAAGAAGAAGAAGAAGAAGAAGAAGAAGAA
1264	NELegrR_Vchr16	AAT	15149808	15149822	FORWARD	20	59.41	45	ATTGAAACCTGGCCACAGAT	REVERSE	20	58.27	50	ACCTCAAATTCGGTCCTAGC	168	415	AAT	3	15	AATAATAATAATAAT
1265	NELegrR_Vchr16	TA	15193270	15193281	FORWARD	20	59.77	55	GATCGGGAATGCACTCTCTC	REVERSE	21	60.01	42.86	GGATCCCAGGAATTAAAACCA	151	412	TA	2	12	TATATATATATA
1266	NELegrR_Vchr16	AATT	15210873	15210896	FORWARD	21	60.19	47.62	TTGTCTGTCACACCAGTTGGA	REVERSE	20	59.74	55	AGTGGGGGTACTGGTGTTTG	143	424	AATT	4	12	AATTAATTAATT
1267	NELegrR_Vchr16	GAA	15212144	15212167	FORWARD	20	60.21	50	TGCATCCCAAAGAGGCTTAC	REVERSE	21	59.92	52.38	GCTACATAGCAAGCACCAAGG	160	424	GAA	3	24	GAAGAAGAAGAAGAAGAAGAAGAA
1268	NELegrR_Vchr16	TA	15212572	15212585	FORWARD	20	59.4	50	TCCCTTCTCAGGAAAGAACG	REVERSE	20	58.3	45	ATGGGTTCATTTCTCCTGGT	160	414	TA	2	14	TATATATATATATA
1269	NELegrR_Vchr16	AG	15214717	15214806	FORWARD	20	59.77	50	TGTTGGGGGAGAGAAGAGAA	REVERSE	20	60.17	50	ACAGGTTTTTCCCCATCCTC	143	490	AG	2	16	AGAGAGAGAGAGAGAG
1270	NELegrR_Vchr16	GAA	15214717	15214806	FORWARD	20	57.74	40	TTCATGAATGAAGAGGCACA	REVERSE	20	59.55	45	AACCCAATCAATACCCGTTG	135	490	GAA	3	21	GAAGAAGAAGAAGAAGAAGAA
1271	NELegrR_Vchr16	TTC	15222446	15222466	FORWARD	20	59.84	45	CGTTTCTTGAGCACCATTCA	REVERSE	20	59.88	60	GGAGAAGAGGAGGAGGAGGA	137	421	TTC	3	42	TTCTTCTTCTTCTTCTTCTTCTTCTTCTTCTTCTTCTTCTTC
1272	NELegrR_Vchr16	TCC	15222446	15222466	FORWARD	20	59.58	50	GCGAGCACCATTCTTCTTCT	REVERSE	20	59.19	55	GCTGAGAGTTGTAGCGGTGA	142	421	TCC	3	24	TCCTCCTCCTCCTCCTCCTCCTCC
1273	NELegrR_Vchr16	GA	15310960	15311114	FORWARD	20	60.32	60	CAGTGTAGGAGGCCGTCAGT	REVERSE	20	59.18	60	AGCTCTCTCTCTCGCCTCTG	147	555	GA	2	14	GAGAGAGAGAGAGA
1274	NELegrR_Vchr16	GA	15310960	15311114	FORWARD	20	59.97	55	GGCGAGAGAGAGAGCTCAAA	REVERSE	20	60.07	45	CATCGTGCATCCCTTTCTTT	154	555	GA	2	20	GAGAGAGAGAGAGAGAGAGA
1275	NELegrR_Vchr16	GA	15310960	15311114	FORWARD	20	59.97	55	GGCGAGAGAGAGAGCTCAAA	REVERSE	20	60.07	45	CATCGTGCATCCCTTTCTTT	154	555	GA	2	14	GAGAGAGAGAGAGA
1276	NELegrR_Vchr16	GA	15313821	15313832	FORWARD	20	59.86	55	TAACGCCTCTTCTCGCTCTC	REVERSE	21	60.07	52.38	TCTTCTCCTCCTCCTTCTTCG	147	412	GA	2	12	GAGAGAGAGAGA
1277	NELegrR_Vchr16	CT	15314155	15314243	FORWARD	20	60.87	50	CGAACAGTGCATTCCTGTGA	REVERSE	20	59.97	60	GGCGGTGATACGAGAGAGAG	165	489	CT	2	14	CTCTCTCTCTCTCT
1278	NELegrR_Vchr16	TC	15323825	15323846	FORWARD	20	59.88	45	CACCGAAACAGCTTTGTGAA	REVERSE	20	60.09	40	TTGAACCCAAGCATGTCAAA	131	422	TC	2	22	TCTCTCTCTCTCTCTCTCTCTC
1279	NELegrR_Vchr16	AGA	15408723	15408740	FORWARD	20	58.79	55	CCGAACCAGTAAGGAGAAGG	REVERSE	20	56.98	50	TAGGGGCAGTTTAGTCCTTG	152	418	AGA	3	18	AGAAGAAGAAGAAGAAGA
1280	NELegrR_Vchr16	TC	15409958	15409969	FORWARD	20	59.97	50	TAGCGGCAGCCAGAGATAAT	REVERSE	20	59.93	50	ACAGGAGGGACCGAAATTCT	148	412	TC	2	12	TCTCTCTCTCTC
1281	NELegrR_Vchr16	AAT	15436632	15436646	FORWARD	20	59.83	50	AGGGGGCATTGTTAAGTCCT	REVERSE	20	59.71	45	TGCATGCCCCTTTCTTTACT	184	415	AAT	3	24	AATAATAATAATAATAATAATAAT
1282	NELegrR_Vchr16	GTA	15469468	15469491	FORWARD	20	60.18	45	GGCCGAACCCTTATTTTTGT	REVERSE	22	59.75	40.91	TGCTGTATTGAACCCTCAAAGA	108	424	GTA	3	24	GTAGTAGTAGTAGTAGTAGTAGTA
1283	NELegrR_Vchr16	TC	15476691	15476733	FORWARD	20	59.69	40	ATTTTGAGGGCTTCGACAAA	REVERSE	22	57.87	40.91	CAGGTTCGAAGAGAAGAAAAGA	152	443	TC	2	16	TCTCTCTCTCTCTCTC
1284	NELegrR_Vchr16	TCT	15476691	15476733	FORWARD	20	59.69	40	ATTTTGAGGGCTTCGACAAA	REVERSE	22	57.87	40.91	CAGGTTCGAAGAGAAGAAAAGA	152	443	TCT	3	30	TCTTCTTCTTCTTCTTCTTCTTCTTCTTCT
1285	NELegrR_Vchr16	TCT	15476691	15476733	FORWARD	20	60.1	50	GCGGCAGATCATTAACCACT	REVERSE	21	59.74	42.86	CCAATAAAGTGTTGCCCATGT	220	443	TCT	3	15	TCTTCTTCTTCTTCT
1286	NELegrR_Vchr16	AAAATA	15476691	15476733	FORWARD	20	60.1	50	GCGGCAGATCATTAACCACT	REVERSE	21	59.74	42.86	CCAATAAAGTGTTGCCCATGT	220	443	AAAATA	6	18	AAAATAAAAATAAAAATA
1287	NELegrR_Vchr16	TTC	15484603	15484617	FORWARD	21	59.85	52.38	CGACTTGAAGGATCAGTCTGG	REVERSE	20	60.11	50	TGTGGGTGCTGAGAATACCA	171	415	TTC	3	15	TTCTTCTTCTTCTTC
1288	NELegrR_Vchr16	TTTC	15485589	15485609	FORWARD	20	60.18	55	TGCAGCGCTCATACCTAGTG	REVERSE	21	60.44	42.86	GGAAACAAACACCCATTTTCC	219	421	TTTC	4	12	TTTCTTTCTTTC
1289	NELegrR_Vchr16	CTC	15486537	15486546	FORWARD	20	59.57	50	GCCAGTGAACATTACCGTCA	REVERSE	20	59.58	40	TGGCAGCAAAGAAACAAGAA	150	410	CTC	3	12	CTCCTCCTCCTC
1290	NELegrR_Vchr16	TCCT	15486537	15486546	FORWARD	20	59.57	50	GCCAGTGAACATTACCGTCA	REVERSE	20	59.58	40	TGGCAGCAAAGAAACAAGAA	150	410	TCCT	4	12	TCCTTCCTTCCT
1291	NELegrR_Vchr16	ATTA	15494374	15494385	FORWARD	20	60.33	50	CGCCACCACCATCTTTAATC	REVERSE	20	58.97	50	GCGCACATAGTCTACGCAAT	172	412	ATTA	4	12	ATTAATTAATTA
1292	NELegrR_Vchr16	GA	15530411	15530422	FORWARD	21	59.66	42.86	GCATGATCTGCAATTCTTTCC	REVERSE	22	59.36	40.91	TTGTTTCTCTCATTTGCTCACC	257	412	GA	2	14	GAGAGAGAGAGAGA
1293	NELegrR_Vchr16	CT	15550839	15550850	FORWARD	20	60.29	60	CTTCCTCCGATCCCTCTCTC	REVERSE	20	60.15	55	TGTGTCCACGTGTCCTCCTA	150	412	CT	2	12	CTCTCTCTCTCT
1294	NELegrR_Vchr16	TC	15551712	15551725	FORWARD	20	59.65	45	TTCGACCTGAAACATCATCG	REVERSE	20	59.41	50	TAGTTCCCACTGGTCCGAAT	150	414	TC	2	14	TCTCTCTCTCTCTC
1295	NELegrR_Vchr16	GAT	15557704	15557718	FORWARD	20	60.5	50	GAGCCAACAATTTGGGTGAG	REVERSE	20	59.9	50	ATCCCATTCGTCCTCCTCTT	150	415	GAT	3	15	GATGATGATGATGAT
1296	NELegrR_Vchr16	AG	15560977	15561010	FORWARD	20	58.67	50	GAGCAAGCCTTCTTCCTGTT	REVERSE	22	57.55	40.91	CTTCACCATTCTCATCATACCA	182	434	AG	2	34	AGAGAGAGAGAGAGAGAGAGAGAGAGAGAGAGAG
1297	NELegrR_Vchr16	TATT	15612251	15612262	FORWARD	21	59.61	42.86	GGTTGTCAATGTGTTGGGTTT	REVERSE	22	60.3	45.45	GGTTTAATCCCAACCGATACCT	154	412	TATT	4	12	TATTTATTTATT
1298	NELegrR_Vchr16	TC	15612669	15612698	FORWARD	20	60.63	55	AAGTCTAAGCCTGGGCCAAC	REVERSE	21	58.64	42.86	AGCCTACCGACACCAAAATTA	232	430	TC	2	36	TCTCTCTCTCTCTCTCTCTCTCTCTCTCTCTCTCTC
1299	NELegrR_Vchr16	GA	15614292	15614303	FORWARD	20	58.32	45	CCCACATTGACAACCCTAAA	REVERSE	20	57.27	40	GGGCAATCAATATGTTTGGT	246	412	GA	2	12	GAGAGAGAGAGA
1300	NELegrR_Vchr16	AAAT	15614292	15614303	FORWARD	21	60.47	57.14	TCGAGTAGGGAGAGGGAGAGA	REVERSE	20	60.92	55	TGGTCAAGTGTGGGATAGGC	202	412	AAAT	4	12	AAATAAATAAAT
1301	NELegrR_Vchr16	GA	15669718	15669733	FORWARD	20	59.51	45	AACCCAATCCATTGACAACC	REVERSE	21	60.07	42.86	GCTTGAATCATGGTGAGGAAA	186	416	GA	2	16	GAGAGAGAGAGAGAGA
1302	NELegrR_Vchr16	TAAA	15669718	15669733	FORWARD	22	58.25	45.45	CAACCTATTCGACACCAGAACT	REVERSE	20	57.2	40	GTTGTCAATGGATTGGGTTT	164	416	TAAA	4	12	TAAATAAATAAA
1303	NELegrR_Vchr16	AAAT	15669718	15669733	FORWARD	22	58.25	45.45	CAACCTATTCGACACCAGAACT	REVERSE	20	57.2	40	GTTGTCAATGGATTGGGTTT	164	416	AAAT	4	12	AAATAAATAAAT
1304	NELegrR_Vchr16	TCTTC	15679285	15679309	FORWARD	20	60.91	50	CGCCGCCAATACTGTTACAT	REVERSE	20	59.65	50	TTCCCGCTCTGATACCATCT	137	425	TCTTC	5	25	TCTTCTCTTCTCTTCTCTTCTCTTC
1305	NELegrR_Vchr16	TC	15681236	15681247	FORWARD	20	60.22	50	CCGCCAACTATTCTGCCTTA	REVERSE	20	61	60	TCGAAGAGGGAGAGGGAGAG	213	412	TC	2	12	TCTCTCTCTCTC
1306	NELegrR_Vchr16	CTCTCC	15681236	15681247	FORWARD	20	60.22	50	CCGCCAACTATTCTGCCTTA	REVERSE	20	60.61	50	CCAACCCATTGACAACCCTA	243	412	CTCTCC	6	18	CTCTCCCTCTCCCTCTCC
1307	NELegrR_Vchr16	TGA	15726843	15726857	FORWARD	22	60.01	50	CAAGTGGAAGGGCTAGAAGAGA	REVERSE	20	58.05	40	TTTCACGGGTTTGATTGACT	229	415	TGA	3	15	TGATGATGATGATGA
1308	NELegrR_Vchr16	AG	15748140	15748151	FORWARD	22	58.65	40.91	AAGAACAAAGAACTGCTGATCG	REVERSE	20	58.28	55	CGCAGGTAGGCTAGAAGACA	197	412	AG	2	12	AGAGAGAGAGAG
1309	NELegrR_Vchr16	TCC	15748868	15748919	FORWARD	20	60.02	50	CGAACCAAGAAGTGCAGTCA	REVERSE	20	59.55	45	AAAACGGATGGGTTATGGTG	176	452	TCC	3	15	TCCTCCTCCTCCTCC
1310	NELegrR_Vchr16	TTC	15748868	15748919	FORWARD	20	59.75	55	TTTCCTCCTCCTCCTCCTTC	REVERSE	20	59.18	40	GGGGAAAGCAAAGAACAAAA	158	452	TTC	3	18	TTCTTCTTCTTCTTCTTC
1311	NELegrR_Vchr16	CTTT	15748868	15748919	FORWARD	20	59.75	55	TTTCCTCCTCCTCCTCCTTC	REVERSE	20	59.18	40	GGGGAAAGCAAAGAACAAAA	158	452	CTTT	4	12	CTTTCTTTCTTT
1312	NELegrR_Vchr16	TC	15766428	15766441	FORWARD	20	60.24	45	ACCATTTCCTGCACAACCAT	REVERSE	20	60.05	50	AAGGTGGTTTTGGGATAGGG	136	414	TC	2	14	TCTCTCTCTCTCTC
1313	NELegrR_Vchr16	TCA	15769653	15769717	FORWARD	20	60.15	55	TCTCCCTCTTCCTCCTCCAT	REVERSE	21	59.86	47.62	AGCAGGATTTGGAGTCAGTCA	141	465	TCA	3	27	TCATCATCATCATCATCATCATCATCA
1314	NELegrR_Vchr16	TTC	15769653	15769717	FORWARD	20	60.15	55	TCTCCCTCTTCCTCCTCCAT	REVERSE	21	59.86	47.62	AGCAGGATTTGGAGTCAGTCA	141	465	TTC	3	15	TTCTTCTTCTTCTTC
1315	NELegrR_Vchr16	TAA	15769653	15769717	FORWARD	20	60.15	55	TCTCCCTCTTCCTCCTCCAT	REVERSE	21	59.86	47.62	AGCAGGATTTGGAGTCAGTCA	141	465	TAA	3	21	TAATAATAATAATAATAATAA
1316	NELegrR_Vchr16	CT	15827289	15827302	FORWARD	20	59.58	45	ACACATTGCCACTGCAATTC	REVERSE	20	59.59	60	GATAGAGGGGGAGAGGGAGA	141	414	CT	2	14	CTCTCTCTCTCTCT
1317	NELegrR_Vchr16	GA	15828069	15828080	FORWARD	20	59.68	55	TCCACCACCACCTCTCTCTT	REVERSE	20	59.42	50	CTCTCATCTCGCTTTGCTCA	162	412	GA	2	12	GAGAGAGAGAGA
1318	NELegrR_Vchr16	GA	15828245	15828264	FORWARD	20	60.48	50	TTGCTAGTCCCACCGATGAT	REVERSE	21	59.83	57.14	CCCATACCGACCTAGGCTATC	152	420	GA	2	12	GAGAGAGAGAGA
1319	NELegrR_Vchr16	AG	15828245	15828264	FORWARD	21	59.98	47.62	CGGTATGGGAGAAAGACACAA	REVERSE	20	59.83	45	ATGAAAACCCAACCGACTTG	156	420	AG	2	20	AGAGAGAGAGAGAGAGAGAG
1320	NELegrR_Vchr16	TATG	15835655	15835739	FORWARD	21	58.96	42.86	CAAACCTAATCCATTGGCACT	REVERSE	20	57.7	40	AAGATTGGCTCAAAAGCTCA	200	485	TATG	4	60	TATGTATGTATGTATGTATGTATGTATGTATGTATGTATGTATGTATGTATGTATGTATG
1321	NELegrR_Vchr16	ATGT	15835655	15835739	FORWARD	21	58.96	42.86	CAAACCTAATCCATTGGCACT	REVERSE	20	57.7	40	AAGATTGGCTCAAAAGCTCA	200	485	ATGT	4	24	ATGTATGTATGTATGTATGTATGT
1322	NELegrR_Vchr16	TGTA	15835655	15835739	FORWARD	21	58.96	42.86	CAAACCTAATCCATTGGCACT	REVERSE	20	57.7	40	AAGATTGGCTCAAAAGCTCA	200	485	TGTA	4	12	TGTATGTATGTA
1323	NELegrR_Vchr16	CCAAT	15835655	15835739	FORWARD	20	55.77	40	CCAATCCAATGTGAGTTCAT	REVERSE	20	56.17	40	AGTGCCAATGGATTAGGTTT	162	485	CCAAT	5	15	CCAATCCAATCCAAT
1324	NELegrR_Vchr16	TC	15836435	15836511	FORWARD	20	59.79	50	GAATCAGACGATCACCAGCA	REVERSE	20	59.16	40	TCAACTCAAATGGCGGTTTA	174	477	TC	2	20	TCTCTCTCTCTCTCTCTCTC
1325	NELegrR_Vchr16	ATG	15836435	15836511	FORWARD	20	59.79	50	GAATCAGACGATCACCAGCA	REVERSE	20	59.16	40	TCAACTCAAATGGCGGTTTA	174	477	ATG	3	15	ATGATGATGATGATG
1326	NELegrR_Vchr16	GAAAG	15836435	15836511	FORWARD	22	59.27	40.91	CACAAAAGGAGTTATTGGCTGA	REVERSE	20	60.04	50	CCGCTGTCATCATCATCATC	153	477	GAAAG	5	20	GAAAGGAAAGGAAAGGAAAG
1327	NELegrR_Vchr16	TC	15844682	15844693	FORWARD	20	59.66	55	GAGGTTCCATGGCTCTGTTC	REVERSE	20	59.67	45	AAGGCCAATCCAACTGAAGA	150	412	TC	2	12	TCTCTCTCTCTC
1328	NELegrR_Vchr16	GA	15864548	15864559	FORWARD	19	60.3	47.37	GCCGGGTTGAAAATTTGAC	REVERSE	20	61.06	55	GGGTGGGGTAGCTTGGATAA	213	412	GA	2	24	GAGAGAGAGAGAGAGAGAGAGAGA
1329	NELegrR_Vchr16	GA	15885280	15885402	FORWARD	20	59.74	50	CCCCATATATCCCAGAGCAA	REVERSE	22	57.75	45.45	GAAGGTTGAGGTAAAGCTCTCA	192	523	GA	2	16	GAGAGAGAGAGAGAGA
1330	NELegrR_Vchr16	AG	15913968	15913981	FORWARD	18	60.05	50	GCCCAAACTGCCCTTTTT	REVERSE	20	59.54	45	CCAGTGATCGTTGTTGGAAA	171	414	AG	2	18	AGAGAGAGAGAGAGAGAG
1331	NELegrR_Vchr16	TTTA	15914613	15914632	FORWARD	22	60.16	50	GGCTCTGTAGGTATTTGCGAAC	REVERSE	20	60.85	45	TTCGCTCCTTTTGCCTCATA	155	420	TTTA	4	20	TTTATTTATTTATTTATTTA
1332	NELegrR_Vchr16	AAG	15926929	15926958	FORWARD	20	60.5	55	CCCATCACCAAGAAGAGGTG	REVERSE	20	60.13	50	ACTCAGCCTCGACGAAAGAA	156	430	AAG	3	30	AAGAAGAAGAAGAAGAAGAAGAAGAAGAAG
1333	NELegrR_Vchr16	CT	15940334	15940347	FORWARD	20	60.84	45	GCATTTTCTTGCCCACCATA	REVERSE	20	60.64	40	CCAAATCATGCAAACAAGCA	151	414	CT	2	22	CTCTCTCTCTCTCTCTCTCTCT
1334	NELegrR_Vchr16	AGA	15945810	15945845	FORWARD	21	58.21	47.62	GGGTAATTCCCTAGGAACCAT	REVERSE	20	59.96	50	CCCGAACCAACAAGTAAGGA	250	436	AGA	3	36	AGAAGAAGAAGAAGAAGAAGAAGAAGAAGAAGAAGA
1335	NELegrR_Vchr16	AG	15948307	15948318	FORWARD	20	59.73	60	GTCGTACAAGGGAGGTGAGC	REVERSE	20	59.91	55	GGAGATCGAATCTGCTCCAG	172	412	AG	2	12	AGAGAGAGAGAG
1336	NELegrR_Vchr16	TC	15958475	15958504	FORWARD	20	59.17	45	GCACGGTGAGGAAATTCTTT	REVERSE	20	59.51	45	AACCCCAATCCATTGACAAC	244	430	TC	2	30	TCTCTCTCTCTCTCTCTCTCTCTCTCTCTC
1337	NELegrR_Vchr16	TGTCTC	15958475	15958504	FORWARD	20	59.17	45	GCACGGTGAGGAAATTCTTT	REVERSE	21	60.26	47.62	TCGCAAAGAAGGAGAGTGAGA	210	430	TGTCTC	6	24	TGTCTCTGTCTCTGTCTCTGTCTC
1338	NELegrR_Vchr16	TC	16014096	16014109	FORWARD	20	59.84	50	TATGGTCGAAGCTCGTTCCT	REVERSE	20	60.64	50	GCCCGAAATTTAGCCCATAC	248	414	TC	2	14	TCTCTCTCTCTCTC
1339	NELegrR_Vchr16	CT	16016595	16016606	FORWARD	20	60.12	55	GTCGTCACCCATCGAACTCT	REVERSE	20	60.01	50	TGAATTCCTCATCGGAGACC	157	412	CT	2	28	CTCTCTCTCTCTCTCTCTCTCTCTCTCT
1340	NELegrR_Vchr16	AG	16035190	16035205	FORWARD	20	59.58	45	TTGCCATTAAGGTGTTCGTG	REVERSE	20	59.96	45	TGCTCCTTGCTTTCATTCCT	163	416	AG	2	16	AGAGAGAGAGAGAGAG
1341	NELegrR_Vchr16	TA	16041111	16041122	FORWARD	19	60.59	57.89	TACCCCCACCCATGCTAAC	REVERSE	22	59.52	40.91	GCGCCCCTGTATTAATAGAAAA	284	412	TA	2	12	TATATATATATA
1342	NELegrR_Vchr16	AT	16042737	16042748	FORWARD	20	60.02	45	TCGCTTTAAGCCGACACTTT	REVERSE	20	58.07	40	TTCAATTCAAACCCGGTCTA	186	412	AT	2	12	ATATATATATAT
1343	NELegrR_Vchr16	ACC	16053035	16053049	FORWARD	21	60.14	42.86	TGTGTCTTCGTCAATGGAACA	REVERSE	20	59.74	50	TGAGTTACGAGCTTCCAGCA	135	415	ACC	3	15	ACCACCACCACCACC
1344	NELegrR_Vchr16	CAT	16057972	16057986	FORWARD	20	59.55	50	GGAGCTCGTCCTTTCTTTCA	REVERSE	20	58.67	40	TCCACTTTTCGTCCCTTTTT	158	415	CAT	3	15	CATCATCATCATCAT
1345	NELegrR_Vchr16	CT	16067624	16067652	FORWARD	21	58.83	42.86	GGTGCACTCAAATTACCCATT	REVERSE	21	60.09	42.86	GAAAGCTCCATGGCAATTGTA	147	429	CT	2	16	CTCTCTCTCTCTCTCT
1346	NELegrR_Vchr16	TC	16067624	16067652	FORWARD	21	58.83	42.86	GGTGCACTCAAATTACCCATT	REVERSE	21	60.09	42.86	GAAAGCTCCATGGCAATTGTA	147	429	TC	2	12	TCTCTCTCTCTC
1347	NELegrR_Vchr16	AG	16069946	16069957	FORWARD	20	59.94	45	GGGTGCTCACGAAATCAAAT	REVERSE	21	59.69	42.86	TCGTTTATCCCTTCGTCTTCA	145	412	AG	2	12	AGAGAGAGAGAG
1348	NELegrR_Vchr16	AG	16072662	16072673	FORWARD	20	59.94	45	GGGTGCTCACGAAATCAAAT	REVERSE	21	59.69	42.86	TCGTTTATCCCTTCGTCTTCA	145	412	AG	2	12	AGAGAGAGAGAG
1349	NELegrR_Vchr16	GAA	16080508	16080525	FORWARD	20	59.14	50	AGAAGGGAGACCCGATCTTT	REVERSE	20	60.53	45	ACGGTTTTGGTTGCGACTTA	138	418	GAA	3	18	GAAGAAGAAGAAGAAGAA
1350	NELegrR_Vchr16	CT	16099522	16099533	FORWARD	22	58.65	45.45	GGAGGTTATGTTCGAACCTCTT	REVERSE	20	58.87	50	CCGCTCTGATACCAAGTTGA	154	412	CT	2	12	CTCTCTCTCTCT
1351	NELegrR_Vchr16	GAA	16116323	16116355	FORWARD	20	60.25	55	CTACCCCAGCTCAACTCCAA	REVERSE	20	60.93	45	CCGCCGAAGATGATTGATTA	263	433	GAA	3	33	GAAGAAGAAGAAGAAGAAGAAGAAGAAGAAGAA
1352	NELegrR_Vchr16	TA	16154221	16154254	FORWARD	22	60.88	50	GCCAATGGATAGTCAGTTCTGG	REVERSE	20	60.6	55	GGAGAAAGGAGAGGCATGGT	254	434	TA	2	12	TATATATATATA
1353	NELegrR_Vchr16	TCTA	16154221	16154254	FORWARD	22	60.88	50	GCCAATGGATAGTCAGTTCTGG	REVERSE	20	60.6	55	GGAGAAAGGAGAGGCATGGT	254	434	TCTA	4	24	TCTATCTATCTATCTATCTATCTA
1354	NELegrR_Vchr16	TATT	16170451	16170470	FORWARD	20	60.28	50	ACGACTGTCAATGGGTTGGT	REVERSE	21	59.42	42.86	TGAGACCCCATTGTTAGGAAA	144	420	TATT	4	20	TATTTATTTATTTATTTATT
1355	NELegrR_Vchr16	AGA	16198624	16198638	FORWARD	20	59.82	40	AAAGCCTTTCATGGCTTCAA	REVERSE	20	60.78	50	CGCCGTTCAACAGATTTCTC	149	415	AGA	3	15	AGAAGAAGAAGAAGA
1356	NELegrR_Vchr16	TC	16236404	16236417	FORWARD	21	59.47	42.86	GACAAAATAGGAATGGCAACG	REVERSE	20	59.99	55	AGGGAGAGTGAGGCAGAACA	152	414	TC	2	24	TCTCTCTCTCTCTCTCTCTCTCTC
1357	NELegrR_Vchr16	GA	16329830	16329855	FORWARD	20	59.03	45	CGCATGCTTCAATTCAGTCT	REVERSE	21	59.25	52.38	TGACAAGTCCTAGCTGCCTCT	239	426	GA	2	26	GAGAGAGAGAGAGAGAGAGAGAGAGA
1358	NELegrR_Vchr16	AG	16338672	16338698	FORWARD	21	59.29	42.86	TCCTGCAAATGTGAGATACGA	REVERSE	20	60.32	45	CGCCATGAAAGAAAGGAGAA	156	427	AG	2	12	AGAGAGAGAGAG
1359	NELegrR_Vchr16	TC	16341730	16341743	FORWARD	20	59.72	50	GCGTTCACATAACGGTGAGA	REVERSE	21	58.96	47.62	CCTAATCCGTTGACAACCCTA	187	414	TC	2	14	TCTCTCTCTCTCTC
1360	NELegrR_Vchr16	TA	16371068	16371079	FORWARD	20	60.01	45	GATTTGAGGGCAATCAAGGA	REVERSE	20	59.94	40	CAATTTGGACGGATTGCTTT	154	412	TA	2	12	TATATATATATA
1361	NELegrR_Vchr16	GA	16423820	16423833	FORWARD	20	59.17	50	GGGGGCAACAAAGAGAGTTA	REVERSE	20	59.53	50	CTTCATTTCCTTCCGTCACC	142	414	GA	2	14	GAGAGAGAGAGAGA
1362	NELegrR_Vchr16	GA	16423820	16423833	FORWARD	20	59.96	45	TTCGAATTGAGCACTGATGC	REVERSE	21	59.69	42.86	TTGTCCTTCCTGCCAGAATAA	164	414	GA	2	18	GAGAGAGAGAGAGAGAGA
1363	NELegrR_Vchr16	AAG	16423820	16423833	FORWARD	20	59.96	45	TTCGAATTGAGCACTGATGC	REVERSE	21	59.69	42.86	TTGTCCTTCCTGCCAGAATAA	164	414	AAG	3	33	AAGAAGAAGAAGAAGAAGAAGAAGAAGAAGAAG
1364	NELegrR_Vchr16	GA	16423941	16423991	FORWARD	20	59.17	50	GGGGGCAACAAAGAGAGTTA	REVERSE	20	59.53	50	CTTCATTTCCTTCCGTCACC	142	451	GA	2	14	GAGAGAGAGAGAGA
1365	NELegrR_Vchr16	GA	16423941	16423991	FORWARD	20	59.57	50	GAAAACAAGGGTGACGGAAG	REVERSE	20	60.08	40	ATTTCTTTCCTTCGCGGTTT	152	451	GA	2	18	GAGAGAGAGAGAGAGAGA
1366	NELegrR_Vchr16	AAG	16423941	16423991	FORWARD	20	59.57	50	GAAAACAAGGGTGACGGAAG	REVERSE	20	60.08	40	ATTTCTTTCCTTCGCGGTTT	152	451	AAG	3	33	AAGAAGAAGAAGAAGAAGAAGAAGAAGAAGAAG
1367	NELegrR_Vchr16	GT	16445196	16445211	FORWARD	22	56.67	40.91	GGAGAAAATTGGGATAGTATGG	REVERSE	20	58.36	50	ATCACATAGGTCCCCGCTAT	254	416	GT	2	18	GTGTGTGTGTGTGTGTGT
1368	NELegrR_Vchr16	GA	16445196	16445211	FORWARD	20	60.09	50	TTGGAACGTGTGTGTGTGTG	REVERSE	20	58.36	50	ATCACATAGGTCCCCGCTAT	207	416	GA	2	28	GAGAGAGAGAGAGAGAGAGAGAGAGAGA
1369	NELegrR_Vchr16	AT	16445196	16445211	FORWARD	21	58.36	47.62	AACGTGTGTGTGTGTGTGTGT	REVERSE	22	56.62	40.91	AATCTCATGCATCACATAGGTC	213	416	AT	2	18	ATATATATATATATATAT
1370	NELegrR_Vchr16	GA	16486877	16486912	FORWARD	20	59.51	45	AACCCAATCCATTGACAACC	REVERSE	20	59.56	45	ATGCACGGTGAGGAAATTCT	179	436	GA	2	36	GAGAGAGAGAGAGAGAGAGAGAGAGAGAGAGAGAGA
1371	NELegrR_Vchr16	CT	16510838	16510849	FORWARD	22	58.65	45.45	GGAGGTTATGTTCGAACCTCTT	REVERSE	20	58.87	50	CCGCTCTGATACCAAGTTGA	154	412	CT	2	12	CTCTCTCTCTCT
1372	NELegrR_Vchr16	GAA	16544669	16544701	FORWARD	20	60.21	55	TGAGCAGGAGGAGAAGGAGA	REVERSE	20	59.79	45	CCCGCAGGGATATTTTTGTA	188	433	GAA	3	33	GAAGAAGAAGAAGAAGAAGAAGAAGAAGAAGAA
1373	NELegrR_Vchr16	GTT	16563619	16563639	FORWARD	20	59.55	60	CTCCTGAGGGAGCTGGTCTA	REVERSE	20	60.11	55	CGAGTCTGGGTGAACCTCAT	167	421	GTT	3	21	GTTGTTGTTGTTGTTGTTGTT
1374	NELegrR_Vchr16	TC	16570239	16570258	FORWARD	20	60.26	55	CCTGGGGTTACAGCTAAGCA	REVERSE	21	60.26	52.38	GCTGTAAAGCAGGGAAACTCC	166	420	TC	2	20	TCTCTCTCTCTCTCTCTCTC
1375	NELegrR_Vchr16	AAG	16576065	16576085	FORWARD	21	59.93	47.62	TCACGAACTGAAGTTGTCACG	REVERSE	21	58.48	42.86	TCAGGTTCGACAGTTCTTTCA	147	421	AAG	3	21	AAGAAGAAGAAGAAGAAGAAG
1376	NELegrR_Vchr16	AGA	16576065	16576085	FORWARD	21	59.93	47.62	TCACGAACTGAAGTTGTCACG	REVERSE	21	58.48	42.86	TCAGGTTCGACAGTTCTTTCA	147	421	AGA	3	12	AGAAGAAGAAGA
1377	NELegrR_Vchr16	TC	16581873	16581957	FORWARD	19	60.25	42.11	ATGACAGCGGCAACAAAAA	REVERSE	20	59.16	40	TCAACTCAAATGGCGGTTTA	150	485	TC	2	28	TCTCTCTCTCTCTCTCTCTCTCTCTCTC
1378	NELegrR_Vchr16	ATG	16581873	16581957	FORWARD	20	59.79	50	GAATCAGACGATCACCAGCA	REVERSE	20	59.16	40	TCAACTCAAATGGCGGTTTA	182	485	ATG	3	15	ATGATGATGATGATG
1379	NELegrR_Vchr16	GAAAG	16581873	16581957	FORWARD	22	59.27	40.91	CACAAAAGGAGTTATTGGCTGA	REVERSE	20	60.08	50	CATCATTGCTGGTGATCGTC	152	485	GAAAG	5	20	GAAAGGAAAGGAAAGGAAAG
1380	NELegrR_Vchr16	CCTTT	16583128	16583152	FORWARD	20	59.5	45	TGTGGGAGATTCAAATGCAC	REVERSE	20	59.77	60	CCTGCTCCTGACGCTCTAGT	202	425	CCTTT	5	25	CCTTTCCTTTCCTTTCCTTTCCTTT
1381	NELegrR_Vchr16	AT	16593508	16593537	FORWARD	20	60.51	50	AGCATGGCTGCTTCTGATTC	REVERSE	20	59.51	50	TTTGTAGCGTGTCAGCCTGT	185	430	AT	2	12	ATATATATATAT
1382	NELegrR_Vchr16	ATAG	16593508	16593537	FORWARD	20	60.51	50	AGCATGGCTGCTTCTGATTC	REVERSE	20	59.51	50	TTTGTAGCGTGTCAGCCTGT	185	430	ATAG	4	20	ATAGATAGATAGATAGATAG
1383	NELegrR_Vchr16	CT	16600921	16600932	FORWARD	22	56.13	40.91	ACGGTCTTAGATCTTACCGAAT	REVERSE	20	57.24	40	AACCAAAACTTGCAACCACT	168	412	CT	2	12	CTCTCTCTCTCT
1384	NELegrR_Vchr16	ATGTT	16631770	16631784	FORWARD	20	60.17	50	TAGAGAAGATGGGCCGAATG	REVERSE	20	59.12	45	TGAGTGGGCAGGAAAATACA	126	415	ATGTT	5	15	ATGTTATGTTATGTT
1385	NELegrR_Vchr16	GA	16682920	16682935	FORWARD	20	60.05	50	ATTGGGATGGGACAGGTACA	REVERSE	20	60.33	55	GGTTGGGGATAGCTTGGACT	282	416	GA	2	16	GAGAGAGAGAGAGAGA
1386	NELegrR_Vchr16	TAAT	16771356	16771366	FORWARD	20	59.33	45	CGCACCCTTTTTCCTTTCTA	REVERSE	20	60.7	50	CCGCCATCTTCTTCCTTCTT	173	411	TAAT	4	12	TAATTAATTAAT
1387	NELegrR_Vchr16	TTAT	16782142	16782161	FORWARD	20	60.91	50	CCAAGTGGTCGAACCGTTTA	REVERSE	20	59.93	50	CTTATTGACCGGACCAGGAA	238	420	TTAT	4	20	TTATTTATTTATTTATTTAT
1388	NELegrR_Vchr16	TG	16792136	16792167	FORWARD	20	59.7	45	TCAACATCAGGCGTTGTTTC	REVERSE	20	59.57	55	CTCCCCGCTGTAGAGAAGAA	157	432	TG	2	14	TGTGTGTGTGTGTG
1389	NELegrR_Vchr16	GA	16792136	16792167	FORWARD	20	59.7	45	TCAACATCAGGCGTTGTTTC	REVERSE	20	59.57	55	CTCCCCGCTGTAGAGAAGAA	157	432	GA	2	18	GAGAGAGAGAGAGAGAGA
1390	NELegrR_Vchr16	TC	16793277	16793296	FORWARD	20	60.72	45	TTCCGGTTCGGTTTACAATG	REVERSE	20	59.99	50	ATGCGTGGGTGAAGGTTAAG	212	420	TC	2	20	TCTCTCTCTCTCTCTCTCTC
1391	NELegrR_Vchr16	TC	16797858	16797873	FORWARD	20	59.19	45	GGCGGCTTACATTTCATTCT	REVERSE	20	60.45	50	AAAGGAATTGCCCTGCCTAC	254	416	TC	2	16	TCTCTCTCTCTCTCTC
1392	NELegrR_Vchr16	ATTT	16821334	16821344	FORWARD	20	61.52	50	GCAGGGAACCTGCAAGATTT	REVERSE	20	60.37	50	CCTTTCTGCGTCGCTATCAT	175	411	ATTT	4	12	ATTTATTTATTT
1393	NELegrR_Vchr16	TC	16827728	16827747	FORWARD	21	59.52	47.62	AGGCCTAGATTTTGAGCTCGT	REVERSE	20	59.55	45	AAACCCAACCCATTGACAAC	148	420	TC	2	28	TCTCTCTCTCTCTCTCTCTCTCTCTCTC
1394	NELegrR_Vchr16	AAC	16835892	16835909	FORWARD	20	60.11	55	CGAGTCTGGGTGAACCTCAT	REVERSE	20	59.55	60	CTCCTGAGGGAGCTGGTCTA	164	418	AAC	3	18	AACAACAACAACAACAAC
1395	NELegrR_Vchr16	CAA	16842138	16842152	FORWARD	20	60.41	45	TGGGCCATCAGGAGATTTTA	REVERSE	20	60.34	50	CCCATGTCCTTTTTGGTCTG	191	415	CAA	3	15	CAACAACAACAACAA
1396	NELegrR_Vchr16	AT	16882273	16882284	FORWARD	20	60.2	50	ACCCATCAACTCGGGATGTA	REVERSE	21	59.08	42.86	TCCTTCAAACCAAACATAGCC	259	412	AT	2	26	ATATATATATATATATATATATATAT
1397	NELegrR_Vchr16	CT	16921618	16921629	FORWARD	20	59.71	45	TTTGGAGGCATTTGGCTAGT	REVERSE	22	58.17	45.45	TCCAACCTTACTCTCCATTGTC	166	412	CT	2	12	CTCTCTCTCTCT
1398	NELegrR_Vchr16	GA	16971429	16971453	FORWARD	20	60.16	50	GATGAATTCCTCGTCGGAGA	REVERSE	20	60.12	55	GTCGTCACCCATCGAACTCT	145	425	GA	2	12	GAGAGAGAGAGA
1399	NELegrR_Vchr16	AG	16971429	16971453	FORWARD	20	60.16	50	GATGAATTCCTCGTCGGAGA	REVERSE	20	60.12	55	GTCGTCACCCATCGAACTCT	145	425	AG	2	12	AGAGAGAGAGAG
1400	NELegrR_Vchr16	ACG	16971429	16971453	FORWARD	20	60.05	50	TTAAGATCGGCGAGGAGAGA	REVERSE	21	59.9	52.38	AAACCCTAGCTCTGTGCCTTC	147	425	ACG	3	12	ACGACGACGACG
1401	NELegrR_Vchr16	TC	16980718	16980741	FORWARD	20	60.15	50	TAGTCTTGCACCACCCACAA	REVERSE	21	59.82	47.62	TGGGACATGACAGGTACATCA	281	424	TC	2	38	TCTCTCTCTCTCTCTCTCTCTCTCTCTCTCTCTCTCTC
1402	NELegrR_Vchr16	TAAT	16980718	16980741	FORWARD	20	60.15	50	TAGTCTTGCACCACCCACAA	REVERSE	21	59.82	47.62	TGGGACATGACAGGTACATCA	281	424	TAAT	4	12	TAATTAATTAAT
1403	NELegrR_Vchr16	TTTA	16980718	16980741	FORWARD	21	57.14	47.62	GTGAGGTGTGGGATATGATGT	REVERSE	19	55.24	42.11	AGGAACCAATGGATACCAA	129	424	TTTA	4	12	TTTATTTATTTA
1404	NELegrR_Vchr16	GTT	16986949	16986966	FORWARD	20	59.62	60	CAGTAGCTCCCTCAGCTGGT	REVERSE	20	59.86	50	CCAGGCACTTCAGCACATAA	141	418	GTT	3	18	GTTGTTGTTGTTGTTGTT
1405	NELegrR_Vchr16	TC	17009082	17009093	FORWARD	20	60.07	50	TTGGGGATAGCTTGGACTTG	REVERSE	21	58.88	52.38	CATCCTATCCCACACCTCACT	257	412	TC	2	12	TCTCTCTCTCTC
1406	NELegrR_Vchr16	TAAT	17009082	17009093	FORWARD	20	60.07	50	TTGGGGATAGCTTGGACTTG	REVERSE	21	58.88	52.38	CATCCTATCCCACACCTCACT	257	412	TAAT	4	12	TAATTAATTAAT
1407	NELegrR_Vchr16	TC	17014823	17014874	FORWARD	22	58.51	40.91	AGAAAAGGGTGAAGGAGAGAAA	REVERSE	22	57.96	40.91	CCACACTTGTGAGCTTATTTCA	147	452	TC	2	14	TCTCTCTCTCTCTC
1408	NELegrR_Vchr16	TC	17014823	17014874	FORWARD	22	58.51	40.91	AGAAAAGGGTGAAGGAGAGAAA	REVERSE	22	57.96	40.91	CCACACTTGTGAGCTTATTTCA	147	452	TC	2	36	TCTCTCTCTCTCTCTCTCTCTCTCTCTCTCTCTCTC
1409	NELegrR_Vchr16	GA	17039025	17039040	FORWARD	22	59.31	45.45	TGAGGAATGTGTGAGACAGTGA	REVERSE	20	61.06	50	GCGATGGCGAACTACAACAT	179	416	GA	2	16	GAGAGAGAGAGAGAGA
1410	NELegrR_Vchr16	TCGCCA	17039025	17039040	FORWARD	22	58.55	45.45	CATTTAGAGATCTGGGAGAGCA	REVERSE	20	59.35	50	CAAGCTGTAATGGCGACAAC	173	416	TCGCCA	6	18	TCGCCATCGCCATCGCCA
1411	NELegrR_Vchr16	AAG	17065722	17065739	FORWARD	20	59.95	60	GAGGAAGGCTCTCCCACTCT	REVERSE	20	60.03	40	TTGAATCACAAACCCCCAAT	156	418	AAG	3	18	AAGAAGAAGAAGAAGAAG
1412	NELegrR_Vchr16	AGAGA	17065722	17065739	FORWARD	20	59.95	60	GAGGAAGGCTCTCCCACTCT	REVERSE	20	60.03	40	TTGAATCACAAACCCCCAAT	156	418	AGAGA	5	15	AGAGAAGAGAAGAGA
1413	NELegrR_Vchr16	AGA	17102369	17102400	FORWARD	20	60.25	50	CCCTAAGGGAAAGGATCCAA	REVERSE	20	59.93	50	TTAAGGGGGTCGACTGAATG	160	432	AGA	3	15	AGAAGAAGAAGAAGA
1414	NELegrR_Vchr16	AAG	17102369	17102400	FORWARD	20	60.25	50	CCCTAAGGGAAAGGATCCAA	REVERSE	20	59.93	50	TTAAGGGGGTCGACTGAATG	160	432	AAG	3	15	AAGAAGAAGAAGAAG
1415	NELegrR_Vchr16	CT	17175071	17175096	FORWARD	20	60.08	50	GCGGAGATCTTGGATGTGTT	REVERSE	20	59.05	45	CAGCGAGTTGGAGTTTTTGA	155	426	CT	2	30	CTCTCTCTCTCTCTCTCTCTCTCTCTCTCT
1416	NELegrR_Vchr16	TC	17195355	17195396	FORWARD	20	60	50	GTAGGGCAAACATTGCCAGT	REVERSE	20	60.63	55	CCCACCTTATACCGTGACCA	192	442	TC	2	24	TCTCTCTCTCTCTCTCTCTCTCTC
1417	NELegrR_Vchr16	TC	17195355	17195396	FORWARD	20	60	50	GTAGGGCAAACATTGCCAGT	REVERSE	20	60.63	55	CCCACCTTATACCGTGACCA	192	442	TC	2	16	TCTCTCTCTCTCTCTC
1418	NELegrR_Vchr16	TC	17196586	17196603	FORWARD	20	59.35	45	TTATGGATGCAAGGACATGG	REVERSE	20	60.14	50	GTCGCTGCAGTTGAGATTGA	180	418	TC	2	18	TCTCTCTCTCTCTCTCTC
1419	NELegrR_Vchr16	ATAG	17230547	17230566	FORWARD	20	60.34	50	TTCTTCCCTAGTTCGCATCG	REVERSE	20	61.22	50	TAGTGCACCAACCACCCAAT	223	420	ATAG	4	20	ATAGATAGATAGATAGATAG
1420	NELegrR_Vchr16	TCA	17238079	17238105	FORWARD	20	60.19	55	TCCCTCTTCCTCCTCACCTT	REVERSE	20	60.17	45	TCAAAGGTGGGAATCCATGT	172	427	TCA	3	12	TCATCATCATCA
1421	NELegrR_Vchr16	TCT	17238079	17238105	FORWARD	20	60.19	55	TCCCTCTTCCTCCTCACCTT	REVERSE	20	60.17	45	TCAAAGGTGGGAATCCATGT	172	427	TCT	3	27	TCTTCTTCTTCTTCTTCTTCTTCTTCT
1422	NELegrR_Vchr16	TC	17241512	17241545	FORWARD	20	60.1	50	CATCTTGAGCATGAGCCTGA	REVERSE	20	59.51	45	AACCCAATCCATTGACAACC	235	434	TC	2	34	TCTCTCTCTCTCTCTCTCTCTCTCTCTCTCTCTC
1423	NELegrR_Vchr16	TATT	17241512	17241545	FORWARD	20	57.2	40	GTTGTCAATGGATTGGGTTT	REVERSE	21	57.95	47.62	AGCCTATTCGACACCAGAACT	167	434	TATT	4	12	TATTTATTTATT
1424	NELegrR_Vchr16	TTTA	17241512	17241545	FORWARD	20	57.2	40	GTTGTCAATGGATTGGGTTT	REVERSE	21	57.95	47.62	AGCCTATTCGACACCAGAACT	167	434	TTTA	4	12	TTTATTTATTTA
1425	NELegrR_Vchr16	AT	17242196	17242303	FORWARD	20	59.77	50	ATATATGCTCGGGGATGCAC	REVERSE	21	60.3	47.62	GCTTACATGGATCTCGGGAAT	155	508	AT	2	16	ATATATATATATATAT
1426	NELegrR_Vchr16	CTTT	17307019	17307038	FORWARD	20	59.84	50	GTCTTGTCGATCACCTGCAA	REVERSE	20	58.72	45	TTGGCAAGGATTACATCTGC	156	420	CTTT	4	20	CTTTCTTTCTTTCTTTCTTT
1427	NELegrR_Vchr16	CTCC	17307019	17307038	FORWARD	20	59.84	50	GTCTTGTCGATCACCTGCAA	REVERSE	20	58.72	45	TTGGCAAGGATTACATCTGC	156	420	CTCC	4	12	CTCCCTCCCTCC
1428	NELegrR_Vchr16	TC	17332533	17332648	FORWARD	20	60.86	55	TGACAAGTGGAGAGGCTGGT	REVERSE	22	59.89	50	TGCCTAACTCAGGGACTCTTTC	179	516	TC	2	14	TCTCTCTCTCTCTC
1429	NELegrR_Vchr16	ATA	17334127	17334141	FORWARD	20	60.61	60	CGGGACGAGATAGAGGGACT	REVERSE	20	60.89	55	CTCTTCCGGAGGCTGTCTTT	159	415	ATA	3	15	ATAATAATAATAATA
1430	NELegrR_Vchr16	AT	17358526	17358537	FORWARD	21	59.77	47.62	AACATGAGGGATGAGGGATCT	REVERSE	20	60.18	50	CCTTGGGTCGGTGAAATATG	244	412	AT	2	20	ATATATATATATATATATAT
1431	NELegrR_Vchr16	AAT	17359527	17359541	FORWARD	21	59.87	47.62	CACGTGAATCACCATGTGAAC	REVERSE	20	60.41	55	AAGTCGCCAGATGACCAGAG	152	415	AAT	3	15	AATAATAATAATAAT
1432	NELegrR_Vchr16	ATA	17367120	17367134	FORWARD	20	61	50	GGCAGGGTCAAGCATATCAA	REVERSE	20	59.57	45	TCGAGCTTGCATTTACCTCA	148	415	ATA	3	15	ATAATAATAATAATA
1433	NELegrR_Vchr16	TC	17390030	17390043	FORWARD	18	59.59	55.56	TAGCGCCGCCAGTAGTTT	REVERSE	20	58.49	40	TGTGCATCGACAAATGATGT	185	414	TC	2	14	TCTCTCTCTCTCTC
1434	NELegrR_Vchr16	AT	17421779	17421809	FORWARD	19	60.06	42.11	TTGGCAAATGCCATCACTT	REVERSE	20	59.86	45	CCCAAATCCTTCCAATCTCA	274	431	AT	2	18	ATATATATATATATATAT
1435	NELegrR_Vchr16	TA	17421779	17421809	FORWARD	19	60.06	42.11	TTGGCAAATGCCATCACTT	REVERSE	20	59.86	45	CCCAAATCCTTCCAATCTCA	274	431	TA	2	12	TATATATATATA
1436	NELegrR_Vchr16	TCT	17436270	17436284	FORWARD	22	58.81	50	AGGTCGACTGATAGGGTTTAGC	REVERSE	22	58.6	45.45	CAGATGCTAAAGACAAGGAGGA	146	415	TCT	3	15	TCTTCTTCTTCTTCT
1437	NELegrR_Vchr16	AG	17446067	17446088	FORWARD	22	59.78	45.45	GGACCTTTACAAACCAAACCTG	REVERSE	22	58.62	40.91	TCCAACCTCTCCCTTAAAAATC	222	422	AG	2	22	AGAGAGAGAGAGAGAGAGAGAG
1438	NELegrR_Vchr16	CTC	17474009	17474026	FORWARD	20	59.55	60	CCCCACCTCCTCTACCTCTT	REVERSE	20	59.62	50	TCCTTTTTCTCCCTCCCTTC	140	418	CTC	3	18	CTCCTCCTCCTCCTCCTC
1439	NELegrR_Vchr16	GA	17491908	17491919	FORWARD	20	59.68	45	TTTCTTGGCCTCCTTGGTTA	REVERSE	20	59.86	50	TGTCGCTGGTCATACTTTCG	146	412	GA	2	12	GAGAGAGAGAGA
1440	NELegrR_Vchr16	CT	17493551	17493566	FORWARD	19	60.09	57.89	GGCCACTGGCACTATTCCT	REVERSE	20	59.84	55	GAGGCAAACGGATACTCAGC	147	416	CT	2	16	CTCTCTCTCTCTCTCT
1441	NELegrR_Vchr16	GA	17493735	17493752	FORWARD	20	59.87	50	TGTGCTGAGTATCCGTTTGC	REVERSE	20	60.09	40	TCAGCAATGAACCCAACAAA	152	418	GA	2	18	GAGAGAGAGAGAGAGAGA
1442	NELegrR_Vchr16	TCA	17539015	17539029	FORWARD	20	60.07	50	ATCTGGTGCAGGAAATGAGG	REVERSE	20	58.85	50	CAATGGACATGTAGCCAACC	164	415	TCA	3	15	TCATCATCATCATCA
1443	NELegrR_Vchr16	CT	17547868	17547879	FORWARD	20	60.04	50	GAATGGCCATCGACATCTCT	REVERSE	20	59.75	55	GGGGAAGAGAGGAAGAGGAA	149	412	CT	2	12	CTCTCTCTCTCT
1444	NELegrR_Vchr16	AAG	17569799	17569898	FORWARD	21	59.36	47.62	TGGTTGGTTAAAGCTGAGAGG	REVERSE	20	59.83	50	AGCTGCCACTGATGATTCCT	144	500	AAG	3	15	AAGAAGAAGAAGAAG
1445	NELegrR_Vchr16	AAG	17569799	17569898	FORWARD	20	60.7	55	GGAGGTGGTTGTCACCATGT	REVERSE	20	59.53	50	TAACGGTGGTGATGATGAGC	120	500	AAG	3	18	AAGAAGAAGAAGAAGAAG
1446	NELegrR_Vchr16	CAC	17574509	17574523	FORWARD	21	59.88	47.62	CCTTCATTGTGACCACCTGTT	REVERSE	22	60.45	40.91	TGGGGATACATGTTGATCATTG	174	415	CAC	3	15	CACCACCACCACCAC
1447	NELegrR_Vchr16	GA	17626779	17626794	FORWARD	21	60.21	52.38	CGACCAACCGATACCTATCCT	REVERSE	20	60.18	50	TACCTGTCCCGTCCCAATAA	250	416	GA	2	16	GAGAGAGAGAGAGAGA
1448	NELegrR_Vchr16	TTTA	17650659	17650696	FORWARD	20	59.59	60	ACCCCCTAGGGCTAGTCTTG	REVERSE	20	58.23	40	ATGATTGCTGGCACAAAGTT	153	438	TTTA	4	16	TTTATTTATTTATTTA
1449	NELegrR_Vchr16	ATT	17664059	17664073	FORWARD	20	60.11	50	CATTGACAAAGGGAGGCACT	REVERSE	21	58.97	52.38	GGCTATTCCCCCTTGTTCTAC	187	415	ATT	3	12	ATTATTATTATT
1450	NELegrR_Vchr16	TTA	17664059	17664073	FORWARD	20	60.11	50	CATTGACAAAGGGAGGCACT	REVERSE	21	58.97	52.38	GGCTATTCCCCCTTGTTCTAC	187	415	TTA	3	15	TTATTATTATTATTA
1451	NELegrR_Vchr16	AG	17692414	17692425	FORWARD	22	57.23	45.45	CGTGGTACGTACACATAAAAGG	REVERSE	20	58.92	45	CTGAAGCTGCCAATTTACCA	154	412	AG	2	12	AGAGAGAGAGAG
1452	NELegrR_Vchr16	AGC	17697878	17697892	FORWARD	20	60.23	45	TATCATTTCCGATCCCTCCA	REVERSE	20	60.48	50	ACGGGTGAGGCTAATGATGA	139	415	AGC	3	15	AGCAGCAGCAGCAGC
1453	NELegrR_Vchr16	TC	17702372	17702386	FORWARD	20	59.81	55	GAAGAGGAGGCGATGTTCAC	REVERSE	21	58.72	57.14	AGAGAGAGAGAGGGGGAGAGA	156	415	TC	2	14	TCTCTCTCTCTCTC
1454	NELegrR_Vchr16	CT	17702372	17702386	FORWARD	20	57	40	TGATGGTGGCAATAGAAATG	REVERSE	22	55.43	40.91	AGCTCAGTGATATTTGTGTGTG	153	415	CT	2	22	CTCTCTCTCTCTCTCTCTCTCT
1455	NELegrR_Vchr16	GAA	17702372	17702386	FORWARD	20	60.38	50	GGAATGAAAGGAGGGAAGGA	REVERSE	20	59.4	55	AGGGCTGGAGAGAGACATTG	123	415	GAA	3	15	GAAGAAGAAGAAGAA
1456	NELegrR_Vchr16	AGAA	17702372	17702386	FORWARD	20	60.69	55	CTGCCTGGGTCAAACAGTTC	REVERSE	20	59.6	45	TCCCTCCTTTCATTCCTTCA	179	415	AGAA	4	12	AGAAAGAAAGAA
1457	NELegrR_Vchr16	TC	17702507	17702520	FORWARD	20	59.28	50	CAGCCCTTTTGGATGTCTCT	REVERSE	21	59.68	57.14	GGGAGGGACTGAGAGTCTGAT	151	414	TC	2	14	TCTCTCTCTCTCTC
1458	NELegrR_Vchr16	CT	17702507	17702520	FORWARD	20	59.28	50	CAGCCCTTTTGGATGTCTCT	REVERSE	21	59.68	57.14	GGGAGGGACTGAGAGTCTGAT	151	414	CT	2	22	CTCTCTCTCTCTCTCTCTCTCT
1459	NELegrR_Vchr16	GAA	17702507	17702520	FORWARD	20	60.38	50	GGAATGAAAGGAGGGAAGGA	REVERSE	20	59.4	55	AGGGCTGGAGAGAGACATTG	123	414	GAA	3	15	GAAGAAGAAGAAGAA
1460	NELegrR_Vchr16	TAAAA	17708274	17708286	FORWARD	20	59.63	40	TTGCATGGATGAATTTGAGC	REVERSE	21	60.13	52.38	TCACCCACTAGCTTGATGACC	142	413	TAAAA	5	15	TAAAATAAAATAAAA
1461	NELegrR_Vchr16	AAAT	17711187	17711206	FORWARD	22	55.9	40.91	CCAACTAAATAGGTAGGCCTTT	REVERSE	21	57.83	42.86	GCACGTGGAAATTCTAGATGA	226	420	AAAT	4	20	AAATAAATAAATAAATAAAT
1462	NELegrR_Vchr16	TGTG	17728705	17728716	FORWARD	21	59.67	47.62	AAGGCTGTGCTTGTTTCTCTG	REVERSE	19	59.95	52.63	AAGGGACGGGAAAACAGTG	128	412	TGTG	4	12	TGTGTGTGTGTG
1463	NELegrR_Vchr16	AT	17729603	17729616	FORWARD	20	60.73	50	TGGGGTTCAATGACTCATCC	REVERSE	20	60.01	55	AGGGTGAGAGTTGCTGCCTA	161	414	AT	2	14	ATATATATATATAT
1464	NELegrR_Vchr16	AG	17737150	17737169	FORWARD	20	57.99	45	GGAATGCCTCTTAACCCAAT	REVERSE	20	59.65	45	GTCAATCCAACGGTCCAAAT	176	420	AG	2	20	AGAGAGAGAGAGAGAGAGAG
1465	NELegrR_Vchr16	CAT	17765444	17765458	FORWARD	20	60.22	40	CCGCCACAAGAAAAAGAAAA	REVERSE	20	59.17	50	CATGATGTATCCTGGGGTCA	176	415	CAT	3	15	CATCATCATCATCAT
1466	NELegrR_Vchr16	AAC	17778957	17778983	FORWARD	20	60.56	45	GCCATGTGGACCCAAATAAA	REVERSE	20	58.6	40	TGGGAGCATTTTGTGAAAAC	163	427	AAC	3	27	AACAACAACAACAACAACAACAACAAC
1467	NELegrR_Vchr16	TA	17790501	17790512	FORWARD	20	59.65	45	TTCATGGCTTCTGGTTGATG	REVERSE	20	60.3	45	CGTTGCTTGTGCATTGTTTC	166	412	TA	2	12	TATATATATATA
1468	NELegrR_Vchr16	TTG	17802516	17802533	FORWARD	20	59.96	50	AAATCTATGTGCGGGTGGAG	REVERSE	20	59.98	60	GAGGCATAGAGCACCGAGAC	150	418	TTG	3	18	TTGTTGTTGTTGTTGTTG
1469	NELegrR_Vchr16	AT	17830653	17830672	FORWARD	20	60.92	55	CTCGGCTGCAAGGAATAGTG	REVERSE	20	61.03	45	CGGCAGTTGATTTCAATCGT	147	420	AT	2	20	ATATATATATATATATATAT
1470	NELegrR_Vchr16	TA	17882566	17882579	FORWARD	20	59.99	50	TCATGCACTCAAACCTGAGC	REVERSE	20	59.93	45	CCAAATTAAGCCTGGACCAA	180	414	TA	2	14	TATATATATATATA
1471	NELegrR_Vchr16	TGTA	17882566	17882579	FORWARD	20	59.99	50	TCATGCACTCAAACCTGAGC	REVERSE	20	59.93	45	CCAAATTAAGCCTGGACCAA	180	414	TGTA	4	16	TGTATGTATGTATGTA
1472	NELegrR_Vchr16	AT	17895590	17895599	FORWARD	20	59.73	50	TTGAACCACTGACCTGCAAC	REVERSE	21	58.84	42.86	TGGAGGAATTCCATACACACA	235	410	AT	2	20	ATATATATATATATATATAT
1473	NELegrR_Vchr16	AT	17895755	17895766	FORWARD	21	59.39	42.86	TTTCTAAACCGGAACTTGCAG	REVERSE	20	59.78	50	CCAAACCCAATCTGACCCTA	169	412	AT	2	20	ATATATATATATATATATAT
1474	NELegrR_Vchr16	TA	17937080	17937093	FORWARD	20	59.15	45	TGAAGAACAGCGATTTGCTC	REVERSE	20	60.33	45	ATACAGGGCGAAATGTGGAA	154	414	TA	2	14	TATATATATATATA
1475	NELegrR_Vchr16	GAGTTT	17963535	17963544	FORWARD	20	61.17	50	GCCACGGCAAAAGATGTAGA	REVERSE	20	60.38	50	TTCTGGCTTGAACCGAACTC	150	410	GAGTTT	6	18	GAGTTTGAGTTTGAGTTT
1476	NELegrR_Vchr16	TA	17990483	17990494	FORWARD	22	59.75	40.91	TGGAAGTGCATTAAGTCCAAGA	REVERSE	20	59.71	50	GCTTGGCCACCTCTTAATTG	163	412	TA	2	12	TATATATATATA
1477	NELegrR_Vchr16	CTA	18041063	18041077	FORWARD	21	59.86	47.62	AGCTCAGTTCTGGATGGACAA	REVERSE	20	59.77	50	ACAGCCCACACTCGTTTCTT	230	415	CTA	3	15	CTACTACTACTACTA
1478	NELegrR_Vchr16	AG	18059782	18059801	FORWARD	20	59.68	50	AGAAAGGAGGAAACCGAAGG	REVERSE	22	59.67	40.91	TGGGAATATAGAGGTTGGGAAA	142	420	AG	2	26	AGAGAGAGAGAGAGAGAGAGAGAGAG
1479	NELegrR_Vchr16	TA	18068553	18068568	FORWARD	21	61.4	42.86	GGCCCACAATTATTGAAATGC	REVERSE	20	60.24	50	CAAGGCATGAGGCGTAGATT	150	416	TA	2	16	TATATATATATATATA
1480	NELegrR_Vchr16	TTAA	18074243	18074252	FORWARD	20	60.41	40	TTGCTTTGTTTGTTGCTCCA	REVERSE	21	60.1	47.62	GCCACCTTTCTTTTTCACCTC	263	410	TTAA	4	12	TTAATTAATTAA
1481	NELegrR_Vchr16	AG	18078776	18078797	FORWARD	20	59.3	45	GCCCAATTTAAGCTTGAGGA	REVERSE	20	59.93	50	GGCAGTATGGGTTGGAAGAA	140	422	AG	2	22	AGAGAGAGAGAGAGAGAGAGAG
1482	NELegrR_Vchr16	TA	18080427	18080444	FORWARD	20	59.78	55	TTCTGGGTCCCTGATACACC	REVERSE	20	59.55	50	AGGGTTGAGCCCATAGTTCA	156	418	TA	2	18	TATATATATATATATATA
1483	NELegrR_Vchr16	GT	18081953	18081968	FORWARD	19	57.79	57.89	GGCCTAGGGTCTGAGTTGA	REVERSE	22	56.85	40.91	TCTTCCTAGACAGCTTCATTCA	127	416	GT	2	16	GTGTGTGTGTGTGTGT
1484	NELegrR_Vchr16	ATTT	18083383	18083395	FORWARD	22	57.58	45.45	CAGAGGATGGATAAAGGGTATG	REVERSE	21	59.43	42.86	TTATTAGGGGTGGACCCATTT	106	413	ATTT	4	12	ATTTATTTATTT
1485	NELegrR_Vchr16	ATG	18134507	18134524	FORWARD	20	60.03	40	AACCCACCATTTGGATGAAA	REVERSE	20	58.97	40	TGATGCCCTTTGGTTATTGA	160	418	ATG	3	18	ATGATGATGATGATGATG
1486	NELegrR_Vchr16	GA	18179497	18179508	FORWARD	20	59.99	50	AAGCTCGTGGACTCCAGAAA	REVERSE	20	60.33	55	AGGTACGGGCTCCCAAATAG	125	412	GA	2	12	GAGAGAGAGAGA
1487	NELegrR_Vchr16	GA	18203900	18203911	FORWARD	20	59.93	50	CCCGTCTCCATGACAGATTT	REVERSE	20	59.61	55	TAGCTGCCTAAAGCCCAGAC	146	412	GA	2	12	GAGAGAGAGAGA
1488	NELegrR_Vchr16	TC	18207342	18207353	FORWARD	20	60.78	50	AACGGTGGACCCTTTCTTGT	REVERSE	21	59.31	42.86	TTGCCTATTGCCTTCTCATTC	146	412	TC	2	12	TCTCTCTCTCTC
1489	NELegrR_Vchr16	CTT	18209529	18209543	FORWARD	20	60.32	55	AGATTAAGGGGGTCGACTGG	REVERSE	20	60.68	60	GACGTAGGTCAGGAGCATGG	138	415	CTT	3	15	CTTCTTCTTCTTCTT
1490	NELegrR_Vchr16	GA	18214403	18214416	FORWARD	20	60.56	50	TGATGGCTCCCTCATTCCTA	REVERSE	20	60.45	50	CATGCACTGACAACCACCAT	209	414	GA	2	20	GAGAGAGAGAGAGAGAGAGA
1491	NELegrR_Vchr16	TTTTG	18217408	18217418	FORWARD	20	59.56	60	AGGGAGAGAGAGGGCAGACT	REVERSE	20	59.21	55	GGTGTCGCTGTTTACCTCCT	204	411	TTTTG	5	15	TTTTGTTTTGTTTTG
1492	NELegrR_Vchr16	AAAAG	18217408	18217418	FORWARD	20	59.56	60	AGGGAGAGAGAGGGCAGACT	REVERSE	20	59.21	55	GGTGTCGCTGTTTACCTCCT	204	411	AAAAG	5	15	AAAAGAAAAGAAAAG
1493	NELegrR_Vchr16	TTG	18222652	18222669	FORWARD	20	59.75	55	GTGGAGTTGAGTGGCGTGTA	REVERSE	20	60.32	55	GGAGGCCCAAAGAAGAAGAG	119	418	TTG	3	18	TTGTTGTTGTTGTTGTTG
1494	NELegrR_Vchr16	CT	18228297	18228326	FORWARD	20	59.83	55	TGTCACCCTTCGGACTCTCT	REVERSE	20	60.01	50	GATGAATTCCTGGTCGGAGA	135	430	CT	2	30	CTCTCTCTCTCTCTCTCTCTCTCTCTCTCT
1495	NELegrR_Vchr16	CAT	18238733	18238742	FORWARD	20	59.45	55	ACTGTCTTCCTCTGGCTTGG	REVERSE	20	59.7	55	GGTCAAAGAGTCCAGCCAAC	116	410	CAT	3	12	CATCATCATCAT
1496	NELegrR_Vchr16	GAA	18363651	18363665	FORWARD	20	59.47	55	GAACTGCTGGTGACGAACTG	REVERSE	20	59.01	50	CCACCCCTCTAGCATGAAAT	216	415	GAA	3	15	GAAGAAGAAGAAGAA
1497	NELegrR_Vchr16	TC	18626101	18626112	FORWARD	21	60.13	47.62	TCGCTTACACCCTTGAACATC	REVERSE	19	60.37	52.63	CATCAAGCTCGGCAACATC	259	412	TC	2	12	TCTCTCTCTCTC
1498	NELegrR_Vchr16	TC	18688733	18688754	FORWARD	22	60.05	40.91	GGGGAGGTTTTTATGATTGTCA	REVERSE	20	59.93	45	TTTGGGGTTTAGGCTTGATG	248	422	TC	2	22	TCTCTCTCTCTCTCTCTCTCTC
1499	NELegrR_Vchr16	TTA	18688733	18688754	FORWARD	22	60.05	40.91	GGGGAGGTTTTTATGATTGTCA	REVERSE	20	59.93	45	TTTGGGGTTTAGGCTTGATG	248	422	TTA	3	30	TTATTATTATTATTATTATTATTATTATTA
1500	NELegrR_Vchr16	AT	18774608	18774619	FORWARD	21	59.61	52.38	GCCGGTAGTTGATATCAGTCG	REVERSE	20	60.12	50	TTTCCCCCTAAACCTCATCC	230	412	AT	2	12	ATATATATATAT
1501	NELegrR_Vchr16	TCT	18852364	18852390	FORWARD	20	59.65	50	GGGCCCATAACATCTTGGTA	REVERSE	20	60.13	50	GGGAAGGAACATGGGAGAAT	190	427	TCT	3	33	TCTTCTTCTTCTTCTTCTTCTTCTTCTTCTTCT
1502	NELegrR_Vchr16	AGA	18874471	18874491	FORWARD	21	60.1	52.38	CCCTCTTCTTTGTGGAGAACC	REVERSE	18	60.01	55.56	GTTCGACATTCCCGCATC	197	421	AGA	3	21	AGAAGAAGAAGAAGAAGAAGA
1503	NELegrR_Vchr16	GA	18902396	18902425	FORWARD	20	60.5	50	GGAGGAGCATTTTTGTGTGG	REVERSE	22	59.99	54.55	CCACAACTCTCTCCCTATGTCC	192	430	GA	2	34	GAGAGAGAGAGAGAGAGAGAGAGAGAGAGAGAGA
1504	NELegrR_Vchr16	CA	18908044	18908107	FORWARD	20	55.52	40	CCATTGGGTTTCTAACAATG	REVERSE	20	55.2	40	TCAATCAAGTGTAGGTGCAA	245	464	CA	2	16	CACACACACACACACA
1505	NELegrR_Vchr16	TATC	18908044	18908107	FORWARD	21	59.52	42.86	AACAATGCACACACACACACA	REVERSE	22	57.96	40.91	CAAGTGTAGGTGCAATTTCTCA	227	464	TATC	4	32	TATCTATCTATCTATCTATCTATCTATCTATC
1506	NELegrR_Vchr16	GCT	19492263	19492277	FORWARD	20	60.28	45	CTGCAAGCTTTGCATCAAGA	REVERSE	20	60.05	55	CGAGCTTGTACTCCACGACA	224	415	GCT	3	15	GCTGCTGCTGCTGCT
1507	NELegrR_Vchr16	AG	19860366	19860379	FORWARD	20	59.82	50	ATCGGGTTATCACCAAGTGC	REVERSE	21	60.22	42.86	GAATTCGCAGTATGCAGGAAA	213	414	AG	2	14	AGAGAGAGAGAGAG
1508	NELegrR_Vchr16	GA	19988021	19988075	FORWARD	22	58.48	45.45	CAGTGAAAAGTGTGTCAGTTCG	REVERSE	20	59.41	45	TTTGCCTCAGAGGTTTGTCA	238	455	GA	2	30	GAGAGAGAGAGAGAGAGAGAGAGAGAGAGA
1509	NELegrR_Vchr16	AGAT	19988021	19988075	FORWARD	22	58.48	45.45	CAGTGAAAAGTGTGTCAGTTCG	REVERSE	20	59.41	45	TTTGCCTCAGAGGTTTGTCA	238	455	AGAT	4	28	AGATAGATAGATAGATAGATAGATAGAT
1510	NELegrR_Vchr16	AGA	20418121	20418153	FORWARD	22	59.67	45.45	TGGACTAGGCAGTAACAAACCA	REVERSE	20	59.78	50	TTAAGGGGGTCAACTGGATG	217	433	AGA	3	15	AGAAGAAGAAGAAGA
1511	NELegrR_Vchr16	AGA	20418121	20418153	FORWARD	20	59.01	55	CCGAACAGGAAGAGGAGAAG	REVERSE	20	60.25	45	AATTTGCAAACCAGCTGAGG	228	433	AGA	3	21	AGAAGAAGAAGAAGAAGAAGA
1512	NELegrR_Vchr16	AG	21196751	21196766	FORWARD	20	60.05	50	AAAGGGGATTGTCCGGTAAC	REVERSE	20	61.09	55	GTGGGACCCGCGATAGTATT	204	416	AG	2	16	AGAGAGAGAGAGAGAG
1513	NELegrR_Vchr16	AAAT	21404181	21404190	FORWARD	20	60.59	50	TGCACTCTCACTGACGGAAA	REVERSE	20	60.72	45	GCGCACCCTTTTTCTTTTCT	255	410	AAAT	4	12	AAATAAATAAAT
1514	NELegrR_Vchr16	TC	21740557	21740570	FORWARD	20	59.78	50	GTTTTGTTCCCCCTCTTTCC	REVERSE	20	61.75	55	TACTAGGCAGTTCGCCACCA	215	414	TC	2	14	TCTCTCTCTCTCTC
1515	NELegrR_Vchr16	GA	21789737	21789756	FORWARD	19	56.46	47.37	GGCATGTATGACACTGCAA	REVERSE	20	58.33	45	TCATTCTCGCTTTTGCTCTC	193	420	GA	2	34	GAGAGAGAGAGAGAGAGAGAGAGAGAGAGAGAGA
1516	NELegrR_Vchr16	AGA	22745346	22745366	FORWARD	20	59.3	55	AGAGTTCGGGTGGTCTCTTG	REVERSE	22	58.65	40.91	CATCATCATCATTGTCACCATC	205	421	AGA	3	21	AGAAGAAGAAGAAGAAGAAGA
1517	NELegrR_Vchr16	AG	23002329	23002340	FORWARD	22	60.67	50	AGAAGATAGAGCTCACCGCTCA	REVERSE	20	60.1	45	CCAGGCGCACTATTTTCATT	100	412	AG	2	12	AGAGAGAGAGAG
1518	NELegrR_Vchr16	TTA	23112459	23112473	FORWARD	19	60.72	57.89	AGGGGCTTCGAGGCTAAAC	REVERSE	20	60.06	50	ATCCATCGCGGATACTTGAG	190	415	TTA	3	15	TTATTATTATTATTA
1519	NELegrR_Vchr16	TC	23151803	23151818	FORWARD	22	59.5	50	TCAGAGCACTAATCCGTCTGTC	REVERSE	20	60.92	55	CTTCACAGCGGCCAAGATAG	101	416	TC	2	16	TCTCTCTCTCTCTCTC
1520	NELegrR_Vchr16	AG	23443797	23443816	FORWARD	20	58.69	45	CGAACAATCTTCCTGTTCCA	REVERSE	20	60.32	50	GTCCGGACTGATTTCCATTG	210	420	AG	2	20	AGAGAGAGAGAGAGAGAGAG
1521	NELegrR_Vchr16	AAG	23494613	23494639	FORWARD	19	59.61	52.63	CGGGAAGGAACATGTGAGA	REVERSE	22	57.63	50	GAGGTCTTAGCTTCGCTACTTG	254	427	AAG	3	30	AAGAAGAAGAAGAAGAAGAAGAAGAAGAAG
1522	NELegrR_Vchr16	CT	24618587	24618598	FORWARD	20	61.92	50	ACATTTCCATCACCGGGTTC	REVERSE	20	59.92	55	TCTTGATGGGAGGGTAGTGG	193	412	CT	2	12	CTCTCTCTCTCT
1523	NELegrR_Vchr16	GAA	24764900	24764914	FORWARD	20	61.14	55	AGAAGAAGGCTAGGCGCAAG	REVERSE	20	60.03	40	TTGAATCACAAACCCCCAAT	106	415	GAA	3	15	GAAGAAGAAGAAGAA
1524	NELegrR_Vchr16	GA	24796679	24796692	FORWARD	20	60.41	50	CTAGGCATGCTGGTTTTGCT	REVERSE	20	60.16	50	ACACATGGCACCTCAGAACA	210	414	GA	2	14	GAGAGAGAGAGAGA
1525	NELegrR_Vchr16	GAA	24854124	24854138	FORWARD	20	59.77	45	AAGCTGGCTTGCTTCTTTTG	REVERSE	20	59.53	50	CCTCCAATTTCGAACTCACC	221	415	GAA	3	15	GAAGAAGAAGAAGAA
1526	NELegrR_Vchr16	AAG	24854124	24854138	FORWARD	20	59.77	45	AAGCTGGCTTGCTTCTTTTG	REVERSE	22	59.5	40.91	AAACCTCCAATTTCGAACTCAC	224	415	AAG	3	12	AAGAAGAAGAAG
1527	NELegrR_Vchr16	AG	24921921	24921938	FORWARD	20	59.45	55	GAGTTCGGCCTGACTGAGTT	REVERSE	20	60.23	55	ACGAGGCGGTAGGAGAGAAT	243	418	AG	2	18	AGAGAGAGAGAGAGAGAG
1528	NELegrR_Vchr16	AGG	24940636	24940650	FORWARD	20	59.82	50	CCTTTGGTACCACCTTTGGA	REVERSE	19	60.77	57.89	GAGTCCGATCATGGGGTGT	105	415	AGG	3	15	AGGAGGAGGAGGAGG
1529	NELegrR_Vchr16	GGA	25038866	25038880	FORWARD	21	59.47	47.62	TTCTATTGGCAGCTGAACTCC	REVERSE	20	59.65	50	GGGCCCATAACATCTTGGTA	183	415	GGA	3	18	GGAGGAGGAGGAGGAGGA
1530	NELegrR_Vchr16	ATG	25117405	25117425	FORWARD	20	57.67	40	CATTTTCATTGCCAAGAGGT	REVERSE	20	59.34	50	GTCGGGTCAAATCATCCTTC	219	421	ATG	3	39	ATGATGATGATGATGATGATGATGATGATGATGATGATG
1531	NELegrR_Vchr16	AG	25516168	25516179	FORWARD	21	60.29	52.38	GGAAAGGGGAAAGGTAGGAAG	REVERSE	21	60.16	52.38	TGGTGCAAGACTAGTCCAACC	243	412	AG	2	12	AGAGAGAGAGAG
1532	NELegrR_Vchr16	AGG	25684543	25684560	FORWARD	20	59.83	60	CTCCCTGTGTTCTCCTCCAG	REVERSE	21	59.98	42.86	TGCTCCTTTTGTTCTCCTTCA	225	418	AGG	3	18	AGGAGGAGGAGGAGGAGG
1533	NELegrR_Vchr16	TTC	25820016	25820033	FORWARD	22	60.19	45.45	TGAAGGTTGAACAGACAACAGG	REVERSE	20	59.87	50	TTTGGCATGCTAGGCTAGGT	218	418	TTC	3	18	TTCTTCTTCTTCTTCTTC
1534	NELegrR_Vchr16	CT	26014614	26014631	FORWARD	20	60.26	50	GCTTGCCATGTTTGGAGAGT	REVERSE	20	59.76	50	ATGTGCAAAGCAGACACACC	227	418	CT	2	32	CTCTCTCTCTCTCTCTCTCTCTCTCTCTCTCT
1535	NELegrR_Vchr16	AC	26083950	26083973	FORWARD	20	58.62	40	CGGCAGTTGATTTCAAACAT	REVERSE	21	59.3	47.62	TCTGGCACTATGTCCAGTCAA	217	424	AC	2	30	ACACACACACACACACACACACACACACAC
1536	NELegrR_Vchr16	AGA	26191219	26191324	FORWARD	22	58.67	40.91	TTGTTGATGACTGTTTGTCCTG	REVERSE	20	60.23	55	AGGGTCGGGTGTAACTTTCC	208	506	AGA	3	30	AGAAGAAGAAGAAGAAGAAGAAGAAGAAGA
1537	NELegrR_Vchr16	ATT	26311714	26311728	FORWARD	21	58.76	47.62	CACACATGTTGACCAATAGGG	REVERSE	21	59.91	42.86	CCTCAATAGGCAATGGAATCA	115	415	ATT	3	15	ATTATTATTATTATT
1538	NELegrR_Vchr16	TC	26510357	26510380	FORWARD	20	59.95	50	TCTCTCTCTTTGGCGGTGAT	REVERSE	22	59.9	45.45	TCAACTACAGGCAGCATCATCT	244	424	TC	2	30	TCTCTCTCTCTCTCTCTCTCTCTCTCTCTC
1539	NELegrR_Vchr16	TC	26518559	26518570	FORWARD	22	58.6	50	GAGGGTCTACTTGGACCAATCT	REVERSE	20	60.38	50	GATGGGAGAGAAAGGGGAAA	204	412	TC	2	12	TCTCTCTCTCTC
1540	NELegrR_Vchr16	TGA	26639692	26639706	FORWARD	20	59.72	45	GGGATTGGAATTGGAGCATA	REVERSE	20	58.39	45	TTAGGCTCCGGAAAAATCTC	205	415	TGA	3	15	TGATGATGATGATGA
1541	NELegrR_Vchr16	TC	26681517	26681530	FORWARD	20	60.28	45	TCCCATCATCCGAAGACAAT	REVERSE	20	59.5	45	CCAACCGATACCAATCCAAT	217	414	TC	2	14	TCTCTCTCTCTCTC
1542	NELegrR_Vchr16	CAT	26749841	26749855	FORWARD	22	59.99	40.91	CTTGCATCCACCAATAATAGCA	REVERSE	20	60.97	60	GCTGGCTAACCAGGATAGGG	215	415	CAT	3	15	CATCATCATCATCAT
1543	NELegrR_Vchr16	TA	26794893	26794904	FORWARD	20	60.15	50	GAGGTATTCCAGCCCCATTT	REVERSE	20	59.98	50	TCGAGACAAGCTGCCCTAAT	253	412	TA	2	12	TATATATATATA
1544	NELegrR_Vchr16	TC	26865161	26865174	FORWARD	22	59.85	40.91	TGAGATTCGTTAGATGCTTGGA	REVERSE	21	60.02	47.62	CATGTGAAATGTCAGGTCGTG	172	414	TC	2	14	TCTCTCTCTCTCTC
1545	NELegrR_Vchr16	TC	27085723	27085734	FORWARD	20	60.27	45	CCCCTTTATTCCGCAAGATT	REVERSE	20	59.95	55	CCCATGCCCTAGAGTGGTTA	230	412	TC	2	12	TCTCTCTCTCTC
1546	NELegrR_Vchr16	GA	27379304	27379315	FORWARD	20	60.89	50	ATATGGGGGCGGTTAATCAG	REVERSE	20	59.41	50	TTTGCTCTCCCTTGTCCTTC	251	412	GA	2	22	GAGAGAGAGAGAGAGAGAGAGA
1547	NELegrR_Vchr16	TTC	27544479	27544505	FORWARD	20	59.77	55	CCGATCCCTTCCTCTCTCTT	REVERSE	20	60.25	50	TTTGGCTTAGGTGCCAGTTC	219	427	TTC	3	36	TTCTTCTTCTTCTTCTTCTTCTTCTTCTTCTTCTTC
1548	NELegrR_Vchr16	AG	27548873	27548894	FORWARD	19	59.56	57.89	AGTGTCGGACTGGTTGGTG	REVERSE	20	60.22	45	TGACCAACCCATGTTGAATG	201	422	AG	2	22	AGAGAGAGAGAGAGAGAGAGAG
1549	NELegrR_Vchr16	CAC	27867478	27867487	FORWARD	20	58.44	45	AGAAATGCAGAGGAACACGA	REVERSE	22	59.63	45.45	TTGTCCAAGTAAGGGACTGTGA	112	410	CAC	3	12	CACCACCACCAC
1550	NELegrR_Vchr16	TC	27912572	27912591	FORWARD	21	58.88	52.38	ACTTGGAGGAGGTCTCTGTGA	REVERSE	22	57.19	40.91	CACAAGGAAGAGTCAATTAGCA	101	420	TC	2	20	TCTCTCTCTCTCTCTCTCTC
1551	NELegrR_Vchr16	AAG	28041215	28041232	FORWARD	22	57.15	45.45	ACCCTAGCAGATTCTAGGTTGA	REVERSE	20	59	45	GAGGCCATGCTTAAATCCAT	237	418	AAG	3	24	AAGAAGAAGAAGAAGAAGAAGAAG
1552	NELegrR_Vchr16	TC	28185157	28185170	FORWARD	19	60.7	57.89	GATGACTCCCCCACCGATA	REVERSE	20	60.32	55	CACGAGCAATCAGGTGTGTC	216	414	TC	2	14	TCTCTCTCTCTCTC
1553	NELegrR_Vchr16	ATG	28200635	28200649	FORWARD	20	61.53	55	GCCCGTACTTCCAAGCTCAT	REVERSE	20	60.17	50	GGGCATGGCTTATGGTTATG	181	415	ATG	3	15	ATGATGATGATGATG
1554	NELegrR_Vchr16	TGA	28301023	28301037	FORWARD	20	57.49	45	TGATCATCCTCCCAAACTTC	REVERSE	20	55.58	40	ATTATTCCTTGTGCTTGCAG	234	415	TGA	3	15	TGATGATGATGATGA
1555	NELegrR_Vchr16	TC	28404002	28404027	FORWARD	22	59.22	40.91	AATGCCTCTGATTTTAGGGAGA	REVERSE	21	59.67	42.86	CCAATCCATTGACAACCCTAA	221	426	TC	2	34	TCTCTCTCTCTCTCTCTCTCTCTCTCTCTCTCTC
1556	NELegrR_Vchr16	TCT	28481096	28481113	FORWARD	21	58.61	42.86	TTTGTCAGTCATGGAACTTGG	REVERSE	20	59.25	50	CCATATCCATTTCGGCCTAC	103	418	TCT	3	18	TCTTCTTCTTCTTCTTCT
1557	NELegrR_Vchr16	AAG	28898952	28898969	FORWARD	19	62.78	57.89	ACAGGTGCCGACCTGACAA	REVERSE	22	61.5	40.91	AGCATGTGCGTTGTATGTGAAA	216	418	AAG	3	33	AAGAAGAAGAAGAAGAAGAAGAAGAAGAAGAAG
1558	NELegrR_Vchr16	GA	29618318	29618331	FORWARD	20	58.19	50	ACGCACTACGCTTTGAGTTC	REVERSE	19	59.53	47.37	GGCAATGCACCCTTTTACA	256	414	GA	2	14	GAGAGAGAGAGAGA
1559	NELegrR_Vchr16	TTC	29708036	29708050	FORWARD	22	55.78	40.91	GGTTCTGTATGTAGATGGCATT	REVERSE	19	57.7	47.37	CCTTCTTTCCAAACCCTCA	212	415	TTC	3	15	TTCTTCTTCTTCTTC
1560	NELegrR_Vchr16	AT	29746739	29746756	FORWARD	20	59.79	45	GCATAACATCTGCCCCATTT	REVERSE	20	59.92	55	GCTCATTCCTGGATCTCTGC	244	418	AT	2	18	ATATATATATATATATAT
1561	NELegrR_Vchr16	TGAAA	29822237	29822261	FORWARD	20	59.97	55	CGGAGAGGCTTCTGATAACG	REVERSE	20	58.45	40	AGCAATTTCAGCCATCTTCA	240	425	TGAAA	5	25	TGAAATGAAATGAAATGAAATGAAA
1562	NELegrR_Vchr16	AG	29939120	29939131	FORWARD	20	61.15	55	GGTGCTGTGACCGTGATCTT	REVERSE	20	59.94	45	GCGATGGTGGTTTCTTTCAT	236	412	AG	2	12	AGAGAGAGAGAG
1563	NELegrR_Vchr16	AAT	29982298	29982330	FORWARD	20	60.18	50	CGGTTATTCCCCCTTGTTCT	REVERSE	21	60.3	42.86	GGGCTAAAACCTTGGAAATGA	201	433	AAT	3	15	AATAATAATAATAAT
1564	NELegrR_Vchr16	AAT	29982298	29982330	FORWARD	20	60.18	50	CGGTTATTCCCCCTTGTTCT	REVERSE	21	60.3	42.86	GGGCTAAAACCTTGGAAATGA	201	433	AAT	3	15	AATAATAATAATAAT
1565	NELegrR_Vchr16	AC	30099384	30099395	FORWARD	22	55.16	40.91	CCTAGATTGTTGAACTCAAGGT	REVERSE	19	56.94	42.11	ACCCAATTGTTTCCGTTCT	238	412	AC	2	12	ACACACACACAC
1566	NELegrR_Vchr16	TA	30099384	30099395	FORWARD	20	59.88	50	ATGGGGCAACTACACACACA	REVERSE	20	59.83	45	ACCCAATTGTTTCCGTTCTG	202	412	TA	2	16	TATATATATATATATA
1567	NELegrR_Vchr16	ATCTAT	30099384	30099395	FORWARD	20	59.88	50	ATGGGGCAACTACACACACA	REVERSE	20	59.83	45	ACCCAATTGTTTCCGTTCTG	202	412	ATCTAT	6	30	ATCTATATCTATATCTATATCTATATCTAT
1568	NELegrR_Vchr16	GAA	30265659	30265673	FORWARD	22	56.88	40.91	CTGATTTGGATTAGGAAACTCC	REVERSE	20	57.04	40	CTTTGGATTTTGGTTTGGAC	216	415	GAA	3	18	GAAGAAGAAGAAGAAGAA
1569	NELegrR_Vchr16	AGA	30332297	30332311	FORWARD	20	60.16	60	GCCTAGTCGGTCTTGCTCTG	REVERSE	20	59.97	45	ATGTTCACATCCTTGCACCA	220	415	AGA	3	15	AGAAGAAGAAGAAGA
1570	NELegrR_Vchr16	AAT	31067894	31067911	FORWARD	20	58.93	50	GAGCTCATCCATCGCAGATA	REVERSE	20	60.09	50	GACTTCGGTCCTTTGGTTGA	221	418	AAT	3	18	AATAATAATAATAATAAT
1571	NELegrR_Vchr16	GA	31190694	31190705	FORWARD	21	58.88	52.38	CATCCTATCCCACACCTCACT	REVERSE	20	60.13	40	ATTCGATCATTTGGGGTCAA	256	412	GA	2	12	GAGAGAGAGAGA
1572	NELegrR_Vchr16	TGG	31222347	31222361	FORWARD	20	59.54	50	CCAAGCCTCTCTTTCTCCAA	REVERSE	20	59.03	55	CCCCTCCTCCTTTTTCCTAC	124	415	TGG	3	15	TGGTGGTGGTGGTGG
1573	NELegrR_Vchr16	TCT	31501559	31501576	FORWARD	20	59.95	45	TTAGGGCTGGCTGAGAAAAA	REVERSE	21	59.76	47.62	GCGCTCTAATACCATGTTTGC	100	418	TCT	3	18	TCTTCTTCTTCTTCTTCT
1574	NELegrR_Vchr16	AAAT	31549729	31549739	FORWARD	20	58.2	40	AAGGGCAACATGTCTTTCAA	REVERSE	20	59.61	45	TTTGTTTGGGTAGCGAACCT	265	411	AAAT	4	16	AAATAAATAAATAAAT
1575	NELegrR_Vchr16	GAA	32083450	32083555	FORWARD	21	59.8	52.38	GGAGGAGGAGGAGTCTTTGAA	REVERSE	20	60.65	55	CGAACCCCTGAGAGTTGATG	247	506	GAA	3	18	GAAGAAGAAGAAGAAGAA
1576	NELegrR_Vchr16	AT	32520653	32520666	FORWARD	20	59.82	45	TACTCTTTTTGGCCGAGGAA	REVERSE	21	60.55	47.62	CATTTATAAGGCGACCCAACC	188	414	AT	2	26	ATATATATATATATATATATATATAT
1577	NELegrR_Vchr16	GA	32554089	32554102	FORWARD	21	57.04	42.86	CCAAAGAAACCTTCTGTGAGA	REVERSE	20	57.02	40	CGCTGATTTGATGCTTAATG	247	414	GA	2	14	GAGAGAGAGAGAGA
1578	NELegrR_Vchr16	AGA	32788948	32788962	FORWARD	22	58.95	50	TGTAGCCGAAGTAGCAGAAGAG	REVERSE	21	58.31	42.86	GGCATTCCAGTCTTTTTCTGT	129	415	AGA	3	15	AGAAGAAGAAGAAGA
1579	NELegrR_Vchr16	TC	32792597	32792612	FORWARD	22	59.15	40.91	GTTTCTCCCCCTTTTCTTTCTT	REVERSE	20	60.3	45	AAAAAGGGGATGCAAAGACC	213	416	TC	2	28	TCTCTCTCTCTCTCTCTCTCTCTCTCTC
1580	NELegrR_Vchr16	TTTC	32792597	32792612	FORWARD	21	59.58	42.86	GAGGTTGGGAAAAATGCTCTT	REVERSE	20	60.82	50	AAGGGGATGCAAAGACCCTA	268	416	TTTC	4	12	TTTCTTTCTTTC
1581	NELegrR_Vchr16	TC	32792743	32792752	FORWARD	22	59.15	40.91	GTTTCTCCCCCTTTTCTTTCTT	REVERSE	20	60.3	45	AAAAAGGGGATGCAAAGACC	213	410	TC	2	28	TCTCTCTCTCTCTCTCTCTCTCTCTCTC
1582	NELegrR_Vchr16	TC	32825145	32825158	FORWARD	20	60.19	50	ATGAAGGCTGAGATGGATGC	REVERSE	20	59.66	45	TGAACCGGTTTAATCCCAAC	253	414	TC	2	14	TCTCTCTCTCTCTC
1583	NELegrR_Vchr16	TTTA	32825145	32825158	FORWARD	20	60.19	50	ATGAAGGCTGAGATGGATGC	REVERSE	20	59.96	60	CGCAGGGAGAGAGAGAGAGA	198	414	TTTA	4	12	TTTATTTATTTA
1584	NELegrR_Vchr16	TA	32970515	32970526	FORWARD	20	59.97	50	AAATCGAGACACGACCAACC	REVERSE	19	60.75	57.89	CTTCTAGCCACCGCCATTC	222	412	TA	2	12	TATATATATATA
1585	NELegrR_Vchr16	ATAG	32970515	32970526	FORWARD	20	59.97	50	AAATCGAGACACGACCAACC	REVERSE	19	60.75	57.89	CTTCTAGCCACCGCCATTC	222	412	ATAG	4	16	ATAGATAGATAGATAG
1586	NELegrR_Vchr16	CAT	33132735	33132752	FORWARD	20	59.32	45	GGAAGAAACAAGCTGGCATT	REVERSE	20	59.13	45	GCCGAATCATCCAACTTTCT	100	418	CAT	3	18	CATCATCATCATCATCAT
1587	NELegrR_Vchr16	GA	33214113	33214126	FORWARD	20	56	40	ATCATGCTGCACAATACACA	REVERSE	20	57.85	45	CACCATTCTCATCACACCAA	251	414	GA	2	14	GAGAGAGAGAGAGA
1588	NELegrR_Vchr16	TC	33273178	33273197	FORWARD	21	59.58	42.86	GAGGTTGGGAAAAATGCTCTT	REVERSE	21	58.89	57.14	GAAGGGAGACCCCTAGAGAGA	125	420	TC	2	20	TCTCTCTCTCTCTCTCTCTC
1589	NELegrR_Vchr16	AAG	33518933	33518950	FORWARD	22	55.51	40.91	GCTCTGATACCATGTAAAAACC	REVERSE	18	56.17	50	TTCCTAATCTGGCCGAAC	111	418	AAG	3	12	AAGAAGAAGAAG
1590	NELegrR_Vchr16	GAG	33518933	33518950	FORWARD	22	55.51	40.91	GCTCTGATACCATGTAAAAACC	REVERSE	18	56.17	50	TTCCTAATCTGGCCGAAC	111	418	GAG	3	18	GAGGAGGAGGAGGAGGAG
1591	NELegrR_Vchr16	TA	33599939	33599952	FORWARD	20	59.36	45	GTTTGGCTCAAAGCTTGGTT	REVERSE	20	60.48	50	GTTTTCTTGCCCCTGGACTT	212	414	TA	2	14	TATATATATATATA
1592	NELegrR_Vchr16	TC	33776080	33776099	FORWARD	20	60.17	50	TCGCTCTCCCTTTCCCTTAT	REVERSE	20	59.14	50	GATTTGTCAGCTGGTTGGTG	123	420	TC	2	26	TCTCTCTCTCTCTCTCTCTCTCTCTC
1593	NELegrR_Vchr16	CT	33834130	33834147	FORWARD	20	58.8	50	CGAACCATCACTACGGCTTA	REVERSE	20	60.31	45	TCACTGCCATTGCAAGTTGT	117	418	CT	2	18	CTCTCTCTCTCTCTCTCT
1594	NELegrR_Vchr16	TTC	34004335	34004349	FORWARD	19	61.32	57.89	CCCCAGCTTCAGCAGGTAA	REVERSE	22	59.35	45.45	TGAGTGGAGCTGAAGAAGAAGA	116	415	TTC	3	12	TTCTTCTTCTTC
1595	NELegrR_Vchr16	TTC	34004335	34004349	FORWARD	20	59.99	60	CTTCCTCCACAGCTCCACTC	REVERSE	20	59.11	50	TTGGAACTCTCCTTGGGTTC	195	415	TTC	3	12	TTCTTCTTCTTC
1596	NELegrR_Vchr16	TTC	34004335	34004349	FORWARD	20	59.99	60	CTTCCTCCACAGCTCCACTC	REVERSE	20	59.11	50	TTGGAACTCTCCTTGGGTTC	195	415	TTC	3	24	TTCTTCTTCTTCTTCTTCTTCTTC
1597	NELegrR_Vchr16	AT	34331701	34331716	FORWARD	19	55.19	42.11	AAGAAGCCATGGAAGCTAA	REVERSE	22	55.09	40.91	GCTCAATTTAGGAGAACATAGC	228	416	AT	2	16	ATATATATATATATAT
1598	NELegrR_Vchr16	CTAG	34331701	34331716	FORWARD	19	55.19	42.11	AAGAAGCCATGGAAGCTAA	REVERSE	22	55.09	40.91	GCTCAATTTAGGAGAACATAGC	228	416	CTAG	4	16	CTAGCTAGCTAGCTAG
1599	NELegrR_Vchr16	AG	34393220	34393233	FORWARD	21	57.31	42.86	TTAGATCATTGACCCACCATC	REVERSE	22	58.42	40.91	GTTGTGCATTTTGTTGTAGCTG	235	414	AG	2	14	AGAGAGAGAGAGAG
1600	NELegrR_Vchr16	TTA	34849895	34849930	FORWARD	21	59.86	47.62	AGCAGGATTTGGAGTCAGTCA	REVERSE	20	60.07	45	TGGGAATACGCTTCAAAAGG	245	436	TTA	3	21	TTATTATTATTATTATTATTA
1601	NELegrR_Vchr16	AGA	34849895	34849930	FORWARD	21	59.86	47.62	AGCAGGATTTGGAGTCAGTCA	REVERSE	20	60.07	45	TGGGAATACGCTTCAAAAGG	245	436	AGA	3	15	AGAAGAAGAAGAAGA
1602	NELegrR_Vchr16	ATG	34849895	34849930	FORWARD	21	59.86	47.62	AGCAGGATTTGGAGTCAGTCA	REVERSE	20	60.07	45	TGGGAATACGCTTCAAAAGG	245	436	ATG	3	24	ATGATGATGATGATGATGATGATG
1603	NELegrR_Vchr16	TC	34906544	34906555	FORWARD	20	59.77	45	AGGAGATCGAATTTGCTCCA	REVERSE	20	61.02	55	TCAGTCCAAGAAGGGGAGGT	100	412	TC	2	12	TCTCTCTCTCTC
1604	NELegrR_Vchr16	GA	34944069	34944082	FORWARD	20	60	50	GGCGATGTAAACGTCCTTGT	REVERSE	21	60.45	52.38	CACCCAAGGGCCTCTCTATAA	267	414	GA	2	14	GAGAGAGAGAGAGA
1605	NELegrR_Vchr16	AG	34951776	34951791	FORWARD	22	60.67	50	GGTCCTGTACAAACCAAACCTG	REVERSE	21	60.95	42.86	CATTCAAATGTTTGGGGTCCT	299	416	AG	2	16	AGAGAGAGAGAGAGAG
1606	NELegrR_Vchr16	GA	35167467	35167480	FORWARD	20	60	55	AGGTAGCCACGTCCAATCAC	REVERSE	19	59.99	57.89	GCGGCAGCCAGTACTGATA	127	414	GA	2	14	GAGAGAGAGAGAGA
1607	NELegrR_Vchr16	TC	35210854	35210867	FORWARD	20	60.08	50	GCGGCCATAACATAAGGCTA	REVERSE	20	60.01	45	GGGCAATTGATGAAGGAAGA	168	414	TC	2	14	TCTCTCTCTCTCTC
1608	NELegrR_Vchr16	GA	35248583	35248614	FORWARD	20	61.39	55	CTCGCCTCCCCTTGTTGTAT	REVERSE	22	59.46	54.55	TCCTTCAGCTCTCTCTCTCTCC	141	432	GA	2	14	GAGAGAGAGAGAGA
1609	NELegrR_Vchr16	GA	35248583	35248614	FORWARD	19	60.47	52.63	TCGCCTCCCCTTGTTGTAT	REVERSE	22	59.02	45.45	TTTGCTCTCTTAGGGTTTCTCC	287	432	GA	2	12	GAGAGAGAGAGA
1610	NELegrR_Vchr16	GAGG	35248583	35248614	FORWARD	21	59.36	52.38	GCCTCCCCTTGTTGTATACCT	REVERSE	22	58.01	50	TCACTTCCTTCAGCTCTCTCTC	143	432	GAGG	4	20	GAGGGAGGGAGGGAGGGAGG
1611	NELegrR_Vchr16	AG	35480767	35480780	FORWARD	20	59.93	50	CCCACTGGTCCGAATAGAAA	REVERSE	19	60.28	47.37	TTTTGGGCGTCCATAGGAT	133	414	AG	2	14	AGAGAGAGAGAGAG
1612	NELegrR_Vchr16	CT	35654571	35654582	FORWARD	20	58.93	50	AAAGAGGCGACTGGGTCTTA	REVERSE	21	59.29	42.86	GAACCTTGGCAATATCAATGG	171	412	CT	2	22	CTCTCTCTCTCTCTCTCTCTCT
1613	NELegrR_Vchr16	TCT	35694148	35694162	FORWARD	19	59.02	52.63	ACAAGTGAGGCTGCCAAAG	REVERSE	22	57.11	40.91	GAAAACTGTCGACTGAACTGAA	195	415	TCT	3	15	TCTTCTTCTTCTTCT
1614	NELegrR_Vchr16	GA	36081288	36081299	FORWARD	20	59.57	40	ATTGCATTTCTGCCCAAGTT	REVERSE	20	59.67	55	CCCTTTGTCTCCTTCCTCCT	182	412	GA	2	14	GAGAGAGAGAGAGA
1615	NELegrR_Vchr16	TA	36164489	36164500	FORWARD	22	59.04	40.91	CCGATCTGATTTGTTAGGATCA	REVERSE	20	60.92	55	TAGACCGACTTGCAGCCCTA	149	412	TA	2	12	TATATATATATA
1616	NELegrR_Vchr16	GGA	36232276	36232293	FORWARD	20	59.9	45	TTTCAGGGGATTTCTGGTTG	REVERSE	22	60.13	45.45	TTCCAGTGAATAGAAGCCCTGT	146	418	GGA	3	18	GGAGGAGGAGGAGGAGGA
1617	NELegrR_Vchr16	AAG	36698892	36698909	FORWARD	20	59.98	55	GCCCTCGTCAAGCTATTCTG	REVERSE	22	58.5	40.91	TCGATCAGACAAGAGTTTGTGA	270	418	AAG	3	18	AAGAAGAAGAAGAAGAAG
1618	NELegrR_Vchr16	TA	36712203	36712231	FORWARD	20	60.7	55	AGGGCTGGGGTAATGGAGTA	REVERSE	20	60.04	45	ATCCGATTCGATCTGTTTGC	146	429	TA	2	12	TATATATATATA
1619	NELegrR_Vchr16	ATAG	36712203	36712231	FORWARD	20	60.7	55	AGGGCTGGGGTAATGGAGTA	REVERSE	20	60.04	45	ATCCGATTCGATCTGTTTGC	146	429	ATAG	4	20	ATAGATAGATAGATAGATAG
1620	NELegrR_Vchr16	AG	36737527	36737572	FORWARD	20	60.44	45	TTCATCTTTTGCCCCCTGTA	REVERSE	20	59.76	60	GCAGGCTCAGTGAGTGACAG	229	446	AG	2	18	AGAGAGAGAGAGAGAGAG
1621	NELegrR_Vchr16	ATAG	36737527	36737572	FORWARD	20	60.44	45	TTCATCTTTTGCCCCCTGTA	REVERSE	20	59.76	60	GCAGGCTCAGTGAGTGACAG	229	446	ATAG	4	20	ATAGATAGATAGATAGATAG
1622	NELegrR_Vchr16	AG	36806281	36806292	FORWARD	22	58.54	40.91	CCCAAAACTCCTACAACAAATG	REVERSE	22	56.88	40.91	CTTCTTCCCTTTATTCCATCAC	125	412	AG	2	12	AGAGAGAGAGAG
1623	NELegrR_Vchr16	GA	36939850	36939867	FORWARD	22	55.72	40.91	CAGGAAGTTGTTCTTGATTAGG	REVERSE	19	57.09	52.63	GCCGCCTATTCACTCTCTT	213	418	GA	2	18	GAGAGAGAGAGAGAGAGA
1624	NELegrR_Vchr16	AC	36999131	36999144	FORWARD	20	58.74	50	AAAGAAAGCACGGCTAGAGG	REVERSE	20	59.72	60	GCTAGTGGGTGAGGTTGAGG	165	414	AC	2	14	ACACACACACACAC
1625	NELegrR_Vchr16	ATG	37011673	37011687	FORWARD	20	60.63	50	TGGTTGGGACAAGGCTTAGA	REVERSE	22	59.86	40.91	CCTTGTTGAATGGATCAACGTA	198	415	ATG	3	15	ATGATGATGATGATG
1626	NELegrR_Vchr16	TC	37080850	37080861	FORWARD	20	59.91	50	AGGAGATCGAATCTGCTCCA	REVERSE	21	59.87	47.62	GGTGAGCACGAATTTTCTCTG	160	412	TC	2	12	TCTCTCTCTCTC
1627	NELegrR_Vchr16	TC	37094564	37094577	FORWARD	22	58.54	40.91	TCGTGCTCTTAGCCATAAATTC	REVERSE	20	60.03	45	CTGCAACCAGCAAAGTTGAA	143	414	TC	2	14	TCTCTCTCTCTCTC
1628	NELegrR_Vchr16	TC	37128707	37128728	FORWARD	20	59.85	50	GCTCTTTGGTCGAACCTTTG	REVERSE	22	58.06	40.91	TGACAGATGTGAATTGTGGTCT	212	422	TC	2	24	TCTCTCTCTCTCTCTCTCTCTCTC
1629	NELegrR_Vchr16	AAT	37182695	37182709	FORWARD	20	60.57	50	CCCAAGAGGAGAAGCCATTT	REVERSE	21	59.4	42.86	TGGGTCTCATCCAACATCTTT	298	415	AAT	3	15	AATAATAATAATAAT
1630	NELegrR_Vchr16	TA	37184417	37184430	FORWARD	20	59.69	45	CCATGCCCCACTATTTTTGT	REVERSE	21	58.73	47.62	GCCTAACCCTATCTGCATTTG	242	414	TA	2	14	TATATATATATATA
1631	NELegrR_Vchr16	TATG	37184417	37184430	FORWARD	20	59.69	45	CCATGCCCCACTATTTTTGT	REVERSE	21	58.73	47.62	GCCTAACCCTATCTGCATTTG	242	414	TATG	4	28	TATGTATGTATGTATGTATGTATGTATG
1632	NELegrR_Vchr16	AG	37185244	37185259	FORWARD	21	60.01	42.86	GGGAGGGAATTTCATCAATGT	REVERSE	20	60.71	50	AGGAGCAAATCCCACCGTAT	147	416	AG	2	30	AGAGAGAGAGAGAGAGAGAGAGAGAGAGAG
1633	NELegrR_Vchr16	TC	37331514	37331531	FORWARD	21	59.45	42.86	GCTCAGATTGCGAATAGGAAA	REVERSE	22	58.92	40.91	GGAAAAGGAAGGGAATTAGGTT	233	418	TC	2	26	TCTCTCTCTCTCTCTCTCTCTCTCTC
1634	NELegrR_Vchr16	TAAA	37370568	37370581	FORWARD	20	59.71	50	ACGATGACTTGGATGTGCAG	REVERSE	22	58.64	50	TGGAGAGAGAGAGAGAGCAAGA	148	414	TAAA	4	12	TAAATAAATAAA
1635	NELegrR_Vchr16	GA	37372613	37372626	FORWARD	20	60.41	50	ACGGACCGTGAAGTGGTTTA	REVERSE	20	59.33	50	CTAACCCACCACCCAAAAAG	216	414	GA	2	14	GAGAGAGAGAGAGA
1636	NELegrR_Vchr16	TC	37398083	37398094	FORWARD	20	59.95	60	GCACCGGTCATCTCTCTCTC	REVERSE	20	60.03	55	GAGACCCATCTATCCCAGCA	187	412	TC	2	16	TCTCTCTCTCTCTCTC
1637	NELegrR_Vchr16	TGG	37463473	37463490	FORWARD	20	59.1	50	GGGGGTGGAGATTTGTAATG	REVERSE	20	60.53	55	ATGAGTCTCCTCCACCACCA	139	418	TGG	3	18	TGGTGGTGGTGGTGGTGG
1638	NELegrR_Vchr16	ACA	37574380	37574397	FORWARD	20	60.32	55	GGAGGCCCAAAGAAGAAGAG	REVERSE	20	59.75	55	GTGGAGTTGAGTGGCGTGTA	119	418	ACA	3	18	ACAACAACAACAACAACA
1639	NELegrR_Vchr16	TAAA	37574380	37574397	FORWARD	22	56.22	40.91	GGGTCCCAATTACTATCAGTTT	REVERSE	20	57.89	40	TGTGGCCATCTCCATTTATT	199	418	TAAA	4	12	TAAATAAATAAA
1640	NELegrR_Vchr16	AAAG	37613458	37613477	FORWARD	20	59.61	45	TCACAATCAATCGGATCTGC	REVERSE	20	60.3	45	AGATTTGGGCATCCATACGA	177	420	AAAG	4	20	AAAGAAAGAAAGAAAGAAAG
1641	NELegrR_Vchr16	GA	37651967	37651978	FORWARD	20	59.93	55	GACTGATTAGGGGTCCGACA	REVERSE	22	61.84	40.91	CCCAAAACACACGATTTGGTTA	263	412	GA	2	12	GAGAGAGAGAGA
1642	NELegrR_Vchr16	TTAA	37651967	37651978	FORWARD	22	57.03	40.91	GAGAGAGATTTGATTTCCCAAG	REVERSE	20	56.32	40	ATCAGAAAATACGGCCAGTT	156	412	TTAA	4	12	TTAATTAATTAA
1643	NELegrR_Vchr16	AAG	37845381	37845395	FORWARD	21	59.6	47.62	TCACTGCCTTCTTCTCCTTTG	REVERSE	22	59.86	50	GGTCGACTGATAGGGTTTATGC	151	415	AAG	3	15	AAGAAGAAGAAGAAG
1644	NELegrR_Vchr16	TTC	37869792	37869809	FORWARD	20	60.46	45	AATTCATCGACCCGAGTTCA	REVERSE	20	59.27	45	AAACATGTGCCATTGTGGAC	144	418	TTC	3	18	TTCTTCTTCTTCTTCTTC
1645	NELegrR_Vchr16	AAG	37872035	37872049	FORWARD	20	57.42	45	TTCCGCTCTGATACCAAGTT	REVERSE	22	55.84	40.91	CCCTGTACTGATTCTTGAATGT	242	415	AAG	3	15	AAGAAGAAGAAGAAG
1646	NELegrR_Vchr16	TA	37873560	37873571	FORWARD	20	59.39	50	CAGATTCAGTCCAGCAATCG	REVERSE	21	59.87	42.86	CAAGCGAGAATGAAGGTTTTG	272	412	TA	2	12	TATATATATATA
1647	NELegrR_Vchr16	CT	38139388	38139403	FORWARD	20	60.36	55	GCACCTTCCTCTGCTCCATA	REVERSE	22	60.32	40.91	TGCAACCAACAAAGTTGAAGAG	169	416	CT	2	16	CTCTCTCTCTCTCTCT
1648	NELegrR_Vchr16	GA	38209546	38209557	FORWARD	20	60.05	60	GAAACCCTCCTCCTCCACTC	REVERSE	20	59.85	50	CTCAGTCCCGCTTTTGTTTC	153	412	GA	2	12	GAGAGAGAGAGA
1649	NELegrR_Vchr16	ATTG	38226815	38226824	FORWARD	20	59.29	45	TTAATGGGTCCCGAAACAGT	REVERSE	20	60.43	50	GCTTTGATGCTGATGTGTGC	102	410	ATTG	4	12	ATTGATTGATTG
1650	NELegrR_Vchr16	CTT	38353259	38353273	FORWARD	20	60.79	55	TCCCTGCTTCCACCTCACTA	REVERSE	20	60.1	50	TGCATCGATTGCTCTGACTC	113	415	CTT	3	18	CTTCTTCTTCTTCTTCTT
1651	NELegrR_Vchr16	TC	38515867	38515882	FORWARD	20	60.14	50	ACAAGGTGTCACCCACCATT	REVERSE	20	59.81	40	AACCTTCCCAAAGCCAAAAT	182	416	TC	2	16	TCTCTCTCTCTCTCTC
1652	NELegrR_Vchr16	TTC	38590824	38590841	FORWARD	21	59.73	42.86	TGAGCAACTAGCCCCATTAAA	REVERSE	20	59.89	50	GGGGAGATGGCATTCTTGTA	204	418	TTC	3	30	TTCTTCTTCTTCTTCTTCTTCTTCTTCTTC
1653	NELegrR_Vchr16	TG	38626586	38626597	FORWARD	20	57.99	40	TCCAATATTGTGATGCAACG	REVERSE	20	59.07	45	TTGCTGCCTTTATCTTGCAC	166	412	TG	2	12	TGTGTGTGTGTG
1654	NELegrR_Vchr16	AT	38638357	38638368	FORWARD	21	60.07	42.86	GGCCCTGTTCATATTTTGGTT	REVERSE	19	60.79	57.89	CTGAGTTCCTCGGCCAAAC	169	412	AT	2	20	ATATATATATATATATATAT
1655	NELegrR_Vchr16	TC	38654332	38654349	FORWARD	22	58.2	45.45	GAATCAACATGGGTAGCTCACT	REVERSE	20	59.66	50	GCGCTGACTAAAGCCAAACT	249	418	TC	2	18	TCTCTCTCTCTCTCTCTC
1656	NELegrR_Vchr16	ATTCCG	38984895	38984905	FORWARD	20	59.98	50	ATACGAGGGATTCCCATTCC	REVERSE	21	58.44	47.62	AGAGTCTGTTTGGTTCGAAGG	130	411	ATTCCG	6	18	ATTCCGATTCCGATTCCG
1657	NELegrR_Vchr16	ATAC	38995660	38995687	FORWARD	20	60.14	60	GCAAGGAGAGGACTGCTGAC	REVERSE	19	59.91	47.37	ATTCCAGGCATGGTTCACA	205	428	ATAC	4	36	ATACATACATACATACATACATACATACATACATAC
1658	NELegrR_Vchr16	GAT	39217592	39217606	FORWARD	22	58.93	40.91	TTGAGGGAGAATCTATGCTTGA	REVERSE	20	58.67	45	AGGGCCACTTTATTGATGCT	168	415	GAT	3	15	GATGATGATGATGAT
1659	NELegrR_Vchr16	CT	39303285	39303298	FORWARD	20	60.05	55	ACCCCTGATACCCTCAAACC	REVERSE	21	59.89	47.62	GCAAAAGCGAGAGTGAGAGAA	147	414	CT	2	14	CTCTCTCTCTCTCT
1660	NELegrR_Vchr16	GAA	39362932	39362946	FORWARD	20	61.45	55	GGGTGAAGCTTCCAACAGGT	REVERSE	20	59.7	50	TCGACTGGAGCTGTCTTTGA	163	415	GAA	3	15	GAAGAAGAAGAAGAA
1661	NELegrR_Vchr16	TC	39392934	39392945	FORWARD	21	59.65	47.62	AAGCCTTTCACAGGTACACCA	REVERSE	20	60.22	55	GGTGGCTCTCCTTCGTCATA	150	412	TC	2	14	TCTCTCTCTCTCTC
1662	NELegrR_Vchr16	TA	39450519	39450534	FORWARD	20	59.67	55	GGCGAAGGAGGAGGAAGTAT	REVERSE	20	59.83	50	CCATCTCTGTTGCCACTTCA	131	416	TA	2	16	TATATATATATATATA
1663	NELegrR_Vchr16	CT	39453333	39453344	FORWARD	20	58.86	50	CCCTGTTCCGATAGATTGGT	REVERSE	20	60.15	60	CAGAGATCCCCTTCCTCTCC	261	412	CT	2	12	CTCTCTCTCTCT
1664	NELegrR_Vchr16	AG	39487761	39487791	FORWARD	20	59.31	45	CGCTCCAAGGTTCAAAGATT	REVERSE	20	59.8	50	TCACTGCCCCTTCATCTTCT	230	431	AG	2	24	AGAGAGAGAGAGAGAGAGAGAGAG
1665	NELegrR_Vchr16	AGA	39487761	39487791	FORWARD	20	59.31	45	CGCTCCAAGGTTCAAAGATT	REVERSE	20	59.96	50	CTCATTGCTTCCCTTGCTTC	254	431	AGA	3	18	AGAAGAAGAAGAAGAAGA
1666	NELegrR_Vchr16	GAA	39520694	39520708	FORWARD	20	60.07	55	CCACTTTGGTACGCACACAC	REVERSE	19	59.67	52.63	AGTGCGGGACATCTTCCTT	150	415	GAA	3	15	GAAGAAGAAGAAGAA
1667	NELegrR_Vchr16	AG	39664281	39664292	FORWARD	20	60.23	50	GTGGGACAAGGCTTGAAAGA	REVERSE	20	58.63	40	TGGATAGGTGCAAAAATTCG	216	412	AG	2	18	AGAGAGAGAGAGAGAGAG
1668	NELegrR_Vchr16	AG	39703140	39703153	FORWARD	21	59.74	47.62	GCTGACCAGCACATGACATAA	REVERSE	20	59.7	45	ATGCCTGACAAGCCTTTGAT	166	414	AG	2	14	AGAGAGAGAGAGAG
1669	NELegrR_Vchr16	TC	39775520	39775531	FORWARD	20	59.8	45	GAATGGCCTTCCAATGTGTT	REVERSE	20	60.07	50	AGGGAAGTGGCTTTGGAGAT	146	412	TC	2	12	TCTCTCTCTCTC
1670	NELegrR_Vchr16	CTAT	39865283	39865314	FORWARD	21	58.61	47.62	GGGGGTCTTTGTAATTTACCC	REVERSE	20	59.73	55	GAAACTTGGGCTGGACTACG	295	432	CTAT	4	36	CTATCTATCTATCTATCTATCTATCTATCTATCTAT
1671	NELegrR_Vchr16	ATTTA	39906114	39906123	FORWARD	20	60.05	45	GGTGCAGATTTTGAGGGAAA	REVERSE	20	59.69	45	CCCAGAAAAATGGGTGTTGT	159	410	ATTTA	5	15	ATTTAATTTAATTTA
1672	NELegrR_Vchr16	AT	39937694	39937705	FORWARD	20	60.52	50	CAAACTGGTCCGGAAAACTG	REVERSE	20	60.07	55	TACCTCGTCGGACATTCCTC	207	412	AT	2	12	ATATATATATAT
1673	NELegrR_Vchr16	AAG	40048229	40048243	FORWARD	20	59.4	50	GCATGCATATGGTGACTGGT	REVERSE	20	60.05	45	TCCTGGCAAAAGGTTTCATC	177	415	AAG	3	15	AAGAAGAAGAAGAAG
1674	NELegrR_Vchr16	TC	40216013	40216026	FORWARD	22	60.01	40.91	TGGACTGGTCCTTTTCTGTTTT	REVERSE	20	61.32	55	GGCCGAAGCTGCAGTACATA	194	414	TC	2	14	TCTCTCTCTCTCTC
1675	NELegrR_Vchr16	TA	40231423	40231438	FORWARD	20	60.22	45	TGTGAGGCATATTTGCAGGA	REVERSE	20	58.92	40	GATGAATGCATGGAATTTGC	210	416	TA	2	24	TATATATATATATATATATATATA
1676	NELegrR_Vchr16	GA	40231423	40231438	FORWARD	20	60.22	45	TGTGAGGCATATTTGCAGGA	REVERSE	20	58.92	40	GATGAATGCATGGAATTTGC	210	416	GA	2	32	GAGAGAGAGAGAGAGAGAGAGAGAGAGAGAGA
1677	NELegrR_Vchr16	TC	40238345	40238358	FORWARD	21	59.06	42.86	TCAGCTGACGTTTTCAGAATG	REVERSE	20	58.83	40	ATGCATATCCATGCGAACAT	242	414	TC	2	18	TCTCTCTCTCTCTCTCTC
1678	NELegrR_Vchr16	TCT	40243358	40243378	FORWARD	21	60	47.62	GCCTTAAATCTGCAGCCTCTT	REVERSE	20	60.07	50	GGGAATGAAGGTTCGCTGTA	224	421	TCT	3	21	TCTTCTTCTTCTTCTTCTTCT
1679	NELegrR_Vchr16	AG	40300403	40300418	FORWARD	20	58.94	45	AATCCCATTCCAGCTGATTC	REVERSE	20	60.25	50	AGAAGGCCGAACTCAGGTTT	241	416	AG	2	16	AGAGAGAGAGAGAGAG
1680	NELegrR_Vchr16	AACTGA	40360951	40360960	FORWARD	22	59.54	40.91	CCCAAACCAAATAGCTGAAGTT	REVERSE	20	59.95	40	TTTCGGTTTTGGGTTTTCAG	136	410	AACTGA	6	18	AACTGAAACTGAAACTGA
1681	NELegrR_Vchr16	AT	40392271	40392282	FORWARD	20	59.56	45	CTTGGATGGATCATGGGAAT	REVERSE	20	59.85	40	TTTGTCGAACAAAGCGAATG	165	412	AT	2	12	ATATATATATAT
1682	NELegrR_Vchr16	CA	40403770	40403781	FORWARD	20	59.85	50	CCAGGAAAAAGCCTTCACAG	REVERSE	20	59.63	55	GAGTGCGTGCAAGTGAGAAC	276	412	CA	2	26	CACACACACACACACACACACACACA
1683	NELegrR_Vchr16	CA	40403911	40403930	FORWARD	22	58.78	40.91	TCATGTCACTCATGCAAGTTTC	REVERSE	20	59.63	55	GAGTGCGTGCAAGTGAGAAC	240	420	CA	2	26	CACACACACACACACACACACACACA
1684	NELegrR_Vchr16	TC	40403911	40403930	FORWARD	20	59.63	55	GTTCTCACTTGCACGCACTC	REVERSE	21	59.55	57.14	AGGGAGACAGGAGAGAGAGGA	156	420	TC	2	14	TCTCTCTCTCTCTC
1685	NELegrR_Vchr16	TC	40404047	40404060	FORWARD	20	59.84	60	ACTTAGTCGCCCCTCTCTCC	REVERSE	20	59.35	55	CCACTACCGAGGCTTGAGTT	140	414	TC	2	14	TCTCTCTCTCTCTC
1686	NELegrR_Vchr16	AGCCC	40404405	40404415	FORWARD	19	59.98	57.89	AGTTGTAGGCCCGTTGGTC	REVERSE	20	59.7	60	GCCCCTACTCTGGACTCCTT	229	411	AGCCC	5	15	AGCCCAGCCCAGCCC
1687	NELegrR_Vchr16	TG	40431327	40431429	FORWARD	22	56.98	45.45	GAGAAAGGGAGACATTACCTTG	REVERSE	22	57.93	40.91	TCTCTCCTTCACTTTCCCATAA	163	503	TG	2	14	TGTGTGTGTGTGTG
1688	NELegrR_Vchr16	AAG	40477129	40477152	FORWARD	21	57.56	47.62	GGCAGTAATTGGGAATAGGTC	REVERSE	21	59.19	47.62	GGGGAAAGGTTTATACCCAGA	207	424	AAG	3	27	AAGAAGAAGAAGAAGAAGAAGAAGAAG
1689	NELegrR_Vchr16	CT	40540961	40540972	FORWARD	20	60.43	50	ATGGTGCCAAACCAGTCAGT	REVERSE	21	59.39	52.38	TGTAGGGCACCAACTAAGCTC	116	412	CT	2	12	CTCTCTCTCTCT
1690	NELegrR_Vchr16	TA	40563464	40563475	FORWARD	21	60.26	47.62	GCACTTCGTAATCGTTCTCCA	REVERSE	21	59.6	42.86	GGCTTTCAAGGAAAAAGGGTA	145	412	TA	2	12	TATATATATATA
1691	NELegrR_Vchr16	AG	40611867	40611880	FORWARD	20	59.95	50	AGGCAAGAAGATCTCCACGA	REVERSE	20	60.43	55	ATATCTCCTCCGCCCACTTC	162	414	AG	2	14	AGAGAGAGAGAGAG
1692	NELegrR_Vchr16	ATG	40658279	40658296	FORWARD	20	60.5	45	TGTGGCCAATTTGGTCTCTT	REVERSE	20	59.9	45	ATTTGAGGCCCCTTCTTCAT	150	418	ATG	3	18	ATGATGATGATGATGATG
1693	NELegrR_Vchr16	TC	40691817	40691846	FORWARD	22	59.87	40.91	TCAGTTATGGATTGTGGCAAAC	REVERSE	20	59.02	55	GAGGGAGGTAACTGCATGGT	158	430	TC	2	16	TCTCTCTCTCTCTCTC
1694	NELegrR_Vchr16	TA	40691817	40691846	FORWARD	20	59.38	40	TGGATTGTGGCAAACATTTC	REVERSE	20	59.02	55	GAGGGAGGTAACTGCATGGT	151	430	TA	2	14	TATATATATATATA
1695	NELegrR_Vchr16	AG	40693875	40693890	FORWARD	20	60	50	TCTGTCCGGATGTGTGTGTT	REVERSE	20	59.36	55	GGTTCCCGTATGATGGAGAG	151	416	AG	2	16	AGAGAGAGAGAGAGAG
1696	NELegrR_Vchr16	TC	40696807	40696857	FORWARD	20	61.72	45	GGCATGGCACAATGTCAAAT	REVERSE	21	59.82	47.62	CCCGTTTGTAAATCTCCTTCC	196	451	TC	2	12	TCTCTCTCTCTC
1697	NELegrR_Vchr16	TTTTC	40696807	40696857	FORWARD	20	61.72	45	GGCATGGCACAATGTCAAAT	REVERSE	21	59.82	47.62	CCCGTTTGTAAATCTCCTTCC	196	451	TTTTC	5	25	TTTTCTTTTCTTTTCTTTTCTTTTC
1698	NELegrR_Vchr16	TTC	40700106	40700120	FORWARD	20	60.83	55	GTTGAATAGAGGGCCGAACC	REVERSE	22	58.92	45.45	GGAAGAATGAGGAAGAAGAGGA	143	415	TTC	3	15	TTCTTCTTCTTCTTC
1699	NELegrR_Vchr16	TC	40708588	40708601	FORWARD	20	60.26	50	TCCATTGTCGTCACTGCCTA	REVERSE	20	60.58	50	GGATTCCGAACTCTGCCTTT	149	414	TC	2	14	TCTCTCTCTCTCTC
1700	NELegrR_Vchr16	CTCA	40708588	40708601	FORWARD	20	60.26	50	TCCATTGTCGTCACTGCCTA	REVERSE	20	60.58	50	GGATTCCGAACTCTGCCTTT	149	414	CTCA	4	12	CTCACTCACTCA
1701	NELegrR_Vchr16	TTGGG	40736867	40736876	FORWARD	20	59.86	50	TTCTACAATGGGCTGCAGTG	REVERSE	20	58.82	45	CAATTGTCCGAATCAACACC	124	410	TTGGG	5	15	TTGGGTTGGGTTGGG
1702	NELegrR_Vchr16	TCT	40800356	40800370	FORWARD	22	60	45.45	TCTTTCTTCCTCTTTGCCACTC	REVERSE	20	60.07	45	AGAAAGGTCAAAGGCGGATT	133	415	TCT	3	15	TCTTCTTCTTCTTCT
1703	NELegrR_Vchr16	TTCT	40800356	40800370	FORWARD	22	60	45.45	TCTTTCTTCCTCTTTGCCACTC	REVERSE	20	60.07	45	AGAAAGGTCAAAGGCGGATT	133	415	TTCT	4	12	TTCTTTCTTTCT
1704	NELegrR_Vchr16	AG	40825455	40825466	FORWARD	20	59.83	50	TGGATTTGCACCTCACAGAG	REVERSE	20	61.15	55	GGGTTCCAGGACAACCAGAT	156	412	AG	2	12	AGAGAGAGAGAG
1705	NELegrR_Vchr16	GA	40831513	40831526	FORWARD	20	59.68	50	GGCACCATCACAAAGGGTAT	REVERSE	20	60.07	55	TGGGTCTGGTTCAGGATAGC	204	414	GA	2	14	GAGAGAGAGAGAGA
1706	NELegrR_Vchr16	AG	40851151	40851164	FORWARD	20	60.28	60	GTAGGTAGGCCAGCCACTGA	REVERSE	20	60.72	40	TGCTTTCTTCATTGCCGATT	150	414	AG	2	14	AGAGAGAGAGAGAG
1707	NELegrR_Vchr16	AG	40867551	40867617	FORWARD	20	60.69	45	TGCAGTAGCAAATTGCGAGA	REVERSE	21	60.7	42.86	GGTTTCAAAATGTGCCTTTCC	134	467	AG	2	12	AGAGAGAGAGAG
1708	NELegrR_Vchr16	GAGC	40867551	40867617	FORWARD	20	60.69	45	TGCAGTAGCAAATTGCGAGA	REVERSE	21	60.7	42.86	GGTTTCAAAATGTGCCTTTCC	134	467	GAGC	4	12	GAGCGAGCGAGC
1709	NELegrR_Vchr16	AG	40916909	40916924	FORWARD	20	59.87	50	GCGTGATGCCACTGAAACTA	REVERSE	20	60.48	60	GGGCTCTAAGAGGCTTCTGG	213	416	AG	2	16	AGAGAGAGAGAGAGAG
1710	NELegrR_Vchr16	AGA	40926387	40926401	FORWARD	20	59.2	45	CTCAAAAAGGCCCAAAGGTA	REVERSE	20	59.99	50	CTTATGGTCCTTGCGGTTGT	156	415	AGA	3	15	AGAAGAAGAAGAAGA
1711	NELegrR_Vchr16	ACA	40926387	40926401	FORWARD	20	60.09	50	GGTCGAGGAACACCAAGAAA	REVERSE	20	60.79	50	GGTGGAATTGAGTGGCATGT	169	415	ACA	3	12	ACAACAACAACA
1712	NELegrR_Vchr16	GA	40929065	40929080	FORWARD	20	60.44	50	TGGAACAAGCTGGTGAGACA	REVERSE	20	58.89	45	TGCTAACCCACCCATTTACA	299	416	GA	2	16	GAGAGAGAGAGAGAGA
1713	NELegrR_Vchr16	CTT	40932240	40932257	FORWARD	22	55.71	45.45	GACAGGAGACAAATGTTAGAGC	REVERSE	20	57.08	45	GTGGTGTCCCCACATTATTT	169	418	CTT	3	18	CTTCTTCTTCTTCTTCTT
1714	NELegrR_Vchr16	TC	40934570	40934583	FORWARD	22	60.28	40.91	CACAATTCATCTGCAATCTGCT	REVERSE	20	59.81	50	GCAAGAATCGAACAGGGAAG	166	414	TC	2	14	TCTCTCTCTCTCTC
1715	NELegrR_Vchr16	CT	40935870	40935881	FORWARD	20	60.46	55	CATGCGAGAACTGTGTGAGG	REVERSE	20	59.98	40	GTTGTTGCAATGCCAAAATG	173	412	CT	2	12	CTCTCTCTCTCT
1716	NELegrR_Vchr16	AG	40936813	40936824	FORWARD	22	58.69	40.91	TTCTTTGGTCTAACCTGATGGA	REVERSE	20	58.98	60	CCCCTTCTCTCTCTCCCTCT	167	412	AG	2	12	AGAGAGAGAGAG
1717	NELegrR_Vchr16	AG	40961204	40961219	FORWARD	20	59.83	50	CTGCCTGTGGAAACTGATGA	REVERSE	20	60.24	55	GCCTTCAGCGGTATGTCCTA	158	416	AG	2	16	AGAGAGAGAGAGAGAG
1718	NELegrR_Vchr16	GT	40963808	40963821	FORWARD	20	59.27	55	GCCCTGCGTAAACAGGTACT	REVERSE	19	60.32	57.89	CCGGTTCTCGTACCCATTC	159	414	GT	2	14	GTGTGTGTGTGTGT
1719	NELegrR_Vchr16	GA	40964689	40964722	FORWARD	20	59.97	60	AGGGAGCGGGAGAGAGTAAG	REVERSE	20	60.39	50	CGGTTTGTTCGGTGGTAAAG	191	434	GA	2	38	GAGAGAGAGAGAGAGAGAGAGAGAGAGAGAGAGAGAGA
1720	NELegrR_Vchr16	TC	40977856	40977871	FORWARD	22	55.17	45.45	TCCTCCATTCTCTATCCTACTG	REVERSE	20	57.16	50	TGACTCTTAGGATCGGTGGT	152	416	TC	2	16	TCTCTCTCTCTCTCTC
1721	NELegrR_Vchr16	ACC	40978378	40978392	FORWARD	20	59.29	50	CACATACCCATGTTGGCACT	REVERSE	20	59.57	55	TAGGAACCAGACGAGGTGGT	143	415	ACC	3	15	ACCACCACCACCACC
1722	NELegrR_Vchr16	AGA	40995074	40995088	FORWARD	20	59.65	45	CAATGGAAATTGGGACTGGT	REVERSE	22	59.5	45.45	TCTCTGTTCTCGTCCTCCTTTT	161	415	AGA	3	15	AGAAGAAGAAGAAGA
1723	NELegrR_Vchr16	AT	41003631	41003642	FORWARD	22	58.98	40.91	AAGAAATGAGAGCAGTTGTGGA	REVERSE	20	59.62	45	CATGGCCCATATGTTGATTG	278	412	AT	2	20	ATATATATATATATATATAT
1724	NELegrR_Vchr16	CTTT	41007079	41007107	FORWARD	21	58.51	47.62	GCTCTCATGTTCACAGTTTGC	REVERSE	18	59.48	55.56	ATCCCAGCCGTTCAACAC	190	429	CTTT	4	20	CTTTCTTTCTTTCTTTCTTT
1725	NELegrR_Vchr16	CT	41021435	41021452	FORWARD	20	59.84	50	TTTGTAGGGCCAAGCCTAGA	REVERSE	20	60.68	60	GGGGAGGGGAAGGAGTAGTT	210	418	CT	2	18	CTCTCTCTCTCTCTCTCT
1726	NELegrR_Vchr16	CT	41041061	41041074	FORWARD	21	61.04	42.86	TGCAGCCTTCTCAAGAAATCA	REVERSE	20	60.32	45	TCGAACTCCACCCATGAAAT	157	414	CT	2	14	CTCTCTCTCTCTCT
1727	NELegrR_Vchr16	AAG	41082624	41082644	FORWARD	20	59.57	45	TCGGTTCCAACCATTAGCTT	REVERSE	20	60.05	50	TTCTTCATCGTCCCCAACTC	154	421	AAG	3	21	AAGAAGAAGAAGAAGAAGAAG
1728	NELegrR_Vchr16	AGAA	41082624	41082644	FORWARD	20	59.57	45	TCGGTTCCAACCATTAGCTT	REVERSE	20	60.05	50	TTCTTCATCGTCCCCAACTC	154	421	AGAA	4	12	AGAAAGAAAGAA
1729	NELegrR_Vchr16	TC	41091976	41091989	FORWARD	20	60.11	45	CGAATTTTGGTGAGCCACTT	REVERSE	20	60.76	60	TCCGGGAGTACAGGGTAGGT	178	414	TC	2	14	TCTCTCTCTCTCTC
1730	NELegrR_Vchr16	AG	41103819	41103836	FORWARD	20	60.04	55	CTTGGGAAAGGGGTCTCTTC	REVERSE	20	59.99	45	TTGGCTGCCTTCAAACTTCT	160	418	AG	2	18	AGAGAGAGAGAGAGAGAG
1731	NELegrR_Vchr16	ATC	41107708	41107722	FORWARD	20	59.41	45	GAAAAACGAAACCGATCACC	REVERSE	20	61.32	50	ATGGCTTGCCTAGGGAAATG	158	415	ATC	3	15	ATCATCATCATCATC
1732	NELegrR_Vchr16	TC	41115449	41115460	FORWARD	20	60.66	50	GCTTCGCCAAACTCTGAGAA	REVERSE	22	59.9	40.91	CCAACTAAAATGTCGTGGACAA	144	412	TC	2	12	TCTCTCTCTCTC
1733	NELegrR_Vchr16	ATAA	41115449	41115460	FORWARD	20	60.9	45	GCGATTTGTCCACGACATTT	REVERSE	20	59.97	50	GAAGTGAGCCCCAACACATT	168	412	ATAA	4	12	ATAAATAAATAA
1734	NELegrR_Vchr16	TC	41163936	41163951	FORWARD	20	60.54	55	CAGGTGTTTCAGGACCCAAG	REVERSE	20	59.81	50	CCATGGTAGGAATGCCTGTT	141	416	TC	2	16	TCTCTCTCTCTCTCTC
1735	NELegrR_Vchr16	CT	41201050	41201063	FORWARD	20	60.25	50	AACGACTTTCGGATCGACTG	REVERSE	20	59.8	55	GATGTGGTGTGGGTCATCAG	137	414	CT	2	14	CTCTCTCTCTCTCT
1736	NELegrR_Vchr16	CTC	41211656	41211673	FORWARD	20	60.07	40	TGCACAAATATTGCCTCCAA	REVERSE	20	59.85	55	GTTCTCTAGGGGCCTTTGCT	153	418	CTC	3	18	CTCCTCCTCCTCCTCCTC
1737	NELegrR_Vchr16	AG	41251399	41251410	FORWARD	20	59.76	40	AAGGATTTGGCCATCATTTG	REVERSE	20	60.42	45	AACTTCCAACAACGGTGCAT	180	412	AG	2	12	AGAGAGAGAGAG
1738	NELegrR_Vchr16	CCAC	41278170	41278182	FORWARD	20	60.23	50	TTCTTTGCACCCTGAGGTTC	REVERSE	20	59.51	50	TTGTCAGGGTCTCAGGGAAT	169	413	CCAC	4	12	CCACCCACCCAC
1739	NELegrR_Vchr16	CA	41279907	41279918	FORWARD	20	59.28	45	ATGTACCATTGGCGTGATTG	REVERSE	20	60.21	55	AGTCAGGCAGTCAGCTCGTT	147	412	CA	2	12	CACACACACACA
1740	NELegrR_Vchr16	AG	41300172	41300181	FORWARD	18	60.56	55.56	ATCGGCGGAAACCCTAGA	REVERSE	20	59.04	45	CGGCCCAACTTTATCTCATT	233	410	AG	2	28	AGAGAGAGAGAGAGAGAGAGAGAGAGAG
1741	NELegrR_Vchr16	TC	41309679	41309690	FORWARD	20	59.9	50	AGCAGTTGCATCACCAAGTG	REVERSE	20	59.91	60	AGTCTAGCGGAGACGCAGAG	170	412	TC	2	12	TCTCTCTCTCTC
1742	NELegrR_Vchr16	TC	41334533	41334544	FORWARD	20	57.58	45	AGGTGGTTGATGAAATCTCG	REVERSE	19	59.56	57.89	CAGCAGTCCCAAGTGAAGC	157	412	TC	2	12	TCTCTCTCTCTC
1743	NELegrR_Vchr16	TTA	41350843	41350872	FORWARD	20	60.35	45	TTTGTTGGGACACGGAATCT	REVERSE	20	60.02	50	TTTCGCTGTCACCAGAGTTG	160	430	TTA	3	15	TTATTATTATTATTA
1744	NELegrR_Vchr16	GA	41376932	41376947	FORWARD	20	59	55	CCGCCAAAGGTTAGAGCTAC	REVERSE	20	60.11	45	TGCAAACAACCACCGAGATA	147	416	GA	2	16	GAGAGAGAGAGAGAGA
1745	NELegrR_Vchr16	CT	41377411	41377424	FORWARD	20	59.4	45	AGAATCAGCAATGGCAGTGA	REVERSE	21	60.09	47.62	GCGGATTACTGATCCACTCAA	151	414	CT	2	14	CTCTCTCTCTCTCT
1746	NELegrR_Vchr16	AG	41409002	41409025	FORWARD	20	59.83	45	CGGTTGAGCAATGCATCTTA	REVERSE	21	59.52	42.86	CAGTTTGCTGTTTGATGCAAG	298	424	AG	2	28	AGAGAGAGAGAGAGAGAGAGAGAGAGAG
1747	NELegrR_Vchr16	TC	41423756	41423769	FORWARD	20	60.61	45	TTGATGTTGTTGCTGCTGCT	REVERSE	20	59.32	45	CTGGCTTGTTTTCACATTGC	165	414	TC	2	14	TCTCTCTCTCTCTC
1748	NELegrR_Vchr16	TA	41433308	41433405	FORWARD	20	59.93	50	GGGTGGCCAAGATTAGTTGA	REVERSE	19	59.9	52.63	TGGGGTGTCTCCGTCATTA	257	498	TA	2	12	TATATATATATA
1749	NELegrR_Vchr16	TAA	41433308	41433405	FORWARD	20	59.93	50	GGGTGGCCAAGATTAGTTGA	REVERSE	19	59.9	52.63	TGGGGTGTCTCCGTCATTA	257	498	TAA	3	21	TAATAATAATAATAATAATAA
1750	NELegrR_Vchr16	TA	41436839	41436850	FORWARD	21	57.88	42.86	CACATGCCTTTACGCAAGTAT	REVERSE	20	59.83	50	TAGATGGCTTCGCATGTGTC	134	412	TA	2	14	TATATATATATATA
1751	NELegrR_Vchr16	GA	41448187	41448202	FORWARD	20	59.96	55	CTTGTGACCACCCAGGATCT	REVERSE	20	59.97	50	GCATTCCTGTTCTGGTGGTT	148	416	GA	2	16	GAGAGAGAGAGAGAGA
1752	NELegrR_Vchr16	AG	41464203	41464214	FORWARD	20	60.14	45	CGCGCAATAAATTGTGTGAC	REVERSE	20	59.45	45	AAACCTGAGGCCATGTTTGT	158	412	AG	2	12	AGAGAGAGAGAG
1753	NELegrR_Vchr16	AAGA	41464203	41464214	FORWARD	20	59.99	50	AACATGGCCTCAGGTTTACG	REVERSE	20	59.78	50	TGGGTAGAGGGTCAATTTGG	150	412	AAGA	4	12	AAGAAAGAAAGA
1754	NELegrR_Vchr16	CT	41471365	41471376	FORWARD	19	59.62	47.37	CTCATGCAATGGCAATCCT	REVERSE	20	59.82	50	GAAGGCAATTGGAGACAAGC	145	412	CT	2	12	CTCTCTCTCTCT
1755	NELegrR_Vchr16	TAA	41471365	41471376	FORWARD	20	60.89	50	GGACGGCACACCATTTCTTA	REVERSE	20	59.03	50	TAGAACGTGCAGAGGATTGC	117	412	TAA	3	12	TAATAATAATAA
1756	NELegrR_Vchr16	TCA	41576433	41576447	FORWARD	20	60.9	55	CTGCAGTGTCCAGCCACATA	REVERSE	20	59.78	50	ATAATCATGGAGCCGACCAC	142	415	TCA	3	15	TCATCATCATCATCA
1757	NELegrR_Vchr16	TTC	41619831	41619848	FORWARD	22	59.55	45.45	CAACATCAGATCCCATGAGAAG	REVERSE	20	59.37	45	GCCAGGTCATTTTCCAAATC	149	418	TTC	3	18	TTCTTCTTCTTCTTCTTC
1758	NELegrR_Vchr16	TCT	41619831	41619848	FORWARD	22	59.55	45.45	CAACATCAGATCCCATGAGAAG	REVERSE	20	59.37	45	GCCAGGTCATTTTCCAAATC	149	418	TCT	3	12	TCTTCTTCTTCT
1759	NELegrR_Vchr16	AG	41625085	41625112	FORWARD	20	59.25	45	CCGGCGGTTTAAAGTAAAGA	REVERSE	20	60.09	45	TTGGCTTTCCAGTGTTTTCC	146	428	AG	2	12	AGAGAGAGAGAG
1760	NELegrR_Vchr16	AG	41625085	41625112	FORWARD	20	59.25	45	CCGGCGGTTTAAAGTAAAGA	REVERSE	20	60.09	45	TTGGCTTTCCAGTGTTTTCC	146	428	AG	2	14	AGAGAGAGAGAGAG
1761	NELegrR_Vchr16	TG	41627795	41627814	FORWARD	20	59	45	GCAATGAAGAAGGTGAAGCA	REVERSE	22	57.94	40.91	CTTGAAAAATGCCTTGTACCTC	158	420	TG	2	20	TGTGTGTGTGTGTGTGTGTG
1762	NELegrR_Vchr16	AT	41633926	41633937	FORWARD	20	57.64	55	AGTGGAACCAGCTACACCAC	REVERSE	19	59.54	57.89	GGGTTGGCTTAGGGTTGAG	150	412	AT	2	12	ATATATATATAT
1763	NELegrR_Vchr16	GA	41649519	41649530	FORWARD	22	56.53	45.45	GAGATAGCCACCCTATTCTGTT	REVERSE	21	58.38	47.62	CGTAAACTCTCTTTCCCGTGT	165	412	GA	2	14	GAGAGAGAGAGAGA
1764	NELegrR_Vchr16	TC	41661695	41661706	FORWARD	20	59.86	50	CAACACCAAACTCCCAACCT	REVERSE	20	60.26	55	CAGAACATGCCCTCAGTCCT	181	412	TC	2	24	TCTCTCTCTCTCTCTCTCTCTCTC
1765	NELegrR_Vchr16	TA	41667112	41667137	FORWARD	20	58.16	40	TGTTGCACACAAAATGAAGG	REVERSE	20	60.09	45	GAAAACACAAGAGGGCCAAA	183	426	TA	2	26	TATATATATATATATATATATATATA
1766	NELegrR_Vchr16	AG	41667452	41667463	FORWARD	22	59.88	45.45	GATTGTGGGTTGCTTAAGTTCC	REVERSE	22	60.34	45.45	TGGACCAAACTAAGGATCAAGG	131	412	AG	2	12	AGAGAGAGAGAG
1767	NELegrR_Vchr16	AT	41679094	41679104	FORWARD	20	60.13	55	CTACCTCACCCGACATTGCT	REVERSE	20	58.27	40	TTTTAAACAGGCAGGGAACA	150	411	AT	2	30	ATATATATATATATATATATATATATATAT
1768	NELegrR_Vchr16	CT	41750899	41750910	FORWARD	20	58.02	55	CATCTCTCCTCTCCGACAGA	REVERSE	20	59.73	45	TCCATTCCCAACATTTCTCC	187	412	CT	2	34	CTCTCTCTCTCTCTCTCTCTCTCTCTCTCTCTCT
1769	NELegrR_Vchr16	CT	41760238	41760253	FORWARD	20	59	40	TGTCTTGTTTGTTGGGGAAA	REVERSE	20	60.22	45	ATGGCCACATAAGGTGCATT	178	416	CT	2	16	CTCTCTCTCTCTCTCT
1770	NELegrR_Vchr16	GA	41768968	41768979	FORWARD	20	60.29	55	TGCGATCGAGAGTCTCTGTG	REVERSE	20	59.3	55	ACCCTTCAACTCCTCTGTCG	147	412	GA	2	12	GAGAGAGAGAGA
1771	NELegrR_Vchr16	GA	41837841	41837854	FORWARD	20	58.62	45	CCCAACCCATTAACAATCCT	REVERSE	22	59.9	40.91	GTTGTGCATATGGCATTGAGTT	152	414	GA	2	14	GAGAGAGAGAGAGA
1772	NELegrR_Vchr16	TC	41842995	41843008	FORWARD	20	60.07	50	TGCTTCCCCAAATAGTCAGG	REVERSE	20	59.6	50	CACATGTAGCCCAGTTGCAT	162	414	TC	2	16	TCTCTCTCTCTCTCTC
1773	NELegrR_Vchr16	TC	41861688	41861788	FORWARD	20	60.16	45	TAAATGGGTTGGAGGGTCAA	REVERSE	22	58.22	50	GGTGTGTGTATGTGTGTGTGTG	187	501	TC	2	14	TCTCTCTCTCTCTC
1774	NELegrR_Vchr16	CA	41861688	41861788	FORWARD	21	59.96	47.62	GGTTCTGGTCTGAACCAATCA	REVERSE	21	59.3	42.86	TTTAGCTTGGCCCTTAACCTT	215	501	CA	2	14	CACACACACACACA
1775	NELegrR_Vchr16	TC	41861688	41861788	FORWARD	22	58.22	50	CACACACACACATACACACACC	REVERSE	21	59.3	42.86	TTTAGCTTGGCCCTTAACCTT	142	501	TC	2	16	TCTCTCTCTCTCTCTC
1776	NELegrR_Vchr16	ACCCA	41861688	41861788	FORWARD	20	60.33	55	AGGGTGGGTTGTGACACACT	REVERSE	20	58.54	50	GGTTCAGACCAGAACCAACA	149	501	ACCCA	5	15	ACCCAACCCAACCCA
1777	NELegrR_Vchr16	TG	41862286	41862299	FORWARD	20	60.33	45	TAGTGGCAACGGGATTTGAT	REVERSE	20	59.96	45	CCGTTTGATGCACATAATGC	270	414	TG	2	14	TGTGTGTGTGTGTG
1778	NELegrR_Vchr16	TGG	41869335	41869349	FORWARD	20	60.62	50	TGAGCTCCCATATTGCCACT	REVERSE	20	60.57	50	CAGAATGACCGTGACCAACA	148	415	TGG	3	15	TGGTGGTGGTGGTGG
1779	NELegrR_Vchr16	TC	41883850	41883867	FORWARD	22	59.97	40.91	CTTCTTGATTTCATCCACACCA	REVERSE	20	59.87	50	GCAGCGTCAACATACCAAGA	193	418	TC	2	18	TCTCTCTCTCTCTCTCTC
1780	NELegrR_Vchr16	ATC	41889876	41889899	FORWARD	20	61.52	40	AGGGATGAAAAATGCCCAAA	REVERSE	20	60.25	50	AACCCGAAAGAAGAGCCTGT	183	424	ATC	3	24	ATCATCATCATCATCATCATCATC
1781	NELegrR_Vchr16	TTG	41898930	41898944	FORWARD	20	60.22	45	GCTGATTCTGGTTCGCATTT	REVERSE	20	59.87	55	CTAGGAAGGTCGCTTTGTGG	143	415	TTG	3	15	TTGTTGTTGTTGTTG
1782	NELegrR_Vchr16	AG	41915050	41915061	FORWARD	20	59.94	50	TGTCAAGGAAACCTGGAACC	REVERSE	20	60.88	50	CCCCTTGTAACATTGCCTGA	136	412	AG	2	12	AGAGAGAGAGAG
1783	NELegrR_Vchr16	ATTGCA	41920806	41920815	FORWARD	20	60.15	55	AGTTCTTGGGACGTCAGGTG	REVERSE	20	59.47	45	TTGGCAAGCCTTAGCATACA	229	410	ATTGCA	6	18	ATTGCAATTGCAATTGCA
1784	NELegrR_Vchr16	CT	41925579	41925785	FORWARD	20	59.75	55	CTTGGCTCTGTTCCAGCTCT	REVERSE	21	60.12	52.38	TGAACAGGGACGAGAGAGAGA	142	607	CT	2	22	CTCTCTCTCTCTCTCTCTCTCT
1785	NELegrR_Vchr16	TC	41925579	41925785	FORWARD	20	59.75	55	CTTGGCTCTGTTCCAGCTCT	REVERSE	19	59.67	47.37	AACAGCGGCAATGATGAAC	156	607	TC	2	18	TCTCTCTCTCTCTCTCTC
1786	NELegrR_Vchr16	CT	41925579	41925785	FORWARD	20	60.16	40	TTGCAGGTTGCAACAACATT	REVERSE	20	60.34	50	GATCTGAAACAAGGGCGAGA	151	607	CT	2	30	CTCTCTCTCTCTCTCTCTCTCTCTCTCTCT
1787	NELegrR_Vchr16	ATC	41925579	41925785	FORWARD	20	59.75	55	CTTGGCTCTGTTCCAGCTCT	REVERSE	21	60.12	52.38	TGAACAGGGACGAGAGAGAGA	142	607	ATC	3	12	ATCATCATCATC
1788	NELegrR_Vchr16	AT	41935875	41935888	FORWARD	20	58.78	50	CCCAGGCTTCCTAAAGATTG	REVERSE	20	60.23	55	TCTTCCTCTTGGTGGTCCTG	164	414	AT	2	14	ATATATATATATAT
1789	NELegrR_Vchr16	TA	41972809	41972820	FORWARD	20	60.15	50	CGTTCGTCAAGGACTGGTTT	REVERSE	21	60.32	42.86	TGGTAAGGTCGAAATGGATCA	211	412	TA	2	20	TATATATATATATATATATA
1790	NELegrR_Vchr16	AG	41974153	41974178	FORWARD	20	59.08	40	TGCCATGACGATCAGAATTT	REVERSE	20	59.94	60	CCCTCTCAGATGCTCACTCC	274	426	AG	2	28	AGAGAGAGAGAGAGAGAGAGAGAGAGAG
1791	NELegrR_Vchr16	AG	41974153	41974178	FORWARD	20	59.08	40	TGCCATGACGATCAGAATTT	REVERSE	20	59.94	60	CCCCTCTCAGATGCTCACTC	275	426	AG	2	36	AGAGAGAGAGAGAGAGAGAGAGAGAGAGAGAGAGAG
1792	NELegrR_Vchr16	TC	41979257	41979268	FORWARD	20	60.11	50	CCCTGTTGAGCATGGTTCTT	REVERSE	20	60.76	45	CTGCAAATGCACGTTTGTGT	145	412	TC	2	12	TCTCTCTCTCTC
1793	NELegrR_Vchr16	ATT	41982748	41982765	FORWARD	20	59.98	45	AAACGGCTTGACCAAATCAC	REVERSE	20	60.62	50	AGTTGGGATCTGGCATGAGA	138	418	ATT	3	18	ATTATTATTATTATTATT
1794	NELegrR_Vchr16	TC	41986657	41986668	FORWARD	20	59.19	50	CCTCGGCCACTAGTCAAAAT	REVERSE	20	59.26	45	GTGATTTTTGGGAGGTTTGG	139	412	TC	2	12	TCTCTCTCTCTC
1795	NELegrR_Vchr16	TC	41986657	41986668	FORWARD	20	60.36	50	ACCCCTCAAATCACTCACCA	REVERSE	21	59.58	47.62	GCACCAGTTAGGATTCGATTG	191	412	TC	2	14	TCTCTCTCTCTCTC
1796	NELegrR_Vchr16	GA	41997789	41997802	FORWARD	20	59.81	40	ATTTCCGGTATTTCGGCTTT	REVERSE	20	59.61	50	GCCGTTTGACCCAAACTAAG	140	414	GA	2	14	GAGAGAGAGAGAGA
1797	NELegrR_Vchr16	ACA	41998446	41998460	FORWARD	21	60.19	42.86	CATTGGGGCTAACCTCATTTT	REVERSE	21	59.33	47.62	TGACCTTTATGTCGGAGAAGC	246	415	ACA	3	15	ACAACAACAACAACA
1798	NELegrR_Vchr16	AGA	42000642	42000656	FORWARD	20	60.24	55	GTGAGAAACCCCGACTCAGA	REVERSE	20	59.61	45	TCAGCTCGGTTGTTGCTTTA	136	415	AGA	3	15	AGAAGAAGAAGAAGA
1799	NELegrR_Vchr16	CA	42025458	42025469	FORWARD	20	59.17	55	GGCTATCCTTGTCACACACG	REVERSE	20	59.66	55	GGGCTCCAGTATGAAGATGC	175	412	CA	2	12	CACACACACACA
1800	NELegrR_Vchr16	TGA	42056024	42056038	FORWARD	20	60.01	60	GTGGTGACTCTGGAGGTGGT	REVERSE	20	60.71	45	TAGCCGGAAATTCGTTAGCA	143	415	TGA	3	15	TGATGATGATGATGA
1801	NELegrR_Vchr16	AGATAG	42056331	42056360	FORWARD	20	59.99	50	CAAGCGAGAAACCCTGAAAG	REVERSE	21	59.78	52.38	CCAAGGCTGTTAACTCAGGTG	203	430	AGATAG	6	30	AGATAGAGATAGAGATAGAGATAGAGATAG
1802	NELegrR_Vchr16	CT	42065355	42065366	FORWARD	20	59.86	50	CATCGTGTCGATTGACTGCT	REVERSE	20	59.72	50	GGTGCAGCAACCATCACTTA	150	412	CT	2	12	CTCTCTCTCTCT
1803	NELegrR_Vchr16	AG	42084493	42084510	FORWARD	20	59.82	45	TCGGCTTTTCTAGGGTTTCA	REVERSE	20	60.03	50	CCATCTCCGTCCTCGATAAA	135	418	AG	2	18	AGAGAGAGAGAGAGAGAG
1804	NELegrR_Vchr16	AAT	42086867	42086881	FORWARD	20	60.11	50	CTCATGCCCCTCTTTGTGTT	REVERSE	22	58.8	40.91	TGCAATGTTGACATCTCTATGC	148	415	AAT	3	15	AATAATAATAATAAT
1805	NELegrR_Vchr16	AG	42087703	42087835	FORWARD	20	59.44	45	GACCCCATCCAATCCATAAA	REVERSE	21	59.95	42.86	AGCCATTCCATTCAATGACAG	146	533	AG	2	20	AGAGAGAGAGAGAGAGAGAG
1806	NELegrR_Vchr16	AG	42087703	42087835	FORWARD	20	58.97	40	CATTGAATGGAATGGCTTTG	REVERSE	20	60.33	45	TCCTTTTCATCTGCCTTTGC	137	533	AG	2	20	AGAGAGAGAGAGAGAGAGAG
1807	NELegrR_Vchr16	AGA	42087703	42087835	FORWARD	20	58.97	40	CATTGAATGGAATGGCTTTG	REVERSE	20	60.33	45	TCCTTTTCATCTGCCTTTGC	137	533	AGA	3	12	AGAAGAAGAAGA
1808	NELegrR_Vchr16	GA	42088065	42088078	FORWARD	20	59.93	50	GGCCAAGTAGATGGGTTCAA	REVERSE	20	60.03	45	GATTCCCACCCTTTGGTTTT	147	414	GA	2	14	GAGAGAGAGAGAGA
1809	NELegrR_Vchr16	GA	42094519	42094532	FORWARD	20	59.43	50	CCGGCTTTTCTCAGATCAGT	REVERSE	20	59.46	45	CGATCCAATTCGAAGAATCC	154	414	GA	2	14	GAGAGAGAGAGAGA
1810	NELegrR_Vchr16	GA	42119166	42119245	FORWARD	20	60.56	40	TTCTCCAATTTGGGCTTCAA	REVERSE	20	60.24	55	AGCCTATCGTCATCGACTGG	160	480	GA	2	12	GAGAGAGAGAGA
1811	NELegrR_Vchr16	AG	42119710	42119763	FORWARD	20	60.35	45	ATTGCTCAGAAGCCGATTTG	REVERSE	20	60.32	50	AAATCCAGGCCCGAGTAAAC	188	454	AG	2	12	AGAGAGAGAGAG
1812	NELegrR_Vchr16	AG	42120258	42120269	FORWARD	20	59.92	55	GTAGAGCGCTCGCTTAGCAT	REVERSE	20	60.35	45	ATGGAACCGTGGAGTGAAAA	202	412	AG	2	26	AGAGAGAGAGAGAGAGAGAGAGAGAG
1813	NELegrR_Vchr16	ATGC	42123438	42123448	FORWARD	20	60.34	60	GGAAGAGAGCAGGGAAGGTC	REVERSE	20	59.26	55	GGGACCAGTTCCCCTAGAAT	109	411	ATGC	4	12	ATGCATGCATGC
1814	NELegrR_Vchr16	CT	42147395	42147410	FORWARD	20	58.77	40	CGCTCGTCAATTATTTTGGA	REVERSE	21	59.99	42.86	TGACCAAAAGATGGACACACA	149	416	CT	2	16	CTCTCTCTCTCTCTCT
1815	NELegrR_Vchr16	CT	42158527	42158540	FORWARD	21	59.85	42.86	TTACACCCCAGTTCGATTTTG	REVERSE	20	59.82	55	GATAGCGAGCGAGAAGGAGA	149	414	CT	2	12	CTCTCTCTCTCT
1816	NELegrR_Vchr16	TC	42158527	42158540	FORWARD	20	59.82	55	TCCTTCTCGCTCGCTATCTC	REVERSE	20	59.51	45	ATCCGATGCTGGAACAAGAT	163	414	TC	2	14	TCTCTCTCTCTCTC
1817	NELegrR_Vchr16	TCT	42158527	42158540	FORWARD	20	59.82	55	TCTCCTTCTCGCTCGCTATC	REVERSE	20	59.51	45	ATCCGATGCTGGAACAAGAT	165	414	TCT	3	12	TCTTCTTCTTCT
1818	NELegrR_Vchr16	AG	42161319	42161330	FORWARD	20	61.05	50	GCTGTGGGTTCCAAATGAGA	REVERSE	20	60.45	55	GCCCTTTCTGTGTCTGCTGT	158	412	AG	2	12	AGAGAGAGAGAG
1819	NELegrR_Vchr16	AT	42188640	42188657	FORWARD	20	60.51	50	ATGTTCAGAGAACCGGACCA	REVERSE	20	59.19	50	ACCAACCCAGCTTCAACTTC	138	418	AT	2	12	ATATATATATAT
1820	NELegrR_Vchr16	AC	42188640	42188657	FORWARD	20	60.51	50	ATGTTCAGAGAACCGGACCA	REVERSE	20	59.19	50	ACCAACCCAGCTTCAACTTC	138	418	AC	2	18	ACACACACACACACACAC
1821	NELegrR_Vchr16	TC	42197143	42197156	FORWARD	19	58.81	47.37	TTGGGTGTGGAGGTTTTGT	REVERSE	22	57.03	40.91	TGAAGAAAGACCATAACAGCAC	165	414	TC	2	14	TCTCTCTCTCTCTC
1822	NELegrR_Vchr16	GA	42206731	42206750	FORWARD	20	59.93	55	AGTGGGAGGAAGAGGGACAT	REVERSE	20	60.07	50	TTGGAGATAGGTGGGCAAAG	194	420	GA	2	32	GAGAGAGAGAGAGAGAGAGAGAGAGAGAGAGA
1823	NELegrR_Vchr16	TC	42222945	42222956	FORWARD	20	59.77	50	GGAGATCGAATTTGCTCCAG	REVERSE	20	59.93	55	GGATCGTACAAGGGAGGTGA	174	412	TC	2	12	TCTCTCTCTCTC
1824	NELegrR_Vchr16	TC	42245699	42245722	FORWARD	20	59.03	50	GTTCAGGTGTGTTCGGTTTG	REVERSE	20	60.09	55	GGGTTCCCTACCTTTGGTGT	149	424	TC	2	24	TCTCTCTCTCTCTCTCTCTCTCTC
1825	NELegrR_Vchr16	AG	42246144	42246159	FORWARD	22	58.63	40.91	GGAAACAAAAAGCTGAGAGACA	REVERSE	20	60.59	55	TGGTGTCTGTGTGAGGATGG	154	416	AG	2	16	AGAGAGAGAGAGAGAG
1826	NELegrR_Vchr16	CT	42246576	42246589	FORWARD	20	59.94	45	AACCTGGCCCTTTCCTAAAA	REVERSE	21	59.59	52.38	GGGTCAGCTTGAATCCCTAGT	150	414	CT	2	14	CTCTCTCTCTCTCT
1827	NELegrR_Vchr16	TTTAT	42246576	42246589	FORWARD	22	59.17	40.91	TGAGACTCCAAAATCCTCATTG	REVERSE	20	59.94	45	TTTTAGGAAAGGGCCAGGTT	116	414	TTTAT	5	15	TTTATTTTATTTTAT
1828	NELegrR_Vchr16	GA	42259692	42259705	FORWARD	21	59.59	52.38	GGGTCAGCTTGAATCCCTAGT	REVERSE	20	59.94	45	AACCTGGCCCTTTCCTAAAA	150	414	GA	2	14	GAGAGAGAGAGAGA
1829	NELegrR_Vchr16	AATAA	42259692	42259705	FORWARD	20	59.94	45	TTTTAGGAAAGGGCCAGGTT	REVERSE	22	59.17	40.91	TGAGACTCCAAAATCCTCATTG	116	414	AATAA	5	15	AATAAAATAAAATAA
1830	NELegrR_Vchr16	CT	42260123	42260138	FORWARD	20	60.59	55	TGGTGTCTGTGTGAGGATGG	REVERSE	22	58.63	40.91	GGAAACAAAAAGCTGAGAGACA	154	416	CT	2	16	CTCTCTCTCTCTCTCT
1831	NELegrR_Vchr16	GA	42260560	42260575	FORWARD	20	60.09	55	GGGTTCCCTACCTTTGGTGT	REVERSE	21	60.06	47.62	CAGTTCAGGTGTGTTCGGTTT	143	416	GA	2	16	GAGAGAGAGAGAGAGA
1832	NELegrR_Vchr16	TG	42262932	42262945	FORWARD	22	61.19	50	CACACACACACACACACACACA	REVERSE	20	60.02	40	TTTTGGGTTGGGTTGGATTA	150	414	TG	2	22	TGTGTGTGTGTGTGTGTGTGTG
1833	NELegrR_Vchr16	ATC	42297509	42297526	FORWARD	20	59.2	50	GCTAGTGATGCCCTTTGGTT	REVERSE	20	60.03	40	AACCCACCATTTGGATGAAA	165	418	ATC	3	18	ATCATCATCATCATCATC
1834	NELegrR_Vchr16	CT	42303229	42303240	FORWARD	19	60.3	47.37	TTCGTTTGAAGGGGGTCAT	REVERSE	20	60.15	60	GGGAAGATGAGGGAGAGAGG	149	412	CT	2	12	CTCTCTCTCTCT
1835	NELegrR_Vchr16	TA	42324955	42324974	FORWARD	20	59.93	55	CGGCTCATAGTGTGTGTGCT	REVERSE	20	59.93	40	TCAACATCGTCATTGCCATT	148	420	TA	2	20	TATATATATATATATATATA
1836	NELegrR_Vchr16	CT	42338128	42338145	FORWARD	20	60.07	45	TGGCCTTTGCTTCAATAACC	REVERSE	20	59.58	60	AGAGTGTCGAGACCGGAGAG	148	418	CT	2	18	CTCTCTCTCTCTCTCTCT
1837	NELegrR_Vchr16	ATG	42351103	42351117	FORWARD	20	60.04	50	GGCCGGAAGAAGTATCATCA	REVERSE	20	59.82	45	ATTACGGGCATGGCTTATTG	152	415	ATG	3	15	ATGATGATGATGATG
1838	NELegrR_Vchr16	TCT	42364868	42364885	FORWARD	20	60.03	45	GGACCAAAAAGGGGGTAAAA	REVERSE	20	60.23	45	TTCGGTTTTCTTTGCTCACC	178	418	TCT	3	18	TCTTCTTCTTCTTCTTCT
1839	NELegrR_Vchr16	CT	42367191	42367228	FORWARD	20	59.4	45	CACCGATCATTAACGACCAA	REVERSE	20	60.1	50	TGACGCATCGATTGAGAGAG	164	438	CT	2	12	CTCTCTCTCTCT
1840	NELegrR_Vchr16	CT	42367191	42367228	FORWARD	20	59.4	45	CACCGATCATTAACGACCAA	REVERSE	19	59.58	52.63	CTTAAGGCTTGACGCATCG	173	438	CT	2	24	CTCTCTCTCTCTCTCTCTCTCTCT
1841	NELegrR_Vchr16	TCA	42371187	42371239	FORWARD	20	59.25	55	CCCCTCCCTTCTCTTCTTTC	REVERSE	20	58.9	40	TCAGAATCCCCACAATCAAA	241	453	TCA	3	15	TCATCATCATCATCA
1842	NELegrR_Vchr16	TTC	42371187	42371239	FORWARD	20	59.25	55	CCCCTCCCTTCTCTTCTTTC	REVERSE	20	58.9	40	TCAGAATCCCCACAATCAAA	241	453	TTC	3	18	TTCTTCTTCTTCTTCTTC
1843	NELegrR_Vchr16	TTC	42371187	42371239	FORWARD	20	59.25	55	CCCCTCCCTTCTCTTCTTTC	REVERSE	20	58.9	40	TCAGAATCCCCACAATCAAA	241	453	TTC	3	15	TTCTTCTTCTTCTTC
1844	NELegrR_Vchr16	TAA	42371187	42371239	FORWARD	20	59.25	55	CCCCTCCCTTCTCTTCTTTC	REVERSE	20	58.9	40	TCAGAATCCCCACAATCAAA	241	453	TAA	3	27	TAATAATAATAATAATAATAATAATAA
1845	NELegrR_Vchr16	AT	42386531	42386544	FORWARD	20	60.74	45	ATAGCTTGCTGCCCATGAAA	REVERSE	21	60.26	42.86	TCCCATCCCTTAAAAATCTCG	215	414	AT	2	14	ATATATATATATAT
1846	NELegrR_Vchr16	GTTAGG	42386531	42386544	FORWARD	21	60.13	42.86	TTTTAAGGGATGGGATGAAGG	REVERSE	20	59.73	50	AACCCTAACCCAAACCGACT	135	414	GTTAGG	6	24	GTTAGGGTTAGGGTTAGGGTTAGG
1847	NELegrR_Vchr16	CTTTTT	42398365	42398376	FORWARD	20	60.09	55	CCTCCTGCATCGTTAGGGTA	REVERSE	20	60.05	40	TGCTTTTTGATGGTGGATGA	251	412	CTTTTT	6	18	CTTTTTCTTTTTCTTTTT
1848	NELegrR_Vchr16	AGAA	42406254	42406263	FORWARD	20	61.15	50	GCCTTTGATGGGGGAAGATA	REVERSE	20	60.34	50	ACATGGGGTTGGGGTTACTT	106	410	AGAA	4	12	AGAAAGAAAGAA
1849	NELegrR_Vchr16	TTAA	42421488	42421498	FORWARD	22	57.19	40.91	CTAACTCATGCCTCTTCAAACA	REVERSE	19	58.82	52.63	GAGTCCAAGGCATGCAACT	220	411	TTAA	4	12	TTAATTAATTAA
1850	NELegrR_Vchr16	TAA	42425900	42425926	FORWARD	20	59.99	55	TCTACGGACCGGTTACCAAG	REVERSE	20	59.62	50	AACGAACCGTTGACTCAGGT	150	427	TAA	3	27	TAATAATAATAATAATAATAATAATAA
1851	NELegrR_Vchr16	GA	42441898	42441913	FORWARD	20	59.85	40	TGCAACCAGCAAAATTGAAG	REVERSE	20	58.79	55	CCAGCACCTACCTTTTCCTC	169	416	GA	2	16	GAGAGAGAGAGAGAGA
1852	NELegrR_Vchr16	ATC	42453656	42453665	FORWARD	20	60.08	50	ACCGAGTGATTGGATTGAGC	REVERSE	20	58.95	45	AACCCGCATTTAAGTTGGTC	142	410	ATC	3	12	ATCATCATCATC
1853	NELegrR_Vchr16	TA	42454404	42454415	FORWARD	20	60.1	60	GCCCTTAGGTAGCCTGAACC	REVERSE	20	61.19	50	GGCTCGAGTTGGTCAATGAA	185	412	TA	2	12	TATATATATATA
1854	NELegrR_Vchr16	AG	42469120	42469131	FORWARD	20	59.38	55	TCCCTCCTCTGTCGAGTTTC	REVERSE	20	60.34	45	GGCCTTGTTTGGACATTTTG	138	412	AG	2	12	AGAGAGAGAGAG
1855	NELegrR_Vchr16	ATG	42481071	42481157	FORWARD	21	59.36	52.38	CCTAGCCGACCCCATATAGTT	REVERSE	20	59.89	50	GGAGGGATGTGCATTCTGAT	175	487	ATG	3	15	ATGATGATGATGATG
1856	NELegrR_Vchr16	ACA	42485716	42485730	FORWARD	20	59.96	50	CCTATGGCAAGTCCGTCATT	REVERSE	20	60.1	50	GCTGCAGTTGTTGCTGTTGT	140	415	ACA	3	15	ACAACAACAACAACA
1857	NELegrR_Vchr16	TAA	42490378	42490392	FORWARD	20	59.54	45	CCGGAGAATTTTGAAACAGG	REVERSE	20	58.72	45	CCCAAAGATGATAAGCGTCA	151	415	TAA	3	15	TAATAATAATAATAA
1858	NELegrR_Vchr16	AAC	42505906	42505920	FORWARD	20	59.43	50	GCTGAAGGCCTGTCAATCTT	REVERSE	20	60.47	45	TTGCAGGGGTTGATTATGCT	160	415	AAC	3	15	AACAACAACAACAAC
1859	NELegrR_Vchr16	CT	42512814	42512825	FORWARD	20	59.97	40	CGTGGCCAAAAATCAAAACT	REVERSE	20	59.59	55	TACTCACCGAACCACCACTG	169	412	CT	2	36	CTCTCTCTCTCTCTCTCTCTCTCTCTCTCTCTCTCT
1860	NELegrR_Vchr16	TA	42512814	42512825	FORWARD	20	60.84	55	TACCCCTCTCCATTCGACCT	REVERSE	20	59.59	55	TACTCACCGAACCACCACTG	150	412	TA	2	16	TATATATATATATATA
1861	NELegrR_Vchr16	TATC	42512814	42512825	FORWARD	20	60.84	55	TACCCCTCTCCATTCGACCT	REVERSE	20	59.59	55	TACTCACCGAACCACCACTG	150	412	TATC	4	12	TATCTATCTATC
1862	NELegrR_Vchr16	CT	42515992	42516011	FORWARD	20	59.3	40	TTGGCATTGGCTTTTCTACA	REVERSE	20	59.88	55	CTCCGCGTTAGTCTTTCCAC	150	420	CT	2	20	CTCTCTCTCTCTCTCTCTCT
1863	NELegrR_Vchr16	CT	42520757	42520774	FORWARD	20	59.3	40	TTGGCATTGGCTTTTCTACA	REVERSE	20	59.93	55	TGGGGGACTTAGGAGGAAGT	167	418	CT	2	18	CTCTCTCTCTCTCTCTCT
1864	NELegrR_Vchr16	GA	42522637	42522652	FORWARD	20	59.69	45	CTGCAAATGGGGTTTACCAT	REVERSE	20	59.3	50	GTTCCTGCACATGAACTTGC	170	416	GA	2	16	GAGAGAGAGAGAGAGA
1865	NELegrR_Vchr16	CT	42528879	42528890	FORWARD	20	59.69	55	CCATCAGAGGCGAAGTAACC	REVERSE	20	60.21	50	GGTGAAGCCATGGAAGCTAA	146	412	CT	2	12	CTCTCTCTCTCT
1866	NELegrR_Vchr16	ATA	42530631	42530645	FORWARD	20	58.75	50	GTCATAGCACCGAGCATTGT	REVERSE	20	60.04	60	GACTCGAGAGCGTCTCTGCT	148	415	ATA	3	15	ATAATAATAATAATA
1867	NELegrR_Vchr16	GA	42542095	42542208	FORWARD	20	59.82	50	GGTTTGTAGGGGCAACGATA	REVERSE	20	60.36	50	ATGCATCACATGGGGTCTCT	201	514	GA	2	22	GAGAGAGAGAGAGAGAGAGAGA
1868	NELegrR_Vchr16	GA	42552207	42552218	FORWARD	20	59.7	55	GAGTTACCATCGCCGAGAAC	REVERSE	20	60.21	45	ATTTCGTCCATCGCTCTTTG	167	412	GA	2	12	GAGAGAGAGAGA
1869	NELegrR_Vchr16	AG	42554870	42554881	FORWARD	20	59.78	50	GACAATAGGCCGTGGGAATA	REVERSE	22	59.71	40.91	TCACCTCAAATCACTCTCCAAA	155	412	AG	2	12	AGAGAGAGAGAG
1870	NELegrR_Vchr16	GAT	42578395	42578409	FORWARD	20	60.18	55	CCAAGGAAGTCCCCCATAGT	REVERSE	20	59.73	55	CCCAAGTCTCCGCTACAAAC	154	415	GAT	3	15	GATGATGATGATGAT
1871	NELegrR_Vchr16	AT	42595507	42595518	FORWARD	20	60.76	50	GGTTTGACCAGATGGGTTGA	REVERSE	22	58.83	50	ACACACACACACACACACACAC	140	412	AT	2	16	ATATATATATATATAT
1872	NELegrR_Vchr16	TG	42595507	42595518	FORWARD	20	60.78	50	CGGTTAAGACCATGCCACAT	REVERSE	20	58.81	40	AAAACCCTTTTTCAGCCTCA	274	412	TG	2	22	TGTGTGTGTGTGTGTGTGTGTG
1873	NELegrR_Vchr16	AT	42595507	42595518	FORWARD	22	58.83	50	GTGTGTGTGTGTGTGTGTGTGT	REVERSE	20	58.81	40	AAAACCCTTTTTCAGCCTCA	177	412	AT	2	12	ATATATATATAT
1874	NELegrR_Vchr16	ATAC	42595507	42595518	FORWARD	20	60.76	50	GGTTTGACCAGATGGGTTGA	REVERSE	22	58.83	50	ACACACACACACACACACACAC	140	412	ATAC	4	40	ATACATACATACATACATACATACATACATACATACATAC
1875	NELegrR_Vchr16	ATAC	42595507	42595518	FORWARD	22	58.83	50	GTGTGTGTGTGTGTGTGTGTGT	REVERSE	20	58.81	40	AAAACCCTTTTTCAGCCTCA	177	412	ATAC	4	16	ATACATACATACATAC
1876	NELegrR_Vchr16	ATC	42599358	42599372	FORWARD	20	59.52	40	CTCCATTTGCATTGTTTCCA	REVERSE	20	60.07	40	TCGATTTGAAACGGCATGTA	143	415	ATC	3	15	ATCATCATCATCATC
1877	NELegrR_Vchr16	TC	42608830	42608841	FORWARD	20	59.8	60	AAGAGGGACTGAGGGAGGAG	REVERSE	21	59.76	42.86	TCGGAGAATGAATGGAGAAGA	147	412	TC	2	12	TCTCTCTCTCTC
1878	NELegrR_Vchr16	TGA	42612437	42612451	FORWARD	20	60.55	55	GTGGAGTGCCAGTTTTGGAC	REVERSE	20	58.74	40	AAAAACGAATGTGGGGAATC	157	415	TGA	3	15	TGATGATGATGATGA
1879	NELegrR_Vchr16	AAGGG	42617745	42617754	FORWARD	20	59.32	40	GGCAAAAACGAAAGGAAAGA	REVERSE	20	58.51	40	GCTGATTTGATTTGCTTTGC	148	410	AAGGG	5	15	AAGGGAAGGGAAGGG
1880	NELegrR_Vchr16	TTC	42662601	42662618	FORWARD	20	60.64	50	CAGCGGCAAATCTGTAAACC	REVERSE	20	60.38	55	TCGACACAGAAGGAGGGAAG	130	418	TTC	3	18	TTCTTCTTCTTCTTCTTC
1881	NELegrR_Vchr16	TTGGG	42663709	42663718	FORWARD	21	59.32	47.62	CAGAGCCCAGATTTCTACCAA	REVERSE	20	59.06	45	TCAGGTTCAGGTCCATTGAA	150	410	TTGGG	5	20	TTGGGTTGGGTTGGGTTGGG
1882	NELegrR_Vchr16	GA	42665128	42665147	FORWARD	20	60.22	55	ATGCAGAGAGGGTCATGGAG	REVERSE	20	60.09	55	TGGAAGTGGTGGTTCTCCTC	144	420	GA	2	20	GAGAGAGAGAGAGAGAGAGA
1883	NELegrR_Vchr16	AG	42665128	42665147	FORWARD	20	57.43	60	GGGGGAGAGAGAGAGGTAGA	REVERSE	18	56.13	55.56	GGTGCTAGCTCCACCAAT	135	420	AG	2	16	AGAGAGAGAGAGAGAG
1884	NELegrR_Vchr16	GA	42665308	42665323	FORWARD	20	59.64	60	GAGAGGGTCATGGAGGTGAG	REVERSE	20	59.94	50	TTTGGAAGTGGTGGTTCTCC	141	416	GA	2	20	GAGAGAGAGAGAGAGAGAGA
1885	NELegrR_Vchr16	AG	42665308	42665323	FORWARD	20	60.09	55	GAGGAGAACCACCACTTCCA	REVERSE	20	59.3	55	CGGTGTCTCCTCACCTCTTT	139	416	AG	2	16	AGAGAGAGAGAGAGAG
1886	NELegrR_Vchr16	GA	42665308	42665323	FORWARD	20	60.12	50	GAGACACCGCTTCCAAATGT	REVERSE	20	59.89	50	TCCAGAATCGGTCCCAATAG	154	416	GA	2	18	GAGAGAGAGAGAGAGAGA
1887	NELegrR_Vchr16	AG	42665432	42665449	FORWARD	20	60.23	55	CGATGGGTGGTAGTGGTTTC	REVERSE	20	60.12	50	ACCTCTTTCGCACAATGGAC	172	418	AG	2	16	AGAGAGAGAGAGAGAG
1888	NELegrR_Vchr16	GA	42665432	42665449	FORWARD	20	60.12	50	GAGACACCGCTTCCAAATGT	REVERSE	20	59.89	50	TCCAGAATCGGTCCCAATAG	154	418	GA	2	18	GAGAGAGAGAGAGAGAGA
1889	NELegrR_Vchr16	AG	42666484	42666507	FORWARD	20	59.16	50	TTGAGACGAGTTGCAGAAGG	REVERSE	20	60.63	50	CATGTTTCATCACCCCCACT	127	424	AG	2	24	AGAGAGAGAGAGAGAGAGAGAGAG
1890	NELegrR_Vchr16	TAT	42666813	42666827	FORWARD	20	59.9	40	TGTGTTCGGAATTTGATGGA	REVERSE	20	60.63	50	CCTTCACCAGCATTTGGAAG	216	415	TAT	3	15	TATTATTATTATTAT
1891	NELegrR_Vchr16	AG	42675297	42675306	FORWARD	20	59.4	55	CCCAAGGTCCATCTTGGTAG	REVERSE	22	59.16	40.91	TGGTGGATATATGACCCTTTCA	294	410	AG	2	18	AGAGAGAGAGAGAGAGAG
1892	NELegrR_Vchr16	TA	42679992	42680005	FORWARD	21	58.94	47.62	GCAATGGTACTGAGTTGCTGA	REVERSE	20	57.63	40	TGCATTCAAGTGAGCTTTTG	125	414	TA	2	14	TATATATATATATA
1893	NELegrR_Vchr16	TA	42686119	42686130	FORWARD	20	56.5	45	ACCTTCCCAAAACACTCATC	REVERSE	22	56.53	40.91	CATTAGTTGTGACTTGTGAGCA	190	412	TA	2	12	TATATATATATA
1894	NELegrR_Vchr16	GA	42687226	42687241	FORWARD	20	59.87	50	TGCCACCAGTTGAAAGTCAG	REVERSE	20	60.6	40	CAAATTGCATGGGGTGTTTT	198	416	GA	2	16	GAGAGAGAGAGAGAGA
1895	NELegrR_Vchr16	TA	42688236	42688249	FORWARD	20	60.07	40	TTTGGGTTGCATGATTGCTA	REVERSE	21	59.65	42.86	TCAGAATATGAGGCCAAGGAA	150	414	TA	2	18	TATATATATATATATATA
1896	NELegrR_Vchr16	AG	42689663	42689674	FORWARD	20	60.04	45	ATGGCGACCCCATACAATTA	REVERSE	21	60.03	42.86	TCTCATTCCAATGATGCCTTC	144	412	AG	2	12	AGAGAGAGAGAG
1897	NELegrR_Vchr16	TA	42690176	42690239	FORWARD	20	59.89	50	TGTGGAGGGCCTCATAATTC	REVERSE	20	59.53	50	GAAGCCCAATACCTCATTCG	280	464	TA	2	14	TATATATATATATA
1898	NELegrR_Vchr16	TATG	42690176	42690239	FORWARD	20	59.89	50	TGTGGAGGGCCTCATAATTC	REVERSE	20	59.53	50	GAAGCCCAATACCTCATTCG	280	464	TATG	4	52	TATGTATGTATGTATGTATGTATGTATGTATGTATGTATGTATGTATGTATG
1899	NELegrR_Vchr16	TC	42690501	42690536	FORWARD	20	59.53	50	CGAATGAGGTATTGGGCTTC	REVERSE	22	59.93	50	TGTTGACTTCAGCGAGAGAGAG	211	436	TC	2	16	TCTCTCTCTCTCTCTC
1900	NELegrR_Vchr16	TG	42693065	42693076	FORWARD	19	61.08	57.89	ATACGTGCCTTGGCCTCAC	REVERSE	20	60.1	55	GCACCCTCTATCAGCCATGT	151	412	TG	2	12	TGTGTGTGTGTG
1901	NELegrR_Vchr16	AG	42694699	42694716	FORWARD	20	58.93	45	AGCATCTTTGTTGTGCCAAG	REVERSE	20	59.58	50	AGCCATGTCCTTGTTCCACT	208	418	AG	2	18	AGAGAGAGAGAGAGAGAG
1902	NELegrR_Vchr16	ATTA	42694699	42694716	FORWARD	20	58.93	45	AGCATCTTTGTTGTGCCAAG	REVERSE	20	59.58	50	AGCCATGTCCTTGTTCCACT	208	418	ATTA	4	12	ATTAATTAATTA
1903	NELegrR_Vchr16	TC	42694973	42694988	FORWARD	20	59.34	50	CAAAGCGTTCATGACCTACG	REVERSE	20	59.83	50	TGAAAGAGCTGGTGTGGATG	186	416	TC	2	16	TCTCTCTCTCTCTCTC
1904	NELegrR_Vchr16	AT	42713536	42713551	FORWARD	20	58.91	45	AAGGCTCTGTTTGGAAGGAA	REVERSE	21	58.71	47.62	GGTCATTAAGGCTCAGTTTGG	143	416	AT	2	16	ATATATATATATATAT
1905	NELegrR_Vchr16	AG	42717252	42717267	FORWARD	19	60.03	52.63	TATGGAAAGGGTGGGTGGT	REVERSE	19	59.74	47.37	GGGCCAAATCTGGTTCAAT	154	416	AG	2	16	AGAGAGAGAGAGAGAG
1906	NELegrR_Vchr16	TTC	42719831	42719869	FORWARD	20	60.28	40	CCTTTCCCTTTGGCAATTTT	REVERSE	20	60.59	40	AAGTTCGGCAATCGATCAAA	180	439	TTC	3	24	TTCTTCTTCTTCTTCTTCTTCTTC
1907	NELegrR_Vchr16	TTA	42719831	42719869	FORWARD	20	60.28	40	CCTTTCCCTTTGGCAATTTT	REVERSE	20	60.59	40	AAGTTCGGCAATCGATCAAA	180	439	TTA	3	15	TTATTATTATTATTA
1908	NELegrR_Vchr16	ATC	42724127	42724141	FORWARD	21	58.94	42.86	AACGTAGCACCCCCTATTTTT	REVERSE	20	58.93	40	TGGCAAATCAGGATTCATGT	175	415	ATC	3	15	ATCATCATCATCATC
1909	NELegrR_Vchr16	AAAAGG	42728489	42728498	FORWARD	21	59.3	42.86	TGAAGAAGCTCCCAAACAATC	REVERSE	22	57.99	45.45	GAAAGCTACGCTCTCCTGTAAA	159	410	AAAAGG	6	18	AAAAGGAAAAGGAAAAGG
1910	NELegrR_Vchr16	CT	42732794	42732805	FORWARD	20	59	50	CGTGGTGTAACTTGCTGCTT	REVERSE	20	59.37	60	GAAGGAGAGAGGGGGAAGAG	154	412	CT	2	12	CTCTCTCTCTCT
1911	NELegrR_Vchr16	TCTT	42732794	42732805	FORWARD	20	59	50	CGTGGTGTAACTTGCTGCTT	REVERSE	20	59.37	60	GAAGGAGAGAGGGGGAAGAG	154	412	TCTT	4	12	TCTTTCTTTCTT
1912	NELegrR_Vchr16	AG	42744318	42744333	FORWARD	21	59.54	42.86	GGGTATGTTTGGTTTGATGGA	REVERSE	22	59.85	45.45	TGGATACCATGTTCTCAAGGTG	221	416	AG	2	16	AGAGAGAGAGAGAGAG
1913	NELegrR_Vchr16	TTAT	42753109	42753118	FORWARD	20	61.15	45	TCAAAAGCCCACTTGAATGC	REVERSE	20	59.69	45	TGATTCACTTTTGCCTGTGG	139	410	TTAT	4	12	TTATTTATTTAT
1914	NELegrR_Vchr16	GA	42756024	42756183	FORWARD	20	59.85	45	AGGGAAAACGAATGCTGCTA	REVERSE	20	60.86	55	CGGCATTTCCCTCTCTCTCT	151	560	GA	2	14	GAGAGAGAGAGAGA
1915	NELegrR_Vchr16	GA	42756024	42756183	FORWARD	20	59.93	45	AGGGAAATGCCATTGTTGAG	REVERSE	20	60.05	50	TCGATTTCCCACAACCTCTC	161	560	GA	2	14	GAGAGAGAGAGAGA
1916	NELegrR_Vchr16	GA	42756024	42756183	FORWARD	20	59.93	45	AGGGAAATGCCATTGTTGAG	REVERSE	20	60.05	50	TCGATTTCCCACAACCTCTC	161	560	GA	2	14	GAGAGAGAGAGAGA
1917	NELegrR_Vchr16	GA	42756024	42756183	FORWARD	20	59.79	45	AGGTTGTGGGAAATCGAATG	REVERSE	20	60.02	50	ATGACTCAATGCACGCTCAG	149	560	GA	2	14	GAGAGAGAGAGAGA
1918	NELegrR_Vchr16	GTA	42776406	42776471	FORWARD	20	59.31	45	GGGGCTGAACCCTTATTTTT	REVERSE	20	59.76	45	GCACATTTTCCCCTTCCATA	158	466	GTA	3	45	GTAGTAGTAGTAGTAGTAGTAGTAGTAGTAGTAGTAGTAGTAGTA
1919	NELegrR_Vchr16	AGA	42776406	42776471	FORWARD	20	59.31	45	GGGGCTGAACCCTTATTTTT	REVERSE	20	59.76	45	GCACATTTTCCCCTTCCATA	158	466	AGA	3	21	AGAAGAAGAAGAAGAAGAAGA
1920	NELegrR_Vchr16	GA	42783226	42783241	FORWARD	20	59.64	45	TGGGGAAAAGGAGAGAACAA	REVERSE	20	60.52	45	CACGAACAACATCGGCAATA	150	416	GA	2	22	GAGAGAGAGAGAGAGAGAGAGA
1921	NELegrR_Vchr16	CAC	42789650	42789664	FORWARD	20	59.61	45	AACTGGCTCGGTTGGTAAAA	REVERSE	20	58.75	50	CCAGCTACTGGCCATAATGA	131	415	CAC	3	15	CACCACCACCACCAC
1922	NELegrR_Vchr16	CT	42796274	42796399	FORWARD	20	59.16	40	TCGCACCACCTAATTTTGAA	REVERSE	20	60.38	55	TAGGGAGAGCGAGAGCAAGA	190	526	CT	2	42	CTCTCTCTCTCTCTCTCTCTCTCTCTCTCTCTCTCTCTCTCT
1923	NELegrR_Vchr16	CT	42796274	42796399	FORWARD	20	60.38	55	TTGCTCTCGCTCTCCCTAGA	REVERSE	20	60.12	50	GGAAATCCTCCACCCCTAAA	180	526	CT	2	18	CTCTCTCTCTCTCTCTCT
1924	NELegrR_Vchr16	ATA	42803104	42803118	FORWARD	22	57.29	40.91	CCCACTTTAAAAGATGTGAGGT	REVERSE	21	58.92	42.86	AAGCAAAGAGAGATTGGGTGA	170	415	ATA	3	15	ATAATAATAATAATA
1925	NELegrR_Vchr16	AG	42809016	42809041	FORWARD	20	60.94	45	ACTTGCGACTCAAAGGCAAA	REVERSE	20	60	50	ATAGGCCAACTGCCACAAAC	199	426	AG	2	26	AGAGAGAGAGAGAGAGAGAGAGAGAG
1926	NELegrR_Vchr16	GA	42810406	42810417	FORWARD	20	60.56	60	CCTCTTATGTGGGGGTAGGG	REVERSE	20	59.64	45	TTTCTCCCTTTCCTCAACCA	163	412	GA	2	12	GAGAGAGAGAGA
1927	NELegrR_Vchr16	AG	42816248	42816268	FORWARD	20	60.57	60	GGGATGGGTTAGACCTACCG	REVERSE	20	60.83	50	TGAGCGGCAACCTAGTTGTT	139	421	AG	2	14	AGAGAGAGAGAGAG
1928	NELegrR_Vchr16	GAA	42816248	42816268	FORWARD	20	59.86	50	TGCTAGGAGTTGCAATGGTG	REVERSE	20	59.75	60	GGTCTAACCCATCCCCTCTC	143	421	GAA	3	21	GAAGAAGAAGAAGAAGAAGAA
1929	NELegrR_Vchr16	GAA	42816248	42816268	FORWARD	20	60.57	60	GGGATGGGTTAGACCTACCG	REVERSE	20	59.88	55	GAGCGGCAACCTAGTTGTTC	138	421	GAA	3	27	GAAGAAGAAGAAGAAGAAGAAGAAGAA
1930	NELegrR_Vchr16	AG	42816382	42816542	FORWARD	20	60.38	60	GGGTTAGACCTACCGCCACT	REVERSE	20	60.37	45	CCCCGTTCAAACAAAAACAG	162	561	AG	2	14	AGAGAGAGAGAGAG
1931	NELegrR_Vchr16	GAA	42816382	42816542	FORWARD	19	60.31	47.37	CAATGGTGGTTCGAATGGA	REVERSE	20	60.32	50	TGCAAGTTGTAGTGGCGGTA	151	561	GAA	3	21	GAAGAAGAAGAAGAAGAAGAA
1932	NELegrR_Vchr16	GAA	42816382	42816542	FORWARD	20	60.57	60	GGGATGGGTTAGACCTACCG	REVERSE	20	59.88	55	GAGCGGCAACCTAGTTGTTC	138	561	GAA	3	27	GAAGAAGAAGAAGAAGAAGAAGAAGAA
1933	NELegrR_Vchr16	AGA	42816382	42816542	FORWARD	20	60.32	55	ACAACTAGGTTGCCGCTCAC	REVERSE	20	58.87	60	CGGCCTCTGTCTCTCTCTCT	152	561	AGA	3	15	AGAAGAAGAAGAAGA
1934	NELegrR_Vchr16	GA	42830525	42830546	FORWARD	20	60.07	50	CCCTTTCCCTCACTGCAATA	REVERSE	20	60.14	50	ATGGTGATTGGTGTGGTGTG	167	422	GA	2	22	GAGAGAGAGAGAGAGAGAGAGA
1935	NELegrR_Vchr16	AG	42846724	42846747	FORWARD	20	59.45	45	TTTGGGGGCTACTAAAACCA	REVERSE	20	59.78	45	TTCGAATTCCCCTAGCTTGA	150	424	AG	2	24	AGAGAGAGAGAGAGAGAGAGAGAG
1936	NELegrR_Vchr16	GAA	42850871	42850891	FORWARD	20	59.69	45	TCTTGTCTTGGCCACAAATG	REVERSE	20	59.71	40	CAATCGCAGGTGTTTTTGAA	143	421	GAA	3	21	GAAGAAGAAGAAGAAGAAGAA
1937	NELegrR_Vchr16	AG	42851232	42851242	FORWARD	20	59.87	55	AGTTCACGAGCCCTCTGGTA	REVERSE	20	59.81	55	GTGAAAGATGGCGGAGAGTC	128	411	AG	2	14	AGAGAGAGAGAGAG
1938	NELegrR_Vchr16	GAT	42867435	42867452	FORWARD	20	58.83	40	ATTTTTAAGGCCAAGGCTCA	REVERSE	21	59.49	52.38	AGCTGACCCCATAAAGTAGGG	115	418	GAT	3	18	GATGATGATGATGATGAT
1939	NELegrR_Vchr16	AATA	42869564	42869587	FORWARD	20	59.65	50	GCGGTTAGTGTGCATGTGTT	REVERSE	20	60.12	55	GCCACCTGTTCTCTCACCAT	193	424	AATA	4	24	AATAAATAAATAAATAAATAAATA
1940	NELegrR_Vchr16	CCAAA	42892217	42892226	FORWARD	20	59.96	55	TGATACTGAACCGCCCTACC	REVERSE	20	59.8	45	GGGCCAATTGGTCAGTTTTA	194	410	CCAAA	5	20	CCAAACCAAACCAAACCAAA
1941	NELegrR_Vchr16	TC	42900000	42900013	FORWARD	20	60.4	55	CTTAGTGTTGGGGACGTTGG	REVERSE	20	59.87	55	CTAGGGCGAGTTGAACCTTG	153	414	TC	2	14	TCTCTCTCTCTCTC
1942	NELegrR_Vchr16	TCT	42904667	42904681	FORWARD	20	59.82	50	ATGTGTTCGACCCAATAGGC	REVERSE	20	60.23	50	GCAAGGACCTCTCAAACCAA	181	415	TCT	3	15	TCTTCTTCTTCTTCT
1943	NELegrR_Vchr16	CT	42930851	42930870	FORWARD	21	59.62	47.62	CCGTGCTAAAATCCACTGTTC	REVERSE	20	59.94	50	TCGCACATCATCAGAAGGAG	145	420	CT	2	20	CTCTCTCTCTCTCTCTCTCT
1944	NELegrR_Vchr16	AAG	42959806	42959820	FORWARD	22	59.47	40.91	TGATTGGAGTTAAGGGCATACA	REVERSE	22	59.61	40.91	TTCTTCTTCAACAAACCCCTTC	140	415	AAG	3	12	AAGAAGAAGAAG
1945	NELegrR_Vchr16	GAA	42959806	42959820	FORWARD	20	59.67	40	TTGAAGCCATTGATGCAAAC	REVERSE	21	59.48	47.62	CAACAAACCCCTTAGACATCG	134	415	GAA	3	15	GAAGAAGAAGAAGAA
1946	NELegrR_Vchr16	GAA	42968639	42968756	FORWARD	20	60.01	45	CCCTGTTTTGTGCAGGTTTT	REVERSE	20	60.44	50	AATCCGACACCAGGGGTATT	147	518	GAA	3	21	GAAGAAGAAGAAGAAGAAGAA
1947	NELegrR_Vchr16	GAA	42972278	42972295	FORWARD	22	58.75	50	GAAGGTTAGCGTGACAGAGAGA	REVERSE	20	59.85	45	TCTGCCACTGCAATTTGAAC	163	418	GAA	3	12	GAAGAAGAAGAA
1948	NELegrR_Vchr16	GAA	42972278	42972295	FORWARD	20	60.22	45	CGGAGGAAAGACGAAAAACA	REVERSE	20	59.55	55	CCCTTCACACCAACCTTCTC	159	418	GAA	3	18	GAAGAAGAAGAAGAAGAA
1949	NELegrR_Vchr16	GA	42972556	42972567	FORWARD	20	60.04	50	TCAGAAGTGGGGAAGATTGG	REVERSE	20	60.15	45	CTTTTTCCGGCAAACTGTGT	160	412	GA	2	12	GAGAGAGAGAGA
1950	NELegrR_Vchr16	TCT	42976509	42976582	FORWARD	20	60.03	45	CGGCATATTTTCCTCTTCCA	REVERSE	22	58.82	40.91	AGGAGCTGAACCCTTATTTTTG	149	474	TCT	3	27	TCTTCTTCTTCTTCTTCTTCTTCTTCT
1951	NELegrR_Vchr16	TAC	42976509	42976582	FORWARD	20	60.03	45	CGGCATATTTTCCTCTTCCA	REVERSE	22	58.82	40.91	AGGAGCTGAACCCTTATTTTTG	149	474	TAC	3	42	TACTACTACTACTACTACTACTACTACTACTACTACTACTAC
1952	NELegrR_Vchr16	GA	42987430	42987441	FORWARD	19	59.71	52.63	ATAAACTGAGGGCGCTGGT	REVERSE	20	60.12	50	GGATTTTCCCCTCCCACTTA	146	412	GA	2	12	GAGAGAGAGAGA
1953	NELegrR_Vchr16	GAA	42989155	42989178	FORWARD	20	59.95	60	GGAGCCCCTCTCTCTTCACT	REVERSE	20	59.71	55	TGAACCACACAGTCGAGACC	172	424	GAA	3	39	GAAGAAGAAGAAGAAGAAGAAGAAGAAGAAGAAGAAGAA
1954	NELegrR_Vchr16	TTG	43000806	43000820	FORWARD	20	59.9	40	AATTTCTCATGCCCGATTTG	REVERSE	20	59.7	45	CGCCGAGAAGAAGAGAAAAA	144	415	TTG	3	15	TTGTTGTTGTTGTTG
1955	NELegrR_Vchr16	AT	43002435	43002448	FORWARD	20	59.71	55	GCCCCTAGACTCCGAAAACT	REVERSE	20	59.16	40	AATCCGCACCATGGTAAAAT	157	414	AT	2	18	ATATATATATATATATAT
1956	NELegrR_Vchr16	AGA	43006387	43006401	FORWARD	20	59.39	45	TGACCTTCTGGCCCATAAAT	REVERSE	20	60.11	55	CCTGACGATCACTGATGTGG	151	415	AGA	3	15	AGAAGAAGAAGAAGA
1957	NELegrR_Vchr16	AG	43010798	43010817	FORWARD	21	59.03	52.38	AGCTGTGGTAGTGCTGGAGTT	REVERSE	20	60.49	45	AGATGCCACATGAAGCCAAT	147	420	AG	2	20	AGAGAGAGAGAGAGAGAGAG
1958	NELegrR_Vchr16	TC	43026930	43026959	FORWARD	20	59.42	40	ATCTGCATTTGAGCGTTTCA	REVERSE	20	60.12	45	AACGAAGCGTTTTGATCACC	147	430	TC	2	30	TCTCTCTCTCTCTCTCTCTCTCTCTCTCTC
1959	NELegrR_Vchr16	AGC	43029906	43029923	FORWARD	20	59.69	50	AGGATGTCACCTCGAAGCAT	REVERSE	20	60.12	55	ACAGGAGATCCCACAACAGC	152	418	AGC	3	18	AGCAGCAGCAGCAGCAGC
1960	NELegrR_Vchr16	GA	43033621	43033636	FORWARD	20	59.09	50	CCTTTCTGCAACTGCACTGT	REVERSE	21	59.14	47.62	TTGGGAATGATGAGCCTACTC	147	416	GA	2	16	GAGAGAGAGAGAGAGA
1961	NELegrR_Vchr16	AGA	43080814	43080849	FORWARD	20	58.93	50	CCCTCTCCCATCCATTCTTA	REVERSE	20	58.17	40	TCCCCTTTTGTTTTCTCACA	183	436	AGA	3	63	AGAAGAAGAAGAAGAAGAAGAAGAAGAAGAAGAAGAAGAAGAAGAAGAAGAAGAAGAAGAAGA
1962	NELegrR_Vchr16	AGA	43084126	43084191	FORWARD	20	58.93	50	CCCTCTCCCATCCATTCTTA	REVERSE	20	58.17	40	TCCCCTTTTGTTTTCTCACA	210	466	AGA	3	66	AGAAGAAGAAGAAGAAGAAGAAGAAGAAGAAGAAGAAGAAGAAGAAGAAGAAGAAGAAGAAGAAGA
1963	NELegrR_Vchr16	TC	43106708	43106725	FORWARD	20	59.96	50	GGCAAAGAGCTTCAAGGATG	REVERSE	20	60.54	45	TGCTGCAAGCAATACCAGAA	174	418	TC	2	18	TCTCTCTCTCTCTCTCTC
1964	NELegrR_Vchr16	CT	43110958	43110971	FORWARD	20	59.7	50	AAGTGGAAGGAACGGTCTCA	REVERSE	20	59.17	45	AAAATGCCAAACTGGGAGAG	145	414	CT	2	14	CTCTCTCTCTCTCT
1965	NELegrR_Vchr16	GTATT	43110958	43110971	FORWARD	20	59.97	45	CTCCCAGTTTGGCATTTTGT	REVERSE	21	58.02	47.62	CTCTTTGACAACACAGGGCTA	161	414	GTATT	5	15	GTATTGTATTGTATT
1966	NELegrR_Vchr16	CT	43111077	43111086	FORWARD	20	60.2	45	TTCATCAGGTGATGCTTGGA	REVERSE	20	59.71	40	TGCCAAAGAATGAAACAACG	104	410	CT	2	14	CTCTCTCTCTCTCT
1967	NELegrR_Vchr16	GTATT	43111077	43111086	FORWARD	20	59.97	45	CTCCCAGTTTGGCATTTTGT	REVERSE	21	58.02	47.62	CTCTTTGACAACACAGGGCTA	161	410	GTATT	5	15	GTATTGTATTGTATT
1968	NELegrR_Vchr16	AG	43119656	43119669	FORWARD	20	57.85	40	GCCAAACTTTTGGAAAGTGA	REVERSE	21	58.64	42.86	CACCTTCATACATGCCTTTCA	264	414	AG	2	14	AGAGAGAGAGAGAG
1969	NELegrR_Vchr16	TA	43139264	43139285	FORWARD	20	59.62	55	ACCGCAGGGGTACTCTTGTA	REVERSE	20	59.96	55	GTCCCGCTCTGATACCATGT	191	422	TA	2	22	TATATATATATATATATATATA
1970	NELegrR_Vchr16	GAA	43161937	43161975	FORWARD	20	60.25	50	GGCAGGCAACAAGTAAAGGA	REVERSE	20	59.73	45	GATGGGAACCCAAAGATCAA	150	439	GAA	3	39	GAAGAAGAAGAAGAAGAAGAAGAAGAAGAAGAAGAAGAA
1971	NELegrR_Vchr16	AG	43184310	43184321	FORWARD	20	58.13	45	TTGAGGTGGATCGACACTTT	REVERSE	20	59.71	45	TTTGTTTCCAGCTTGGTCCT	130	412	AG	2	12	AGAGAGAGAGAG
1972	NELegrR_Vchr16	GAA	43190467	43190490	FORWARD	22	60.12	45.45	TTGAGCAGGAGAAGAAGAAAGG	REVERSE	20	59.85	55	GTTTAGTGCCCACAGGGGTA	183	424	GAA	3	24	GAAGAAGAAGAAGAAGAAGAAGAA
1973	NELegrR_Vchr16	CA	43203704	43203725	FORWARD	20	59.89	45	TGCCAATATTCCTCCTTTGG	REVERSE	20	59.28	50	AACATCACCAGTTCCCCACT	155	422	CA	2	12	CACACACACACA
1974	NELegrR_Vchr16	CTC	43207535	43207552	FORWARD	20	61.42	55	ATGCTTCACCACTGCCTCTG	REVERSE	20	59.87	50	GAAAATTGGAGGGGGAAGAG	163	418	CTC	3	21	CTCCTCCTCCTCCTCCTCCTC
1975	NELegrR_Vchr16	CTT	43237709	43237723	FORWARD	20	59.79	50	TCGATTCCACATCGTCTGAG	REVERSE	20	60.05	45	GCCAAGTGGGAAATGAAGAA	158	415	CTT	3	15	CTTCTTCTTCTTCTT
1976	NELegrR_Vchr16	CT	43256764	43256777	FORWARD	22	59.72	40.91	CGTTCATATCCATACGTTTCCA	REVERSE	20	58.93	50	GGCCCATGTACAAAGCCTAT	177	414	CT	2	14	CTCTCTCTCTCTCT
1977	NELegrR_Vchr16	AT	43257737	43257748	FORWARD	20	59.14	45	GGTTCCATCACATTGGATCA	REVERSE	20	59.4	40	TGACGAGCCATTTCAAAAGA	147	412	AT	2	12	ATATATATATAT
1978	NELegrR_Vchr16	GA	43263836	43263851	FORWARD	20	60	55	GCAGCTGAAAACCCTCTGAC	REVERSE	20	59.58	55	GCTGAGCCATTCAGTCTGTG	150	416	GA	2	28	GAGAGAGAGAGAGAGAGAGAGAGAGAGA
1979	NELegrR_Vchr16	TC	43266584	43266609	FORWARD	20	60.91	50	AACCAGCACCCACCTTTTCT	REVERSE	21	60.46	57.14	GAGACTGTAGCAGACCGGACA	150	426	TC	2	38	TCTCTCTCTCTCTCTCTCTCTCTCTCTCTCTCTCTCTC
1980	NELegrR_Vchr16	GAA	43269725	43269739	FORWARD	20	59.39	50	TCCGACTCCTGCTACAATCA	REVERSE	20	59.22	45	ACGAAGGGAAAAACACAAGC	155	415	GAA	3	15	GAAGAAGAAGAAGAA
1981	NELegrR_Vchr16	TA	43271339	43271352	FORWARD	20	60.43	50	TGTCTATTCGATGGGGGCTA	REVERSE	20	59.12	40	GCCAATTGATTGATTGCTTG	152	414	TA	2	24	TATATATATATATATATATATATA
1982	NELegrR_Vchr16	CAAT	43271339	43271352	FORWARD	20	60.43	50	TGTCTATTCGATGGGGGCTA	REVERSE	20	60.37	50	GGGGCTGTTTGATTAACACG	226	414	CAAT	4	12	CAATCAATCAAT
1983	NELegrR_Vchr16	GAGG	43288699	43288740	FORWARD	20	58.41	40	TTTCCACAAAAGCCTACGAA	REVERSE	20	59.17	50	TGGCCCACCTAACTTTCTTC	147	442	GAGG	4	24	GAGGGAGGGAGGGAGGGAGGGAGG
1984	NELegrR_Vchr16	TA	43309139	43309150	FORWARD	20	59.54	50	AAGGAGAGGCATGGTGACAT	REVERSE	20	59.09	50	GGGTCGAGTTCGATCAGATT	168	412	TA	2	12	TATATATATATA
1985	NELegrR_Vchr16	TC	43316093	43316112	FORWARD	18	60.38	44.44	TCCATTTTTCCCGCCTTT	REVERSE	20	60.26	45	TTGATTACTGGGCTGTGCAA	148	420	TC	2	30	TCTCTCTCTCTCTCTCTCTCTCTCTCTCTC
1986	NELegrR_Vchr16	TAT	43316093	43316112	FORWARD	20	60.16	55	ACGTGGCTGCGTTATCTACC	REVERSE	20	60.51	45	GAATTGGGGTTTTGGGAAAG	150	420	TAT	3	12	TATTATTATTAT
1987	NELegrR_Vchr16	TA	43328377	43328388	FORWARD	22	60.71	40.91	TGAAAGGCTTGATTTAGCTTGG	REVERSE	20	60.42	55	GGCTTGACTCAGGCTCATGT	141	412	TA	2	20	TATATATATATATATATATA
1988	NELegrR_Vchr16	CT	43330663	43330680	FORWARD	20	61.04	55	AGCTTTCTCGCCTTGGTCTC	REVERSE	20	59.73	50	GCGAAGAGTAGCGAAAAGGA	153	418	CT	2	18	CTCTCTCTCTCTCTCTCT
1989	NELegrR_Vchr16	GA	43335487	43335504	FORWARD	20	59.42	40	GGCCAACAAATGACACAAAA	REVERSE	20	59.81	60	AGAAGGACGTCTCCCTCCTC	163	418	GA	2	34	GAGAGAGAGAGAGAGAGAGAGAGAGAGAGAGAGA
1990	NELegrR_Vchr16	AACCC	43351738	43351747	FORWARD	20	60.2	45	TGGGTTAAAGTGGGTTTGGA	REVERSE	19	61.18	52.63	GCAAACTAGCGGTGGCAAT	145	410	AACCC	5	15	AACCCAACCCAACCC
1991	NELegrR_Vchr16	GA	43353678	43353691	FORWARD	20	59.63	50	CGAGTCCCATCACAATCTCA	REVERSE	20	60.39	50	ACGGGGACCCTCCATAAATA	165	414	GA	2	14	GAGAGAGAGAGAGA
1992	NELegrR_Vchr16	TTC	43389480	43389494	FORWARD	20	60.28	45	TTTCTGGTGCCACAGTTTGA	REVERSE	20	59.91	45	TGATAATGGTGGGTGGGTTT	154	415	TTC	3	15	TTCTTCTTCTTCTTC
1993	NELegrR_Vchr16	AAT	43417468	43417482	FORWARD	22	59.22	40.91	CAAGAAATTGCTAGGATCACCA	REVERSE	21	59.95	47.62	GGTTGGCTCTATTCATGTGGA	222	415	AAT	3	15	AATAATAATAATAAT
1994	NELegrR_Vchr16	AT	43420079	43420094	FORWARD	20	60.37	45	CCTTGCGCCTTTCACTTTTA	REVERSE	20	59.24	50	AACAGCTCGTGCCTCTTCTT	109	416	AT	2	16	ATATATATATATATAT
1995	NELegrR_Vchr16	AG	43423066	43423081	FORWARD	20	60.13	45	TACCTTGGATGGGATTTGGA	REVERSE	20	59.83	50	GCGTTCCTTCCCTTCTCTTT	149	416	AG	2	32	AGAGAGAGAGAGAGAGAGAGAGAGAGAGAGAG
1996	NELegrR_Vchr16	AG	43430487	43430498	FORWARD	20	59.81	45	TCATTGCGTTCGTCTGAATC	REVERSE	20	59.95	55	GATGGACCAAGAGCGAAGAG	147	412	AG	2	12	AGAGAGAGAGAG
1997	NELegrR_Vchr16	AAC	43434226	43434240	FORWARD	20	60.88	50	GGGGTGGAGGAAAATCCATA	REVERSE	21	59.16	47.62	AACCAAACACAGCCTAAGTGG	179	415	AAC	3	15	AACAACAACAACAAC
1998	NELegrR_Vchr16	CT	43444005	43444018	FORWARD	20	60.09	50	TCCCAGTTCCTTTTCGTGTC	REVERSE	20	60.15	50	TGGATCTCTCGATTGGAAGG	178	414	CT	2	14	CTCTCTCTCTCTCT
[truncated: 101,658 more rows]
