# Supplementary material for: Genome-Wide Identification of SSR and SNP Markers Based on Whole-Genome Re-Sequencing of a Thailand Wild Sacred Lotus (Nelumbo nucifera)
Source: PLoS One. 2015 Nov 25;10(11):e0143765. doi: 10.1371/journal.pone.0143765 (PMC4659564; doi:10.1371/journal.pone.0143765)
Supplement: S9 Table — (XLSX) [file pone.0143765.s009.xlsx]

## Sheet: Sheet1
S9 Table. Frequency of classified repeat types of expressed sequence tag-simple sequence repeats (ESR-SSRs) (considering sequence complementary)
Repeats	5	6	7	8	9	10	11	12	13	14	15	16	17	18	19	20	21	22	23	24	25	26	27	28	29	30	31	32	33	34	35	36	37	38	39	40	41	42	43	44	45	46	47	48	49	50	total
A/T	-	-	-	-	-	2154	1147	638	444	354	321	217	116	109	54	31	24	11	7	5	7	6		3				1			2									1			1			1	5654
C/G	-	-	-	-	-	93	63	47	36	25	9	3	2	3	1					1		1																									284
AC/GT	-	103	60	37	15	3	5	2																																							225
AG/CT	-	146	942	819	602	352	259	222	169	96	96	58	40	24	22	16	11		4	3	2	2	1																								4906
AT/AT	-	99	58	76	48	22	22	22	11	15	6	4	3	6	1	1	1			1							1																				397
CG/CG	-	11	2	2																																											15
AAC/GTT	72	33	9	3	3																																										121
AAG/CTT	471	230	88	52	45	31	26	17	20	23	13	8	4	4	2	2	2	1	1					1																							1044
AAT/ATT	63	23	17	8	6	2	6	1	2		2					1				1																											128
ACC/GGT	206	85	31	17	7	4	1	1			1	1																																			344
ACG/CGT	56	23	8	9	1				1																																						98
ACT/AGT	39	17	8																																												64
AGC/CTG	195	68	22	5	4		1						1																																		296
AGG/CCT	158	70	33	18	14	5	5	3	1	1		1																																			309
ATC/ATG	202	92	26	26	2	7	2	1		2		1																																			371
CCG/CGG	14	2		3	2																																										21
AAAG/CTTT	21	5	4	4		1	2																																								37
AAAT/ATTT	12	2	1	1																																											2
AAAC/GTTT	7			1	1																																										9
AACG/CGTT		1																																													1
AAGC/CTTG	1																																														1
AAGG/CCTT	2																																														2
AATG/ATTC	2			1																																											3
AATT/AATT	5																																														5
AATC/ATTG	1																																														1
ACAG/CTGT	6	1				1																																									8
ACAT/ATGT	1	1	2																																												4
ACCC/GGGT	1																																														1
ACGG/CCGT		1																																													1
ACTC/AGTG	2	1																																													3
AGAT/ATCT	10	2		1																																											13
AGCG/CGCT	9	2		1																																											12
AGCT/AGCT	1																																														1
AGGG/CCCT	4	4																																													8
ATCC/ATGG	3	2			1																																										6
AAAAC/GTTTT	1																																														1
AAAAG/CTTTT	4																																														4
AAAAT/ATTTT		1																																													1
AAAGC/CTTTG	2																																														2
AAAGG/CCTTT	2																																														2
AAATT/AATTT	1																																														1
AAGAG/CTCTT	2									1																																					3
AATAC/ATTGT	1																																														1
AATAT/ATATT	2																																														2
AATGG/ATTCC	1																																														1
ACCAG/CTGGT	3	1																																													4
ACTAG/AGTCT	1																																														1
ACTCC/AGTGG	1																																														1
AGAGC/CTCTG	2																																														2
AGAGG/CCTCT	4	1																																													5
AGATG/ATCTC	1																																														1
AAGCG/CGCTT			1																																												1
ACCCC/GGGGT	1																																														1
AGAGC/CTCTG	1																																														1
AAAAAG/CTTTTT	2	1																																													3
AAACAG/CTGTTT	1																																														1
AAAGAC/CTTTGT	1																																														1
AAAGAG/CTCTTT	3				1																																										4
AACAAG/CTTGTT			1						1																																						2
AACAGC/CTGTTG			1					1																																							2
AACCCT/AGGGTT			1																																												1
AACGCC/CGTTGG	1																																														1
AACGGC/CCGTTG				1																																											1
AAGAGG/CCTCTT		1																																													1
AAGGAG/CCTTCT						1																																									1
AATGCG/ATTCGC	1																																														1
AATGGG/ATTCCC	1	1																																													2
AATGGT/ACCATT	1																																														1
AATTCC/AATTGG		1																																													1
AAGACG/CGTCTT		1																																													1
AAGATG/ATCTTC	1																																														1
ACACAG/CTGTGT	1																																														1
ACAGGG/CCCTGT	1																																														1
ACTGGG/AGTCCC	1																																														1
ATGCCC/ATGGGC			1																																												1
ACAGCC/CTGTGG	1																																														1
ACAGGC/CCTGTG					1																																										1
ACAGGG/CCCTGT	1		1																																												2
ACATCG/ATGTCG		2																																													2
ACCGAG/CGGTCT	1																																														1
ACCGCC/CGGTGG			1																																												1
ACCTCC/AGGTGG			1																																												1
ACGGCG/CCGTCG		1																																													1
ACGGGG/CCCCGT		1																																													1
ACTGAG/AGTCTC			1																																												1
ACTGCG/AGTCGC		1																																													1
ACTGGC/AGTGCC	1																																														1
AGAGGG/CCCTCT	3																																														3
AGATCG/ATCTCG	1																																														1
AGCCAT/ATGGCT	1																																														1
