# Supplementary material for: Genome-Wide Identification of SSR and SNP Markers Based on Whole-Genome Re-Sequencing of a Thailand Wild Sacred Lotus (Nelumbo nucifera)
Source: PLoS One. 2015 Nov 25;10(11):e0143765. doi: 10.1371/journal.pone.0143765 (PMC4659564; doi:10.1371/journal.pone.0143765)
Supplement: S10 Table — (XLSX) [file pone.0143765.s010.xlsx]

## Sheet: Sheet1
S10 Table. Detailed information of expressed sequence tag-simple sequence repeat (EST-SSR) loci of sacred lotus (Nelumbo nucifera) identified in the study.
	Transcipt ID	Motif	Start	End	Orientation	Len	tm	GC%	Seq	Orientation	Len	tm	GC%	Seq	Prod size	Seq len	Motif	Motif Len	SSRLen	SSR
1	NNU_14677-RA	TC	101	118	FORWARD	20	59.84	40	AACGTTCCAAAAATGGTTCG	REVERSE	20	59.94	50	ATCCTGGAGAAGCGATAGCA	147	268	TC	2	18	TCTCTCTCTCTCTCTCTC
2	CUFF.37.1	TC	326	337	FORWARD	20	59.99	55	GCTGATACATGACCGTGTGG	REVERSE	20	60.2	50	GTTGAGGGGATGAAGAAGCA	150	262	TC	2	12	TCTCTCTCTCTC
3	CUFF.38.1	AG	75	96	FORWARD	20	58.97	45	TGTTTTGGGTCGATACCTGA	REVERSE	20	60.04	50	TTCCTCTCCCTTGGGTTTCT	169	272	AG	2	22	AGAGAGAGAGAGAGAGAGAGAG
4	NNU_14656-RA	TA	2026	2043	FORWARD	20	60.16	50	GGTTTCCCCACCTTTTCCTA	REVERSE	20	60.33	45	ACGTGGCCAAGAATGGATAA	145	227	TA	2	18	TATATATATATATATATA
5	NNU_10059-RA	AGA	534	548	FORWARD	20	58.96	55	TGTCTCAGAACCTGGACGAG	REVERSE	20	60.07	45	AAGCGATCAAAATGGACCAG	141	265	AGA	3	15	AGAAGAAGAAGAAGA
6	CUFF.76.1	TC	86	100	FORWARD	19	57.82	47.37	CGGCCTTCATCATCTTCTT	REVERSE	22	56.55	40.91	GAGGAGAAATAATGGGAGAGAA	182	265	TC	2	24	TCTCTCTCTCTCTCTCTCTCTCTC
7	CUFF.76.1	TCT	86	100	FORWARD	20	60.6	55	ACTAGCGACGAAGCGACAAC	REVERSE	20	60.15	50	CGGGAGATCTTATGGGGTTT	160	265	TCT	3	15	TCTTCTTCTTCTTCT
8	CUFF.76.1	TC	209	232	FORWARD	20	59.57	45	AGCGACAAAACCCCATAAGA	REVERSE	20	60.78	50	GCGGTGAAGTTCAAATCGAG	138	274	TC	2	24	TCTCTCTCTCTCTCTCTCTCTCTC
9	CUFF.83.1	TC	686	697	FORWARD	20	59.91	45	GAACTCGGTTCCCATCAAAA	REVERSE	20	59.6	45	GCGCTTCTTTCATCGTTCTT	126	168	TC	2	12	TCTCTCTCTCTC
10	CUFF.87.1	AG	45	58	FORWARD	20	57.92	45	TCAAAAGAGACGAAGGTTGG	REVERSE	20	59.36	40	TGATTTCTTCCGGGATGTTT	157	264	AG	2	14	AGAGAGAGAGAGAG
11	NNU_10076-RA	GGT	126	146	FORWARD	20	59.89	45	AAATGGCCATCTCATCCTTG	REVERSE	20	60.51	60	GCCACTACCTCCACCTCCTT	163	271	GGT	3	21	GGTGGTGGTGGTGGTGGTGGT
12	NNU_10083-RA	CT	234	259	FORWARD	20	60.11	50	TCCGAACTCGTCCACACATA	REVERSE	20	60.22	50	TGACATACCTGCGGATCTGA	160	276	CT	2	26	CTCTCTCTCTCTCTCTCTCTCTCTCT
13	CUFF.104.1	TC	47	66	FORWARD	20	57.85	40	TCTTCGCTCTTGCTGATTTT	REVERSE	20	59.7	55	CGAGATCGAGAGAGGTTGCT	146	270	TC	2	20	TCTCTCTCTCTCTCTCTCTC
14	CUFF.122.1	CT	250	261	FORWARD	20	60.16	50	GATGGGATTCAAGCCAGAGA	REVERSE	19	60.12	52.63	TTTTGCAGGACAGCCTGAG	137	171	CT	2	12	CTCTCTCTCTCT
15	CUFF.122.1	CTCTCC	250	261	FORWARD	20	60.16	50	GATGGGATTCAAGCCAGAGA	REVERSE	19	60.12	52.63	TTTTGCAGGACAGCCTGAG	137	171	CTCTCC	6	18	CTCTCCCTCTCCCTCTCC
16	CUFF.127.1	AG	264	289	FORWARD	20	59.69	45	AACCAATCAAAACCCCACAG	REVERSE	20	60.02	55	GCTACCAGCAAGCAAACTCC	150	208	AG	2	26	AGAGAGAGAGAGAGAGAGAGAGAGAG
17	NNU_23057-RA	GAG	973	996	FORWARD	20	59.86	50	GAGTTTGATGAGGGGGATGA	REVERSE	20	60.13	55	GACTCCTCGAAGAGCGTTTG	156	274	GAG	3	24	GAGGAGGAGGAGGAGGAGGAGGAG
18	CUFF.139.2	GAG	869	892	FORWARD	20	59.86	50	GAGTTTGATGAGGGGGATGA	REVERSE	20	60.13	55	GACTCCTCGAAGAGCGTTTG	156	274	GAG	3	24	GAGGAGGAGGAGGAGGAGGAGGAG
19	CUFF.148.1	GCA	422	436	FORWARD	20	60.38	55	CCACTTCCAGTCGAAGGAGA	REVERSE	20	60.27	55	GCCAGTGATGAAGACGGACT	149	265	GCA	3	12	GCAGCAGCAGCA
20	CUFF.148.1	AGA	422	436	FORWARD	20	60.14	55	GACGAAGGCAAGAGAAGTGC	REVERSE	20	59.82	50	GCCTGAGCAAGATGGTTTTC	154	265	AGA	3	15	AGAAGAAGAAGAAGA
21	NNU_23062-RA	GCA	213	227	FORWARD	20	60.38	55	CCACTTCCAGTCGAAGGAGA	REVERSE	20	60.27	55	GCCAGTGATGAAGACGGACT	149	265	GCA	3	12	GCAGCAGCAGCA
22	NNU_23062-RA	AGA	213	227	FORWARD	20	60.14	55	GACGAAGGCAAGAGAAGTGC	REVERSE	20	59.82	50	GCCTGAGCAAGATGGTTTTC	154	265	AGA	3	15	AGAAGAAGAAGAAGA
23	CUFF.145.1	ACAG	93	132	FORWARD	20	59.96	50	GCTATGGATGTTTGGGCAGT	REVERSE	20	58.65	50	CCTGAAGGCCTTGAATTACC	191	290	ACAG	4	40	ACAGACAGACAGACAGACAGACAGACAGACAGACAGACAG
24	NNU_23064-RA	AATAA	1852	1861	FORWARD	20	59.93	45	CTTTGCCATAAACCCTGGAA	REVERSE	20	59.9	45	CCCATCAAGGGAAAACTTCA	118	260	AATAA	5	15	AATAAAATAAAATAA
25	CUFF.150.1	AG	353	370	FORWARD	20	59.98	50	TCTGCGGTCATGTCTTTCAG	REVERSE	20	59.82	50	CCCCTTCTTGGCTTCTTCTT	115	192	AG	2	18	AGAGAGAGAGAGAGAGAG
26	CUFF.150.1	AAG	353	370	FORWARD	20	59.98	50	TCTGCGGTCATGTCTTTCAG	REVERSE	20	60.99	55	CGACTGTTTCTTCCCCCTTC	128	192	AAG	3	12	AAGAAGAAGAAG
27	NNU_23070-RA	CCA	209	226	FORWARD	20	59.87	50	CCCAGAGCACAACAAAGACA	REVERSE	20	60.27	60	AGTGCCTACCGGAGGAGTCT	149	268	CCA	3	18	CCACCACCACCACCACCA
28	CUFF.164.1	TC	219	244	FORWARD	20	59.99	55	CCTTCTTCAGCTTCCGTGAC	REVERSE	20	60.18	45	CGAAACGAGGATCTTTTCCA	166	237	TC	2	26	TCTCTCTCTCTCTCTCTCTCTCTCTC
29	NNU_23087-RA	CTT	287	304	FORWARD	20	61.23	55	GCTCCCAAGGAGAATCTTCG	REVERSE	20	60.57	45	ATCGGCATGGAAAGAGATGA	157	268	CTT	3	18	CTTCTTCTTCTTCTTCTT
30	NNU_23092-RA	AG	1096	1111	FORWARD	20	56.47	55	AAGAGTGAGCGAGAGAGGAG	REVERSE	20	55.22	40	GGTGTAAAATCGAACCAAGA	185	266	AG	2	16	AGAGAGAGAGAGAGAG
31	NNU_23101-RA	TC	63	80	FORWARD	20	60.05	50	GTTTCGACCATCCAAGGAGA	REVERSE	20	59.99	55	GAACACCAGCGAGGAAGAAG	138	268	TC	2	18	TCTCTCTCTCTCTCTCTC
32	CUFF.189.2	TC	82	99	FORWARD	20	60.05	50	GTTTCGACCATCCAAGGAGA	REVERSE	20	59.99	55	GAACACCAGCGAGGAAGAAG	138	268	TC	2	18	TCTCTCTCTCTCTCTCTC
33	NNU_23117-RA	GA	53	68	FORWARD	20	59.51	50	TCAATCCCCCTTCAGTGTCT	REVERSE	20	60.13	55	CCATGTCGGTAGACCTTGCT	178	266	GA	2	16	GAGAGAGAGAGAGAGA
34	NNU_19690-RA	AG	27	46	FORWARD	20	59.86	55	TACATCCAGCCAGTCTCACG	REVERSE	20	59.87	50	AAGCTCTGGCCATGACTGTT	138	270	AG	2	20	AGAGAGAGAGAGAGAGAGAG
35	CUFF.223.1	TC	1118	1129	FORWARD	20	59.67	55	TTCGTTCTCTCTCCCTCTCG	REVERSE	20	59.93	45	GCGGCATTGATGAAATAGGT	162	262	TC	2	12	TCTCTCTCTCTC
36	NNU_19703-RA	TTC	210	230	FORWARD	20	60.51	50	CAAGAAGCGAAGGAAGTGGA	REVERSE	20	59.05	50	ATGACGACCAGATGAGACCA	142	271	TTC	3	21	TTCTTCTTCTTCTTCTTCTTC
37	CUFF.257.1	AGA	34	161	FORWARD	20	59.82	50	CTCTGTCCCCATTGTTGGTT	REVERSE	20	60.21	45	ACAAAACCACCCATTCCTCA	152	378	AGA	3	15	AGAAGAAGAAGAAGA
38	CUFF.257.1	AAGAAA	34	161	FORWARD	20	59.82	50	CTCTGTCCCCATTGTTGGTT	REVERSE	20	60.21	45	ACAAAACCACCCATTCCTCA	152	378	AAGAAA	6	18	AAGAAAAAGAAAAAGAAA
39	CUFF.272.3	AGC	184	198	FORWARD	21	59.46	52.38	CCCATTACACCAAGTGAGAGG	REVERSE	20	60.44	45	TTATTGGTTTGGGGCTCTGA	155	265	AGC	3	12	AGCAGCAGCAGC
40	CUFF.272.3	AGA	184	198	FORWARD	20	59.12	55	CACCAAGTGAGAGGAGCAGA	REVERSE	20	60.44	45	TTATTGGTTTGGGGCTCTGA	148	265	AGA	3	15	AGAAGAAGAAGAAGA
41	NNU_00917-RA	AG	24	39	FORWARD	22	59.37	50	CCGATAGAGAGAGAAACCGAAC	REVERSE	20	60.33	50	ATCTCCACCTCCCATCAACA	149	266	AG	2	16	AGAGAGAGAGAGAGAG
42	NNU_00920-RA	GA	237	254	FORWARD	20	59.83	50	CAGCCCAGACAATCAGTCAA	REVERSE	20	59.69	55	GGCTTGGTGGAGTAGAATCG	156	268	GA	2	18	GAGAGAGAGAGAGAGAGA
43	NNU_00926-RA	GA	257	272	FORWARD	21	59.34	47.62	AATCCACTCAGCACTTCAAGG	REVERSE	20	60.38	55	ACGTGTACAGTCGTGCCTCA	145	266	GA	2	16	GAGAGAGAGAGAGAGA
44	NNU_00926-RA	AGGG	257	272	FORWARD	22	59.24	45.45	GGTGTCTAAAATCCACTCAGCA	REVERSE	20	60.38	55	ACGTGTACAGTCGTGCCTCA	154	266	AGGG	4	12	AGGGAGGGAGGG
45	NNU_00933-RA	TC	101	112	FORWARD	20	60.33	60	CCTCGTCTTCTTCCCTCTCC	REVERSE	20	60.7	50	CCTTCGGGAGAGAAATGCTT	160	262	TC	2	12	TCTCTCTCTCTC
46	CUFF.313.1	CAT	196	231	FORWARD	21	59.35	42.86	GAGAAGGGTTGTGAAAAAGCA	REVERSE	20	59.84	40	CAAGTTTTGGTTTGGGCAAT	152	286	CAT	3	36	CATCATCATCATCATCATCATCATCATCATCATCAT
47	CUFF.308.1	AG	154	177	FORWARD	20	58.09	50	TAAGCGCTGGATAGATGAGG	REVERSE	21	56.92	47.62	AGTTGGTACACACAACCACCT	204	274	AG	2	24	AGAGAGAGAGAGAGAGAGAGAGAG
48	CUFF.333.2	CT	1558	1573	FORWARD	20	60.09	45	GGAGGTTGACAAAAGGCAAA	REVERSE	20	59.57	60	CTGGGGACCGACTGTTCTAC	153	266	CT	2	16	CTCTCTCTCTCTCTCT
49	NNU_00959-RA	TG	216	229	FORWARD	20	60.07	60	CTTAACCCTCGTCCCTCTCC	REVERSE	20	59.92	45	CATGGCCCTTAAGCCAATTA	151	264	TG	2	14	TGTGTGTGTGTGTG
50	NNU_00969-RA	CTT	788	811	FORWARD	20	60.04	45	GCATTTTCAGAGCCATCCAT	REVERSE	20	60.93	55	CAGCTCCAGTCCTTTCATCG	164	258	CTT	3	24	CTTCTTCTTCTTCTTCTTCTTCTT
51	CUFF.339.2	CT	83	162	FORWARD	20	59.54	45	TTCTCAACACCCAAATGACG	REVERSE	21	59.73	42.86	TGCATGCAGCTATCAAAGAGA	137	330	CT	2	12	CTCTCTCTCTCT
52	CUFF.339.2	CTT	796	819	FORWARD	20	60.04	45	GCATTTTCAGAGCCATCCAT	REVERSE	20	60.93	55	CAGCTCCAGTCCTTTCATCG	164	274	CTT	3	24	CTTCTTCTTCTTCTTCTTCTTCTT
53	CUFF.359.1	CT	224	245	FORWARD	20	60.49	55	GAAAACCACCGAGGTCTCCT	REVERSE	20	59.95	50	CCCTCGCTTTGATTTCTCTG	158	272	CT	2	22	CTCTCTCTCTCTCTCTCTCTCT
54	CUFF.346.1	AG	63	80	FORWARD	20	60.55	45	AATTTCCCGGCAAGAGAAAG	REVERSE	20	59.81	55	GACCGTTGATGCTCCTCTTC	154	268	AG	2	18	AGAGAGAGAGAGAGAGAG
55	CUFF.346.1	AAGAGA	63	80	FORWARD	20	60.84	45	TTCATGGAAAGCCATGGAAC	REVERSE	20	60.1	50	TTGATGCTCCTCTTCCTGCT	177	268	AAGAGA	6	18	AAGAGAAAGAGAAAGAGA
56	CUFF.349.1	CT	265	278	FORWARD	21	59.36	52.38	CCTTCTCCTCTTTCTCGCTCT	REVERSE	20	59.84	45	AGCAAGGAATGAATGCGAGT	145	264	CT	2	14	CTCTCTCTCTCTCT
57	CUFF.349.1	TCTT	265	278	FORWARD	20	59.65	45	TCCAACACTCGCATTCATTC	REVERSE	20	60	45	CCACCAGCAACAACAAAATG	126	264	TCTT	4	12	TCTTTCTTTCTT
58	CUFF.349.1	AG	2854	2930	FORWARD	20	59.88	50	CTTTGGCGAAAACCAGCTAC	REVERSE	20	60.05	45	TGATGGACGGAAGATGACAA	150	327	AG	2	12	AGAGAGAGAGAG
59	NNU_00975-RA	TCTT	1	12	FORWARD	20	59.65	45	TCCAACACTCGCATTCATTC	REVERSE	20	60	45	CCACCAGCAACAACAAAATG	126	262	TCTT	4	12	TCTTTCTTTCTT
60	CUFF.350.2	AT	1221	1248	FORWARD	19	60.18	47.37	ACCGTCCGGTCCAATTTTA	REVERSE	20	59.17	50	CCTTAAGAGGGAAACGACCA	164	217	AT	2	28	ATATATATATATATATATATATATATAT
61	NNU_00248-RA	TG	738	753	FORWARD	20	55.9	40	TGCTATTTCATCAAGGGAGA	REVERSE	20	57.79	40	TGGCAAAAGATCCTGAAAAC	132	216	TG	2	16	TGTGTGTGTGTGTGTG
62	NNU_00249-RA	CCA	1732	1746	FORWARD	20	59.75	45	AAAGACGAAACAACCGGCTA	REVERSE	20	60.25	55	CACCTCCGGAACTCGTCTTA	163	265	CCA	3	15	CCACCACCACCACCA
63	NNU_00249-RA	CCT	1732	1746	FORWARD	20	59.75	45	AAAGACGAAACAACCGGCTA	REVERSE	20	60.25	55	CACCTCCGGAACTCGTCTTA	163	265	CCT	3	12	CCTCCTCCTCCT
64	NNU_00238-RA	ACC	475	489	FORWARD	20	60	45	AAAATGGGGATCCAAAGGTC	REVERSE	20	59.8	55	CGATATGGGAGAGCTTCGAC	152	265	ACC	3	15	ACCACCACCACCACC
65	NNU_00227-RA	TA	1413	1426	FORWARD	20	60.23	50	GCTGGCATCTGGATTCACTT	REVERSE	20	60.52	55	GTTGGACAGCCTTCCATCAC	152	264	TA	2	14	TATATATATATATA
66	CUFF.381.2	AT	1587	1600	FORWARD	22	56.68	40.91	GTCATAGAACTTGATGCTTTGC	REVERSE	21	58.28	42.86	TCCATGATTATGTGGTTCGAC	125	168	AT	2	14	ATATATATATATAT
67	NNU_00228-RA	AT	1511	1524	FORWARD	22	56.68	40.91	GTCATAGAACTTGATGCTTTGC	REVERSE	21	58.28	42.86	TCCATGATTATGTGGTTCGAC	125	168	AT	2	14	ATATATATATATAT
68	NNU_02683-RA	TCT	258	272	FORWARD	20	59.6	45	ACGAAACCCAGTTCTGCAAT	REVERSE	20	60.04	45	GATGCCTTTCATGGCTTCAT	154	265	TCT	3	15	TCTTCTTCTTCTTCT
69	NNU_02683-RA	CTC	556	573	FORWARD	20	59.47	50	CAAAGCTTCCAACCTCGACT	REVERSE	20	60.31	50	GTCCAGAATCCCCGTTCTTT	139	268	CTC	3	18	CTCCTCCTCCTCCTCCTC
70	NNU_02683-RA	CCG	556	573	FORWARD	20	59.77	55	CGAATTCTCCTCCTCCTCCT	REVERSE	20	60.05	50	TCAACTCCGGATCAAACTCC	144	268	CCG	3	12	CCGCCGCCGCCG
71	CUFF.411.2	TC	245	258	FORWARD	20	59.78	45	AACCTTCACACGCTTTTCGT	REVERSE	20	59.13	45	CCGGAGAGACGATTGATTTT	173	264	TC	2	14	TCTCTCTCTCTCTC
72	NNU_02675-RA	TC	245	258	FORWARD	20	59.78	45	AACCTTCACACGCTTTTCGT	REVERSE	20	59.13	45	CCGGAGAGACGATTGATTTT	173	264	TC	2	14	TCTCTCTCTCTCTC
73	CUFF.427.1	AC	367	400	FORWARD	20	59.76	45	GTGGATTCCTATGCCCAAAA	REVERSE	20	59.34	50	GGCTCAGTTCAGCGGTAAAT	118	217	AC	2	14	ACACACACACACAC
74	CUFF.427.1	GA	367	400	FORWARD	20	59.76	45	GTGGATTCCTATGCCCAAAA	REVERSE	20	59.34	50	GGCTCAGTTCAGCGGTAAAT	118	217	GA	2	18	GAGAGAGAGAGAGAGAGA
75	NNU_02649-RA	TC	73	94	FORWARD	20	60.73	55	CGCTCAGTGCCAAGTCTTCT	REVERSE	20	60.06	50	AACTCGTTGCTGTCATGCTG	128	272	TC	2	22	TCTCTCTCTCTCTCTCTCTCTC
76	NNU_02649-RA	CA	73	94	FORWARD	20	60.73	55	CGCTCAGTGCCAAGTCTTCT	REVERSE	20	60.06	50	AACTCGTTGCTGTCATGCTG	128	272	CA	2	12	CACACACACACA
77	CUFF.447.2	CT	794	807	FORWARD	20	60.08	45	GAACCGAAATTGCTGACGAT	REVERSE	20	59.8	50	AGAGGAACGTCGATTCTGGA	154	264	CT	2	14	CTCTCTCTCTCTCT
78	CUFF.447.2	CTCG	794	807	FORWARD	20	60.08	45	GAACCGAAATTGCTGACGAT	REVERSE	20	59.8	50	AGAGGAACGTCGATTCTGGA	154	264	CTCG	4	16	CTCGCTCGCTCGCTCG
79	CUFF.447.2	CT	1920	1931	FORWARD	20	60	50	AGGGGCAGAACGGTTAGTTT	REVERSE	20	60.31	45	GCCCTGGAATTTTGACAATG	164	262	CT	2	12	CTCTCTCTCTCT
80	NNU_02645-RA	AGA	4659	4673	FORWARD	20	59.99	55	GCAGTGAACGAGGGAAAGAG	REVERSE	20	59.51	50	TCTGGACTGGAATCCAACCT	150	265	AGA	3	15	AGAAGAAGAAGAAGA
81	NNU_02641-RA	CAT	819	848	FORWARD	20	57.31	40	TAATCATCGGCCACTTTCTT	REVERSE	20	55.88	40	CCAACATCTTGAACAAAAGC	201	280	CAT	3	30	CATCATCATCATCATCATCATCATCATCAT
82	CUFF.459.1	GAC	237	275	FORWARD	20	60.72	45	GCTCGAAAGCATCCAAAATG	REVERSE	20	60.07	50	AATTCGGTCAGGATCGTCTG	150	289	GAC	3	18	GACGACGACGACGACGAC
83	CUFF.459.1	GAA	237	275	FORWARD	20	60.72	45	GCTCGAAAGCATCCAAAATG	REVERSE	20	60.07	50	AATTCGGTCAGGATCGTCTG	150	289	GAA	3	21	GAAGAAGAAGAAGAAGAAGAA
84	CUFF.457.1	AAG	85	99	FORWARD	20	60.24	45	TCGTTGGTTGAAGACGATGA	REVERSE	20	60.13	50	GGTGAAATCCCTCCCTCATT	148	233	AAG	3	15	AAGAAGAAGAAGAAG
85	CUFF.460.1	GA	706	717	FORWARD	20	60.1	50	CACCCCTGAAAGTTGCCTAA	REVERSE	20	59.9	50	TTGAATCCAAGACCCTGACC	130	262	GA	2	12	GAGAGAGAGAGA
86	NNU_02629-RA	TC	71	82	FORWARD	20	58.72	50	TCACCCTCCACATAAAGCAG	REVERSE	20	58.85	50	CGGGTTGAGAGTTGAGACAA	135	262	TC	2	12	TCTCTCTCTCTC
87	CUFF.474.2	CT	409	488	FORWARD	20	59.33	50	CTGGTTGTTGTTGGAAGCTG	REVERSE	22	58.05	40.91	GGAAATATGGAGTGAAGGACAA	177	248	CT	2	14	CTCTCTCTCTCTCT
88	NNU_02626-RA	CT	170	183	FORWARD	20	59.57	50	CTCCAACCAAACACCTCACA	REVERSE	20	60.07	45	ATTGAACGGGAGATGCAAAG	130	264	CT	2	14	CTCTCTCTCTCTCT
89	NNU_02626-RA	CT	2668	2687	FORWARD	20	59.83	50	GTAGGTTGACCACCGGAAAA	REVERSE	20	59.47	45	CGTGCGTGCAATATACCAAT	159	270	CT	2	20	CTCTCTCTCTCTCTCTCTCT
90	NNU_02618-RA	AATT	56	65	FORWARD	19	58.66	47.37	GCCACAGATTTGCCTGATT	REVERSE	22	57.2	45.45	CCCCCTCTCTCTCTTCTTTATT	129	260	AATT	4	12	AATTAATTAATT
91	NNU_02611-RA	AAG	1673	1687	FORWARD	21	59.17	42.86	CCTGCTTTGATTGGATTAGGA	REVERSE	20	59.7	55	GGGGTCTTTGTGTCTCTTGC	152	171	AAG	3	15	AAGAAGAAGAAGAAG
92	NNU_02606-RA	CT	15	26	FORWARD	20	60.5	45	TTTCGCTCCAGAAAGCAAAC	REVERSE	20	59.41	40	TTTTTCTTGGATGGGTCGTT	146	262	CT	2	24	CTCTCTCTCTCTCTCTCTCTCTCT
93	NNU_02606-RA	CT	178	201	FORWARD	20	59.11	50	TCCCCCAACAACTCTCTTTC	REVERSE	20	59.94	55	CAGACTGTGCGTGTTCTGGT	147	274	CT	2	24	CTCTCTCTCTCTCTCTCTCTCTCT
94	CUFF.488.1	CT	827	840	FORWARD	20	59.11	55	ACAGACTACAGCGGTGCAAG	REVERSE	20	60.55	55	CACCTCACAACTTCGGGAAC	117	264	CT	2	14	CTCTCTCTCTCTCT
95	CUFF.485.1	AG	200	217	FORWARD	21	59.59	52.38	GGTGGAGTTTGAAGAGGAGGT	REVERSE	21	59.94	52.38	CTCCCTCTTTTCTCTCCCTCA	150	268	AG	2	18	AGAGAGAGAGAGAGAGAG
96	CUFF.502.1	AT	35	60	FORWARD	22	58.15	40.91	TCGTGCAACATAAAGCTATGAG	REVERSE	20	58.64	50	TGAGGACAAGGTCTTCATGG	146	276	AT	2	26	ATATATATATATATATATATATATAT
97	CUFF.503.1	AAG	321	412	FORWARD	21	59.83	47.62	TCCACTTCCTCTCAACCAAGA	REVERSE	20	60.44	45	TGGGAATAGGAAAGCCACAA	238	342	AAG	3	15	AAGAAGAAGAAGAAG
98	CUFF.503.1	AAG	321	412	FORWARD	20	59.57	45	GCCAAAGGAAGCAAGAAAGA	REVERSE	20	60.44	45	TGGGAATAGGAAAGCCACAA	187	342	AAG	3	15	AAGAAGAAGAAGAAG
99	NNU_19593-RA	AG	163	186	FORWARD	20	60.66	55	GATCGTTCGACACTGGAAGG	REVERSE	20	59.98	45	ACTTTCGAATCGCTGCTCAT	144	274	AG	2	24	AGAGAGAGAGAGAGAGAGAGAGAG
100	CUFF.511.1	AG	92	103	FORWARD	20	58.62	45	CCTCCATTTTCTTTCCCTTG	REVERSE	20	60.04	50	TCCCCCTTCTCTTTCAACCT	180	262	AG	2	12	AGAGAGAGAGAG
101	NNU_19604-RA	AG	125	154	FORWARD	21	58.91	47.62	GGGAAGAAAGAGAAAGGGAGA	REVERSE	20	60.02	50	TGCAACAGCAATAGCACCTC	149	280	AG	2	30	AGAGAGAGAGAGAGAGAGAGAGAGAGAGAG
102	NNU_19608-RA	CT	247	289	FORWARD	21	59.58	47.62	CCATCCACAACACACTCTTCA	REVERSE	20	60.25	55	GTGGGTTGGAGAGCGAAGTA	134	293	CT	2	16	CTCTCTCTCTCTCTCT
103	NNU_19608-RA	TC	247	289	FORWARD	21	59.58	47.62	CCATCCACAACACACTCTTCA	REVERSE	20	60.25	55	GTGGGTTGGAGAGCGAAGTA	134	293	TC	2	26	TCTCTCTCTCTCTCTCTCTCTCTCTC
104	CUFF.521.1	TC	74	97	FORWARD	20	60.29	55	ATCCTAGGGGTCCTTGATGC	REVERSE	20	59.56	45	ATGAAGACGGGCTGAAACAT	159	274	TC	2	24	TCTCTCTCTCTCTCTCTCTCTCTC
105	CUFF.534.1	AG	261	272	FORWARD	21	59.97	47.62	CTCAGAATGCTGGAGATTTGC	REVERSE	20	60.66	50	ACCCTAGCAACCATTGCAGA	140	166	AG	2	12	AGAGAGAGAGAG
106	CUFF.550.1	TC	1655	1668	FORWARD	21	59.99	52.38	TCCTAAAGCTGAGGGCTAAGG	REVERSE	20	58.04	50	AAGTACGAACCAGCTGAACG	148	197	TC	2	14	TCTCTCTCTCTCTC
107	NNU_24711-RA	AG	196	207	FORWARD	20	60.15	50	CACGGATCCCCCTAATTCTT	REVERSE	20	59.25	55	CAGGACAGATCCCTCTCGTT	160	262	AG	2	12	AGAGAGAGAGAG
108	NNU_24711-RA	AAG	857	874	FORWARD	20	59.99	40	TTCAACAGAGCGCAAAAATG	REVERSE	20	60.19	45	TTCCGAATTGCTTCCTCAAC	138	268	AAG	3	18	AAGAAGAAGAAGAAGAAG
109	CUFF.542.2	AG	196	207	FORWARD	20	60.15	50	CACGGATCCCCCTAATTCTT	REVERSE	20	59.25	55	CAGGACAGATCCCTCTCGTT	160	262	AG	2	12	AGAGAGAGAGAG
110	CUFF.552.1	AG	127	144	FORWARD	20	59.14	50	CATTGACCAGACGAACGAAC	REVERSE	20	59.02	45	TAATCCAGCATGCAAGAAGC	151	268	AG	2	18	AGAGAGAGAGAGAGAGAG
111	CUFF.556.1	TC	55	70	FORWARD	22	60.13	54.55	TCTCTCTCACTCCCTCTCGTTC	REVERSE	21	58.85	47.62	AGGAGGAGTGTAAAGCCAACA	155	266	TC	2	16	TCTCTCTCTCTCTCTC
112	NNU_24734-RA	CT	82	95	FORWARD	20	60.91	50	CTCATCGCTTTGCCAAACTC	REVERSE	20	59.96	50	AAATACGGCCTGAGACATGG	157	264	CT	2	14	CTCTCTCTCTCTCT
113	NNU_24735-RA	CT	124	145	FORWARD	21	59.73	42.86	CAGCGATCAAATCGTTTTAGG	REVERSE	20	60.33	55	CTGCTGCTCTGTTCTGTCCA	150	272	CT	2	22	CTCTCTCTCTCTCTCTCTCTCT
114	CUFF.563.1	AAG	891	908	FORWARD	20	60.12	45	AATTGCACCTGAAGCAAACC	REVERSE	21	59.57	47.62	AGGAGACGTTTCATTCCCTTC	133	213	AAG	3	18	AAGAAGAAGAAGAAGAAG
115	CUFF.590.1	TGG	772	798	FORWARD	19	59.88	52.63	GGTCATCTGGCAAGGGATT	REVERSE	20	60.28	45	AAAACGCTTCTGTTCGTTGG	174	277	TGG	3	27	TGGTGGTGGTGGTGGTGGTGGTGGTGG
116	CUFF.590.1	TC	1155	1166	FORWARD	20	59.36	45	AATGCGGTGGGTAACTGTTT	REVERSE	20	60.33	50	GCCCACCATCAAAGAATGTC	184	237	TC	2	12	TCTCTCTCTCTC
117	NNU_24761-RA	TC	27	40	FORWARD	20	60.26	50	TCGCCACTACCATCTGTTGA	REVERSE	20	59.64	45	TAGCCTTGAAGGGGAATGAA	134	264	TC	2	14	TCTCTCTCTCTCTC
118	NNU_24765-RA	CT	1882	1893	FORWARD	20	60.18	60	GTCCGGAGTGTGTAGGCTGT	REVERSE	20	59.99	45	CAGGCAGAAAATGACAGCAA	157	262	CT	2	12	CTCTCTCTCTCT
119	NNU_24765-RA	TC	2053	2066	FORWARD	20	59.09	50	CTGGAACTGCACTGTTTGCT	REVERSE	20	59.97	50	GAGTGGTTTGGACCAGCATT	152	264	TC	2	14	TCTCTCTCTCTCTC
120	NNU_05642-RA	TC	159	174	FORWARD	20	58.43	55	CTCCCTCGTGAAACTGTCTG	REVERSE	20	59.79	45	TGAGCAGAAATGCCGATATG	156	266	TC	2	16	TCTCTCTCTCTCTCTC
121	NNU_05642-RA	ATAA	159	174	FORWARD	20	59.41	50	TCGCCGTCCTTTTATCTCTC	REVERSE	20	59.87	50	GGCTGTGACGCTTGAACATA	147	266	ATAA	4	12	ATAAATAAATAA
122	NNU_05640-RA	TC	664	679	FORWARD	20	61.65	45	CAATGCTTGCCATTTTCGAG	REVERSE	20	61.28	50	TGTATGTGTGCGTGCATGTG	132	144	TC	2	16	TCTCTCTCTCTCTCTC
123	CUFF.619.1	GAA	495	560	FORWARD	20	60.02	55	CAGTGTCGTCGTCTCCAAGA	REVERSE	20	59.47	50	CCTCGGTTTCACTTTGCTCT	157	298	GAA	3	66	GAAGAAGAAGAAGAAGAAGAAGAAGAAGAAGAAGAAGAAGAAGAAGAAGAAGAAGAAGAAGAAGAA
124	NNU_24697-RA	GAA	61	81	FORWARD	20	60.46	50	TGGTGCGGGAAGATAAGGTA	REVERSE	20	60.52	50	GGTGCTCTTTGCCTTCTTGA	135	271	GAA	3	21	GAAGAAGAAGAAGAAGAAGAA
125	NNU_24695-RA	TTC	102	116	FORWARD	20	60.22	45	CAGGAAAAACAGGCCTCAAA	REVERSE	20	60.25	55	TGTACACGCCCTTCCTCTTC	127	265	TTC	3	12	TTCTTCTTCTTC
126	NNU_24695-RA	TTC	102	116	FORWARD	20	60.22	45	CAGGAAAAACAGGCCTCAAA	REVERSE	20	60.25	55	TGTACACGCCCTTCCTCTTC	127	265	TTC	3	15	TTCTTCTTCTTCTTC
127	NNU_24695-RA	GAA	102	116	FORWARD	20	60.22	45	CAGGAAAAACAGGCCTCAAA	REVERSE	20	60.25	55	TGTACACGCCCTTCCTCTTC	127	265	GAA	3	12	GAAGAAGAAGAA
128	CUFF.643.1	TTG	412	429	FORWARD	21	60.66	52.38	CCCACGATCATCTGTCTTCTG	REVERSE	20	60.13	45	CAGATCAAGCGAAGCAACAA	158	268	TTG	3	18	TTGTTGTTGTTGTTGTTG
129	CUFF.649.1	TTC	111	125	FORWARD	21	59.77	42.86	TCTGCAAACACTCTGAAAGCA	REVERSE	20	60.58	45	CGATGGAGAAATTGGCAAAG	149	265	TTC	3	15	TTCTTCTTCTTCTTC
130	NNU_24686-RA	TTG	340	349	FORWARD	20	59.96	40	TTGCTCTCGGCTTTGAATTT	REVERSE	20	59.68	50	CTAAGGAAAGGCCCGATTCT	144	260	TTG	3	12	TTGTTGTTGTTG
131	NNU_24683-RA	AT	3117	3144	FORWARD	21	59.13	47.62	GAGTCAACTGAGATCCCCAAA	REVERSE	22	57.96	45.45	CTGAGAAATGTAGCATCCTTCC	101	230	AT	2	28	ATATATATATATATATATATATATATAT
132	NNU_24652-RA	ACC	196	219	FORWARD	20	59.99	55	ACCCCCTCTGCCTTGTTACT	REVERSE	20	60.07	50	GGTGGAGAAAGCCGTGATAA	140	274	ACC	3	24	ACCACCACCACCACCACCACCACC
133	CUFF.687.1	TCC	1	135	FORWARD	20	59.98	45	ATCAAAGCTGCAGAGCCATT	REVERSE	20	60.52	50	ACCATGAACGGACCAAGCTA	151	223	TCC	3	27	TCCTCCTCCTCCTCCTCCTCCTCCTCC
134	NNU_03343-RA	TC	116	135	FORWARD	20	59.9	55	ACTGTCGCGCTCTTTCTCTC	REVERSE	20	60.59	45	GCCATTTTCGATTGCTTGAC	149	270	TC	2	20	TCTCTCTCTCTCTCTCTCTC
135	CUFF.694.1	AGG	665	679	FORWARD	20	60.83	50	GCATGGCGAAGGATATGGTA	REVERSE	18	61.14	50	ATTTCCACCGCCACCAAT	133	265	AGG	3	15	AGGAGGAGGAGGAGG
136	NNU_03350-RA	CT	142	175	FORWARD	20	59.62	50	TGTTGAACTCGTCGCTCACT	REVERSE	20	59.28	50	CTGATCCACAGGAGCCTTTT	154	284	CT	2	34	CTCTCTCTCTCTCTCTCTCTCTCTCTCTCTCTCT
137	CUFF.706.1	AG	731	744	FORWARD	20	58.88	45	CAGGTTCAATCAATGCTGCT	REVERSE	20	60.21	50	TTGCCCTCTGGAATTGTAGC	159	264	AG	2	14	AGAGAGAGAGAGAG
138	CUFF.724.1	GA	927	940	FORWARD	20	58.62	50	AGCCTCGGTACTGGAATCAT	REVERSE	20	59.53	45	TGGCGATCTTACCCATCTTT	157	264	GA	2	14	GAGAGAGAGAGAGA
139	NNU_03360-RA	GA	864	877	FORWARD	20	58.62	50	AGCCTCGGTACTGGAATCAT	REVERSE	20	59.53	45	TGGCGATCTTACCCATCTTT	157	264	GA	2	14	GAGAGAGAGAGAGA
140	CUFF.721.1	TTC	120	137	FORWARD	20	59.3	55	CCTCCACCGTCTTCTTCTGT	REVERSE	20	60.23	50	ATCAGCGATCTTGGTTCGTC	148	195	TTC	3	18	TTCTTCTTCTTCTTCTTC
141	NNU_03362-RA	CT	100	127	FORWARD	20	59.34	45	CTCATCAATTCCCACAACCA	REVERSE	22	59.04	54.55	TCTCCCCTCTCTCTCTATCAGG	112	278	CT	2	28	CTCTCTCTCTCTCTCTCTCTCTCTCTCT
142	NNU_03369-RA	TTTC	228	251	FORWARD	20	59.71	50	GCATAAACCCGTCAGAAAGC	REVERSE	20	59.87	50	TTAGAGTATCGGCGGCTGTT	165	274	TTTC	4	24	TTTCTTTCTTTCTTTCTTTCTTTC
143	NNU_03369-RA	CATC	228	251	FORWARD	20	59.71	50	GCATAAACCCGTCAGAAAGC	REVERSE	20	59.87	50	TTAGAGTATCGGCGGCTGTT	165	274	CATC	4	12	CATCCATCCATC
144	CUFF.749.1	GA	93	106	FORWARD	20	59.92	45	AAACAGCGGTTTGTTGCTCT	REVERSE	20	60.62	55	TGCGTCCTATAGCCCCTACA	146	188	GA	2	14	GAGAGAGAGAGAGA
145	CUFF.758.1	AAC	119	136	FORWARD	20	59.98	40	TGGAAAAACCACAACGTTCA	REVERSE	20	59.86	55	CGACAGCTGGGTGTCTGATA	161	268	AAC	3	18	AACAACAACAACAACAAC
146	CUFF.758.1	CT	489	508	FORWARD	20	60.51	50	ATAGCGGCATTCAGCTCTTG	REVERSE	20	60.11	50	CAACTGCACTTCCCATTCCT	144	270	CT	2	20	CTCTCTCTCTCTCTCTCTCT
147	NNU_03399-RA	AAC	107	124	FORWARD	20	59.98	40	TGGAAAAACCACAACGTTCA	REVERSE	20	59.86	55	CGACAGCTGGGTGTCTGATA	161	268	AAC	3	18	AACAACAACAACAACAAC
148	NNU_16361-RA	CT	145	160	FORWARD	20	60.38	55	GTGGTACGACCAATGCCTTC	REVERSE	20	59.55	45	TGCAACTGTTTCAACCATCC	161	266	CT	2	16	CTCTCTCTCTCTCTCT
149	NNU_16366-RA	CT	1689	1706	FORWARD	20	59.84	55	GGCGCAGAGGTTGAAGATAC	REVERSE	20	60.07	50	GCGGACCTCCAAGACAATTA	162	268	CT	2	18	CTCTCTCTCTCTCTCTCT
150	NNU_16375-RA	TG	1768	1779	FORWARD	21	59.68	52.38	GGAGTAATGAAGGTCCCAACC	REVERSE	20	60.07	50	AAGGTGCCCTTCCTCTTCAT	109	151	TG	2	12	TGTGTGTGTGTG
151	NNU_16385-RA	CAG	898	915	FORWARD	20	59.73	50	AATCCTCAACACCACGCTCT	REVERSE	20	59.65	55	CTGAAGGAGGAGGGATTGTG	150	268	CAG	3	18	CAGCAGCAGCAGCAGCAG
152	CUFF.798.2	CAG	431	448	FORWARD	20	59.73	50	AATCCTCAACACCACGCTCT	REVERSE	20	59.65	55	CTGAAGGAGGAGGGATTGTG	150	268	CAG	3	18	CAGCAGCAGCAGCAGCAG
153	NNU_16396-RA	CG	95	106	FORWARD	20	60.74	50	TGCGCGTGAGAGTTGTCTTA	REVERSE	20	59.79	45	GGTCTTTTTCCGGTTTTTCC	133	262	CG	2	12	CGCGCGCGCGCG
154	NNU_16403-RA	TC	113	128	FORWARD	20	60.01	40	TTTAACGGCAACACCACAAA	REVERSE	20	60.08	50	TGAAACCTCCCAAACAGAGG	150	266	TC	2	16	TCTCTCTCTCTCTCTC
155	NNU_16406-RA	CT	1786	1807	FORWARD	20	59.33	45	CCCTTGTTCTTTTCGGCTTA	REVERSE	20	59.89	50	GGCCATCCAATCCTGTCTTA	247	272	CT	2	22	CTCTCTCTCTCTCTCTCTCTCT
156	CUFF.845.1	TTC	772	786	FORWARD	22	57.61	40.91	CAACATGTGTCTAGGAAATGGA	REVERSE	20	59.08	45	TGGTAGCTGGGATGATCAAA	136	265	TTC	3	15	TTCTTCTTCTTCTTC
157	CUFF.846.1	TA	785	901	FORWARD	20	60.08	40	TTCCTTTTTCGTTTCCGTTG	REVERSE	20	59.77	45	CAAAGTAACACGTGGCGAAA	143	304	TA	2	20	TATATATATATATATATATA
158	CUFF.846.1	TTA	785	901	FORWARD	20	60.08	40	TTCCTTTTTCGTTTCCGTTG	REVERSE	20	59.77	45	CAAAGTAACACGTGGCGAAA	143	304	TTA	3	21	TTATTATTATTATTATTATTA
159	NNU_16430-RA	CTG	835	849	FORWARD	20	60.86	50	CCTCTGAACCCCATGATGAA	REVERSE	20	60.23	50	GGCCAGAGAAAGGTTGAACA	154	265	CTG	3	15	CTGCTGCTGCTGCTG
160	NNU_16432-RA	CT	163	192	FORWARD	20	59.85	45	TTTGATCAAGCAGCCACAAC	REVERSE	20	60.41	50	GCGAGCTTGACCTGTGATTT	159	280	CT	2	30	CTCTCTCTCTCTCTCTCTCTCTCTCTCTCT
161	CUFF.870.1	TCC	1001	1105	FORWARD	20	60.15	50	CTGGGGTCTGTTTGTTTGCT	REVERSE	20	59.55	40	AGTTCCCCAAAACCCAAAAT	136	332	TCC	3	15	TCCTCCTCCTCCTCC
162	NNU_16464-RA	CT	102	187	FORWARD	20	60.87	55	CAGTAGGGGCATATCCGTCA	REVERSE	20	60.37	60	GGTTAGGGTCGGGACTCACT	137	336	CT	2	20	CTCTCTCTCTCTCTCTCTCT
163	NNU_16466-RA	ACC	2209	2223	FORWARD	20	60.23	50	GAAGGGCAGTTTGTCTGGAA	REVERSE	20	59.96	60	TGGAGGTGGTGGTCTAGGTC	145	265	ACC	3	15	ACCACCACCACCACC
164	NNU_16466-RA	CAC	2209	2223	FORWARD	20	60.01	55	ACCACCACCACCACCTGTAT	REVERSE	20	60.01	50	AGGGGGAGGATTATTTGGTG	151	265	CAC	3	12	CACCACCACCAC
165	CUFF.882.1	CT	40	51	FORWARD	20	60.1	40	AAAAAGAAGCGCGAATCAGA	REVERSE	20	58.65	55	ACCAGTGGTTAGGTGCTGTG	113	114	CT	2	12	CTCTCTCTCTCT
166	CUFF.894.1	TC	53	82	FORWARD	22	56.77	40.91	AAGAGTTCGAGGAAAAACAGTC	REVERSE	20	58.36	45	ATTGCCATGACCATCAAGAC	163	280	TC	2	30	TCTCTCTCTCTCTCTCTCTCTCTCTCTCTC
167	CUFF.906.1	TCC	300	317	FORWARD	20	60.01	50	TCATGGTAGCAAGCGTGAAG	REVERSE	20	59.95	45	TATGTGCAAGGCCAACCATA	143	200	TCC	3	18	TCCTCCTCCTCCTCCTCC
168	CUFF.909.1	AGC	539	553	FORWARD	20	59.9	50	GGTCCCATCTGGTCTTCAAA	REVERSE	20	58.6	45	TCAAAGCTCTGCCATAGGAA	152	265	AGC	3	15	AGCAGCAGCAGCAGC
169	NNU_23705-RA	AGC	539	553	FORWARD	20	59.9	50	GGTCCCATCTGGTCTTCAAA	REVERSE	20	58.6	45	TCAAAGCTCTGCCATAGGAA	152	265	AGC	3	15	AGCAGCAGCAGCAGC
170	CUFF.917.1	TC	3424	3443	FORWARD	20	60.4	50	AAGTCATTGAGCCTGCTTGG	REVERSE	20	59.94	45	ATCAAATCCAACGCCTTGTC	148	270	TC	2	20	TCTCTCTCTCTCTCTCTCTC
171	NNU_09382-RA	TC	1070	1093	FORWARD	20	59.93	50	GTCATAGGCCTTGGTTGGAA	REVERSE	20	59.97	50	CCACCACAGTTCATGCATTC	179	253	TC	2	24	TCTCTCTCTCTCTCTCTCTCTCTC
172	CUFF.958.1	GAA	446	463	FORWARD	20	61.18	40	TTGATCGATCGCAACATTGA	REVERSE	21	59.18	47.62	GGAGGCTACAGGATCAAAACA	148	225	GAA	3	18	GAAGAAGAAGAAGAAGAA
173	CUFF.970.1	TC	235	328	FORWARD	20	59.65	50	ACCATCCTCTTCCTCGTGAA	REVERSE	20	60.78	60	AGAGACCGGAGGTGGAGAAG	152	344	TC	2	34	TCTCTCTCTCTCTCTCTCTCTCTCTCTCTCTCTC
174	CUFF.970.1	TC	235	328	FORWARD	20	60.07	55	AATCTCCACCTCCGGTCTCT	REVERSE	20	60.35	45	ACCCGAATTCTTTGGTCACA	145	344	TC	2	14	TCTCTCTCTCTCTC
175	NNU_09378-RA	TC	235	328	FORWARD	20	59.65	50	ACCATCCTCTTCCTCGTGAA	REVERSE	20	60.78	60	AGAGACCGGAGGTGGAGAAG	152	344	TC	2	34	TCTCTCTCTCTCTCTCTCTCTCTCTCTCTCTCTC
176	NNU_09378-RA	TC	235	328	FORWARD	20	60.07	55	AATCTCCACCTCCGGTCTCT	REVERSE	20	60.35	45	ACCCGAATTCTTTGGTCACA	145	344	TC	2	14	TCTCTCTCTCTCTC
177	CUFF.959.1	AG	74	85	FORWARD	19	60.28	57.89	GTGCCGGCTGTTGAGTATG	REVERSE	20	59.94	55	ATGGCACCTCCTCTCTCTCA	136	187	AG	2	12	AGAGAGAGAGAG
178	NNU_09365-RA	AG	480	513	FORWARD	19	59.98	47.37	CCATTCCCCCAATCAAAAC	REVERSE	20	58.42	40	TGAAGATCTTGGAGGCAAAA	170	284	AG	2	34	AGAGAGAGAGAGAGAGAGAGAGAGAGAGAGAGAG
179	NNU_09363-RA	AT	1061	1082	FORWARD	20	59.99	55	CGTTCAGAACAGCTCCTTCC	REVERSE	20	59.86	55	CCCTGTACACAGCGATCAGA	162	272	AT	2	22	ATATATATATATATATATATAT
180	NNU_09355-RA	AT	3128	3141	FORWARD	21	59.7	47.62	TGAATGGGTTGGTACTTCCAC	REVERSE	20	60.01	45	AAACACCTTGTTGGCAAAGG	141	264	AT	2	14	ATATATATATATAT
181	CUFF.992.1	TC	537	550	FORWARD	20	59.11	45	TGGGTTTTCAGAAGTGACCA	REVERSE	20	59.75	55	GGCTCGTCTCTGAAAGTGCT	159	264	TC	2	14	TCTCTCTCTCTCTC
182	NNU_09336-RA	ACG	13	40	FORWARD	21	58.61	52.38	AGAGAGTGAGGCTGTGTGTGA	REVERSE	20	59.82	55	TGGGCGAGAGAGAAAGAGAG	208	278	ACG	3	12	ACGACGACGACG
183	CUFF.995.1	TC	151	172	FORWARD	20	58.79	50	CCCCCTGCTACAATGGTAAT	REVERSE	20	60.78	55	GTAGACCCGACCCATTGTCA	148	272	TC	2	22	TCTCTCTCTCTCTCTCTCTCTC
184	CUFF.1000.1	TC	148	184	FORWARD	20	59.54	50	CAGAGAGGGAGAAAGGCAAA	REVERSE	20	59.48	50	GTTTGCTTGTTACGGGTTCC	144	259	TC	2	14	TCTCTCTCTCTCTC
185	CUFF.1000.1	CT	148	184	FORWARD	20	59.54	50	CAGAGAGGGAGAAAGGCAAA	REVERSE	20	59.48	50	GTTTGCTTGTTACGGGTTCC	144	259	CT	2	20	CTCTCTCTCTCTCTCTCTCT
186	CUFF.1010.1	CTA	315	441	FORWARD	20	59.94	50	TCCCAAAGTCCCAACTTGAC	REVERSE	20	60.68	55	ACCACGAGACCTGGATCTGA	165	377	CTA	3	15	CTACTACTACTACTA
187	NNU_09318-RA	ACC	2889	2903	FORWARD	20	60.1	60	CAGATCGCCTCTGACCTCTC	REVERSE	20	59.99	55	ACAGGGTTATGGACCTGCTG	149	265	ACC	3	15	ACCACCACCACCACC
188	NNU_09314-RA	GTG	2117	2131	FORWARD	20	59.99	55	ACAGGGTTATGGACCTGCTG	REVERSE	20	60.1	60	CAGATCGCCTCTGACCTCTC	149	156	GTG	3	15	GTGGTGGTGGTGGTG
189	NNU_09309-RA	AC	762	773	FORWARD	21	59.96	42.86	TTTGGATGGTCAAACAGAAGG	REVERSE	20	58.26	50	TGCACTTTAGAGAGCCCAAG	154	262	AC	2	12	ACACACACACAC
190	CUFF.1022.1	AGA	627	644	FORWARD	20	59.47	55	CGACGTCAGATAGCAGGTTG	REVERSE	20	60.5	50	GTTGCCGTCCTTGATTGAAC	187	268	AGA	3	18	AGAAGAAGAAGAAGAAGA
191	CUFF.1022.1	TC	797	810	FORWARD	20	60.33	50	GCAACACCCATCCTTCAATC	REVERSE	20	59.76	50	CTCCTTCGCTGCTTTGTTCT	164	264	TC	2	14	TCTCTCTCTCTCTC
192	CUFF.1046.1	TC	106	127	FORWARD	20	59.96	55	CCTCCCCACTACCACTTGAA	REVERSE	20	59.96	50	AGGAGAAAAGCGGGTATGGT	149	272	TC	2	22	TCTCTCTCTCTCTCTCTCTCTC
193	CUFF.1046.1	TGG	572	586	FORWARD	20	59.97	45	GGCCCGTGTTACAAGAAAAA	REVERSE	20	60	50	GCCACCGTCGTTAAACATCT	159	265	TGG	3	15	TGGTGGTGGTGGTGG
194	CUFF.1046.1	AT	765	784	FORWARD	20	60.12	45	AAGGATGGATGGCATATGGA	REVERSE	20	58.82	50	CTCGCATACATCCCTCTTGA	157	270	AT	2	20	ATATATATATATATATATAT
195	NNU_09308-RA	TGG	417	431	FORWARD	20	59.97	45	GGCCCGTGTTACAAGAAAAA	REVERSE	20	60	50	GCCACCGTCGTTAAACATCT	159	265	TGG	3	15	TGGTGGTGGTGGTGG
196	NNU_09307-RA	GTTT	818	864	FORWARD	20	59.93	45	CCCCTCTGTTTGGCATTAAA	REVERSE	21	59.92	52.38	GGCACAAGCCTACAATAGCTG	158	232	GTTT	4	20	GTTTGTTTGTTTGTTTGTTT
197	NNU_09302-RA	CCA	1306	1344	FORWARD	20	60.46	45	TGGGTGAGGTTCCAAAGAAA	REVERSE	21	59.96	47.62	GGGTTCACAATGACCTTCTCA	151	289	CCA	3	21	CCACCACCACCACCACCACCA
198	NNU_09302-RA	CCT	1306	1344	FORWARD	20	59.79	40	TGATTTTAATGCCACCACCA	REVERSE	20	59.7	45	GAAGTGACGCAATGGTGAAA	159	289	CCT	3	18	CCTCCTCCTCCTCCTCCT
199	NNU_09302-RA	CCTCCC	1306	1344	FORWARD	20	59.79	40	TGATTTTAATGCCACCACCA	REVERSE	20	59.7	45	GAAGTGACGCAATGGTGAAA	159	289	CCTCCC	6	18	CCTCCCCCTCCCCCTCCC
200	CUFF.1034.1	TCC	417	464	FORWARD	20	60.08	50	CCCTTGTCAGAGGAACCAAA	REVERSE	20	59.31	50	CCTTCTCTACCTTGGGCAAA	153	298	TCC	3	48	TCCTCCTCCTCCTCCTCCTCCTCCTCCTCCTCCTCCTCCTCCTCCTCC
201	NNU_09297-RA	CT	224	241	FORWARD	20	59.35	45	TTTCAACATCGGGTCACATC	REVERSE	20	60.53	45	TTTCAGGGCCTTTTCTTTCC	149	268	CT	2	18	CTCTCTCTCTCTCTCTCT
202	NNU_09297-RA	AAAAG	1639	1649	FORWARD	20	57	50	GATCCAGGCCAGCTAATAGA	REVERSE	22	55.06	40.91	TTGGCTAGTATGTAGCACAAAG	112	261	AAAAG	5	15	AAAAGAAAAGAAAAG
203	NNU_09295-RA	GT	138	196	FORWARD	20	60.13	55	CGTCCAACATCTAGCCCAGT	REVERSE	20	59.97	50	ACCGGACTTTGGGTTTCTCT	141	309	GT	2	12	GTGTGTGTGTGT
204	NNU_09295-RA	AG	138	196	FORWARD	20	60.12	50	GAGAAACGCATTGTCCCTGT	REVERSE	20	59.31	50	TGCCGGGAAGAAGTTAAGAC	149	309	AG	2	16	AGAGAGAGAGAGAGAG
205	NNU_09294-RA	TCT	466	483	FORWARD	20	59.84	55	GTTATCGTTCGAGGGAGCTG	REVERSE	20	58.94	50	CGGCAGCAAGGACAATAGTA	146	268	TCT	3	18	TCTTCTTCTTCTTCTTCT
206	CUFF.1047.1	GA	141	168	FORWARD	21	59.26	42.86	GGATGCTCATCCTCAGAAAAA	REVERSE	20	59.32	45	TCTCGATCTCCATTCAACGA	127	278	GA	2	16	GAGAGAGAGAGAGAGA
207	NNU_09284-RA	GCA	1077	1091	FORWARD	20	60.43	50	CGGAGAAATTTGGAGGGAGT	REVERSE	20	59.55	45	ATTGGGTCGGGTAATTGTTG	154	265	GCA	3	15	GCAGCAGCAGCAGCA
208	CUFF.1085.1	CT	45	68	FORWARD	21	59.73	42.86	TTTCCTACCCAAAACAGCTCA	REVERSE	20	59.4	45	TCATCTGCAGACATGGCTTT	140	274	CT	2	24	CTCTCTCTCTCTCTCTCTCTCTCT
209	CUFF.1082.1	CTC	1168	1182	FORWARD	20	60.07	55	TGGGCAGAGGAACACCTATC	REVERSE	20	59.96	50	GAAGCAAAAGCAGACGATCC	151	265	CTC	3	12	CTCCTCCTCCTC
210	CUFF.1082.1	TCT	1168	1182	FORWARD	20	60.07	55	TGGGCAGAGGAACACCTATC	REVERSE	20	59.96	50	GAAGCAAAAGCAGACGATCC	151	265	TCT	3	15	TCTTCTTCTTCTTCT
211	NNU_23489-RA	CT	236	247	FORWARD	20	60	50	TACCACCCACAGAACAACGA	REVERSE	20	59.16	55	ATAGGACCTGGGCACTTCTG	140	262	CT	2	12	CTCTCTCTCTCT
212	CUFF.1130.1	CT	210	225	FORWARD	20	59.55	40	TGCAAGGAAAACCCAAGAAT	REVERSE	20	59.97	40	CGCCAATGACAAAACAAATG	157	266	CT	2	16	CTCTCTCTCTCTCTCT
213	CUFF.1130.1	AAG	353	367	FORWARD	20	59.44	45	CGTTGAATGGGTTCGTGTTA	REVERSE	20	59.17	50	CTGATGACGCAAAGGAGCTA	148	265	AAG	3	15	AAGAAGAAGAAGAAG
214	NNU_23481-RA	GA	311	326	FORWARD	20	59.99	55	AACGGGAGAGAGACGACAGA	REVERSE	20	60.09	50	GGTTGAAGACGAGACCCAAA	148	266	GA	2	16	GAGAGAGAGAGAGAGA
215	CUFF.1138.1	AAT	130	144	FORWARD	21	59.83	42.86	TCATGAAACCGCTCTTCTGAT	REVERSE	20	60.21	45	AACGGCGAAAGAGGAAGAAT	175	265	AAT	3	15	AATAATAATAATAAT
216	NNU_23462-RA	CT	715	734	FORWARD	20	59.97	55	TTGCCTTCTCGCTCTCTCTC	REVERSE	20	59.78	55	GAGGAGCAGGGGAGAGATTT	157	270	CT	2	20	CTCTCTCTCTCTCTCTCTCT
217	CUFF.1202.1	GAT	113	139	FORWARD	21	59.98	47.62	CAACAGAGGTGGATCGGTAAA	REVERSE	20	59.05	55	ACTCTCGCTGTCCAAGACCT	168	277	GAT	3	27	GATGATGATGATGATGATGATGATGAT
218	NNU_23709-RA	AG	2039	2054	FORWARD	20	60.48	50	GAGGCAAAAGGGTTTCTGGT	REVERSE	22	59.56	45.45	CCAGCTTTAGCTTTAGCCAATC	147	266	AG	2	16	AGAGAGAGAGAGAGAG
219	CUFF.1210.1	AGA	31	45	FORWARD	21	59.73	52.38	GGAACTCAGAACGGAACCTCT	REVERSE	22	58.18	50	AACCTAGAGAAGAGGCAGTTCC	113	265	AGA	3	15	AGAAGAAGAAGAAGA
220	NNU_10602-RA	GCT	833	847	FORWARD	20	60.23	50	ATAGCTGGGCGAAGAGGTTT	REVERSE	20	60.03	45	TGCAGACAGACAATGCAACA	154	265	GCT	3	15	GCTGCTGCTGCTGCT
221	NNU_10604-RA	GAT	1410	1424	FORWARD	21	59.9	47.62	TCTGACTGCTAATGCTGCTGA	REVERSE	20	58.7	50	CATCTCAATTCTCGCAGAGC	139	265	GAT	3	15	GATGATGATGATGAT
222	NNU_10607-RA	CT	216	227	FORWARD	20	59.06	50	GGTTTGCCTGACGACCTTAT	REVERSE	20	59.85	45	GCATCTGCACACAAAAAGGA	158	262	CT	2	12	CTCTCTCTCTCT
223	CUFF.1238.1	TC	36	114	FORWARD	20	59.16	40	AAAGCCCAAATTGAATCGAG	REVERSE	20	60.35	55	CTGAAGTGGTGGTGCTTGTG	167	329	TC	2	16	TCTCTCTCTCTCTCTC
224	CUFF.1238.1	CAG	36	114	FORWARD	20	59.75	50	TCGAGTACCCAAATCCCATC	REVERSE	20	60.35	55	CTGAAGTGGTGGTGCTTGTG	152	329	CAG	3	18	CAGCAGCAGCAGCAGCAG
225	NNU_10392-RA	AG	124	135	FORWARD	20	59.57	50	GTGGTGCCGTTACAGATCAA	REVERSE	20	59.98	45	AGCAATCGGACAAAACCAAC	134	262	AG	2	12	AGAGAGAGAGAG
226	NNU_10399-RA	AG	124	135	FORWARD	20	60.06	55	GTTGCACTGGACTACGAGCA	REVERSE	20	60.16	55	AAAGACACAGCCCCTCACAC	156	262	AG	2	12	AGAGAGAGAGAG
227	CUFF.1246.1	CT	128	139	FORWARD	21	59.94	52.38	CCCCTCTTCTCTCCTCTTTCA	REVERSE	20	59.97	50	CCAGCTCTCACGATTGCATA	169	262	CT	2	12	CTCTCTCTCTCT
228	CUFF.1254.1	CTG	361	375	FORWARD	20	60.31	40	TGTTGCCATCCCTTGAAAAT	REVERSE	20	59.81	45	CCAATACAACGCAATGGATG	151	265	CTG	3	15	CTGCTGCTGCTGCTG
229	NNU_10433-RA	AG	2074	2091	FORWARD	22	59.76	50	CCATAGTACAAGGGGGTCTTTG	REVERSE	20	60.1	55	CCCCTCTACGACCTGAACAA	150	215	AG	2	18	AGAGAGAGAGAGAGAGAG
230	NNU_10433-RA	TTA	2074	2091	FORWARD	22	59.76	50	CCATAGTACAAGGGGGTCTTTG	REVERSE	20	60.1	55	CCCCTCTACGACCTGAACAA	150	215	TTA	3	12	TTATTATTATTA
231	NNU_10434-RA	AG	38	49	FORWARD	19	58.33	52.63	CTGGTTGGCAGTCTTGTCA	REVERSE	19	60.07	52.63	AAAGATGACCGCCCAACTC	143	262	AG	2	12	AGAGAGAGAGAG
232	CUFF.1301.1	GA	1320	1331	FORWARD	20	59	45	CGATTGTCCTTGCTTTCAGA	REVERSE	20	60.14	45	AACCATTTTACGCGCTCAAC	166	234	GA	2	12	GAGAGAGAGAGA
233	NNU_10443-RA	TAG	414	431	FORWARD	20	59.77	55	GCTCCGATCTCAATCAGGAC	REVERSE	20	59.17	40	TTTTTCTTCCGACCCAAAAG	149	268	TAG	3	18	TAGTAGTAGTAGTAGTAG
234	NNU_10446-RA	TC	154	169	FORWARD	20	59.81	45	AGAAAACGGAAGGATGCAGA	REVERSE	20	59.44	45	TACGTTTTGATCGGTTGTGG	142	266	TC	2	16	TCTCTCTCTCTCTCTC
235	NNU_10450-RA	TC	457	476	FORWARD	20	60.52	55	GTTGTAAGACCGCCCAGATG	REVERSE	20	60.13	55	CAACTTCTCTTCCGGCTCTG	153	270	TC	2	20	TCTCTCTCTCTCTCTCTCTC
236	NNU_10450-RA	GT	747	778	FORWARD	20	59.3	55	GCGTACGCGCTTCACTACTA	REVERSE	20	59.89	50	GGATCATGGGATGAGCAACT	163	282	GT	2	16	GTGTGTGTGTGTGTGT
237	NNU_10450-RA	GA	747	778	FORWARD	20	60.12	50	ATTGCGTGTGTGTGTGTGTG	REVERSE	20	60.81	55	CGCGTCCTCTCTCTTTCTCA	156	282	GA	2	16	GAGAGAGAGAGAGAGA
238	CUFF.1359.2	ATTT	2179	2189	FORWARD	20	56.96	50	CACCCAAGGAAGTAATGACC	REVERSE	22	55.56	40.91	CTGCATACCACGTAATTAGACA	121	261	ATTT	4	12	ATTTATTTATTT
239	NNU_10453-RA	ATTT	2064	2074	FORWARD	20	56.96	50	CACCCAAGGAAGTAATGACC	REVERSE	22	55.56	40.91	CTGCATACCACGTAATTAGACA	121	261	ATTT	4	12	ATTTATTTATTT
240	CUFF.1363.1	GA	337	356	FORWARD	20	59.7	50	TGAAGAGAAGGCACGAGACA	REVERSE	22	58.95	45.45	CGAAAACCAACTCAACTCTACG	150	199	GA	2	20	GAGAGAGAGAGAGAGAGAGA
241	CUFF.1363.1	ACT	337	356	FORWARD	20	59.7	50	TGAAGAGAAGGCACGAGACA	REVERSE	22	58.95	45.45	CGAAAACCAACTCAACTCTACG	150	199	ACT	3	12	ACTACTACTACT
242	CUFF.1338.1	GAA	101	115	FORWARD	20	60.19	55	ACAGCTCTAGTGCGGCAGAT	REVERSE	20	59.9	45	AGGCGGTGATCATTCAAATC	162	237	GAA	3	15	GAAGAAGAAGAAGAA
243	CUFF.1349.1	CT	390	415	FORWARD	20	59.28	50	CTGCTTGGATCAGGGTCTTT	REVERSE	21	59.83	42.86	TGGCGATGACTAAAGAGGAAA	158	276	CT	2	26	CTCTCTCTCTCTCTCTCTCTCTCTCT
244	CUFF.1358.1	CT	28	39	FORWARD	20	59.33	50	CTCAAAACCAGGCAACAGTG	REVERSE	20	60.77	50	TGGGAAACCTTGAGTCGAGA	120	262	CT	2	12	CTCTCTCTCTCT
245	NNU_10476-RA	CAC	1435	1449	FORWARD	20	59.68	50	GGTTCAAGCAGACCATGTGA	REVERSE	22	59.96	40.91	TGCCTGATTTTGTAGATGATGG	148	157	CAC	3	15	CACCACCACCACCAC
246	CUFF.1366.1	GA	187	198	FORWARD	20	60.29	50	TCGTCCACTTCACTGTTCCA	REVERSE	20	60.71	45	ATGAGAATTCGATCGCAGGA	137	183	GA	2	12	GAGAGAGAGAGA
247	CUFF.1381.1	AG	204	270	FORWARD	21	58.68	42.86	ACCAAAGGAAAGCCTAAAACC	REVERSE	20	60.1	55	CCCGGTAAGTGACCAGAGAA	150	317	AG	2	12	AGAGAGAGAGAG
248	CUFF.1381.1	GT	204	270	FORWARD	21	60.45	42.86	CCAAAGGAAAGCCTAAAACCA	REVERSE	20	59.97	55	GTTCCCGGTAAGTGACCAGA	152	317	GT	2	12	GTGTGTGTGTGT
249	CUFF.1381.1	GC	204	270	FORWARD	21	60.45	42.86	CCAAAGGAAAGCCTAAAACCA	REVERSE	20	59.97	55	GTTCCCGGTAAGTGACCAGA	152	317	GC	2	12	GCGCGCGCGCGC
250	NNU_10492-RA	TC	777	817	FORWARD	20	55.38	40	TCCTTTGAGCCATTGTTTAC	REVERSE	20	57.09	50	CAGCTGTGAATGTGTGTGTG	151	156	TC	2	20	TCTCTCTCTCTCTCTCTCTC
251	CUFF.1389.1	TAT	439	451	FORWARD	20	60.48	50	TGCGCAGGGAAAGAGAATAG	REVERSE	20	60.11	50	TGCATGGTGTCCTGACCTTA	145	215	TAT	3	12	TATTATTATTAT
252	NNU_10501-RA	GAG	799	819	FORWARD	20	59.03	45	CGATGAAGATGATGGAATCG	REVERSE	20	59.82	40	ATCGGCAAAGAGAAAAACGA	153	271	GAG	3	21	GAGGAGGAGGAGGAGGAGGAG
253	NNU_10511-RA	GA	680	693	FORWARD	20	59.97	50	ATGTTCTTCCGGACAGGTTG	REVERSE	20	60.35	55	TGCCCTCTCGACTATTCAGG	152	264	GA	2	14	GAGAGAGAGAGAGA
254	NNU_10518-RA	CT	2658	2669	FORWARD	21	60.24	52.38	CAGAGTCCCAATCTGTCTCCA	REVERSE	22	59.63	45.45	CCTTGGACATTCTGTATTGCTG	141	262	CT	2	12	CTCTCTCTCTCT
255	NNU_10519-RA	CT	961	974	FORWARD	21	58.65	47.62	AAAATCAAGGTCCCTCTCTCC	REVERSE	20	59.45	55	AACTCGAGGTCGGCTATCAG	132	264	CT	2	14	CTCTCTCTCTCTCT
256	NNU_10534-RA	GGT	25	48	FORWARD	19	59.96	52.63	GAAGGTGCTTTGGGGTTGT	REVERSE	20	59.7	55	CACATAGTCCTGCTCCACCA	126	274	GGT	3	24	GGTGGTGGTGGTGGTGGTGGTGGT
257	NNU_10535-RA	AGA	8	23	FORWARD	20	59.96	50	TTATTACCGCGTCACCTTCC	REVERSE	20	59.57	45	TGACCGGAAAAGTTTGGACT	140	266	AGA	3	12	AGAAGAAGAAGA
258	CUFF.1419.1	TTC	212	238	FORWARD	22	58.29	50	TTCTTCTCTCCTTCTCCTCCTC	REVERSE	20	59.83	55	GAGGCTCTCCTCTGAAAGCA	159	277	TTC	3	27	TTCTTCTTCTTCTTCTTCTTCTTCTTC
259	NNU_10538-RA	TC	89	112	FORWARD	20	58.9	50	GGCCACCCTCCATTTAAGTA	REVERSE	20	59.65	45	GCATCAACAATGCCGATAGA	147	274	TC	2	24	TCTCTCTCTCTCTCTCTCTCTCTC
260	CUFF.1426.2	CT	121	132	FORWARD	19	60.08	57.89	TGCTCCATCCTCAGTCTCG	REVERSE	20	59.85	45	GCAAGTGACAATGGCTCAAA	139	252	CT	2	12	CTCTCTCTCTCT
261	CUFF.1430.1	AT	622	639	FORWARD	20	60.19	55	TGAGCTGCAGTGTTGAGTCC	REVERSE	20	60.31	50	GCATTTGCAGTTGTGTCCTG	143	268	AT	2	18	ATATATATATATATATAT
262	NNU_10550-RA	TC	135	162	FORWARD	20	59.93	50	AGGTTCATCAATGGCCAGAC	REVERSE	20	60.1	50	AGATTGCCTGGTGGCATTAG	145	278	TC	2	28	TCTCTCTCTCTCTCTCTCTCTCTCTCTC
263	CUFF.1441.1	TC	73	90	FORWARD	20	59.98	55	CAGTCGACATCGACCTCTCA	REVERSE	20	59.36	55	AACGACGCGAGAGAGAGACT	128	188	TC	2	18	TCTCTCTCTCTCTCTCTC
264	CUFF.1443.1	CT	220	231	FORWARD	20	60.53	55	TCTCGACCAGGCAGAGAAAC	REVERSE	20	59.42	45	CATGTCACCAGGCATGTTTT	169	262	CT	2	12	CTCTCTCTCTCT
265	NNU_16683-RA	AG	421	440	FORWARD	20	59.96	50	CTTATCACCCCAACGATGCT	REVERSE	20	60.12	50	GAATCACACCGGTTCTTGCT	144	270	AG	2	20	AGAGAGAGAGAGAGAGAGAG
266	CUFF.1475.1	GA	209	222	FORWARD	22	59.89	40.91	GTTGCATGATGTGTTTCATGTG	REVERSE	20	59.34	40	TTCTGGTTTTTCGCGTTACA	136	195	GA	2	14	GAGAGAGAGAGAGA
267	NNU_16701-RA	TC	197	208	FORWARD	20	59.97	55	GGTGGGAGACGATGAACAGT	REVERSE	20	59.84	60	GGACCAGAGAAGCAGTGACC	151	262	TC	2	12	TCTCTCTCTCTC
268	NNU_16703-RA	TC	110	125	FORWARD	20	60.18	55	TCGACACCACTGAAGCAGAG	REVERSE	20	60.11	50	TACTCGGGTTGCAGGAAAAC	151	266	TC	2	16	TCTCTCTCTCTCTCTC
269	NNU_16705-RA	GAT	850	864	FORWARD	20	60.69	45	CTTCAAATGATTGGGGTCCA	REVERSE	20	59.99	50	GCATCACCTTGAGTGCTTCA	154	265	GAT	3	15	GATGATGATGATGAT
270	NNU_16710-RA	CTT	137	151	FORWARD	20	60.7	50	CAAAGAGGCCCGAAATCTCT	REVERSE	20	60.35	45	TGTTGAAGATGATGCGAGGA	150	265	CTT	3	15	CTTCTTCTTCTTCTT
271	NNU_16715-RA	TGG	292	306	FORWARD	20	60.55	55	CGAGCGAGAAGCAAGAGAAG	REVERSE	20	59.92	55	TAGACACCTCCTCCCCATTG	159	265	TGG	3	15	TGGTGGTGGTGGTGG
272	NNU_16721-RA	GA	174	185	FORWARD	20	59.41	55	CATGGTGTCTCTGCTTCCTG	REVERSE	20	60.17	60	ACCAGCTCCACTACCACCAG	100	262	GA	2	12	GAGAGAGAGAGA
273	NNU_16722-RA	AG	199	212	FORWARD	20	59.84	55	GCCTTTCAGTGGAGGAACTG	REVERSE	20	60.28	55	CCCATCTTCGTGCTACGACT	151	264	AG	2	14	AGAGAGAGAGAGAG
274	NNU_16728-RA	AG	126	139	FORWARD	20	59.95	50	AGGGCGAACAGAGATTCAGA	REVERSE	20	60.92	60	ACCTGCTCCTTCGCTACTCC	152	264	AG	2	14	AGAGAGAGAGAGAG
275	CUFF.1529.1	TTC	209	229	FORWARD	20	59.72	50	CTGCACCACCGATTTCACTA	REVERSE	20	59.95	45	GAAAAGGACCCACAACGAAA	143	225	TTC	3	21	TTCTTCTTCTTCTTCTTCTTC
276	NNU_16755-RA	TG	123	136	FORWARD	20	60.01	45	ACACACAGAACCCAATGCAA	REVERSE	20	59.93	45	AGCATGGAAAAGGGATGTTG	150	264	TG	2	14	TGTGTGTGTGTGTG
277	NNU_16754-RA	GA	94	111	FORWARD	20	59.84	50	TCATTCGACTGTGCCAGAAC	REVERSE	20	59.03	45	CCGGAAGGAACTTTGTGAAT	150	268	GA	2	18	GAGAGAGAGAGAGAGAGA
278	CUFF.1533.1	CT	819	830	FORWARD	20	59.7	60	AGAGAGAGGGGTGCCTAACC	REVERSE	20	60.05	55	GAGTGATGGGTCTCCTGGAA	136	262	CT	2	12	CTCTCTCTCTCT
279	CUFF.1535.1	AGA	750	770	FORWARD	20	60.07	60	GGGGAGAAGAGGAAGGTACG	REVERSE	20	59.84	55	CTCAACTCCCGAGGTTCTTG	146	193	AGA	3	21	AGAAGAAGAAGAAGAAGAAGA
280	NNU_16763-RA	AG	47	58	FORWARD	20	59.17	50	CTGTGAAGAGAAGCGCCATA	REVERSE	20	60.28	55	CCGACGACCTACATGCTTCT	147	262	AG	2	12	AGAGAGAGAGAG
281	CUFF.1574.1	ACC	596	682	FORWARD	20	60.13	50	ACCTCCTCCAATCCCAAATC	REVERSE	20	60.28	55	TAGGTGGTGGTGGTGGTCTT	161	337	ACC	3	15	ACCACCACCACCACC
282	CUFF.1574.1	ACC	596	682	FORWARD	20	60.13	50	ACCTCCTCCAATCCCAAATC	REVERSE	20	60.28	55	TAGGTGGTGGTGGTGGTCTT	161	337	ACC	3	15	ACCACCACCACCACC
283	CUFF.1574.1	ACC	596	682	FORWARD	19	60.12	52.63	CCTCCAATCCCAAATCCAC	REVERSE	20	59.52	50	TTGGTGGAGGAGGAGGTTTA	175	337	ACC	3	15	ACCACCACCACCACC
284	CUFF.1574.1	CCTGCA	596	682	FORWARD	20	60.13	50	ACCTCCTCCAATCCCAAATC	REVERSE	20	60.28	55	TAGGTGGTGGTGGTGGTCTT	161	337	CCTGCA	6	18	CCTGCACCTGCACCTGCA
285	CUFF.1564.1	AG	336	355	FORWARD	20	59.79	55	GCGAGATCTCTCTCCTCGAA	REVERSE	20	60.06	55	ATCTCCTCCCTCGCCTGTAT	137	202	AG	2	20	AGAGAGAGAGAGAGAGAGAG
286	CUFF.1572.1	GA	511	524	FORWARD	20	60.42	55	GAGAAGCCTCACCATGTGCT	REVERSE	20	60.03	45	TCGCCATCCATTCATCACTA	150	264	GA	2	14	GAGAGAGAGAGAGA
287	NNU_16775-RA	TC	346	359	FORWARD	20	59.8	55	CAACCCTACCTTTCCCCTTC	REVERSE	21	59.76	42.86	AAGCTAAATGCACAGGTGGAA	138	264	TC	2	14	TCTCTCTCTCTCTC
288	NNU_16776-RA	TCT	136	171	FORWARD	20	60.21	45	GAAAATGGCCCAACAACAAC	REVERSE	21	59.97	47.62	CGGGCCATCATACAGAAGTAA	157	286	TCT	3	36	TCTTCTTCTTCTTCTTCTTCTTCTTCTTCTTCTTCT
289	NNU_16791-RA	TC	117	167	FORWARD	20	60.05	45	TCCAGCAATTGGTTTCTTCC	REVERSE	20	59.87	55	GGTTGTGCCACAGACAGAGA	146	301	TC	2	12	TCTCTCTCTCTC
290	NNU_16791-RA	CT	117	167	FORWARD	20	60.05	45	TCCAGCAATTGGTTTCTTCC	REVERSE	20	59.87	55	GGTTGTGCCACAGACAGAGA	146	301	CT	2	20	CTCTCTCTCTCTCTCTCTCT
291	NNU_23168-RA	TC	1232	1243	FORWARD	22	59.5	45.45	TTGTGGCCTATCCTTATTAGCC	REVERSE	20	60.24	50	CAAACGAACAGGCCCTTAGA	145	262	TC	2	12	TCTCTCTCTCTC
292	CUFF.1605.3	TC	49	60	FORWARD	22	59.24	45.45	CCTTTATGTTCGGACAGTCTCA	REVERSE	20	59.2	50	GGCCATTTGCAGGTAAGTCT	145	239	TC	2	12	TCTCTCTCTCTC
293	NNU_23175-RA	AG	188	205	FORWARD	20	60.21	40	AAAACAACGAAACCCCATCA	REVERSE	20	58.81	45	GCAAAACCAGAAAGGGAAAG	152	268	AG	2	18	AGAGAGAGAGAGAGAGAG
294	NNU_23185-RA	CT	128	143	FORWARD	20	60.32	50	CAGCGACAGACAAGAAGCAA	REVERSE	20	60.12	50	GGGGATCCAGGAGCATAAAT	185	266	CT	2	16	CTCTCTCTCTCTCTCT
295	CUFF.1632.1	CT	143	160	FORWARD	20	60.34	50	ACTTGCTCTGCTTTCGCACT	REVERSE	22	59.65	40.91	CGAACAACAAGAAGAACCAATG	152	268	CT	2	18	CTCTCTCTCTCTCTCTCT
296	CUFF.1635.1	GA	376	508	FORWARD	19	59.12	47.37	GGCAATTGGCACTTGTTTC	REVERSE	20	57.49	40	TGGATTCCTTTATTGCCATC	154	251	GA	2	28	GAGAGAGAGAGAGAGAGAGAGAGAGAGA
297	NNU_21241-RA	TGG	822	839	FORWARD	20	59.72	50	CAAGCAGGAGCTTCGAGAAT	REVERSE	20	60.09	45	GGCCAAAACAAAGTCAAGGA	160	268	TGG	3	18	TGGTGGTGGTGGTGGTGG
298	CUFF.1648.1	AG	354	375	FORWARD	20	60.07	50	GTAGTGGCGGAAATGAAGGA	REVERSE	20	60.53	45	ATTCAACGCCGACTGTTCAT	145	272	AG	2	22	AGAGAGAGAGAGAGAGAGAGAG
299	NNU_21250-RA	GA	85	98	FORWARD	20	60.28	50	GAAGGCGCTCAACACGTTAT	REVERSE	20	59.96	55	CTCACCACCAATCTGGGTCT	224	264	GA	2	14	GAGAGAGAGAGAGA
300	NNU_16204-RA	ATG	604	621	FORWARD	20	60.41	50	CGTTGCGGCATTTCTAGTCT	REVERSE	21	59.84	47.62	TCCATGTACAACTCGGGTTTC	159	268	ATG	3	18	ATGATGATGATGATGATG
301	CUFF.1678.1	AG	75	88	FORWARD	20	59.27	60	CACCCCACCTCTCTGTCTCT	REVERSE	20	60.11	55	GTAACAGACAGGGGGCAAGA	169	264	AG	2	14	AGAGAGAGAGAGAG
302	CUFF.1678.1	GATA	75	88	FORWARD	20	59.27	60	CACCCCACCTCTCTGTCTCT	REVERSE	20	60.11	55	GTAACAGACAGGGGGCAAGA	169	264	GATA	4	16	GATAGATAGATAGATA
303	CUFF.1688.1	AG	862	877	FORWARD	20	60.21	45	TCTGGGGTTGATGGTTGTTT	REVERSE	20	60.85	50	TGTAACGGCGGATTCATAGG	217	264	AG	2	16	AGAGAGAGAGAGAGAG
304	NNU_16203-RA	CCA	2253	2465	FORWARD	22	59.91	50	TGGCATATGCACTACCTACACC	REVERSE	20	59.96	45	TGGTGGTGGAAATGCTGTTA	155	463	CCA	3	15	CCACCACCACCACCA
305	NNU_16203-RA	CCA	2253	2465	FORWARD	20	59.72	55	CACCACCACCACCTACAATG	REVERSE	20	60.72	50	TGGTGGCAATGCTGTTACTG	134	463	CCA	3	15	CCACCACCACCACCA
306	NNU_16203-RA	CCA	2253	2465	FORWARD	20	59.72	55	CACCACCACCACCTACAATG	REVERSE	20	60.72	50	TGGTGGCAATGCTGTTACTG	134	463	CCA	3	15	CCACCACCACCACCA
307	NNU_16203-RA	CCA	2253	2465	FORWARD	20	59.72	55	CACCACCACCACCTACAATG	REVERSE	20	60.72	50	TGGTGGCAATGCTGTTACTG	167	463	CCA	3	15	CCACCACCACCACCA
308	NNU_16203-RA	CCA	2253	2465	FORWARD	20	60.75	60	ACCACCACCACCACCTACAG	REVERSE	20	60.72	50	TGGTGGCAATGCTGTTACTG	151	463	CCA	3	15	CCACCACCACCACCA
309	NNU_16203-RA	CCA	2253	2465	FORWARD	20	60.75	60	ACCACCACCACCACCTACAG	REVERSE	20	60.72	50	TGGTGGCAATGCTGTTACTG	151	463	CCA	3	15	CCACCACCACCACCA
310	NNU_16203-RA	CCA	2991	3005	FORWARD	20	60.57	55	ACAGTAGCAGCATCGCCTTC	REVERSE	20	59.84	55	GCTGCTCCATTTGGTAGAGG	149	265	CCA	3	15	CCACCACCACCACCA
311	NNU_16203-RA	GCCCCA	2991	3005	FORWARD	20	60.57	55	ACAGTAGCAGCATCGCCTTC	REVERSE	20	59.84	55	GCTGCTCCATTTGGTAGAGG	149	265	GCCCCA	6	18	GCCCCAGCCCCAGCCCCA
312	NNU_16199-RA	TC	280	293	FORWARD	20	60.16	55	AAGCAGAGGGACTACGCTCA	REVERSE	21	59.73	42.86	TCGTCTTCCGACATTTCTGTT	144	264	TC	2	14	TCTCTCTCTCTCTC
313	NNU_16198-RA	TTAA	3	18	FORWARD	20	59.99	50	CGGTGGTTGCTCCACTTATT	REVERSE	20	60.44	50	GAAGAACCCAGAGGGCAAAT	169	266	TTAA	4	12	TTAATTAATTAA
314	NNU_16197-RA	CT	131	158	FORWARD	20	60.19	50	GGGCTTCGTTCCTTTCTTTC	REVERSE	20	60.16	45	TGATGCCCAATGATCTCTCA	149	278	CT	2	28	CTCTCTCTCTCTCTCTCTCTCTCTCTCT
315	NNU_16197-RA	TC	340	380	FORWARD	20	60.26	40	CCGAATTTCGATTGGATTTG	REVERSE	20	59.57	50	GGAAGCCATTACGATTACGC	155	291	TC	2	20	TCTCTCTCTCTCTCTCTCTC
316	NNU_16197-RA	CT	340	380	FORWARD	20	60.26	40	CCGAATTTCGATTGGATTTG	REVERSE	20	59.57	50	GGAAGCCATTACGATTACGC	155	291	CT	2	20	CTCTCTCTCTCTCTCTCTCT
317	NNU_16192-RA	ACC	340	354	FORWARD	20	60.35	50	GAATAAGCGGCTGAAGACCA	REVERSE	20	60.07	55	CAGCTGCAACTTCTGCTGAG	142	265	ACC	3	15	ACCACCACCACCACC
318	NNU_16194-RA	GAA	868	885	FORWARD	20	60	55	GGTCCAACAGCAAGAAGAGC	REVERSE	20	59.63	50	CCAGCCTCCAATTCATCTTC	138	268	GAA	3	18	GAAGAAGAAGAAGAAGAA
319	NNU_20293-RA	TCT	246	260	FORWARD	20	60.07	45	CTCCAATCGAAAATGGTGCT	REVERSE	20	60.9	50	GTTTCAGTTCGTCCCATCCA	110	265	TCT	3	15	TCTTCTTCTTCTTCT
320	NNU_20291-RA	GAA	83	97	FORWARD	20	59.34	40	TGGGAATTATTTCGGAAGGA	REVERSE	20	60.7	50	GCATGCGGTTCATCTGTGTA	154	265	GAA	3	15	GAAGAAGAAGAAGAA
321	NNU_20283-RA	GAA	203	214	FORWARD	20	59.71	45	TTTTCTATGCGAGTGCGAGA	REVERSE	20	59.54	55	CTGTTCGTTCCTCCCCTATG	126	262	GAA	3	12	GAAGAAGAAGAA
322	NNU_20278-RA	GA	563	592	FORWARD	20	59.72	50	ATTCGCTCTCTCTTGCCTTG	REVERSE	20	59.93	50	CCTCGGATTGTCCATCACTT	136	280	GA	2	30	GAGAGAGAGAGAGAGAGAGAGAGAGAGAGA
323	NNU_20279-RA	AGA	524	538	FORWARD	20	59.82	50	AGAAGGAAAGGGGCAGAAAG	REVERSE	20	60.12	40	TTTCCCCCATGAATTCGTAA	143	265	AGA	3	15	AGAAGAAGAAGAAGA
324	NNU_20279-RA	GAT	2843	2866	FORWARD	20	60.28	40	CATCATGCATTGGGAATCAA	REVERSE	20	59.29	45	TGCAGTGAATTCTGGTCGTT	198	274	GAT	3	24	GATGATGATGATGATGATGATGAT
325	CUFF.1743.1	GA	120	202	FORWARD	20	59.86	55	AGGAGATCAGCTCTGCTTGC	REVERSE	20	58.52	45	TTTCCTCCATCCATCTCCTT	148	227	GA	2	12	GAGAGAGAGAGA
326	CUFF.1743.1	AG	120	202	FORWARD	20	60.41	45	CTTCAATGGCGAATCCAATC	REVERSE	19	60.1	47.37	CCCTCAAAACCGCAAAAGT	160	227	AG	2	12	AGAGAGAGAGAG
327	CUFF.1761.1	GAA	66	86	FORWARD	20	59.86	50	CCGCTTCGTTCACTGACATA	REVERSE	20	60.67	45	TTCTGCGGAACACCTTTTGT	161	271	GAA	3	21	GAAGAAGAAGAAGAAGAAGAA
328	NNU_11107-RA	TC	606	621	FORWARD	20	59.77	50	TTGACCCTTCCCTTCTCTCA	REVERSE	20	60.23	45	ACCCAACAAGTTTGCCCATA	157	266	TC	2	16	TCTCTCTCTCTCTCTC
329	NNU_11109-RA	TC	354	365	FORWARD	20	60.42	50	TGTCGCCGTGCTGTCTATAA	REVERSE	20	60.12	50	CGACATGGTGACTGATTTGC	139	262	TC	2	12	TCTCTCTCTCTC
330	CUFF.1782.1	TC	349	362	FORWARD	21	60.06	42.86	TGAAGAATTCGGTGATGGAAG	REVERSE	22	59.74	40.91	TGATTCAACCAGAGATTGCTGT	150	156	TC	2	14	TCTCTCTCTCTCTC
331	NNU_11118-RA	TA	2871	2884	FORWARD	20	59.8	40	ATTTTTGTCCGGAATTGTCG	REVERSE	22	60.89	45.45	CCAGCTGAAGCTTTCATCTCAT	163	264	TA	2	14	TATATATATATATA
332	NNU_11121-RA	GAT	2283	2300	FORWARD	20	59.69	50	CCTTTGAAGGAGAGCGAGAA	REVERSE	20	59.52	50	CTATGAATTGGGCCAAGAGG	148	268	GAT	3	18	GATGATGATGATGATGAT
333	CUFF.1815.1	CTTC	131	142	FORWARD	20	60.03	45	CACAGCGACGAAAGAAAACA	REVERSE	20	59.55	50	GAAAGGGAGAGCTCAACGAA	151	262	CTTC	4	12	CTTCCTTCCTTC
334	CUFF.1815.1	TGTTGG	131	142	FORWARD	20	60.03	45	CACAGCGACGAAAGAAAACA	REVERSE	20	59.55	50	GAAAGGGAGAGCTCAACGAA	151	262	TGTTGG	6	18	TGTTGGTGTTGGTGTTGG
335	CUFF.1830.1	CTT	293	310	FORWARD	20	59.13	55	CCCCTCTACTGACAGGGAAA	REVERSE	21	60.04	52.38	CAGAAAGGTCGAACAGAGACG	131	268	CTT	3	12	CTTCTTCTTCTT
336	CUFF.1830.1	TCCC	293	310	FORWARD	20	59.13	55	CCCCTCTACTGACAGGGAAA	REVERSE	21	60.04	52.38	CAGAAAGGTCGAACAGAGACG	131	268	TCCC	4	12	TCCCTCCCTCCC
337	NNU_11160-RA	GA	531	548	FORWARD	20	59.6	55	AAGAGACCCGAGTGTGTGGT	REVERSE	20	60.13	55	GGCAGCCATACCTGCTACAT	146	268	GA	2	18	GAGAGAGAGAGAGAGAGA
338	NNU_11158-RA	TGA	384	398	FORWARD	20	59.74	45	TCGAAATTTGAGAGGGAGGA	REVERSE	20	60.76	45	TGCACCGTTTTGGTTTTACC	140	265	TGA	3	15	TGATGATGATGATGA
339	NNU_11159-RA	GT	370	383	FORWARD	20	60.8	55	ACCCCAACTCTCCCACTGTT	REVERSE	20	60.5	50	CGTTCCTCAACGGTATTTGC	150	264	GT	2	14	GTGTGTGTGTGTGT
340	CUFF.1832.1	AT	941	954	FORWARD	20	60.22	50	CTGGCAGTTTCTCCGATCAT	REVERSE	20	59.98	45	CAAGCGATTTCACGCAGATA	158	264	AT	2	14	ATATATATATATAT
341	NNU_11167-RA	AG	173	196	FORWARD	20	59.84	50	ACTTGGGAGTTGGAGAAGCA	REVERSE	21	59.25	42.86	TTCCTCTAACCAAGCCCTTTT	135	274	AG	2	24	AGAGAGAGAGAGAGAGAGAGAGAG
342	CUFF.1852.1	AG	166	185	FORWARD	20	59.34	50	CAACAAAAGCAGACCGACAC	REVERSE	20	59.86	40	AACAAAAGCTTGGGAGCAAA	161	252	AG	2	20	AGAGAGAGAGAGAGAGAGAG
343	NNU_11179-RA	GCT	718	732	FORWARD	20	59.62	60	CTCCCTACACCGCTTACACC	REVERSE	20	59.69	45	TGCCTGGTGATTGAAGTTTG	143	265	GCT	3	15	GCTGCTGCTGCTGCT
344	NNU_11183-RA	TC	3799	3821	FORWARD	20	59.63	45	AGCCATGGGGAGGATAAAAT	REVERSE	20	60.02	45	AACGCGCAGTTGATTCTCTT	172	273	TC	2	14	TCTCTCTCTCTCTC
345	CUFF.1855.1	AG	70	87	FORWARD	22	59.17	45.45	ACACAGGGAAGGCAATAGAACT	REVERSE	20	60.64	50	CGGCCTTGTGTGAGATTTTC	137	268	AG	2	18	AGAGAGAGAGAGAGAGAG
346	NNU_11187-RA	ACG	371	394	FORWARD	20	59.04	50	TATCCATGGAGACGACAGGA	REVERSE	20	60.25	60	GACCGTGAGGGTATGACCAC	149	274	ACG	3	24	ACGACGACGACGACGACGACGACG
347	CUFF.1875.1	GTT	577	670	FORWARD	20	60.72	45	CGGTCGCATATCCATTGTTT	REVERSE	20	60.42	55	ATGGCTACGAGACCAAGCAG	132	344	GTT	3	15	GTTGTTGTTGTTGTT
348	CUFF.1875.1	TTG	577	670	FORWARD	20	60.3	50	GGTTTGTTGCTGCTTGGTCT	REVERSE	20	60.83	55	CAGTTCAACAAGCGCTACCC	150	344	TTG	3	15	TTGTTGTTGTTGTTG
349	CUFF.1869.1	TCA	771	785	FORWARD	20	60.47	55	GTGGAGAGATGGGTTGATCG	REVERSE	20	58.86	45	TCACAAACACGATGCGAGTA	125	265	TCA	3	15	TCATCATCATCATCA
350	NNU_11191-RA	TA	176	187	FORWARD	21	60.1	47.62	TTATATAGCTGCACCGCATCC	REVERSE	20	59.47	50	CGTTGGAGCTTCTCAAAGGT	144	262	TA	2	12	TATATATATATA
351	NNU_11194-RA	AGA	203	217	FORWARD	20	60.5	50	CTTCCACCACCAATTCAAGC	REVERSE	20	60.5	45	TGGCGTTTTTATCGACCTGT	156	265	AGA	3	15	AGAAGAAGAAGAAGA
352	NNU_11194-RA	TGG	637	651	FORWARD	20	60.86	55	AGGAGGCGGAGCTATGAAAG	REVERSE	20	59.86	50	CAAGGCTACATGGCAAGTGA	152	265	TGG	3	15	TGGTGGTGGTGGTGG
353	CUFF.1879.1	TC	91	102	FORWARD	20	59.83	50	TCCACGAAACCCCACTTTAC	REVERSE	21	60.1	42.86	AAGACAAAAAGGGTTCGGAGA	151	262	TC	2	12	TCTCTCTCTCTC
354	CUFF.1879.1	AGC	272	286	FORWARD	20	60.57	55	TCACAGTTACCAGCCCCACT	REVERSE	20	59.8	55	GGAGATTCGTCGTCTTCTGG	167	265	AGC	3	12	AGCAGCAGCAGC
355	CUFF.1879.1	CCA	272	286	FORWARD	20	60.1	55	ACTAGCAGCAGCAGCACAGA	REVERSE	20	59.8	55	GGAGATTCGTCGTCTTCTGG	150	265	CCA	3	15	CCACCACCACCACCA
356	NNU_11199-RA	TTCTT	1465	1474	FORWARD	21	59.73	42.86	AGACCTTGATGGTGCTGAAAA	REVERSE	20	60.09	45	TCCACGTGACAGGAAATTGA	118	260	TTCTT	5	15	TTCTTTTCTTTTCTT
357	NNU_11201-RA	TC	493	518	FORWARD	20	60.03	50	CACCCACAAACAAGCATACG	REVERSE	20	60.14	55	AAGGAGGTCAGCGAGACAGA	156	276	TC	2	26	TCTCTCTCTCTCTCTCTCTCTCTCTC
358	NNU_11201-RA	AG	3739	3772	FORWARD	20	59.45	50	CCAGGGAAAAGCGAGTAAGA	REVERSE	20	59.85	45	TATACAAACCGCACCACCAA	162	284	AG	2	12	AGAGAGAGAGAG
359	NNU_11201-RA	AG	3739	3772	FORWARD	20	59.45	50	CCAGGGAAAAGCGAGTAAGA	REVERSE	20	59.85	45	TATACAAACCGCACCACCAA	162	284	AG	2	20	AGAGAGAGAGAGAGAGAGAG
360	CUFF.1891.1	TC	175	188	FORWARD	22	59.96	45.45	TTTCTTCTCCTGCCATCTTCTC	REVERSE	20	59.37	55	CTCTCTCTTCACCCCTCCAA	178	210	TC	2	14	TCTCTCTCTCTCTC
361	NNU_11218-RA	AG	33	58	FORWARD	22	57.98	45.45	TTTTGACTATACCCACCCACTC	REVERSE	19	59.73	57.89	CGCGCTAGTTCTCCCTTCT	121	276	AG	2	26	AGAGAGAGAGAGAGAGAGAGAGAGAG
362	NNU_11218-RA	AG	33	58	FORWARD	20	60	55	GAGCGAGCTCTTCTGATGCT	REVERSE	20	59.57	45	TCGCTTCTGTTTCTGCCATA	150	276	AG	2	24	AGAGAGAGAGAGAGAGAGAGAGAG
363	NNU_11218-RA	AG	160	183	FORWARD	21	59.86	47.62	TTGCTTACACCAGAAGGGAGA	REVERSE	20	60.36	50	GCCCATGTTGGTGTTTCTTC	147	274	AG	2	24	AGAGAGAGAGAGAGAGAGAGAGAG
364	CUFF.1903.1	TTC	1683	1697	FORWARD	20	60.74	50	AGAAAAGGAAGCAGCCAACC	REVERSE	20	59.01	50	CCCTGGTTCAGCTATGGATT	145	265	TTC	3	15	TTCTTCTTCTTCTTC
365	CUFF.1903.1	AGC	1898	1912	FORWARD	20	60.07	55	ATGAGATGGAGACCCACGAG	REVERSE	20	60.28	50	GCTCGCACATCATCAACAAC	144	265	AGC	3	15	AGCAGCAGCAGCAGC
366	NNU_11233-RA	AGC	1460	1474	FORWARD	20	60.07	55	ATGAGATGGAGACCCACGAG	REVERSE	20	60.28	50	GCTCGCACATCATCAACAAC	144	265	AGC	3	15	AGCAGCAGCAGCAGC
367	NNU_11232-RA	GAA	292	306	FORWARD	20	59.7	50	TCGAGGACTGCTTGTCTTCA	REVERSE	20	60.09	55	AGGAGAAGCCTCGAAGAAGG	143	265	GAA	3	15	GAAGAAGAAGAAGAA
368	CUFF.1912.1	TCT	65	158	FORWARD	20	60.47	60	GGAGAGCCAGAGAGGGAAAG	REVERSE	20	61.29	50	AGTTCCGGCTTGAAGCTGAT	155	344	TCT	3	15	TCTTCTTCTTCTTCT
369	NNU_11243-RA	GA	1201	1220	FORWARD	20	59.87	45	AGCTTTGCGCCAATACAGAT	REVERSE	21	59.22	52.38	CTCTGAAGCTCACCTCAAAGG	183	270	GA	2	20	GAGAGAGAGAGAGAGAGAGA
370	CUFF.1923.1	AG	687	700	FORWARD	20	59.99	60	GCTCGAAGACCAGACTCACC	REVERSE	20	59.79	50	CTGCCCAGATCTCATGTTGA	141	264	AG	2	14	AGAGAGAGAGAGAG
371	NNU_11256-RA	TC	214	233	FORWARD	20	60.9	50	TCTTCTCTGCGAACTGCACA	REVERSE	20	60.37	50	TCTGGGTTGAAGCTCCTTTG	149	270	TC	2	20	TCTCTCTCTCTCTCTCTCTC
372	NNU_11259-RA	CT	1448	1467	FORWARD	20	60.01	50	CACGAACACCGTTCATTGTC	REVERSE	20	60.01	55	ACAGTACGAAGCGGAGGAGA	157	270	CT	2	20	CTCTCTCTCTCTCTCTCTCT
373	CUFF.1938.1	TC	236	249	FORWARD	20	58.89	50	TCTAGCCAATAGCGATGGTG	REVERSE	20	59.84	50	ATACCTGAACGAGCGAAGGA	150	264	TC	2	14	TCTCTCTCTCTCTC
374	CUFF.1942.1	GA	654	734	FORWARD	22	59.83	45.45	AAGAGAGAGAGAGGGGGAAAAA	REVERSE	22	59.26	40.91	TGTTTCTCTTCCCTGTTTTGTG	148	319	GA	2	12	GAGAGAGAGAGA
375	CUFF.1944.1	TC	380	401	FORWARD	20	59.65	55	CCCACACCCATATCACTCCT	REVERSE	20	59.36	55	GGACATCTCCAAACCTGACC	151	272	TC	2	22	TCTCTCTCTCTCTCTCTCTCTC
376	CUFF.1970.1	CA	19	34	FORWARD	18	58.19	55.56	TACCACGTCGCACCTTTC	REVERSE	20	59.03	45	AAACTGGAAGAAACGGATGG	130	243	CA	2	16	CACACACACACACACA
377	NNU_11290-RA	CT	116	131	FORWARD	20	60.01	45	CAATAGCAGCAGCAACCAAA	REVERSE	20	60.07	50	AAGCCAGGAGGAAGGTTGAT	146	266	CT	2	16	CTCTCTCTCTCTCTCT
378	NNU_11290-RA	TGT	116	131	FORWARD	20	60.01	45	CAATAGCAGCAGCAACCAAA	REVERSE	20	60.07	50	AAGCCAGGAGGAAGGTTGAT	146	266	TGT	3	12	TGTTGTTGTTGT
379	NNU_11290-RA	ATG	656	673	FORWARD	20	59.93	45	AAAGGGATTTGACTGCATGG	REVERSE	22	58.23	40.91	CGTCAAGATCATCAAATGACAG	123	268	ATG	3	18	ATGATGATGATGATGATG
380	CUFF.1980.1	AG	82	97	FORWARD	20	61.64	55	TAGAGTCGAGCGAACGAACG	REVERSE	20	59.81	45	AGCCTCCGAATTCTCAAACA	155	266	AG	2	16	AGAGAGAGAGAGAGAG
381	CUFF.1980.1	GTTC	82	97	FORWARD	21	61.11	52.38	GGCTACGTTGGTGTCTCATCA	REVERSE	22	60.24	50	TGGAGAGAGTAGGGAAGGAACA	144	266	GTTC	4	12	GTTCGTTCGTTC
382	NNU_11311-RA	AGA	219	233	FORWARD	21	58.66	47.62	GCAGAGAAACTTCAAGGGAGA	REVERSE	20	60.14	50	GTGAACTCGATGAGCTGCAA	132	265	AGA	3	15	AGAAGAAGAAGAAGA
383	NNU_11308-RA	ATG	657	674	FORWARD	20	59.01	45	TTGGATGATCAGAACCCAGA	REVERSE	20	59.2	45	CGGTCCATTCACCATCAATA	160	268	ATG	3	12	ATGATGATGATG
384	NNU_11308-RA	ATG	657	674	FORWARD	20	59.01	45	TTGGATGATCAGAACCCAGA	REVERSE	20	59.2	45	CGGTCCATTCACCATCAATA	160	268	ATG	3	18	ATGATGATGATGATGATG
385	NNU_11314-RA	TC	2843	2856	FORWARD	22	58.93	40.91	CAAAACAACAGCTTTTCTGGTC	REVERSE	20	60.31	55	GAGATCCTCATCCAGCCTCA	149	264	TC	2	14	TCTCTCTCTCTCTC
386	NNU_11316-RA	AGC	1210	1224	FORWARD	20	60.26	55	TTCCCTAGGAGGACCAATCC	REVERSE	20	61.22	55	AGCCTGAACGGAACTCTGGT	138	265	AGC	3	12	AGCAGCAGCAGC
387	NNU_11316-RA	CAG	1210	1224	FORWARD	20	60.19	55	GGTCAACAGTCTGAGCAGCA	REVERSE	20	59.6	50	GTGGTTGTCGATGCTGTGTT	167	265	CAG	3	15	CAGCAGCAGCAGCAG
388	CUFF.2027.1	TC	157	170	FORWARD	19	59.45	57.89	CCCATCTGGGTTCTCCTTC	REVERSE	20	59.77	45	GGAAAGAACCCCATGTCAAA	172	264	TC	2	14	TCTCTCTCTCTCTC
389	CUFF.2030.1	GA	116	129	FORWARD	20	60.68	50	ACCCCAATTCTTACCCGAGA	REVERSE	20	60.13	45	TCCAGCTCGCTTTCTTGTTT	116	212	GA	2	14	GAGAGAGAGAGAGA
390	CUFF.2048.1	AG	448	469	FORWARD	19	60.16	52.63	GGGCAAGGGCTTCAGATTA	REVERSE	20	58.5	45	TCCTTTCTTCTTTCCCTTCG	149	272	AG	2	22	AGAGAGAGAGAGAGAGAGAGAG
391	NNU_20636-RA	CGA	225	242	FORWARD	20	59.31	55	CCAGATACTGCGTGTCAAGG	REVERSE	20	59.85	50	GCGTAGGCGTTTTGAATCTC	153	268	CGA	3	18	CGACGACGACGACGACGA
392	NNU_20634-RA	TC	146	159	FORWARD	20	60.76	50	TGGTTTACAGCACGCACAAC	REVERSE	20	60.71	50	GCTTGGGGCTTCTGAGAAAT	144	264	TC	2	14	TCTCTCTCTCTCTC
393	CUFF.2064.1	TTCA	96	115	FORWARD	20	61.1	55	TGGTCGCCCTAGGCTAGAAT	REVERSE	20	59.93	45	TTGGGTTCTAATTGGCCTTG	153	270	TTCA	4	12	TTCATTCATTCA
394	CUFF.2068.1	GTG	1022	1042	FORWARD	20	60.42	55	GAGCTTTCGAGCTTCTCACG	REVERSE	20	59.51	50	GCCCGGATTCTCTTCCTATT	163	202	GTG	3	21	GTGGTGGTGGTGGTGGTGGTG
395	NNU_20627-RA	TCAC	325	337	FORWARD	21	59.9	42.86	GATTCACAAAAGCACTGCACA	REVERSE	20	59.9	45	TCGACGGGAATTTCGATTAC	152	263	TCAC	4	16	TCACTCACTCACTCAC
396	CUFF.2088.1	TG	2311	2338	FORWARD	20	59.99	45	CAGATCCAGCAACAAGCAAA	REVERSE	20	59.4	55	CAAGAGAGATGGGGAGCAGT	147	278	TG	2	14	TGTGTGTGTGTGTG
397	CUFF.2088.2	TG	2470	2497	FORWARD	20	59.99	45	CAGATCCAGCAACAAGCAAA	REVERSE	20	59.4	55	CAAGAGAGATGGGGAGCAGT	147	278	TG	2	14	TGTGTGTGTGTGTG
398	NNU_20619-RA	TG	418	447	FORWARD	20	60.02	55	CCTGCACAGGTGTCTCAGAA	REVERSE	20	59.66	60	GGACACCCTTCTCTCCCTCT	138	280	TG	2	18	TGTGTGTGTGTGTGTGTG
399	NNU_20619-RA	GA	418	447	FORWARD	20	60.34	55	CGCTGTGTGTGTGTGTGTGT	REVERSE	20	60.07	50	CGACAGGATCGTCTTTGGAT	149	280	GA	2	12	GAGAGAGAGAGA
400	NNU_20619-RA	CT	1975	1998	FORWARD	20	60.8	50	TTTGCACGGATACAGGCTCT	REVERSE	22	60.02	40.91	GGATCCATAAATGAAACCTCCA	198	274	CT	2	24	CTCTCTCTCTCTCTCTCTCTCTCT
401	CUFF.2087.1	TTTCT	326	350	FORWARD	22	60.12	40.91	TTCTGGATTGATGAAAGCACAC	REVERSE	20	59.25	40	TTCACCAGGCATCAAAGAAA	110	165	TTTCT	5	25	TTTCTTTTCTTTTCTTTTCTTTTCT
402	CUFF.2093.2	CT	69	84	FORWARD	20	59.94	40	TTGGATTTTGTGGTGTCGAA	REVERSE	20	59.79	50	AACGACAAGTTCGTGTGACG	149	266	CT	2	16	CTCTCTCTCTCTCTCT
403	NNU_20614-RA	AT	542	553	FORWARD	20	59.89	50	TCCTGGACCCAGAAATATGC	REVERSE	22	58.23	40.91	CCAGATTCCAAGAACACAAGTT	155	262	AT	2	12	ATATATATATAT
404	CUFF.2133.1	GA	54	81	FORWARD	20	59.77	50	CCGAAGATCGTCCCATACAT	REVERSE	20	60.47	45	AATTAAGGCGGTGACGATGA	148	278	GA	2	28	GAGAGAGAGAGAGAGAGAGAGAGAGAGA
405	CUFF.2133.1	TC	54	81	FORWARD	20	60.05	55	GTTGGGGTTGGTCCTATCCT	REVERSE	22	58.97	54.55	GAGACTAGGAGTCACCATGCAG	148	278	TC	2	16	TCTCTCTCTCTCTCTC
406	CUFF.2133.1	TC	217	232	FORWARD	20	59.43	50	CGTCACCGCCTTAATTATCC	REVERSE	21	60.06	42.86	GGAAGAAAGAATTTGGGCTTG	173	266	TC	2	16	TCTCTCTCTCTCTCTC
407	CUFF.2133.1	TCG	491	517	FORWARD	20	59.32	50	TCCATACGACCATCCATCTG	REVERSE	20	60.25	50	CCAACCGTGAGCTTGATCTT	147	277	TCG	3	27	TCGTCGTCGTCGTCGTCGTCGTCGTCG
408	NNU_20605-RA	GAG	1093	1107	FORWARD	20	60.01	55	GGTGTTGGTCCTGACTCGTT	REVERSE	20	59.95	55	CCTGTGGGCTCCTGATATGT	141	265	GAG	3	15	GAGGAGGAGGAGGAG
409	NNU_20605-RA	AAG	1093	1107	FORWARD	20	60.05	60	GGAGGAGGAGGAGAAACACC	REVERSE	20	59.57	50	CCTGCTGCCACAATATACCA	148	265	AAG	3	12	AAGAAGAAGAAG
410	CUFF.2135.1	GA	1897	1920	FORWARD	22	57.09	40.91	CCTCTCTAAAAATATCGGATCG	REVERSE	20	58.3	45	TCAGCTTCCCCTGTTTATCA	166	217	GA	2	24	GAGAGAGAGAGAGAGAGAGAGAGA
411	CUFF.2138.2	ACT	250	267	FORWARD	20	60.36	50	GCTGTGTTGGTTCCATTTCC	REVERSE	20	60.25	50	AATTCGGGCTTCAGTGTCTG	137	268	ACT	3	18	ACTACTACTACTACTACT
412	NNU_20603-RA	ACT	250	267	FORWARD	20	60.36	50	GCTGTGTTGGTTCCATTTCC	REVERSE	20	60.25	50	AATTCGGGCTTCAGTGTCTG	137	268	ACT	3	18	ACTACTACTACTACTACT
413	NNU_20602-RA	TTCA	52	71	FORWARD	20	59.96	55	GCCACCCAGATACTCGGTTA	REVERSE	20	60.33	45	TGCTGCCATTTTCCTCTTTC	172	270	TTCA	4	20	TTCATTCATTCATTCATTCA
414	NNU_20602-RA	CT	1040	1067	FORWARD	20	59.5	40	AGCCTTTGGGAATCAATCAA	REVERSE	21	60.12	42.86	GCCAATTACAAGGCTTCACAA	112	258	CT	2	28	CTCTCTCTCTCTCTCTCTCTCTCTCTCT
415	CUFF.2141.1	AG	110	127	FORWARD	20	57.34	50	GGAGCTTCTCCCTAATGGTT	REVERSE	22	55.93	40.91	GCTGTTTCTTTCTTTACTGTGG	158	161	AG	2	18	AGAGAGAGAGAGAGAGAG
416	CUFF.2141.1	AGAA	110	127	FORWARD	21	58.73	47.62	GGAGCTTCTCCCTAATGGTTT	REVERSE	22	58.08	45.45	TCTCTGCTTCTTCTCCTCTTTG	104	161	AGAA	4	12	AGAAAGAAAGAA
417	NNU_20597-RA	AT	1328	1339	FORWARD	20	60.33	45	GGTTGAAGGCCCAAAAACTT	REVERSE	20	60.98	60	GTAGTTCGGATCGGGAGAGG	145	262	AT	2	12	ATATATATATAT
418	CUFF.2159.1	GAA	76	102	FORWARD	20	59.83	50	TGCCACATGAGAGGTTTCTG	REVERSE	21	59.63	52.38	GCTAGTCCCTCCAAGGTTGTT	162	268	GAA	3	27	GAAGAAGAAGAAGAAGAAGAAGAAGAA
419	CUFF.2159.1	CTAG	76	102	FORWARD	20	59.83	50	TGCCACATGAGAGGTTTCTG	REVERSE	20	60.16	50	GGGTTGAGTTTTCTGCGTGT	214	268	CTAG	4	12	CTAGCTAGCTAG
420	NNU_20599-RA	CT	482	507	FORWARD	20	60.04	55	AAAGAGACGCTGAGCGAGAG	REVERSE	21	60.07	52.38	GGGAGAGAAATCTCACCGTTC	153	276	CT	2	14	CTCTCTCTCTCTCT
421	NNU_20599-RA	TCT	482	507	FORWARD	20	60.04	55	AAAGAGACGCTGAGCGAGAG	REVERSE	21	60.07	52.38	GGGAGAGAAATCTCACCGTTC	153	276	TCT	3	15	TCTTCTTCTTCTTCT
422	NNU_20599-RA	AGA	733	750	FORWARD	20	59.62	55	TACCGTCTACGACGAGCTGA	REVERSE	20	60.26	45	CATTTGATCTGCGAACAACG	153	268	AGA	3	18	AGAAGAAGAAGAAGAAGA
423	NNU_20599-RA	TC	3320	3331	FORWARD	20	59.94	50	CAGAGATGTGCGGAGATGAA	REVERSE	21	59.55	47.62	AAAACACTGCACACACACACC	120	200	TC	2	12	TCTCTCTCTCTC
424	NNU_20595-RA	CT	98	115	FORWARD	20	59.91	45	TTCCCTTCAACAACGAATCC	REVERSE	20	59.53	45	TATCCCCTCGCTGTCAATTT	149	268	CT	2	18	CTCTCTCTCTCTCTCTCT
425	CUFF.2147.1	TTC	330	344	FORWARD	19	60.15	52.63	TAACTGCCGCTGCAACTTC	REVERSE	20	60.37	45	TTCGTTCGCAAGGAAGAAAC	137	265	TTC	3	15	TTCTTCTTCTTCTTC
426	CUFF.2147.1	CCGC	330	344	FORWARD	19	60.15	52.63	TAACTGCCGCTGCAACTTC	REVERSE	20	60.37	45	TTCGTTCGCAAGGAAGAAAC	137	265	CCGC	4	12	CCGCCCGCCCGC
427	NNU_20591-RA	GTG	314	328	FORWARD	20	59.71	50	CATATGCGGTGGAAGCTGTA	REVERSE	20	59.67	45	ATGGCCTTCAATGGCTTCTA	154	265	GTG	3	15	GTGGTGGTGGTGGTG
428	NNU_20587-RA	GAA	430	456	FORWARD	20	60.42	45	AATTTCAGTGTGCGGGTGTT	REVERSE	20	59.71	50	CCGTCTGACACAGCAATGAT	154	277	GAA	3	27	GAAGAAGAAGAAGAAGAAGAAGAAGAA
429	NNU_20582-RA	TCT	1578	1595	FORWARD	20	60.67	55	GACCGCCACAGAGATTTGAC	REVERSE	20	59.82	45	GCCTTCAAAGCCAAATTGAG	163	268	TCT	3	18	TCTTCTTCTTCTTCTTCT
430	NNU_20578-RA	TG	2083	2094	FORWARD	20	58.93	40	ATCCATTGGCAATCTTGTGA	REVERSE	21	60.46	47.62	TGAAAACTGTTCCTCCCTTCC	125	153	TG	2	12	TGTGTGTGTGTG
431	NNU_20576-RA	TTC	4656	4758	FORWARD	20	60.32	55	AGGGAACCCCTTAGACATCG	REVERSE	20	60.22	45	CAAAAGGGGTTTGCTGAAGA	188	353	TTC	3	15	TTCTTCTTCTTCTTC
432	NNU_20576-RA	TTC	4656	4758	FORWARD	21	60.12	47.62	CAGCAAACCCCTTAGACATCA	REVERSE	20	59.99	50	TGAGTTGAAGTCGTCGATGC	141	353	TTC	3	18	TTCTTCTTCTTCTTCTTC
433	NNU_20567-RA	ATG	1767	1781	FORWARD	20	60.13	55	CTTCAGGCGGTAGTGGTGAT	REVERSE	20	59.44	50	TGTGCTTAGTCCTCCAACGA	148	265	ATG	3	15	ATGATGATGATGATG
434	CUFF.2172.1	TC	132	161	FORWARD	20	59.93	60	CCTCCCCCTACTTTCAGTCC	REVERSE	20	60.81	40	CGATCGGAAAAACAAATCCA	196	280	TC	2	30	TCTCTCTCTCTCTCTCTCTCTCTCTCTCTC
435	CUFF.2176.1	AG	214	225	FORWARD	20	59.65	45	TCATTGGGTTGATTCTGCTG	REVERSE	20	59.97	50	CGGCAATGATCACAGAGCTA	141	261	AG	2	12	AGAGAGAGAGAG
436	NNU_20549-RA	TC	63	76	FORWARD	20	59.95	55	AGGGAGAGAAAGCTGGGAAG	REVERSE	20	59.71	50	CTGTTTCCCTTCCTTCGTTG	156	264	TC	2	14	TCTCTCTCTCTCTC
437	CUFF.2201.2	CT	849	874	FORWARD	20	59.81	45	TTGGAAGAGCGATTGAAGGT	REVERSE	20	59.52	50	CATCTTCCACTGGACAACCA	151	276	CT	2	14	CTCTCTCTCTCTCT
438	CUFF.2201.2	CA	849	874	FORWARD	20	59.81	45	TTGGAAGAGCGATTGAAGGT	REVERSE	20	59.52	50	CATCTTCCACTGGACAACCA	151	276	CA	2	12	CACACACACACA
439	CUFF.2199.1	CT	195	210	FORWARD	22	57.98	40.91	TCAAGGAGAAGAAACCCTAACA	REVERSE	19	59.09	52.63	TTCCCCCGCACTATCTACA	104	138	CT	2	16	CTCTCTCTCTCTCTCT
440	NNU_20534-RA	TA	1397	1408	FORWARD	21	59.36	47.62	TTCCCAGTAAGACTTCGTTCG	REVERSE	19	59.56	47.37	CACAGCACCGTTTCCATTT	117	172	TA	2	12	TATATATATATA
441	NNU_20532-RA	TTTC	1944	2009	FORWARD	22	57.45	40.91	CTTCTTTAGCAATGACACATGG	REVERSE	22	55.99	40.91	TCTGTTACACACACACACACAA	163	250	TTTC	4	32	TTTCTTTCTTTCTTTCTTTCTTTCTTTCTTTC
442	CUFF.2237.1	TCT	2171	2206	FORWARD	20	60.44	50	GAATCCAAAGCCCAGAACCT	REVERSE	21	60.5	42.86	CCTTTTCCCATTCATGGATTC	164	286	TCT	3	18	TCTTCTTCTTCTTCTTCT
443	CUFF.2237.1	TGA	2171	2206	FORWARD	20	60.44	50	GAATCCAAAGCCCAGAACCT	REVERSE	21	60.5	42.86	CCTTTTCCCATTCATGGATTC	164	286	TGA	3	18	TGATGATGATGATGATGA
444	NNU_20524-RA	TGA	1263	1280	FORWARD	20	59.89	50	CCTTGATGACGGGGATAAGA	REVERSE	20	60.15	45	TTAAAGCGTGCTTCCTGCTT	150	268	TGA	3	18	TGATGATGATGATGATGA
445	NNU_20516-RA	TCT	31	45	FORWARD	20	59.36	50	TGGCAGCAAAGGTGTGTAGT	REVERSE	20	59.99	60	GACTGAGGCCTCTTCCTGTG	145	265	TCT	3	15	TCTTCTTCTTCTTCT
446	NNU_20514-RA	CT	208	221	FORWARD	20	60.41	50	AAGACGCATTTGCTCTCACC	REVERSE	20	59.97	45	ACATGGAGCACCATTGTTGA	129	264	CT	2	14	CTCTCTCTCTCTCT
447	CUFF.2241.1	TC	82	137	FORWARD	21	60.1	42.86	AACGAAAAAGGGTTCTCTCCA	REVERSE	20	59.84	50	GTTGACGATGAAGGCAGTGA	140	196	TC	2	16	TCTCTCTCTCTCTCTC
448	CUFF.2241.1	CA	82	137	FORWARD	21	60.1	42.86	AACGAAAAAGGGTTCTCTCCA	REVERSE	20	59.84	50	GTTGACGATGAAGGCAGTGA	140	196	CA	2	12	CACACACACACA
449	CUFF.2241.1	TC	82	137	FORWARD	21	60.1	42.86	AACGAAAAAGGGTTCTCTCCA	REVERSE	20	59.84	50	GTTGACGATGAAGGCAGTGA	140	196	TC	2	14	TCTCTCTCTCTCTC
450	CUFF.2241.1	CACT	82	137	FORWARD	21	60.1	42.86	AACGAAAAAGGGTTCTCTCCA	REVERSE	20	59.84	50	GTTGACGATGAAGGCAGTGA	140	196	CACT	4	12	CACTCACTCACT
451	NNU_20501-RA	TGG	4560	4577	FORWARD	20	61.25	50	ACCGATGACTTGCAGTTTGC	REVERSE	20	61.07	60	CCCCCTGTACTATGGGGCTA	153	268	TGG	3	18	TGGTGGTGGTGGTGGTGG
452	NNU_20498-RA	CT	82	97	FORWARD	20	60.61	50	ACTCACTTGCCGTGTTGGTT	REVERSE	20	59.91	45	ATGGAAATGTGGTGGGTGAT	141	266	CT	2	16	CTCTCTCTCTCTCTCT
453	NNU_20498-RA	TCCG	82	97	FORWARD	20	60.61	50	ACTCACTTGCCGTGTTGGTT	REVERSE	20	59.91	45	ATGGAAATGTGGTGGGTGAT	141	266	TCCG	4	12	TCCGTCCGTCCG
454	NNU_20498-RA	TATGAA	82	97	FORWARD	20	60.61	50	ACTCACTTGCCGTGTTGGTT	REVERSE	20	59.91	45	ATGGAAATGTGGTGGGTGAT	141	266	TATGAA	6	18	TATGAATATGAATATGAA
455	NNU_20498-RA	GA	502	521	FORWARD	20	59.89	50	GTGGGATGGCATGAGAAGAT	REVERSE	20	60.28	45	TGGGGGACGATAGCATTTTA	182	270	GA	2	20	GAGAGAGAGAGAGAGAGAGA
456	CUFF.2275.1	GCA	2368	2382	FORWARD	20	60.38	50	GATGCTCGGCAGCTGTTAAT	REVERSE	20	58.62	50	CCTGTTTGTAGAACCGTGGA	152	265	GCA	3	15	GCAGCAGCAGCAGCA
457	CUFF.2275.1	AG	3201	3214	FORWARD	20	60.21	50	GGATTTAGACCCAGCAGCAA	REVERSE	21	59.54	47.62	CCCCAGCTATCTGATGAAATG	153	264	AG	2	14	AGAGAGAGAGAGAG
458	NNU_20496-RA	GCA	1354	1368	FORWARD	20	60.38	50	GATGCTCGGCAGCTGTTAAT	REVERSE	20	58.62	50	CCTGTTTGTAGAACCGTGGA	152	265	GCA	3	15	GCAGCAGCAGCAGCA
459	NNU_20496-RA	AG	2129	2142	FORWARD	20	59.73	55	CAGCAGCAACTCCAGATGAG	REVERSE	20	60.22	45	AATCGACCGGCAATGTGTAT	179	264	AG	2	14	AGAGAGAGAGAGAG
460	CUFF.2268.1	TC	431	448	FORWARD	20	60.1	50	GCGGCTACCTTGTTCCATAA	REVERSE	20	59.85	55	ATGGAGGTGGTGGTGTTAGC	149	255	TC	2	18	TCTCTCTCTCTCTCTCTC
461	NNU_20470-RA	GA	1491	1522	FORWARD	21	60.9	57.14	GCTTGTACAGTGTGCCAGAGG	REVERSE	20	59.99	40	TCATAACCCAAATCCCCAAA	153	282	GA	2	32	GAGAGAGAGAGAGAGAGAGAGAGAGAGAGAGA
462	NNU_20450-RA	TC	188	201	FORWARD	20	59.94	50	TCATCTCATTGACGCTCAGG	REVERSE	20	60.24	50	AATCTCTGGCAATGCGGTAG	150	264	TC	2	14	TCTCTCTCTCTCTC
463	NNU_20449-RA	TC	264	281	FORWARD	20	59.8	50	TCCCTCTTCACGATTCGTCT	REVERSE	20	59.94	40	TGTCATCCGGTTGTGAAAAA	163	268	TC	2	18	TCTCTCTCTCTCTCTCTC
464	NNU_20449-RA	CT	264	281	FORWARD	20	60.04	55	CTCGCTCGCTTGTTCTCTCT	REVERSE	20	60.66	55	GAGGTCGTTCTCCGATTGTG	131	268	CT	2	14	CTCTCTCTCTCTCT
465	NNU_20449-RA	CTCG	264	281	FORWARD	20	59.8	50	TCCCTCTTCACGATTCGTCT	REVERSE	20	59.94	40	TGTCATCCGGTTGTGAAAAA	163	268	CTCG	4	16	CTCGCTCGCTCGCTCG
466	NNU_20449-RA	CT	387	400	FORWARD	20	60.04	55	CGCTCGCTTGTTCTCTCTCT	REVERSE	20	59.87	50	CGTCGTCCAGTTGTGAGAAA	158	264	CT	2	14	CTCTCTCTCTCTCT
467	NNU_20436-RA	GAT	748	765	FORWARD	20	59.17	45	AAGAGGCTTGGACAAAATGG	REVERSE	20	60.48	45	GAATTTCAACTTGGCGGTTG	154	268	GAT	3	18	GATGATGATGATGATGAT
468	CUFF.2323.1	AGA	145	159	FORWARD	20	58.3	40	AGAAAGCCAATTTCCCAAAG	REVERSE	20	59.71	50	GGACGGTTATTGGCGTACAT	156	265	AGA	3	15	AGAAGAAGAAGAAGA
469	CUFF.2328.1	AG	121	151	FORWARD	20	59.94	55	TAGCTGAGGGAAGTGGAGGA	REVERSE	20	59.42	45	TTGCTCTATTTGCCTGTCCA	148	273	AG	2	18	AGAGAGAGAGAGAGAGAG
470	CUFF.2328.1	GA	121	151	FORWARD	20	59.94	55	TAGCTGAGGGAAGTGGAGGA	REVERSE	20	59.42	45	TTGCTCTATTTGCCTGTCCA	148	273	GA	2	12	GAGAGAGAGAGA
471	NNU_20413-RA	GAT	769	783	FORWARD	20	59.87	60	GTAGAGCAGGTGGGCTGAAC	REVERSE	20	59.8	45	TAATGGTTTTGAGGGGTTGC	152	265	GAT	3	15	GATGATGATGATGAT
472	NNU_20412-RA	CT	675	694	FORWARD	20	59.84	50	AGCAGGAAAGGGAAGTGTGA	REVERSE	20	59.83	45	CGCATAACTTCAGCCATTGA	154	270	CT	2	20	CTCTCTCTCTCTCTCTCTCT
473	NNU_20405-RA	TC	89	120	FORWARD	20	61.18	55	CCGTCTACGTTGCCTCGATA	REVERSE	20	59.24	50	AGCAGTGAGAGCTCCGTTTT	150	282	TC	2	32	TCTCTCTCTCTCTCTCTCTCTCTCTCTCTCTC
474	NNU_20400-RA	CAA	324	338	FORWARD	20	60.26	50	TCATCTAGTGCCACGAACCA	REVERSE	20	59.81	50	CTTGGCCGAATTCTTGTCTC	135	265	CAA	3	15	CAACAACAACAACAA
475	NNU_20397-RA	TC	220	231	FORWARD	20	60.14	55	AGCGGTAGAACATCGACACC	REVERSE	20	59.78	55	CGCCACTACGTCAGGTTACA	158	262	TC	2	12	TCTCTCTCTCTC
476	NNU_20399-RA	CT	167	178	FORWARD	20	60.79	50	CCCTTCCCTCGCATAAAAAC	REVERSE	20	60.17	50	GGAATTGGGTTGGGTCTTCT	151	262	CT	2	12	CTCTCTCTCTCT
477	NNU_20393-RA	TC	63	88	FORWARD	20	60.01	50	CACCACCGTCTTCAAAACCT	REVERSE	20	60.42	55	AGACGTAGAGGCCATTGCTG	148	276	TC	2	26	TCTCTCTCTCTCTCTCTCTCTCTCTC
478	CUFF.2363.2	CT	844	859	FORWARD	20	59.7	50	TCAACTCGCTTCACTCCTCA	REVERSE	20	59.2	55	GAGCATAGCTGCCGTACAGA	149	266	CT	2	16	CTCTCTCTCTCTCTCT
479	NNU_20388-RA	GA	164	183	FORWARD	20	60.13	45	ATTTTGGCCGCAACTTAGTG	REVERSE	20	59.67	50	GAAGGTCCATAAAGCGCATC	147	270	GA	2	20	GAGAGAGAGAGAGAGAGAGA
480	NNU_20380-RA	TC	214	242	FORWARD	20	59.54	40	TGAAAACGAATCGAAGCTGA	REVERSE	20	59.55	60	GCAGGGAGAGACGGACTAGA	152	279	TC	2	16	TCTCTCTCTCTCTCTC
481	NNU_20380-RA	CT	214	242	FORWARD	20	59.54	40	TGAAAACGAATCGAAGCTGA	REVERSE	20	59.55	60	GCAGGGAGAGACGGACTAGA	152	279	CT	2	12	CTCTCTCTCTCT
482	NNU_20380-RA	CTCC	214	242	FORWARD	20	60.05	45	TTCACCGGTCATTACCCATT	REVERSE	20	59.22	45	ACGGGATCAATCCACAGAAT	132	279	CTCC	4	12	CTCCCTCCCTCC
483	CUFF.2370.1	GA	114	125	FORWARD	20	59.88	55	GCAGGAAGGGTTTGCTACTG	REVERSE	20	60.48	50	ACGAACGATCGGATGGTAGA	150	262	GA	2	12	GAGAGAGAGAGA
484	CUFF.2373.1	AAC	128	148	FORWARD	20	60.09	45	TTTCCAGTGGCAAAAGTTCC	REVERSE	20	60.24	45	ACCATCTTGGCCAAACACAT	150	271	AAC	3	21	AACAACAACAACAACAACAAC
485	CUFF.2373.1	TC	718	741	FORWARD	20	60.38	50	TCCTAAGCCAAACAGCCAAG	REVERSE	20	59.67	45	TTCCATCTCAAGCTCAAGCA	149	274	TC	2	24	TCTCTCTCTCTCTCTCTCTCTCTC
486	NNU_20366-RA	AG	172	183	FORWARD	20	60.34	60	GGCCCTCTTCAGTTCTCTCC	REVERSE	20	59.18	50	TAAGCCTCAATTCCCGTAGG	169	262	AG	2	12	AGAGAGAGAGAG
487	NNU_20366-RA	GA	490	559	FORWARD	20	59.3	55	CCTCAACGTGTCCTTCTCCT	REVERSE	20	59.77	40	TTCAAAACCCAATTGGAAGG	145	320	GA	2	12	GAGAGAGAGAGA
488	NNU_20366-RA	TC	490	559	FORWARD	20	59.96	50	GCGATTCTGGTTTGCTCTTC	REVERSE	20	59.52	50	CGGCAGATATCATACGGACA	160	320	TC	2	12	TCTCTCTCTCTC
489	NNU_20362-RA	TTC	145	159	FORWARD	20	60.32	55	GAGGGGCTTCTCTTCCTTTG	REVERSE	20	60.07	45	TGACTTATGTCCGCCATTGA	157	265	TTC	3	15	TTCTTCTTCTTCTTC
490	NNU_20357-RA	TA	1709	1720	FORWARD	21	60.13	47.62	CAAAACCTCTCCAACACTCCA	REVERSE	20	59.64	50	ACACATTGGGGTGGAGATTC	143	231	TA	2	12	TATATATATATA
491	NNU_20351-RA	GAA	387	401	FORWARD	20	59.59	50	TACCTTGGCAGTCTCAAGCA	REVERSE	20	60.02	60	GACCGGTAGACTCTGCAAGC	157	265	GAA	3	15	GAAGAAGAAGAAGAA
492	NNU_20340-RA	ACAA	200	219	FORWARD	20	59.99	50	TTGGAGACGAGGCTGAAGTT	REVERSE	20	59.84	50	ACCTGCTAATCTCCCTGCAA	140	270	ACAA	4	20	ACAAACAAACAAACAAACAA
493	CUFF.2399.1	AT	147	168	FORWARD	20	59.17	55	CGATTGGTGCACAGTCCTAC	REVERSE	20	60.8	50	AGGAGGCAACGATTCAGACA	165	272	AT	2	22	ATATATATATATATATATATAT
494	NNU_20339-RA	GA	128	143	FORWARD	20	59.73	45	TCCACGTTTAAATGCTCGTG	REVERSE	20	59.84	55	GAACTCGGGAGTATGCAAGC	124	266	GA	2	16	GAGAGAGAGAGAGAGA
495	NNU_20339-RA	CTTG	128	143	FORWARD	20	59.73	45	TCCACGTTTAAATGCTCGTG	REVERSE	20	59.41	55	GGTTGGAACTCGGGAGTATG	129	266	CTTG	4	12	CTTGCTTGCTTG
496	NNU_20339-RA	ATTT	128	143	FORWARD	20	59.55	50	GAGCGAAAGACCTGAAAGGA	REVERSE	21	59.61	47.62	GAAGAGAGAAGTGTCGGCAAA	135	266	ATTT	4	12	ATTTATTTATTT
497	CUFF.2406.1	AT	138	163	FORWARD	20	59.92	45	TGACATTGGTGAATGGGCTA	REVERSE	20	59.85	45	TTACCTTTGCGCCTCTGATT	167	276	AT	2	26	ATATATATATATATATATATATATAT
498	CUFF.2413.1	AG	116	131	FORWARD	20	60.99	50	CCCATCTGTGCGGAGAATTA	REVERSE	20	59.96	55	AGAGTGGTGGTTGGGATGAG	151	266	AG	2	16	AGAGAGAGAGAGAGAG
499	NNU_20326-RA	AG	70	81	FORWARD	21	59.11	47.62	AACAGACGTACCCAATCAAGC	REVERSE	20	60.64	45	TTAACGCCATTCGACGACTT	134	262	AG	2	12	AGAGAGAGAGAG
500	NNU_20326-RA	TCT	442	459	FORWARD	20	60.21	50	TGGCCGGATACATTGTAGGT	REVERSE	20	59.53	55	GCAAGGAGAGAAGGGACTGA	147	268	TCT	3	18	TCTTCTTCTTCTTCTTCT
501	CUFF.2424.1	TC	333	348	FORWARD	20	60.13	50	GGAAACCCCATCTCCTCATT	REVERSE	20	59.94	40	ATTTTGACGAGGCATTTTGG	156	266	TC	2	16	TCTCTCTCTCTCTCTC
502	NNU_20322-RA	GAT	79	93	FORWARD	20	60.01	55	TCTGGATCGTACTCGCAGTG	REVERSE	20	59.28	55	GGCTTGTTCTCCCTCCTACA	150	265	GAT	3	15	GATGATGATGATGAT
503	NNU_21692-RA	TC	757	770	FORWARD	20	60.26	50	GCAGCACATTTCCTCCACTT	REVERSE	20	60.13	40	TGCAAGGAACAAACCAAACA	137	264	TC	2	14	TCTCTCTCTCTCTC
504	NNU_21692-RA	AG	1566	1581	FORWARD	20	60.05	50	TTCTCCGGTTGTGGATCTTC	REVERSE	20	60.29	50	GGAATGGGTTGATCAGATGC	155	170	AG	2	16	AGAGAGAGAGAGAGAG
505	NNU_21694-RA	AG	418	435	FORWARD	20	60.02	50	TCCGTGACTTTCTTGTGCAG	REVERSE	21	58.4	47.62	AGGAGCAATAAGCCCTAGGAT	138	163	AG	2	18	AGAGAGAGAGAGAGAGAG
506	NNU_10589-RA	TCT	134	160	FORWARD	20	60.26	50	GAGCCTTTGTTCAGCCATGT	REVERSE	20	60.46	50	TATAACTGGGAGCGGGTCAA	162	277	TCT	3	27	TCTTCTTCTTCTTCTTCTTCTTCTTCT
507	CUFF.2501.1	GA	242	255	FORWARD	20	60.07	50	TTCCCATAACCAGAGCCAAG	REVERSE	20	59.46	45	ACGCCCGAATAACAACTGAT	182	264	GA	2	14	GAGAGAGAGAGAGA
508	NNU_10580-RA	TTC	1114	1128	FORWARD	20	60.08	50	CAAGGGAAAAGGGTCTGTCA	REVERSE	21	59.73	42.86	CCAAGTGAAAGGCAAGAATTG	149	265	TTC	3	15	TTCTTCTTCTTCTTC
509	CUFF.2518.1	TC	98	111	FORWARD	21	59.87	52.38	GAGCTATCTGCCTCTCTGCAA	REVERSE	20	60.2	55	CACAAGCTAGCCACGTCTGA	146	264	TC	2	14	TCTCTCTCTCTCTC
510	NNU_04012-RA	TTC	181	219	FORWARD	20	60.01	55	AAGTTCCTCCACCACGACAC	REVERSE	20	60.65	60	ACAGGAGCTCGGAGGGTTAC	157	289	TTC	3	39	TTCTTCTTCTTCTTCTTCTTCTTCTTCTTCTTCTTCTTC
511	NNU_04012-RA	CACAC	181	219	FORWARD	20	60.31	50	TATCCCAAGTTCCTCCACCA	REVERSE	20	60.65	60	ACAGGAGCTCGGAGGGTTAC	163	289	CACAC	5	15	CACACCACACCACAC
512	CUFF.2522.1	AG	270	283	FORWARD	20	59.61	45	TACTGAAAACCGCCCAAGTT	REVERSE	20	59.97	50	AAACCCGTGAACTCCTTCCT	138	264	AG	2	14	AGAGAGAGAGAGAG
513	NNU_04015-RA	CAC	315	329	FORWARD	20	60.02	60	GTGGCTCTCTCGGCAGTAAC	REVERSE	18	60.47	55.56	ACGAGGCCCAAATCCAGT	119	155	CAC	3	15	CACCACCACCACCAC
514	NNU_04016-RA	GAT	2144	2158	FORWARD	20	60.63	55	GTGGTAGTGGGGATGGACAA	REVERSE	20	59.96	55	AGGATGACACCACCCAGAAG	161	232	GAT	3	15	GATGATGATGATGAT
515	NNU_04025-RA	CT	122	143	FORWARD	20	60.21	50	CAATCTGGCCCGAGTTCTAA	REVERSE	20	59.34	45	TTAGGGTTTTGCCTCTTTGC	140	272	CT	2	22	CTCTCTCTCTCTCTCTCTCTCT
516	NNU_04027-RA	CAC	308	325	FORWARD	20	60.25	55	TACCTCCAAAGTGCCTCCAG	REVERSE	20	60.47	55	CTGCGCACATGTAACTCCAG	151	268	CAC	3	18	CACCACCACCACCACCAC
517	NNU_04027-RA	GCA	2068	2082	FORWARD	20	60.02	45	GCCCCCTATTCACCATTTTT	REVERSE	20	59.99	50	TCCAATGTGAGCTGAGTTGC	169	265	GCA	3	15	GCAGCAGCAGCAGCA
518	CUFF.2531.1	AAAAT	288	317	FORWARD	20	59.94	60	GAGGGACAGAGATGCAGAGG	REVERSE	20	59.06	40	CCCACAAAAAGCTTCCATTT	152	189	AAAAT	5	30	AAAATAAAATAAAATAAAATAAAATAAAAT
519	NNU_04098-RA	CCA	1827	1844	FORWARD	20	60.15	55	TCTGGCAGAGACACAGATGC	REVERSE	20	59.96	50	GCCTTCATTGCCACAGGTAT	144	268	CCA	3	18	CCACCACCACCACCACCA
520	NNU_04099-RA	ACT	556	570	FORWARD	20	58.8	50	CGACCTCATTCCAGTTCTCA	REVERSE	20	60.66	45	AAACCGGCCGGAATTTAGTA	157	265	ACT	3	15	ACTACTACTACTACT
521	NNU_04099-RA	GGA	858	875	FORWARD	20	61.51	60	GAGAGTCAGGGTTCGGTGGT	REVERSE	20	60.07	50	GTAATCTTCAGCGGGTTGGA	149	268	GGA	3	18	GGAGGAGGAGGAGGAGGA
522	NNU_04095-RA	CT	558	581	FORWARD	20	59.93	50	TTAGCTTTGATCCCCACCAC	REVERSE	20	60.79	55	CTTAAGCGTCAGACGGGATG	133	274	CT	2	24	CTCTCTCTCTCTCTCTCTCTCTCT
523	NNU_04095-RA	TCT	558	581	FORWARD	21	60.13	42.86	AATAATCCTTCGCATCCATCC	REVERSE	22	58.63	45.45	AGCAGAGACAGAGAAAAGAGCA	136	274	TCT	3	12	TCTTCTTCTTCT
524	NNU_04095-RA	GAT	2860	2874	FORWARD	20	59.8	55	GCCACCCTTGATCAGAAGAG	REVERSE	20	60.17	45	AGAACCCCACCATTTCATCA	133	265	GAT	3	15	GATGATGATGATGAT
525	NNU_04095-RA	GA	3120	3145	FORWARD	22	56.9	40.91	TTGATGATAGCATTACCAGAGG	REVERSE	20	57.67	50	CCACTACCAACTCCATTGCT	117	276	GA	2	26	GAGAGAGAGAGAGAGAGAGAGAGAGA
526	NNU_04091-RA	TC	248	284	FORWARD	20	59.9	50	TCCCACCTCTCAATTGAACC	REVERSE	20	60.41	50	CATGCCATGACTTGCTTCAG	196	287	TC	2	14	TCTCTCTCTCTCTC
527	NNU_04091-RA	CT	248	284	FORWARD	20	59.9	50	TCCCACCTCTCAATTGAACC	REVERSE	20	60.41	50	CATGCCATGACTTGCTTCAG	196	287	CT	2	22	CTCTCTCTCTCTCTCTCTCTCT
528	CUFF.2555.1	GA	157	170	FORWARD	20	59.67	50	CCAATCTTTTGGTCCTCTGC	REVERSE	20	59.58	45	TAACGGCGACGTTGATAATG	158	264	GA	2	14	GAGAGAGAGAGAGA
529	NNU_04077-RA	GA	106	121	FORWARD	20	59.77	40	ATGGCGGACAATCAAAATTC	REVERSE	20	60.23	50	GGAGACGTGAGCGAAATGAT	139	266	GA	2	16	GAGAGAGAGAGAGAGA
530	NNU_04077-RA	TC	539	564	FORWARD	20	59.85	40	ATTGCAGCCAATGAGCTTTT	REVERSE	20	59.99	55	TCAGCCACCTCTGAGAACCT	152	276	TC	2	26	TCTCTCTCTCTCTCTCTCTCTCTCTC
531	NNU_04079-RA	GGA	625	645	FORWARD	20	60.11	45	AAGTTTGCGGAGGAGGTTTT	REVERSE	20	59.83	50	CATTCTGCTGGTCACTTGGA	145	271	GGA	3	21	GGAGGAGGAGGAGGAGGAGGA
532	CUFF.2566.1	CT	150	174	FORWARD	20	58.69	50	CCTTGAGTTCACACCTTCCA	REVERSE	20	59.85	45	TTTCTTGGAAGCAGGACGTT	175	275	CT	2	12	CTCTCTCTCTCT
533	CUFF.2566.1	TC	150	174	FORWARD	20	59.66	60	TCCACTGCCCTCTCTCTCTC	REVERSE	20	59.85	45	TTTCTTGGAAGCAGGACGTT	159	275	TC	2	12	TCTCTCTCTCTC
534	CUFF.2584.2	GT	412	425	FORWARD	20	60.2	50	CCATCTCGGCTGCAATATCT	REVERSE	20	60.37	45	TTGTGCGTCCCTGGTTTTAT	120	264	GT	2	14	GTGTGTGTGTGTGT
535	NNU_04073-RA	GT	412	425	FORWARD	20	60.2	50	CCATCTCGGCTGCAATATCT	REVERSE	20	60.37	45	TTGTGCGTCCCTGGTTTTAT	120	264	GT	2	14	GTGTGTGTGTGTGT
536	CUFF.2603.1	TCGC	23	36	FORWARD	20	59.99	50	CGACTCGCTTTTTGTTCCTC	REVERSE	20	59.98	55	CGCCTGTGATCTTAGCCTTC	150	264	TCGC	4	16	TCGCTCGCTCGCTCGC
537	NNU_03866-RA	TA	428	441	FORWARD	20	59.9	50	TCCCCAGTTCCAGTCATTTC	REVERSE	20	60.69	50	TTCATGAGCTGATGGTGGTG	134	264	TA	2	14	TATATATATATATA
538	NNU_03866-RA	ACC	1720	1740	FORWARD	20	60.12	50	GGTTGCGAGTGAATCAAGGT	REVERSE	21	59.96	47.62	TGGAAGAAACACAGACCCATC	151	271	ACC	3	21	ACCACCACCACCACCACCACC
539	CUFF.2607.2	TA	428	441	FORWARD	20	59.9	50	TCCCCAGTTCCAGTCATTTC	REVERSE	20	60.12	45	GCCTGCAACAATTGAGGTTT	160	264	TA	2	14	TATATATATATATA
540	CUFF.2607.2	ACC	1809	1829	FORWARD	20	60.12	50	GGTTGCGAGTGAATCAAGGT	REVERSE	21	59.96	47.62	TGGAAGAAACACAGACCCATC	151	271	ACC	3	21	ACCACCACCACCACCACCACC
541	NNU_11028-RA	CCA	1725	1745	FORWARD	20	60.41	55	CGATTGCTCAGTCACCTCCT	REVERSE	20	59.89	50	ATGACCTGCTCATCCCATTC	149	271	CCA	3	21	CCACCACCACCACCACCACCA
542	CUFF.2623.2	CAG	6156	6179	FORWARD	20	59.76	50	GGCAGCAACAGTCACAACAT	REVERSE	20	59.16	55	CCTGGGATACAGACCAGCTT	155	274	CAG	3	12	CAGCAGCAGCAG
543	CUFF.2623.2	ACC	6156	6179	FORWARD	20	60.03	45	TCACAACATCAACAGCAGCA	REVERSE	20	60.16	55	GTCAACCCACTCTGGCACTT	157	274	ACC	3	24	ACCACCACCACCACCACCACCACC
544	NNU_11038-RA	AG	51	64	FORWARD	20	59.47	40	CTGCCCATTCATTCATTCAA	REVERSE	20	60.52	55	CCACCTCAGGAAGCTCAAGA	174	264	AG	2	14	AGAGAGAGAGAGAG
545	NNU_11038-RA	AAGAG	51	64	FORWARD	20	59.11	55	TGAGAGTGTGTGTGGGTGTG	REVERSE	20	59.58	50	ATGGTCTAGCCAGTGGCATT	152	264	AAGAG	5	15	AAGAGAAGAGAAGAG
546	NNU_11040-RA	CTT	326	343	FORWARD	21	60.23	42.86	CCAAAACCAGCAGAAGAATCA	REVERSE	20	59.52	60	GAGCTTCCCTCTCCTTCTCC	148	268	CTT	3	18	CTTCTTCTTCTTCTTCTT
547	NNU_11046-RA	CTC	80	89	FORWARD	20	59.88	55	CCAGTAACCGTCCCAGTGTT	REVERSE	20	60.83	55	GGTTTCCGAGGGATGAAGTC	145	260	CTC	3	12	CTCCTCCTCCTC
548	CUFF.2650.2	CT	175	194	FORWARD	20	59.63	50	CAGAGACAACAAGCGAAACG	REVERSE	20	59.83	60	CCAGAGGACGAAGTGAGGTC	151	270	CT	2	20	CTCTCTCTCTCTCTCTCTCT
549	NNU_11047-RA	CT	175	194	FORWARD	20	59.63	50	CAGAGACAACAAGCGAAACG	REVERSE	20	59.83	60	CCAGAGGACGAAGTGAGGTC	151	270	CT	2	20	CTCTCTCTCTCTCTCTCTCT
550	NNU_11053-RA	CCA	257	274	FORWARD	20	59.29	40	TGCTGCTTTGCATCCATATT	REVERSE	20	59.96	50	ATGGGTCATGAGTGACACGA	171	268	CCA	3	18	CCACCACCACCACCACCA
551	CUFF.2648.1	AG	26	37	FORWARD	20	59.46	55	GAGTGACACACACACGCTCA	REVERSE	20	60.1	55	GAGCCTCTGCTCTTCCAATG	159	262	AG	2	12	AGAGAGAGAGAG
552	NNU_23187-RA	TC	167	184	FORWARD	20	60.14	55	TCCCGCTCTCAGTCTCTGTT	REVERSE	20	59.4	45	ACTGGATGCTGAAATGCTCA	148	268	TC	2	18	TCTCTCTCTCTCTCTCTC
553	NNU_14244-RA	AT	1227	1238	FORWARD	19	59.94	52.63	CCACAACCAGATTCCAACG	REVERSE	20	59.82	40	AAGCCAAAGGAATCAAAGCA	126	262	AT	2	12	ATATATATATAT
554	NNU_14231-RA	ACC	117	131	FORWARD	20	59.04	45	CATATTTTTCTCCGCCACCT	REVERSE	20	59.69	55	GGTCGCACTATTGGAGAAGG	148	265	ACC	3	15	ACCACCACCACCACC
555	NNU_14231-RA	ACC	117	131	FORWARD	20	59.62	50	CTCAACAGCAAAGCCTCCTT	REVERSE	20	60.46	60	CTGAGTGTGAGGGAGGTGCT	149	265	ACC	3	12	ACCACCACCACC
556	NNU_14231-RA	AAG	373	387	FORWARD	20	59.89	55	CTTCCTCGCAGCTTGTCTCT	REVERSE	20	60.93	50	GCACATCGTCCTCAATGGTT	158	265	AAG	3	15	AAGAAGAAGAAGAAG
557	NNU_14219-RA	AG	399	412	FORWARD	20	60.11	50	TGGCACCTTCATCACTACCA	REVERSE	20	60.52	50	GGCACCAAAAAGCTCTGCTA	170	264	AG	2	14	AGAGAGAGAGAGAG
558	CUFF.2662.2	TC	186	197	FORWARD	20	59.28	55	GGGCTTCAGGTCAGGTCTAA	REVERSE	20	59.79	45	AATTTCCTGGGTGTCGATTG	151	262	TC	2	12	TCTCTCTCTCTC
559	CUFF.2666.2	TCT	237	254	FORWARD	20	59.67	55	CTCTTCCACTTCCCCCTCTT	REVERSE	20	60.79	50	AGTGGAAATGTGGTGGATGC	135	268	TCT	3	18	TCTTCTTCTTCTTCTTCT
560	CUFF.2665.2	ATG	952	981	FORWARD	20	59.33	55	CAGTAGCCGACTTCCCCTTA	REVERSE	20	60.1	50	ATTCAGCGCCACCTTGTATC	149	280	ATG	3	30	ATGATGATGATGATGATGATGATGATGATG
561	NNU_14206-RA	ATG	952	981	FORWARD	20	59.33	55	CAGTAGCCGACTTCCCCTTA	REVERSE	20	60.1	50	ATTCAGCGCCACCTTGTATC	149	280	ATG	3	30	ATGATGATGATGATGATGATGATGATGATG
562	NNU_21262-RA	GAA	358	378	FORWARD	21	59.73	42.86	TGGCAATTGGAGAGTTTGTCT	REVERSE	20	59.9	55	TGCACTGGACTCGGTAACTG	154	271	GAA	3	21	GAAGAAGAAGAAGAAGAAGAA
563	NNU_21281-RA	CCA	370	384	FORWARD	20	59.96	55	CCCCTCACCCAGTCTACAAA	REVERSE	20	60	55	GTGGTGGCGGAGACTTGTAT	123	265	CCA	3	15	CCACCACCACCACCA
564	NNU_21281-RA	CAC	370	384	FORWARD	20	60.8	55	CCACCACCTCACCCAGTTTA	REVERSE	20	60	55	GTGGTGGCGGAGACTTGTAT	145	265	CAC	3	12	CACCACCACCAC
565	NNU_21281-RA	CAC	370	384	FORWARD	20	60.8	55	CCACCACCTCACCCAGTTTA	REVERSE	20	60	55	GTGGTGGCGGAGACTTGTAT	145	265	CAC	3	12	CACCACCACCAC
566	NNU_24872-RA	AG	363	443	FORWARD	20	60.25	45	AGATTTTGCTTTCGGTGACG	REVERSE	20	60.67	55	CCAAAGCTACGCTGAGGAGA	142	331	AG	2	22	AGAGAGAGAGAGAGAGAGAGAG
567	CUFF.2700.1	CT	335	396	FORWARD	20	60.07	45	CAACCATCGCTCATTTTCCT	REVERSE	20	59.77	45	ATTCTTCCGAGGGTGGAAAT	140	312	CT	2	18	CTCTCTCTCTCTCTCTCT
568	NNU_24851-RA	TGA	1275	1292	FORWARD	20	59.15	45	TCGGTCATGGATGATATTGG	REVERSE	20	60.75	50	ATCGAAGAAGGGTTGGTGGT	137	197	TGA	3	18	TGATGATGATGATGATGA
569	NNU_24842-RA	GGGTT	1191	1200	FORWARD	20	59.7	45	TCAAATGTTGGCGTGTTCTC	REVERSE	20	59.08	45	TGGGTTGGCAGATTAGATGA	141	260	GGGTT	5	15	GGGTTGGGTTGGGTT
570	NNU_24834-RA	CT	133	148	FORWARD	21	59.74	47.62	CTCAGAACTCGAGAGCCAAAA	REVERSE	20	59.45	55	GGGCTCTGTTGTCGAGTCTT	147	266	CT	2	16	CTCTCTCTCTCTCTCT
571	NNU_24836-RA	CT	290	301	FORWARD	20	60.73	55	GAAACCACCTCTCCCAAACC	REVERSE	20	60.19	55	CTCCTTCAGTCCATCCTCCA	148	262	CT	2	12	CTCTCTCTCTCT
572	NNU_24831-RA	TC	225	242	FORWARD	20	59.72	50	CCGATCTTTTGCTCTCTGCT	REVERSE	20	60.1	55	GGGTCTCTGCGACGGTAATA	153	268	TC	2	18	TCTCTCTCTCTCTCTCTC
573	NNU_11094-RA	GA	1218	1229	FORWARD	20	59.19	45	TGAGCCCACTGTGTTTGTTT	REVERSE	20	60.39	45	ATTTGGGGATCCATCTTGGT	141	216	GA	2	12	GAGAGAGAGAGA
574	NNU_11099-RA	GAGAAG	448	507	FORWARD	20	59.95	60	AGAGAGGGAGAGGGAACGAG	REVERSE	20	59.92	55	CTTGAGCGGCTACTGCTTCT	141	310	GAGAAG	6	60	GAGAAGGAGAAGGAGAAGGAGAAGGAGAAGGAGAAGGAGAAGGAGAAGGAGAAGGAGAAG
575	NNU_11101-RA	CTT	192	206	FORWARD	20	59.88	50	AACCCGTTTATACGCCACTG	REVERSE	21	59.01	42.86	AAACCCTAGGAATTGGTGCTT	151	265	CTT	3	15	CTTCTTCTTCTTCTT
576	NNU_11103-RA	TC	65	116	FORWARD	20	59.84	50	GGCACGACATGAGAACTTCA	REVERSE	20	60.29	45	ATGCGGTGTGGTTTTACGTT	171	302	TC	2	12	TCTCTCTCTCTC
577	NNU_11103-RA	CT	65	116	FORWARD	20	59.84	50	GGCACGACATGAGAACTTCA	REVERSE	20	60.29	45	ATGCGGTGTGGTTTTACGTT	171	302	CT	2	12	CTCTCTCTCTCT
578	NNU_06411-RA	AG	74	121	FORWARD	20	59.39	50	GTTTCATTTCCACCGAGACC	REVERSE	20	60.14	55	GGGCATGTAGAGGTGTTGCT	153	298	AG	2	12	AGAGAGAGAGAG
579	NNU_06411-RA	ACA	74	121	FORWARD	20	59.39	50	GTTTCATTTCCACCGAGACC	REVERSE	20	60.14	55	GGGCATGTAGAGGTGTTGCT	153	298	ACA	3	15	ACAACAACAACAACA
580	CUFF.2739.1	AAG	19	36	FORWARD	18	56.48	55.56	GCGTGTGTGATGGAGAGA	REVERSE	21	58.36	47.62	TCCTCTTCTGGTTTTCCACTC	123	161	AAG	3	18	AAGAAGAAGAAGAAGAAG
581	CUFF.2745.1	GA	609	630	FORWARD	20	60.09	40	TGATTCGATGGGGGAATAAA	REVERSE	20	60.46	55	GACCGTCTTCCTCCCTTGAT	144	208	GA	2	22	GAGAGAGAGAGAGAGAGAGAGA
582	NNU_06419-RA	AT	448	461	FORWARD	21	58.94	47.62	CGTCTAAGGACATGTGAAGCA	REVERSE	20	59.55	50	AGCCCTGAACCACTAATCCA	177	264	AT	2	14	ATATATATATATAT
583	NNU_06421-RA	TA	672	689	FORWARD	20	59.68	45	TGGGACTCCTTTTGCCTTTA	REVERSE	19	58.68	52.63	CCAAGGAGGCATGCACTAT	153	268	TA	2	18	TATATATATATATATATA
584	NNU_06430-RA	TC	59	88	FORWARD	19	60.22	57.89	CCCCCTACGTGGAAAACAC	REVERSE	20	59.87	50	TTCCAGTTTGTCAGCAGGTG	155	280	TC	2	30	TCTCTCTCTCTCTCTCTCTCTCTCTCTCTC
585	CUFF.2806.1	ATA	895	909	FORWARD	20	58.1	50	GCCGCAGTACTTGGCTATTA	REVERSE	20	59.65	45	GATTGAAGCAATCACGACCA	172	265	ATA	3	15	ATAATAATAATAATA
586	NNU_06465-RA	TCT	3148	3168	FORWARD	20	59.77	50	CCCCTCATGATATCGACGTT	REVERSE	20	59.97	55	TGACCTACCGTCCCTTTGAC	177	271	TCT	3	21	TCTTCTTCTTCTTCTTCTTCT
587	NNU_06468-RA	TC	634	647	FORWARD	20	59.91	40	AATTGCCCCTTTCGAAGATT	REVERSE	20	60.09	50	GAATCGTGCGATGATGTGTC	137	264	TC	2	14	TCTCTCTCTCTCTC
588	NNU_06469-RA	TA	1634	1659	FORWARD	22	56.89	40.91	CAACAGGAGGTTCAGAATTACA	REVERSE	20	57.92	40	TTTCACTTGTCCCCCAATTA	157	276	TA	2	16	TATATATATATATATA
589	NNU_06469-RA	TTTATT	1634	1659	FORWARD	22	56.89	40.91	CAACAGGAGGTTCAGAATTACA	REVERSE	20	57.92	40	TTTCACTTGTCCCCCAATTA	157	276	TTTATT	6	24	TTTATTTTTATTTTTATTTTTATT
590	NNU_06469-RA	AAT	2282	2299	FORWARD	20	60.47	45	TGGCGAGGTTATTGTCGATT	REVERSE	20	60.01	55	TAGTCCTGCACATGGCTCAG	155	268	AAT	3	12	AATAATAATAAT
591	NNU_06469-RA	TGG	2282	2299	FORWARD	20	60.47	45	TGGCGAGGTTATTGTCGATT	REVERSE	20	60.01	55	TAGTCCTGCACATGGCTCAG	155	268	TGG	3	18	TGGTGGTGGTGGTGGTGG
592	NNU_06473-RA	TGG	393	410	FORWARD	20	60.45	55	TATGGTGGTGGAGGGTATGG	REVERSE	20	59.7	55	GCCTCCACTTGCCTGATAAC	153	268	TGG	3	18	TGGTGGTGGTGGTGGTGG
593	NNU_06472-RA	CAA	945	962	FORWARD	20	59.08	40	AAGCAATCCATGTCGATTCA	REVERSE	20	59.93	45	CATCTGGCTTGGGATTTTGT	138	268	CAA	3	18	CAACAACAACAACAACAA
594	CUFF.2847.1	CT	47	70	FORWARD	21	59.82	47.62	TCCCCATACATGACAGTCACA	REVERSE	20	60.38	55	CACCAGAACGAAGAGGAGGA	159	274	CT	2	24	CTCTCTCTCTCTCTCTCTCTCTCT
595	NNU_06495-RA	TC	97	110	FORWARD	20	59.83	50	GACCGTTGGTGGATCAAGTT	REVERSE	20	59.68	45	TTAGCAGGGCCCATTTTAGA	141	264	TC	2	14	TCTCTCTCTCTCTC
596	NNU_06502-RA	GAA	961	975	FORWARD	20	59.79	50	GATGACGATGAAGACGACGA	REVERSE	20	59.65	45	CCGGCATTTTCTTCTGATTC	154	265	GAA	3	15	GAAGAAGAAGAAGAA
597	CUFF.2875.2	TTC	601	621	FORWARD	20	60.82	55	GAGGGAGTTCCATCCTTTGG	REVERSE	20	60.37	55	GTCGGTGGTGATCTGAAACC	153	271	TTC	3	21	TTCTTCTTCTTCTTCTTCTTC
598	CUFF.2875.2	TA	914	927	FORWARD	20	58.86	55	GGGTATCGTCCCACCTTCTA	REVERSE	21	60.14	42.86	TCTTTAACACGCCATTTACGC	148	264	TA	2	14	TATATATATATATA
599	NNU_06521-RA	TA	842	855	FORWARD	20	58.86	55	GGGTATCGTCCCACCTTCTA	REVERSE	21	60.14	42.86	TCTTTAACACGCCATTTACGC	148	264	TA	2	14	TATATATATATATA
600	NNU_06523-RA	CT	100	121	FORWARD	20	59.7	55	GCTCCAAACCTCCACAACTC	REVERSE	20	59.55	55	CGAGGACAGAGCCAGAGATT	165	272	CT	2	22	CTCTCTCTCTCTCTCTCTCTCT
601	NNU_06523-RA	CTA	1315	1335	FORWARD	20	59.26	55	ACAGAGAAGCCCTGGATGTC	REVERSE	20	59.19	50	CGCCTCCTGGTATTGTTTCT	159	271	CTA	3	21	CTACTACTACTACTACTACTA
602	CUFF.2878.2	CTA	724	744	FORWARD	20	59.26	55	ACAGAGAAGCCCTGGATGTC	REVERSE	20	59.19	50	CGCCTCCTGGTATTGTTTCT	159	271	CTA	3	21	CTACTACTACTACTACTACTA
603	CUFF.2885.1	GA	447	489	FORWARD	20	59.55	50	TCTCCTTCAGGCTTTCGTTC	REVERSE	20	60.23	55	TCTCTCCAACCCTGGTTCTG	154	191	GA	2	12	GAGAGAGAGAGA
604	CUFF.2885.1	AG	447	489	FORWARD	20	59.55	50	TCTCCTTCAGGCTTTCGTTC	REVERSE	20	60.23	55	TCTCTCCAACCCTGGTTCTG	154	191	AG	2	30	AGAGAGAGAGAGAGAGAGAGAGAGAGAGAG
605	NNU_01612-RA	ATT	907	942	FORWARD	20	59.13	40	GGAAAAAGAAAGCCATGGAA	REVERSE	22	57.18	50	TGCTGTACAGAGACCTAAGTGG	150	286	ATT	3	36	ATTATTATTATTATTATTATTATTATTATTATTATT
606	CUFF.2889.1	TC	75	90	FORWARD	20	59.72	40	AAAAAGTAATGCCGGGGTTT	REVERSE	22	59.97	45.45	GGAAGAAACCCTAGAAGCCATT	133	266	TC	2	16	TCTCTCTCTCTCTCTC
607	NNU_01602-RA	CT	90	144	FORWARD	20	59.96	40	TTTCATTCGCTTTGCTTCCT	REVERSE	20	59.84	45	GGCAAACAAAGGTGGGTTTA	162	305	CT	2	12	CTCTCTCTCTCT
608	NNU_01602-RA	CCA	90	144	FORWARD	20	59.95	55	CTTTGCTTCCTCCCTCCTCT	REVERSE	20	59.84	45	GGCAAACAAAGGTGGGTTTA	153	305	CCA	3	21	CCACCACCACCACCACCACCA
609	NNU_01588-RA	CT	573	588	FORWARD	20	58.82	45	TGGTGACCTGTTATCCCAAA	REVERSE	21	57.28	42.86	TTGACCACTGAACTTTGACCT	182	266	CT	2	16	CTCTCTCTCTCTCTCT
610	NNU_01590-RA	TCA	584	598	FORWARD	20	60.29	55	GTGTTAGGCATCGCCAGACT	REVERSE	20	60.11	55	CACGTCTCTGACATGGGATG	135	265	TCA	3	15	TCATCATCATCATCA
611	NNU_01584-RA	GA	2749	2760	FORWARD	20	60.18	55	CACTGTGATGGTGGCTTACG	REVERSE	20	59.59	55	CCGTGGCTACTAATCGTTCC	149	262	GA	2	12	GAGAGAGAGAGA
612	CUFF.2924.1	AGA	179	255	FORWARD	19	60.09	52.63	GAGTTAAGCCGCCACCATT	REVERSE	20	60.49	55	GTTGGTTCGGACCCTTCTCT	153	327	AGA	3	21	AGAAGAAGAAGAAGAAGAAGA
613	CUFF.2924.1	TA	1458	1473	FORWARD	20	59.61	45	GTTCATTGATTCGGGGTGAT	REVERSE	20	59.99	55	GGTTAGTTGGCTACCGTCCA	115	208	TA	2	16	TATATATATATATATA
614	NNU_01585-RA	AGA	290	310	FORWARD	20	60.04	50	CCAGGGTTCATCCTCTTTCA	REVERSE	20	59.67	55	CCCCTCCCTTTCTCTGCTAT	140	271	AGA	3	21	AGAAGAAGAAGAAGAAGAAGA
615	NNU_01580-RA	GAA	530	550	FORWARD	20	59.7	45	CTGGGTTTTGGTGGGTTTTA	REVERSE	20	59.13	45	GAGGCGATGAAATTCAAGGT	147	271	GAA	3	21	GAAGAAGAAGAAGAAGAAGAA
616	NNU_01576-RA	TC	3271	3286	FORWARD	20	58.95	40	TGGAAACAAGTGGGAAATCA	REVERSE	20	58.99	50	CCAAAACATCCCCTGAGAGT	113	173	TC	2	16	TCTCTCTCTCTCTCTC
617	CUFF.2938.2	CT	1402	1423	FORWARD	20	60.29	45	AAATTCCGGGAACCAGAAAG	REVERSE	20	59.87	45	CACGCACTGGAATTTGCTTA	162	272	CT	2	22	CTCTCTCTCTCTCTCTCTCTCT
618	NNU_01568-RA	TTTA	362	371	FORWARD	20	60.05	40	GCCCGAATTTCAGACAAAAA	REVERSE	20	60.19	60	CTAAGGCCCCTCCATCTAGC	172	260	TTTA	4	12	TTTATTTATTTA
619	NNU_01567-RA	TCT	1217	1252	FORWARD	20	59.6	45	ACTTTGCACCGAACAATCCT	REVERSE	20	60.15	50	TAACCACTGACCAGCAACCA	154	286	TCT	3	36	TCTTCTTCTTCTTCTTCTTCTTCTTCTTCTTCTTCT
620	NNU_01562-RA	GA	100	145	FORWARD	20	59.27	45	CTGTTGGATTGCAGATTTCG	REVERSE	21	59.94	52.38	TCTCTCTTTCTCCCCCTCTTG	116	296	GA	2	12	GAGAGAGAGAGA
621	NNU_01562-RA	AG	100	145	FORWARD	20	59.28	60	GAGAGACTGAGGGCAAGAGC	REVERSE	20	57.54	40	AGCGTCGCTCATAAACAAAT	175	296	AG	2	12	AGAGAGAGAGAG
622	CUFF.2945.1	CT	433	487	FORWARD	19	60.26	52.63	CGCATCAGTCAAACGGTTC	REVERSE	20	59.84	50	AGGAAGGCAGAAGCCACATA	150	305	CT	2	12	CTCTCTCTCTCT
623	CUFF.2945.1	TTC	433	487	FORWARD	19	60.26	52.63	CGCATCAGTCAAACGGTTC	REVERSE	20	59.84	50	AGGAAGGCAGAAGCCACATA	150	305	TTC	3	12	TTCTTCTTCTTC
624	CUFF.2945.1	TTCT	433	487	FORWARD	19	60.26	52.63	CGCATCAGTCAAACGGTTC	REVERSE	20	59.84	50	AGGAAGGCAGAAGCCACATA	150	305	TTCT	4	32	TTCTTTCTTTCTTTCTTTCTTTCTTTCTTTCT
625	CUFF.2945.1	TTTC	433	487	FORWARD	21	60.26	47.62	TCTTGGTTATGTGGCTTCTGC	REVERSE	21	58.45	47.62	GGGGAAGAAGAGAAAGAAAGG	127	305	TTTC	4	12	TTTCTTTCTTTC
626	CUFF.2979.1	GCA	1946	1966	FORWARD	20	59.81	45	AGGCTTTGGTCGATGAGAAA	REVERSE	20	59.84	50	GTTGGGATATCCTCCCCAAT	130	271	GCA	3	21	GCAGCAGCAGCAGCAGCAGCA
627	CUFF.2979.2	GCA	1649	1669	FORWARD	20	59.81	45	AGGCTTTGGTCGATGAGAAA	REVERSE	20	60.36	50	ATCAGAATCGCTTCCAGACG	142	271	GCA	3	21	GCAGCAGCAGCAGCAGCAGCA
628	NNU_21129-RA	GCA	1312	1332	FORWARD	20	59.81	45	AGGCTTTGGTCGATGAGAAA	REVERSE	20	60.36	50	ATCAGAATCGCTTCCAGACG	142	271	GCA	3	21	GCAGCAGCAGCAGCAGCAGCA
629	NNU_21140-RA	AG	193	208	FORWARD	20	59.39	45	CCAATTGAGGAACACAACCA	REVERSE	20	60.73	50	TAGAGAGAACCGCCATTGGA	155	266	AG	2	16	AGAGAGAGAGAGAGAG
630	NNU_21140-RA	ATGGCA	193	208	FORWARD	20	59.39	45	CCAATTGAGGAACACAACCA	REVERSE	20	60.73	50	TAGAGAGAACCGCCATTGGA	155	266	ATGGCA	6	24	ATGGCAATGGCAATGGCAATGGCA
631	NNU_21145-RA	TC	371	421	FORWARD	20	59.2	50	GACGCGGAAGTAGGTTTGAT	REVERSE	22	57.98	59.09	GAGAGAGAGAGAGAGGGAGAGG	134	174	TC	2	24	TCTCTCTCTCTCTCTCTCTCTCTC
632	CUFF.3008.1	CT	276	287	FORWARD	20	60.31	55	CCTGTTGTGATGGACTGCTG	REVERSE	20	59.56	55	GACGCTACCAAATCCACTCC	142	262	CT	2	12	CTCTCTCTCTCT
633	NNU_12902-RA	AG	50	63	FORWARD	20	59.35	45	AGCAATAGCAACGGTGTTCA	REVERSE	20	59.8	50	CATGTTCATGGGGCATGTAG	151	264	AG	2	14	AGAGAGAGAGAGAG
634	NNU_12898-RA	CT	272	291	FORWARD	20	59.71	60	AGCGTCTCCTCCTCCTCTCT	REVERSE	20	60.31	55	GGACTCAAAGTGCCGACTGT	164	270	CT	2	20	CTCTCTCTCTCTCTCTCTCT
635	NNU_12898-RA	CTC	272	291	FORWARD	20	58.93	50	CTCACCAAACGTGCAAGAGT	REVERSE	20	59.84	50	AAGAGAGAAACCGACGGTGA	154	270	CTC	3	12	CTCCTCCTCCTC
636	CUFF.3031.1	TC	701	712	FORWARD	20	59.11	55	GAATGTGAGTCTGGCACACC	REVERSE	20	60.08	45	GCAATGGATGAAGGTTGCTT	170	262	TC	2	12	TCTCTCTCTCTC
637	NNU_12876-RA	TAA	3706	3723	FORWARD	21	59.86	42.86	TGTTGACGCAGATCTGAAATG	REVERSE	20	59.75	50	TCTCCCCCATTAACGACATC	127	268	TAA	3	18	TAATAATAATAATAATAA
638	NNU_12870-RA	CT	250	271	FORWARD	20	60.21	50	GATCGAGAAACCACCGCTAA	REVERSE	20	59.72	55	AAGGACTGTCGGAGGTCGTA	117	272	CT	2	22	CTCTCTCTCTCTCTCTCTCTCT
639	NNU_12870-RA	CCA	2199	2216	FORWARD	20	60.1	55	CACCGGCAGGTCTCTATCAT	REVERSE	20	60.26	45	TGCACTCAGCCCATACAAAA	152	268	CCA	3	18	CCACCACCACCACCACCA
640	NNU_12873-RA	TC	665	684	FORWARD	20	60.73	50	GTTGGACCCATCTCATTCCA	REVERSE	20	61.86	60	CATGTCCAGTCTGGCTCTGG	143	270	TC	2	20	TCTCTCTCTCTCTCTCTCTC
641	NNU_12875-RA	CT	298	309	FORWARD	20	59.84	55	GCACCAACCTTTCTCTCCAG	REVERSE	20	59.86	50	CCGACGACAGCTTTATGTCA	171	262	CT	2	12	CTCTCTCTCTCT
642	CUFF.3071.2	TTC	197	226	FORWARD	22	57.57	45.45	CACTCTGTGATTTTAGCTGGTG	REVERSE	20	57.94	50	CTCCTCAATCGAGTCTCCAA	156	280	TTC	3	30	TTCTTCTTCTTCTTCTTCTTCTTCTTCTTC
643	CUFF.3075.1	GA	251	278	FORWARD	20	60.37	45	TACAAACGATGGCCAAACCT	REVERSE	20	59.89	45	AGCAATGGAAATGGAGATGG	202	277	GA	2	28	GAGAGAGAGAGAGAGAGAGAGAGAGAGA
644	CUFF.3080.1	CT	46	122	FORWARD	20	60.07	45	CATCGAAATTTCCAGCCAGT	REVERSE	21	59.77	47.62	CGTGACGAAAAAGTTGAGACC	144	186	CT	2	18	CTCTCTCTCTCTCTCTCT
645	CUFF.3083.1	CT	226	245	FORWARD	20	60.41	60	GAGGCCCGAGACAGTGACTA	REVERSE	20	60.89	50	TGGGCCACTGTAATTTCGTC	152	270	CT	2	20	CTCTCTCTCTCTCTCTCTCT
646	NNU_12841-RA	TTTG	586	599	FORWARD	21	59.99	47.62	TTGGGTATTCCAAGAGTGTGC	REVERSE	20	59.97	45	CGGTTTTTCCGGTAAGTTGA	154	225	TTTG	4	12	TTTGTTTGTTTG
647	CUFF.3114.1	TTC	81	107	FORWARD	20	59.71	50	CGAACCCAGAGACGTTTTTC	REVERSE	20	59.67	40	GCAGGCAAAAACAATGATGA	139	277	TTC	3	27	TTCTTCTTCTTCTTCTTCTTCTTCTTC
648	CUFF.3117.1	CT	204	235	FORWARD	20	59.59	55	CACTCCGGGGTTTAGCTATG	REVERSE	20	59.67	45	AAGGGACTTGAACCCCAAAT	148	233	CT	2	32	CTCTCTCTCTCTCTCTCTCTCTCTCTCTCTCT
649	CUFF.3126.1	CT	281	379	FORWARD	20	59.19	45	GGCGCCATTAATCTTCACTT	REVERSE	20	59.05	55	TGGGGGAGAGAGAGAGAGAA	143	349	CT	2	12	CTCTCTCTCTCT
650	CUFF.3126.1	TC	281	379	FORWARD	20	59.19	45	GGCGCCATTAATCTTCACTT	REVERSE	20	57.39	40	ACGAAAACAAACAAGGCAGT	173	349	TC	2	14	TCTCTCTCTCTCTC
651	CUFF.3126.1	ACC	1388	1452	FORWARD	20	62.03	60	AGAAGGAAGCCACCCTCCTC	REVERSE	20	60.59	45	AAGGAAAAGCAAGCCAAACC	147	315	ACC	3	18	ACCACCACCACCACCACC
652	CUFF.3126.1	AG	1926	1957	FORWARD	20	59.99	45	TTTGCCAGTTTCTCCAGCTT	REVERSE	20	60.27	55	CAAACACCACCGTTCCCTAC	148	282	AG	2	12	AGAGAGAGAGAG
653	CUFF.3126.1	GA	1926	1957	FORWARD	20	59.99	45	TTTGCCAGTTTCTCCAGCTT	REVERSE	20	60.27	55	CAAACACCACCGTTCCCTAC	148	282	GA	2	20	GAGAGAGAGAGAGAGAGAGA
654	CUFF.3123.1	AGAA	657	676	FORWARD	20	60.47	50	GATTGGAGGTGCATTCGTTC	REVERSE	20	61.2	50	ATTTCTCCATCCAGCCATCC	119	162	AGAA	4	20	AGAAAGAAAGAAAGAAAGAA
655	CUFF.3134.1	TAT	1452	1584	FORWARD	20	59.93	50	GACGACGGTGATGAATGATG	REVERSE	20	60.44	50	GAGCCTCCTTGTTTCCCATT	146	383	TAT	3	18	TATTATTATTATTATTAT
656	NNU_22621-RA	CT	691	704	FORWARD	21	59.93	42.86	CCCCTTTTCCTTCCTTTTCTT	REVERSE	20	60.36	60	AAGGTAGGGTGGTGGAGAGG	133	264	CT	2	14	CTCTCTCTCTCTCT
657	NNU_22626-RA	TTC	702	719	FORWARD	22	60.32	50	GCCTTAGACGTTAAGCGTTGTC	REVERSE	20	60.04	45	CGCATTTCCATCTCCATCTT	161	268	TTC	3	18	TTCTTCTTCTTCTTCTTC
658	NNU_22629-RA	CG	2865	2888	FORWARD	20	60.52	50	CTTTTTCCGTGGGTGTGAAG	REVERSE	20	59.81	45	TTCATGGTCCACACGTGAAT	173	274	CG	2	12	CGCGCGCGCGCG
659	NNU_22629-RA	GA	2865	2888	FORWARD	20	60.52	50	CTTTTTCCGTGGGTGTGAAG	REVERSE	20	59.81	45	TTCATGGTCCACACGTGAAT	173	274	GA	2	12	GAGAGAGAGAGA
660	NNU_22629-RA	ATT	3132	3146	FORWARD	22	58.23	40.91	TGCTTTGATCTAATGGGATAGG	REVERSE	20	60.22	50	TCATCTAGCATCCGTCCACA	153	265	ATT	3	15	ATTATTATTATTATT
661	CUFF.3151.2	TTA	2356	2365	FORWARD	22	59.9	54.55	TGGGTCTCTAGCTACCTTCCTG	REVERSE	20	60.86	50	AGCAACAGATCGTGCCAACT	154	260	TTA	3	12	TTATTATTATTA
662	NNU_22637-RA	CA	217	260	FORWARD	20	60.02	50	GGGGAGGTGACCGAATAAAT	REVERSE	20	60.1	50	GGGATGGGAGAAATGGAGAT	164	294	CA	2	12	CACACACACACA
663	NNU_22637-RA	TC	217	260	FORWARD	20	59.85	55	CCACAGTCCACATTCCACAC	REVERSE	20	60.25	60	TCAGAGAGACGGGTGTAGGG	148	294	TC	2	16	TCTCTCTCTCTCTCTC
664	CUFF.3160.2	TC	119	130	FORWARD	21	58.71	52.38	GCACACTCTGGGTAAGAAACC	REVERSE	20	60.13	50	AGATGCTGATGCTGATGCTG	156	262	TC	2	12	TCTCTCTCTCTC
665	CUFF.3160.2	TTCT	119	130	FORWARD	21	58.71	52.38	GCACACTCTGGGTAAGAAACC	REVERSE	20	60.13	50	AGATGCTGATGCTGATGCTG	156	262	TTCT	4	16	TTCTTTCTTTCTTTCT
666	CUFF.3160.2	CATCAG	119	130	FORWARD	21	58.72	42.86	TGCAACAACAACTGCTTCTCT	REVERSE	20	59.97	50	GGTTGCCTTTGTCCTTGGTA	167	262	CATCAG	6	18	CATCAGCATCAGCATCAG
667	CUFF.3160.2	TC	404	430	FORWARD	20	59.77	45	TGCTCCCTCGAGATGAATTT	REVERSE	20	59.23	40	CAATGGCCCATCAACAATAA	149	277	TC	2	16	TCTCTCTCTCTCTCTC
668	NNU_22645-RA	CAC	223	342	FORWARD	19	60.35	52.63	TTCTCCTCCTGTGGCATCA	REVERSE	20	59.96	55	AGAAGGAGATGGTGGTGGTG	166	370	CAC	3	12	CACCACCACCAC
669	NNU_22645-RA	CCT	223	342	FORWARD	20	59.68	60	CTTCCTCCACCTCCTGTGAC	REVERSE	20	59.96	55	AGAAGGAGATGGTGGTGGTG	141	370	CCT	3	18	CCTCCTCCTCCTCCTCCT
670	NNU_22645-RA	CAC	223	342	FORWARD	20	59.77	60	CCTCCTCCTCCTCCTCCTAA	REVERSE	20	59.78	50	GCGGGGGTGATGTCTTATTA	139	370	CAC	3	12	CACCACCACCAC
671	NNU_22645-RA	CCT	223	342	FORWARD	20	59.68	60	CTTCCTCCACCTCCTGTGAC	REVERSE	20	60	55	AGGAGGAAGTGGTGGTTGTG	141	370	CCT	3	21	CCTCCTCCTCCTCCTCCTCCT
672	CUFF.3186.3	TGA	230	244	FORWARD	20	60.05	55	ACCTTACCACCATCCCTTCC	REVERSE	20	60	55	ATGGTACTGGACCGTTGCTC	151	265	TGA	3	15	TGATGATGATGATGA
673	NNU_22650-RA	AG	140	159	FORWARD	21	59.88	57.14	CAAGAGTGAGTGAGGGGACAG	REVERSE	20	59.71	50	GCAAAATCGTAGCTCCAACC	154	270	AG	2	20	AGAGAGAGAGAGAGAGAGAG
674	NNU_22650-RA	TG	1405	1418	FORWARD	20	58.19	45	CCTTGCATATTTGAGCCATC	REVERSE	20	59.17	50	GTTTCCAGCAAGGGTTAGGA	150	264	TG	2	14	TGTGTGTGTGTGTG
675	CUFF.3165.1	TC	32	139	FORWARD	21	59.57	57.14	GCCCTCTCTGTTTCTCTCCTC	REVERSE	20	59.8	55	GCGGGAATCGACTGAGATAG	196	284	TC	2	30	TCTCTCTCTCTCTCTCTCTCTCTCTCTCTC
676	CUFF.3165.1	CT	32	139	FORWARD	20	59.88	55	CGCTCTCGTTCGCTCTCTAT	REVERSE	20	59.43	50	TTGAGATGTGCGACTGTGTG	150	284	CT	2	14	CTCTCTCTCTCTCT
677	NNU_22660-RA	TC	176	191	FORWARD	20	59.96	45	TGCTCCCTCTTCTTGCATTT	REVERSE	20	59.94	45	TAATCAACACCGCCCTTTTC	140	266	TC	2	16	TCTCTCTCTCTCTCTC
678	CUFF.3171.2	CT	538	549	FORWARD	20	60.03	50	TTGCTCCTCCCCTATTTCCT	REVERSE	20	60.12	45	GGCGTTGTCGAAGTTGAAAT	148	262	CT	2	12	CTCTCTCTCTCT
679	NNU_22667-RA	CAAAA	289	313	FORWARD	21	59.92	47.62	GGCTGCAAAGCGTTACTATTG	REVERSE	20	59.88	45	CGTTGGCTTTGAACAGTGAA	158	275	CAAAA	5	25	CAAAACAAAACAAAACAAAACAAAA
680	NNU_22667-RA	AGA	1808	1861	FORWARD	20	58.32	40	TTCCTTTCACTCGAAAACCA	REVERSE	20	59.82	50	CATGTATGGCCTCAGCTTCA	153	304	AGA	3	54	AGAAGAAGAAGAAGAAGAAGAAGAAGAAGAAGAAGAAGAAGAAGAAGAAGAAGA
681	CUFF.3181.1	GA	149	190	FORWARD	20	60.44	45	TGTGCTTGTTCCGTTGCTTA	REVERSE	20	60.08	45	TATAGCGCATATTGCCACCA	138	292	GA	2	42	GAGAGAGAGAGAGAGAGAGAGAGAGAGAGAGAGAGAGAGAGA
682	CUFF.3197.1	AG	324	339	FORWARD	20	59.78	50	ATGACCTGGGGATTCAGTTG	REVERSE	20	60.07	40	TTTGCACTCCCATGCATTTA	126	266	AG	2	16	AGAGAGAGAGAGAGAG
683	NNU_22693-RA	TC	595	606	FORWARD	20	59.57	50	GGGTCTTGTTGCTTTTGGTC	REVERSE	20	59.77	40	CCATCGAATTTTCCGGTTTA	135	262	TC	2	12	TCTCTCTCTCTC
684	CUFF.3222.2	TTC	82	96	FORWARD	21	59.56	47.62	TCCACTCCAGTCACCATCTTT	REVERSE	20	59.72	55	AGGTGAGGGTTGCAGAGGTA	170	265	TTC	3	15	TTCTTCTTCTTCTTC
685	NNU_22697-RA	AT	946	963	FORWARD	20	58.7	50	TCAGAGCGAGAAGACGTGAT	REVERSE	20	59.13	40	CATCCAATGATCCAATCCAA	153	268	AT	2	18	ATATATATATATATATAT
686	NNU_22698-RA	AG	50	63	FORWARD	19	60.24	52.63	AAACTTCTCGGCACCCTTG	REVERSE	20	59.8	50	TGTGCTGGGTATGGGATACA	131	264	AG	2	14	AGAGAGAGAGAGAG
687	NNU_22521-RA	CCA	1330	1344	FORWARD	20	59.37	60	GGGACCCTCCTATCTCCACT	REVERSE	20	58.57	45	TGTTGGGTATTCTGCGATTC	156	265	CCA	3	15	CCACCACCACCACCA
688	CUFF.3211.1	TC	89	100	FORWARD	20	59.85	50	GGCTGTGCCTTAAGATTTGC	REVERSE	20	59.86	50	AACCAACCAACCAACAGGAG	149	262	TC	2	12	TCTCTCTCTCTC
689	CUFF.3211.1	GTTG	89	100	FORWARD	20	60.22	40	TGCATGAAATCCGCAACTTA	REVERSE	19	60.32	47.37	AACGGCATGGGTTTCCTAA	150	262	GTTG	4	12	GTTGGTTGGTTG
690	NNU_22522-RA	AT	632	643	FORWARD	20	59.76	50	AATAGGTGAGGGGGAAAGGA	REVERSE	21	59.93	47.62	CCAACACACAGAAGCAGTTGA	143	262	AT	2	12	ATATATATATAT
691	NNU_22519-RA	CT	143	158	FORWARD	20	60.12	50	CATCAGCCAAACGTCACATC	REVERSE	20	59.38	55	GAAGAGGGTGACGGAGAAGA	140	266	CT	2	16	CTCTCTCTCTCTCTCT
692	NNU_22511-RA	CT	564	575	FORWARD	20	60.2	40	TCATCAAGAAATCCGCACAA	REVERSE	20	60.57	60	CGTAACGGTAGCACCAGTCC	151	262	CT	2	12	CTCTCTCTCTCT
693	CUFF.3216.1	GA	255	278	FORWARD	20	59.94	40	TTTGGTTCGGACAATGACAA	REVERSE	20	59.18	50	ACCCTCCTTCGTTCTCCTTT	150	274	GA	2	24	GAGAGAGAGAGAGAGAGAGAGAGA
694	NNU_22505-RA	CTC	710	739	FORWARD	20	60.11	55	CATCAGTCGTTCCACCCTCT	REVERSE	20	60.21	50	CAAAACGGAGCTCCTCCATA	145	267	CTC	3	30	CTCCTCCTCCTCCTCCTCCTCCTCCTCCTC
695	CUFF.3248.1	TC	509	520	FORWARD	22	59.89	45.45	TGGATTTGGTCTGTACAAGTGG	REVERSE	20	61.53	55	ACCGGTTAAGCAGCTCCATC	165	262	TC	2	12	TCTCTCTCTCTC
696	NNU_22484-RA	GA	160	171	FORWARD	20	59.47	60	CCCGCCACTAGACTCTGACT	REVERSE	20	60.18	50	TAGCTCGATGATTCGGGAAC	158	262	GA	2	12	GAGAGAGAGAGA
697	CUFF.3254.1	TC	22	39	FORWARD	19	60.98	57.89	TGGAGGGGAGAAGGGAGTT	REVERSE	20	59.5	45	CGATCATGTAATTGCCTCCA	168	268	TC	2	18	TCTCTCTCTCTCTCTCTC
698	NNU_22479-RA	AT	1593	1624	FORWARD	20	59.81	55	GCTGAAGGGCCTCTTCCTAT	REVERSE	20	59.76	45	GGGAAACCAATTAGCCATCA	152	282	AT	2	32	ATATATATATATATATATATATATATATATAT
699	CUFF.3273.1	AG	1134	1149	FORWARD	20	60.41	50	TGGCACTGATGCAAGAGGTA	REVERSE	20	60.42	55	CCATCGCTACTGCAACTCCT	142	266	AG	2	16	AGAGAGAGAGAGAGAG
700	CUFF.3273.1	GA	1283	1306	FORWARD	20	59.87	50	AAAGTGACAGGCGACGAGAT	REVERSE	20	59.89	55	CCCCCTTCCTCTCAATAAGG	145	274	GA	2	24	GAGAGAGAGAGAGAGAGAGAGAGA
701	CUFF.3273.1	AGGG	1283	1306	FORWARD	20	59.87	50	AAAGTGACAGGCGACGAGAT	REVERSE	20	59.89	55	CCCCCTTCCTCTCAATAAGG	145	274	AGGG	4	12	AGGGAGGGAGGG
702	CUFF.3273.1	GA	1547	1558	FORWARD	20	59.49	55	ATTGAGAGGAAGGGGGAGAC	REVERSE	20	59.69	40	TCTTTTCGCCACCAATTTCT	154	262	GA	2	12	GAGAGAGAGAGA
703	CUFF.3274.1	GA	855	868	FORWARD	20	56.83	45	CAAAGAGGTTTCCAGTCGAT	REVERSE	20	56.92	40	CCTTCATCACCAACAATTCA	140	164	GA	2	14	GAGAGAGAGAGAGA
704	NNU_22474-RA	ATA	1529	1543	FORWARD	20	59.32	45	TTGGCGTACTTGGAAACTCA	REVERSE	20	59.93	50	CCCACCATCTCGATGAACTT	160	265	ATA	3	15	ATAATAATAATAATA
705	NNU_22471-RA	TC	888	899	FORWARD	21	59.58	47.62	AAGGGAAAGCTCTCTCAGGAA	REVERSE	20	60.08	50	CAATGTGCGCAGTAGTGCTT	154	221	TC	2	12	TCTCTCTCTCTC
706	NNU_22469-RA	AGA	359	385	FORWARD	20	59.81	45	TGGAAGGCATCGAGAAACTT	REVERSE	20	59.98	45	ATGGAAGCGAAAGCTTCGTA	143	277	AGA	3	27	AGAAGAAGAAGAAGAAGAAGAAGAAGA
707	NNU_22469-RA	GAA	523	540	FORWARD	20	59.98	45	TACGAAGCTTTCGCTTCCAT	REVERSE	20	60.13	45	GCTTGGCTTTCTTGCTTTTG	124	268	GAA	3	18	GAAGAAGAAGAAGAAGAA
708	NNU_22469-RA	AAG	824	892	FORWARD	20	60.01	50	TTCGAGTGCTCTCTTGCTCA	REVERSE	20	60.19	55	TGTTTCCTCCTCCTCCTCCT	152	319	AAG	3	42	AAGAAGAAGAAGAAGAAGAAGAAGAAGAAGAAGAAGAAGAAG
709	NNU_22469-RA	AGG	824	892	FORWARD	20	60.01	50	TCTTGCTCATGCGTTGTAGG	REVERSE	20	60.42	45	CAGCGCCAACTTTTCTTTGT	158	319	AGG	3	30	AGGAGGAGGAGGAGGAGGAGGAGGAGGAGG
710	NNU_22463-RA	CT	49	64	FORWARD	20	60.25	45	CCGTTGCTCAATCGTCTTTT	REVERSE	20	59.86	50	TTGGAGAAGCAGCAGAGACA	147	266	CT	2	16	CTCTCTCTCTCTCTCT
711	CUFF.3286.1	AATT	240	259	FORWARD	20	60.12	45	GCAATGTGCTCAGGGTTTTT	REVERSE	20	59.77	45	GCGTGCACAAACACAAGATT	152	270	AATT	4	20	AATTAATTAATTAATTAATT
712	NNU_22453-RA	AG	147	164	FORWARD	20	59.15	55	CTGGACGGTCAACAGTGAAC	REVERSE	20	59.82	55	GAGGCCAAGAGGGAGACTTT	151	268	AG	2	18	AGAGAGAGAGAGAGAGAG
713	CUFF.3297.1	AG	588	647	FORWARD	20	59.54	55	CGGAGGTGGGTTTAGATCAG	REVERSE	20	59.73	60	GCTCGCTTGCTCTCTCTCTC	150	176	AG	2	12	AGAGAGAGAGAG
714	CUFF.3297.1	AGA	588	647	FORWARD	20	59.54	55	CGGAGGTGGGTTTAGATCAG	REVERSE	20	59.73	60	GCTCGCTTGCTCTCTCTCTC	150	176	AGA	3	15	AGAAGAAGAAGAAGA
715	NNU_22449-RA	GAA	289	303	FORWARD	20	59.66	55	GGTAGCCATGGAAGCATCTC	REVERSE	19	59.91	57.89	AGAGGATGGTGACCGGAAC	151	265	GAA	3	15	GAAGAAGAAGAAGAA
716	NNU_22449-RA	AGA	289	303	FORWARD	20	59.66	55	GGTAGCCATGGAAGCATCTC	REVERSE	19	59.91	57.89	AGAGGATGGTGACCGGAAC	151	265	AGA	3	12	AGAAGAAGAAGA
717	NNU_22447-RA	TC	211	222	FORWARD	20	59.41	50	TTCCCACCTACAACCTCGAT	REVERSE	20	59.8	50	TTCCTCGCTCGAGTATCCAT	164	262	TC	2	12	TCTCTCTCTCTC
718	NNU_22443-RA	CT	53	82	FORWARD	20	59.16	55	CCCGCTCTTCTTCACTCTTC	REVERSE	20	59.82	50	GCTTTCCCAGCAACATCTTC	148	280	CT	2	30	CTCTCTCTCTCTCTCTCTCTCTCTCTCTCT
719	NNU_22442-RA	CCTCTT	96	131	FORWARD	20	60.43	50	CCGTTCATCTTCCCCTCTTT	REVERSE	20	59.97	50	GCACCTCCTTCACCATGTTT	155	286	CCTCTT	6	36	CCTCTTCCTCTTCCTCTTCCTCTTCCTCTTCCTCTT
720	NNU_22438-RA	TTC	99	116	FORWARD	20	59.98	55	CGACCAGAACGAAGGAGAAG	REVERSE	20	60.1	45	ACATTTTCGCCGATGTAAGC	148	268	TTC	3	18	TTCTTCTTCTTCTTCTTC
721	NNU_22438-RA	TTTC	1703	1712	FORWARD	20	59.41	45	TTTGGCTCCAGAGAACAACA	REVERSE	20	59.72	50	GTGGACTATGTGGCTGCAAA	188	260	TTTC	4	12	TTTCTTTCTTTC
722	NNU_22439-RA	AG	261	338	FORWARD	20	59.83	45	CCCGACAAAAATGTGGAGTT	REVERSE	21	59.54	47.62	TTCCCAACTACTCCCATCTCA	172	328	AG	2	12	AGAGAGAGAGAG
723	NNU_22439-RA	GA	261	338	FORWARD	20	59.25	55	GAGGAGAGGGAGGAAAAAGG	REVERSE	20	59.97	45	ACGGCTTTAATTGGTGATGC	146	328	GA	2	12	GAGAGAGAGAGA
724	CUFF.3314.2	TC	586	603	FORWARD	20	58.59	45	TTGGGATGATCGATTCTCTG	REVERSE	22	57.48	50	CCAGCTAGTAGTGAAGCTGTGA	131	197	TC	2	18	TCTCTCTCTCTCTCTCTC
725	CUFF.3331.2	TTTTC	1713	1726	FORWARD	20	60.29	55	GCCTCACTTAGGCGTGTCAT	REVERSE	22	60.1	40.91	CGCACTTATCTGATTCATTCCA	161	218	TTTTC	5	15	TTTTCTTTTCTTTTC
726	CUFF.3316.1	TC	177	202	FORWARD	20	58.33	50	GCTATGACAAGCAAGGATGG	REVERSE	20	60.26	50	GGGTGAGCTTCATGCTGTTT	157	276	TC	2	26	TCTCTCTCTCTCTCTCTCTCTCTCTC
727	NNU_22423-RA	TC	766	783	FORWARD	21	60.08	42.86	TGAATTCGAAGGAGCTTCTCA	REVERSE	20	60.74	55	ACCTAGGGTTTGAGGGGACA	147	268	TC	2	18	TCTCTCTCTCTCTCTCTC
728	CUFF.3325.2	TC	795	812	FORWARD	21	60.08	42.86	TGAATTCGAAGGAGCTTCTCA	REVERSE	20	60.74	55	ACCTAGGGTTTGAGGGGACA	147	268	TC	2	18	TCTCTCTCTCTCTCTCTC
729	CUFF.3325.2	CT	1273	1298	FORWARD	20	59.84	50	TGAAGCTTGGGCCTCAGTAT	REVERSE	20	59.71	45	AACAAAGCAAGGAACCAGGA	146	276	CT	2	26	CTCTCTCTCTCTCTCTCTCTCTCTCT
730	NNU_22417-RA	CT	98	109	FORWARD	20	59.69	50	AGCCAAGTCTTTCCCTTTCC	REVERSE	20	58.89	50	TAGCCTCTGTTCGAGGGAAT	152	262	CT	2	12	CTCTCTCTCTCT
731	NNU_22417-RA	CTCG	98	109	FORWARD	20	59.69	50	AGCCAAGTCTTTCCCTTTCC	REVERSE	20	58.89	50	TAGCCTCTGTTCGAGGGAAT	152	262	CTCG	4	12	CTCGCTCGCTCG
732	CUFF.3326.1	TC	282	297	FORWARD	20	59.97	45	CCATCGTTTTTCGTTCACCT	REVERSE	20	60.79	50	AGAGGGATTCATGGGGAAGA	158	266	TC	2	16	TCTCTCTCTCTCTCTC
733	NNU_22415-RA	AGA	778	787	FORWARD	20	58.93	45	AGCATCAAACAGTGCCAAAG	REVERSE	19	60.1	57.89	ACTGCTTCACCTCCCAACC	150	260	AGA	3	12	AGAAGAAGAAGA
734	NNU_22411-RA	CT	82	99	FORWARD	20	60.64	55	TCTCTGCCATCTCCTCTTGC	REVERSE	20	59.75	50	CATTAGTGGCGTGGTTAGCA	144	268	CT	2	18	CTCTCTCTCTCTCTCTCT
735	NNU_22411-RA	AAG	1431	1457	FORWARD	20	60.16	50	GGAACACAAGGCAAAGTCGT	REVERSE	20	61.27	50	CACGGCCTGTAATTCCATTG	149	258	AAG	3	27	AAGAAGAAGAAGAAGAAGAAGAAGAAG
736	CUFF.3338.2	TTA	1815	1829	FORWARD	20	60.33	50	AGGATGGTCCTCACATCCAA	REVERSE	20	60.35	55	GGTCTCCCCAGAAAACACCT	160	265	TTA	3	15	TTATTATTATTATTA
737	CUFF.3339.1	TTC	245	331	FORWARD	20	59.67	50	GATGGGCTAATCGAAACTCG	REVERSE	22	60.3	40.91	CCCTGAAAATTCGTAGAATCCA	198	337	TTC	3	15	TTCTTCTTCTTCTTC
738	NNU_22401-RA	AG	145	156	FORWARD	20	60.13	55	CCTCATACGACTGGGCAACT	REVERSE	20	59.93	50	GCCATGGACTTTAGGTTGGA	164	262	AG	2	12	AGAGAGAGAGAG
739	CUFF.3362.1	CCT	370	384	FORWARD	20	59.55	55	GGTGACCATACCACAGCAGA	REVERSE	20	60.07	50	GAAGAATCCTGCCGGTGTAA	164	265	CCT	3	12	CCTCCTCCTCCT
740	CUFF.3362.1	TCT	370	384	FORWARD	20	59.55	55	GGTGACCATACCACAGCAGA	REVERSE	20	60.07	50	GAAGAATCCTGCCGGTGTAA	164	265	TCT	3	15	TCTTCTTCTTCTTCT
741	NNU_21161-RA	AGA	169	209	FORWARD	20	60.12	50	GTCTCGCAGGTGAACCAAAT	REVERSE	20	59.28	60	CTCTCAGTCGTCACCACCAC	153	291	AGA	3	15	AGAAGAAGAAGAAGA
742	NNU_21161-RA	AAG	169	209	FORWARD	20	60.12	50	GTCTCGCAGGTGAACCAAAT	REVERSE	20	59.28	60	CTCTCAGTCGTCACCACCAC	153	291	AAG	3	24	AAGAAGAAGAAGAAGAAGAAGAAG
743	NNU_21157-RA	CCA	64	87	FORWARD	20	60.06	55	ACACCAGTGCTGCCTTCTCT	REVERSE	20	60.13	50	TTGAAGACGCGAGAGACCTT	151	274	CCA	3	24	CCACCACCACCACCACCACCACCA
744	NNU_21159-RA	GA	292	303	FORWARD	20	59.9	45	ATGCGAAGTTTCCATCATCC	REVERSE	20	60.45	55	AAGTTCTGACGACGGTGAGC	163	262	GA	2	12	GAGAGAGAGAGA
745	NNU_21154-RA	TA	2126	2139	FORWARD	20	60.04	50	GTGGCTGATCCGAGGAATTA	REVERSE	20	59.85	50	ACAGTTCCCACACCACATCA	164	264	TA	2	14	TATATATATATATA
746	NNU_09910-RA	CTC	230	247	FORWARD	20	59.48	40	ACGGGCTGAAAACAAACAAT	REVERSE	20	59.17	55	GCTCTGTTTCCTCCAGAAGC	153	268	CTC	3	18	CTCCTCCTCCTCCTCCTC
747	NNU_09898-RA	TC	181	204	FORWARD	20	58.6	50	CAGCTCAGGATCAAAGAACG	REVERSE	20	60.05	50	TTACAAAGAGTGCGCAGGTG	152	274	TC	2	24	TCTCTCTCTCTCTCTCTCTCTCTC
748	CUFF.3393.1	AG	26	47	FORWARD	20	61.43	50	CGCGCAGAGGATTTCTAACA	REVERSE	20	61.26	40	CGAATTGAAGGCCGAAAAAT	148	272	AG	2	22	AGAGAGAGAGAGAGAGAGAGAG
749	CUFF.3401.1	TC	317	328	FORWARD	20	61.02	50	TCGTGACTTTGTCGATGCAG	REVERSE	20	59.99	45	TTCGAAGCAGAAACCGAAGT	147	262	TC	2	12	TCTCTCTCTCTC
750	CUFF.3401.1	GA	441	464	FORWARD	20	60.17	50	CCGGTTCTGTAGTTGCGTTT	REVERSE	20	60.22	50	CCTTTGTACATCGGGTTTGG	143	251	GA	2	24	GAGAGAGAGAGAGAGAGAGAGAGA
751	CUFF.3404.1	CTTT	722	731	FORWARD	20	60.26	50	GCTTGGATTTGCCACTCTGT	REVERSE	20	60.16	45	TGAACCCTCCCAAACCAATA	162	260	CTTT	4	12	CTTTCTTTCTTT
752	NNU_09868-RA	CTC	863	877	FORWARD	20	60.1	45	GCAGCATCAGATTTCAAGCA	REVERSE	20	60.08	45	GTTGGATTTGGAAGCAGCAT	153	265	CTC	3	15	CTCCTCCTCCTCCTC
753	NNU_09868-RA	AT	2658	2720	FORWARD	20	59.34	50	GGGGATGTTGAGATTTGAGG	REVERSE	21	60.03	42.86	AATTTCACGCTACGCTTCTCA	144	313	AT	2	24	ATATATATATATATATATATATAT
754	NNU_09866-RA	GA	30	41	FORWARD	20	60.25	55	AGGTTCTGGGCTGGAGAAGT	REVERSE	20	59.77	45	TCTTCGATTCATCCCAGCTT	140	262	GA	2	12	GAGAGAGAGAGA
755	NNU_09865-RA	GA	1955	1980	FORWARD	20	60.07	55	TGACCGGGTTCCAGAGATAG	REVERSE	22	58.49	40.91	GTTATTGTTTCAGGTTCCATGC	178	276	GA	2	26	GAGAGAGAGAGAGAGAGAGAGAGAGA
756	CUFF.3411.1	ACG	185	202	FORWARD	20	59.77	55	CACCTTCACTCTTGCTGCTG	REVERSE	20	59.71	55	GATCGGAGCACACAGTGGTA	140	268	ACG	3	18	ACGACGACGACGACGACG
757	NNU_05936-RA	ACG	146	163	FORWARD	20	59.77	55	CACCTTCACTCTTGCTGCTG	REVERSE	20	59.71	55	GATCGGAGCACACAGTGGTA	140	268	ACG	3	18	ACGACGACGACGACGACG
758	CUFF.3423.1	TC	922	937	FORWARD	21	59.36	42.86	TCAAGCATGTGTAATGCGACT	REVERSE	20	59.54	55	GGGAAGAGATAAGGGCAGGT	163	266	TC	2	16	TCTCTCTCTCTCTCTC
759	NNU_05937-RA	TC	493	512	FORWARD	20	60.86	60	CCCAACTCTCGACAGACGAC	REVERSE	20	59.9	55	CAGGGAGAGTGCACGTTGTA	130	270	TC	2	20	TCTCTCTCTCTCTCTCTCTC
760	NNU_16588-RA	TCT	472	489	FORWARD	20	59.27	40	TGCCCAACCCATTTAATTCT	REVERSE	19	60.4	47.37	CCAAATAACCCCCAAACCA	132	160	TCT	3	18	TCTTCTTCTTCTTCTTCT
761	CUFF.3438.1	ATGGA	204	228	FORWARD	20	59.84	55	CGTTGTATCTCCGCTTCCTC	REVERSE	20	61.02	50	CCCGCTGGTGTTCTTGATAA	153	190	ATGGA	5	25	ATGGAATGGAATGGAATGGAATGGA
762	CUFF.3456.3	AATTT	2341	2351	FORWARD	20	59.05	40	TCCAATCGAGACAAAATGGA	REVERSE	20	60.36	60	CCCTCCCTGTACACCTTCCT	163	261	AATTT	5	15	AATTTAATTTAATTT
763	NNU_16575-RA	GAT	337	351	FORWARD	20	59.31	55	CCACCACAGAGAACGAAGTG	REVERSE	20	59.78	55	ATGAGATCTACCCCGGGACT	166	265	GAT	3	15	GATGATGATGATGAT
764	NNU_16561-RA	TC	82	95	FORWARD	20	60.05	40	CCGAAAAGAAAATCCAACGA	REVERSE	20	59.48	50	CCGCTGCTGTTATCCTTCTT	159	264	TC	2	14	TCTCTCTCTCTCTC
765	NNU_16561-RA	TC	1241	1266	FORWARD	20	59.14	50	GCTGTGGTTGGACAATTCTG	REVERSE	20	57.35	40	TGCATAACCCAATTACACCA	161	276	TC	2	26	TCTCTCTCTCTCTCTCTCTCTCTCTC
766	NNU_17221-RA	GA	141	162	FORWARD	20	57.23	40	TCGTCATTTTCGACGTTATG	REVERSE	20	59.12	50	CTTCGGGTGGAAATAGGAGA	121	272	GA	2	22	GAGAGAGAGAGAGAGAGAGAGA
767	CUFF.3477.1	AG	713	730	FORWARD	20	60.22	50	AGATGAGGAAGATGCCGTTG	REVERSE	20	59.57	50	CAACAACTTCCCTTCCGTTC	144	268	AG	2	18	AGAGAGAGAGAGAGAGAG
768	CUFF.3480.1	TTA	198	215	FORWARD	20	56.26	40	CTTCGATGGTCGTTATTGAA	REVERSE	22	55.82	40.91	CAATCGAGGTTACAGCTAAATC	152	268	TTA	3	18	TTATTATTATTATTATTA
769	CUFF.3480.1	AGA	616	633	FORWARD	20	59.98	55	GGAAGAAGCAGTAGCCATCG	REVERSE	20	60.64	45	TTGTCCTTTCGCAGAACCAT	151	268	AGA	3	18	AGAAGAAGAAGAAGAAGA
770	CUFF.3480.1	TA	877	912	FORWARD	20	60.1	45	CGCTTTGGCTGGAATTGTAT	REVERSE	20	59.94	50	GAGGTTGTTGGGACTTGGAA	214	286	TA	2	36	TATATATATATATATATATATATATATATATATATA
771	NNU_17193-RA	AG	689	700	FORWARD	22	59.08	40.91	TTCTCTTTCATCAACCAACCAC	REVERSE	20	59.73	40	TTCCATTTCCCGAATTATGC	116	262	AG	2	12	AGAGAGAGAGAG
772	NNU_17193-RA	TTA	689	700	FORWARD	22	55.52	40.91	TCAGTGCTCCTTTTAATCTCTC	REVERSE	20	56.41	45	TCGCCCTACCTAATCAATCT	163	262	TTA	3	12	TTATTATTATTA
773	NNU_17193-RA	AGAC	689	700	FORWARD	22	59.08	40.91	TTCTCTTTCATCAACCAACCAC	REVERSE	20	59.73	40	TTCCATTTCCCGAATTATGC	116	262	AGAC	4	16	AGACAGACAGACAGAC
774	NNU_17193-RA	AG	893	908	FORWARD	20	59.37	45	TTGGGATCTGCACTCAAAGA	REVERSE	20	60.85	55	CTTCAGGGTTTTGGGGACTC	146	266	AG	2	16	AGAGAGAGAGAGAGAG
775	CUFF.3511.1	TCT	12	82	FORWARD	22	55.91	50	AGTTTCCTCACCTCTCTCTCTC	REVERSE	19	57.69	47.37	GCGAAAAAGAGGAAGAACG	153	321	TCT	3	60	TCTTCTTCTTCTTCTTCTTCTTCTTCTTCTTCTTCTTCTTCTTCTTCTTCTTCTTCTTCT
776	CUFF.3512.1	TC	247	258	FORWARD	20	60.12	50	AAAAGACTGTGGCCGATGAC	REVERSE	20	60.1	50	GCCCGTAGGCAAATCTGTTA	112	262	TC	2	12	TCTCTCTCTCTC
777	CUFF.3513.1	AG	173	188	FORWARD	20	60.86	60	GAGTGGACTTGCAGGAGGTG	REVERSE	20	60.16	55	CCACAGCACATCACTTGTCC	153	213	AG	2	16	AGAGAGAGAGAGAGAG
778	NNU_17177-RA	AG	411	422	FORWARD	20	60.06	45	AAGCGATGGATTTGGCATAG	REVERSE	20	60.02	50	TGCGAAGGCTGTTTAGGTCT	165	262	AG	2	12	AGAGAGAGAGAG
779	CUFF.3530.1	AAG	523	537	FORWARD	21	59.3	52.38	GAACCCTCTGCTACTGGATGA	REVERSE	20	59.81	45	TGTCTGCATCTGCAAAATCC	138	265	AAG	3	15	AAGAAGAAGAAGAAG
780	NNU_17161-RA	CT	67	86	FORWARD	20	59.88	45	AGCTCCATTCAAGCGTTGTT	REVERSE	20	60.02	50	AGCCACACGGAAGCTCTAAA	157	270	CT	2	20	CTCTCTCTCTCTCTCTCTCT
781	CUFF.3539.1	CACAGG	518	571	FORWARD	20	60.34	50	AACATATGCAGGAGGGGACA	REVERSE	20	59.63	50	GCTGGGGATCAAGAAGATTG	150	304	CACAGG	6	54	CACAGGCACAGGCACAGGCACAGGCACAGGCACAGGCACAGGCACAGGCACAGG
782	CUFF.3544.1	TC	382	427	FORWARD	20	59.95	50	TTCAGCTTCCTCCACTCGAT	REVERSE	20	60.51	50	CGTTGGCCTTCTCTGCTTTA	179	296	TC	2	46	TCTCTCTCTCTCTCTCTCTCTCTCTCTCTCTCTCTCTCTCTCTCTC
783	CUFF.3552.2	GA	191	202	FORWARD	20	60.26	55	CGGAGTCGGACTGACAAGAT	REVERSE	20	60.26	50	ACCAGAAGGCAATGACAAGC	139	262	GA	2	12	GAGAGAGAGAGA
784	NNU_17137-RA	TGA	891	908	FORWARD	20	59.89	50	CTCCCGGTGGATTCAAGATA	REVERSE	20	59.75	55	AAGCTCCTCAGCCACTTCAG	146	268	TGA	3	18	TGATGATGATGATGATGA
785	NNU_17135-RA	TC	770	798	FORWARD	20	59.93	45	ATTTGAATGGAGTGGGCTTG	REVERSE	20	59.92	50	GAGGAAGCGATGAGATTTGC	159	279	TC	2	12	TCTCTCTCTCTC
786	NNU_17135-RA	CTCA	770	798	FORWARD	20	59.93	45	ATTTGAATGGAGTGGGCTTG	REVERSE	20	59.92	50	GAGGAAGCGATGAGATTTGC	159	279	CTCA	4	20	CTCACTCACTCACTCACTCA
787	NNU_17135-RA	AAG	2770	2787	FORWARD	20	60.47	55	CCGACAGGAGGATATCGTTG	REVERSE	20	59.93	50	GGTGGCTTTGGATAACTGGA	159	238	AAG	3	18	AAGAAGAAGAAGAAGAAG
788	NNU_17122-RA	AAG	155	203	FORWARD	20	59.95	45	TTCCTGTTTCCGTTGTTTCC	REVERSE	19	60.26	52.63	GGTTCGTCAGCAACATTCG	158	299	AAG	3	33	AAGAAGAAGAAGAAGAAGAAGAAGAAGAAGAAG
789	NNU_17122-RA	AGA	155	203	FORWARD	20	59.95	45	TTCCTGTTTCCGTTGTTTCC	REVERSE	19	60.26	52.63	GGTTCGTCAGCAACATTCG	158	299	AGA	3	15	AGAAGAAGAAGAAGA
790	NNU_17115-RA	AGA	2856	2870	FORWARD	20	59.97	45	ATGACACCATTCCTGTGCAA	REVERSE	20	59.14	45	CCCCTTCTTCCTTGACAAAA	155	265	AGA	3	15	AGAAGAAGAAGAAGA
791	NNU_17112-RA	GAA	1696	1710	FORWARD	20	59.96	50	CAATGGGCGGTTCTCATAGT	REVERSE	20	60.14	60	CCTCGTCCAGAGAAGACAGC	156	265	GAA	3	15	GAAGAAGAAGAAGAA
792	CUFF.3565.1	CT	170	183	FORWARD	21	60.41	47.62	CACGTAAGAACAACCCAATCG	REVERSE	20	59.9	50	GGGAAGTGATGGAACAGGAA	148	264	CT	2	14	CTCTCTCTCTCTCT
793	NNU_17108-RA	TG	949	962	FORWARD	22	59.72	50	TGTCATCTCTCTCTGGTGGGTA	REVERSE	22	59.96	40.91	TTGAGTGCATATTGGGATCTTG	137	264	TG	2	14	TGTGTGTGTGTGTG
794	NNU_17101-RA	GA	122	137	FORWARD	20	59.73	50	GAGTTGAAGGCCACACACAA	REVERSE	20	60.07	50	CGAAATGACGAGGAGGACAT	165	266	GA	2	16	GAGAGAGAGAGAGAGA
795	NNU_17082-RA	GAT	45	59	FORWARD	20	58.87	50	TGGACATCGACCTGCTAAAG	REVERSE	19	60.09	52.63	ATTACCGCAAGGCAACTCC	149	265	GAT	3	15	GATGATGATGATGAT
796	NNU_17076-RA	GA	153	164	FORWARD	20	59.55	55	GTGTTGGAAACTCGGAGGAC	REVERSE	20	58.84	45	ACGGCTGTTGTTTTTCTCCT	141	262	GA	2	12	GAGAGAGAGAGA
797	NNU_17076-RA	AGCT	523	534	FORWARD	20	59.77	60	GCTAGCTCTCTCGCTTGCTC	REVERSE	20	59.97	50	ACCGATCCAAACTTGTCGTC	144	262	AGCT	4	12	AGCTAGCTAGCT
798	NNU_17070-RA	TC	89	104	FORWARD	20	61.55	55	CCAATTGCCACCCTCTCTCT	REVERSE	20	59.95	50	TAAATCCCACGGCTACTTGG	154	266	TC	2	16	TCTCTCTCTCTCTCTC
799	NNU_17070-RA	TC	401	432	FORWARD	20	59.9	50	GAGGAATCACCCTGTTTGGA	REVERSE	20	60.26	45	GTCTTGGCGTGCATTTTCTT	143	282	TC	2	32	TCTCTCTCTCTCTCTCTCTCTCTCTCTCTCTC
800	NNU_17068-RA	AG	144	159	FORWARD	20	58.62	40	TCGAAATTTTCTCCCCCTTA	REVERSE	20	58.86	45	TGCTGCATTAGTGTGAACCA	151	266	AG	2	16	AGAGAGAGAGAGAGAG
801	NNU_17068-RA	TTTC	509	519	FORWARD	21	59.83	52.38	CGCTTATACGTCTCTGCTGCT	REVERSE	20	60.03	55	TCGCTGTCGCTGTCTCTCTA	157	261	TTTC	4	12	TTTCTTTCTTTC
802	NNU_17057-RA	CT	705	728	FORWARD	20	59.68	60	CCTTCTCACCTCACCTCACC	REVERSE	20	60.2	50	GGGAAGAAAAGCGCCTAAAC	150	274	CT	2	24	CTCTCTCTCTCTCTCTCTCTCTCT
803	NNU_17057-RA	CTCAC	705	728	FORWARD	20	60.66	50	GGGGAGTTCCCATTTCTTTG	REVERSE	21	59.92	42.86	CCCAGTGATGAAATGAAAGGA	185	274	CTCAC	5	20	CTCACCTCACCTCACCTCAC
804	NNU_17052-RA	AAG	1321	1335	FORWARD	20	59.74	55	GGAGGTGAGGATATGGTGGA	REVERSE	20	59.99	55	TCCTGTGGAAGAGGAGCAGT	152	265	AAG	3	15	AAGAAGAAGAAGAAG
805	NNU_17048-RA	CT	116	129	FORWARD	20	60.04	50	AACTTTACCGCACCACGTTC	REVERSE	20	59.9	45	CCCAGTTTCCCTGAAATGAA	159	264	CT	2	14	CTCTCTCTCTCTCT
806	NNU_17048-RA	GA	3967	3982	FORWARD	20	61.05	50	GCAAGACCATGGAGTTGGAA	REVERSE	20	60.44	50	AGTTACGTCGGTGGCAACAT	148	266	GA	2	16	GAGAGAGAGAGAGAGA
807	NNU_17043-RA	AG	269	280	FORWARD	20	60.41	45	TGATTGAAATAGGGGCAGGA	REVERSE	20	59.97	45	TTGCAAAAAGGTACCCCAAG	151	262	AG	2	12	AGAGAGAGAGAG
808	NNU_17043-RA	AAG	692	724	FORWARD	20	59.95	55	AGGAGGGGAAGCAGAAGAAG	REVERSE	20	60.14	55	GTCTTCTGCGAAGAGCAACC	144	283	AAG	3	33	AAGAAGAAGAAGAAGAAGAAGAAGAAGAAGAAG
809	NNU_17041-RA	CT	4	19	FORWARD	20	60.12	55	AGGCACCACTTCATCACTCC	REVERSE	20	59.55	60	GGGAGTAGGAGACGCTGAGA	145	266	CT	2	30	CTCTCTCTCTCTCTCTCTCTCTCTCTCTCT
810	NNU_17041-RA	CT	125	154	FORWARD	20	60.12	55	AGGCACCACTTCATCACTCC	REVERSE	20	59.55	60	GGGAGTAGGAGACGCTGAGA	145	280	CT	2	30	CTCTCTCTCTCTCTCTCTCTCTCTCTCTCT
811	NNU_17040-RA	CT	800	823	FORWARD	20	59.69	45	TTTGGCTCCAATACATGCTG	REVERSE	20	59.14	40	TTGAACCTTGACCAAAACGA	140	274	CT	2	24	CTCTCTCTCTCTCTCTCTCTCTCT
812	CUFF.3632.1	GA	89	128	FORWARD	20	59.84	55	CAACAAGAACGGGAGAGGAG	REVERSE	20	59.5	55	CCCACTGGAGCTAGCAGTTT	150	290	GA	2	40	GAGAGAGAGAGAGAGAGAGAGAGAGAGAGAGAGAGAGAGA
813	CUFF.3632.1	AG	1169	1364	FORWARD	20	59.56	50	GATGTCGTGCTTGTGGACAT	REVERSE	20	60.27	60	GCGCGAGAGAGAGAGAGAGA	149	446	AG	2	12	AGAGAGAGAGAG
814	CUFF.3632.1	TC	1169	1364	FORWARD	20	60.1	55	CTATCTGGTGGTCCGCTGAT	REVERSE	20	59.08	55	ACTACTTCGGCCGTCCATAC	151	446	TC	2	24	TCTCTCTCTCTCTCTCTCTCTCTC
815	CUFF.3631.1	TCA	605	622	FORWARD	20	60.31	55	GACCAAGGTCCCTCCAATCT	REVERSE	20	60.23	45	ATACCCCACGTCGAAAAACA	150	268	TCA	3	18	TCATCATCATCATCATCA
816	NNU_17037-RA	TCA	213	230	FORWARD	20	60.31	55	GACCAAGGTCCCTCCAATCT	REVERSE	20	60.23	45	ATACCCCACGTCGAAAAACA	150	268	TCA	3	18	TCATCATCATCATCATCA
817	NNU_17031-RA	TC	718	729	FORWARD	20	60.68	55	TTCTGCTTCCCAGAGCTGTC	REVERSE	21	59.83	42.86	TTCCGCTTCTTATGTTCCAGA	152	262	TC	2	12	TCTCTCTCTCTC
818	NNU_17024-RA	GA	1433	1452	FORWARD	20	60.47	45	CCTTGCAAATCCAAAAGTGG	REVERSE	20	58.8	45	TCGGATCTGATCAACTTTGC	167	270	GA	2	20	GAGAGAGAGAGAGAGAGAGA
819	CUFF.3647.1	CT	119	130	FORWARD	21	60.27	52.38	GACCGTCTGTAAGAGCATGGA	REVERSE	20	59.33	45	TCCGTAAAGCATGTTGGCTA	161	190	CT	2	12	CTCTCTCTCTCT
820	NNU_00105-RA	CT	463	474	FORWARD	21	58.75	47.62	CTCCATATCTTCCTCGATTGC	REVERSE	20	59.77	50	AGTCAAGCGGACCAGTTGTT	143	262	CT	2	12	CTCTCTCTCTCT
821	NNU_00106-RA	GCA	451	465	FORWARD	20	60.15	55	TACTGACGACACTCCCACCA	REVERSE	21	59.97	52.38	CCACTGGGTGGACTCTGATAA	169	265	GCA	3	15	GCAGCAGCAGCAGCA
822	CUFF.3655.1	TC	721	738	FORWARD	20	59.82	50	CAGGCATTCAGACCATAGCA	REVERSE	21	58.75	42.86	GAACAAAGATGACCACCCATT	151	268	TC	2	18	TCTCTCTCTCTCTCTCTC
823	CUFF.3655.1	CAG	1221	1235	FORWARD	20	60.15	55	CGTCCAAGCTCCTGCTAAAG	REVERSE	20	59.37	55	CATGAGTCTCTGACCGCATC	176	265	CAG	3	15	CAGCAGCAGCAGCAG
824	CUFF.3655.1	GA	1642	1655	FORWARD	19	60.27	57.89	GCAATCTGGTGGACACTGC	REVERSE	20	59.96	50	CCTTTCTACCCGACAAACCA	179	264	GA	2	14	GAGAGAGAGAGAGA
825	NNU_00112-RA	CAG	1121	1135	FORWARD	20	60.15	55	CGTCCAAGCTCCTGCTAAAG	REVERSE	20	59.37	55	CATGAGTCTCTGACCGCATC	176	265	CAG	3	15	CAGCAGCAGCAGCAG
826	NNU_00111-RA	TC	407	420	FORWARD	20	60.22	55	GTGGGAGATACGCTGGAGAA	REVERSE	20	60.05	40	TTCTGCATTTCCCATGAACA	172	264	TC	2	14	TCTCTCTCTCTCTC
827	NNU_00111-RA	CTG	407	420	FORWARD	20	60.22	55	GTGGGAGATACGCTGGAGAA	REVERSE	20	60.05	40	TTCTGCATTTCCCATGAACA	172	264	CTG	3	12	CTGCTGCTGCTG
828	CUFF.3663.1	CTG	85	99	FORWARD	20	59.85	50	GCTGCGAATAGGAAACCAAG	REVERSE	20	59.64	50	GTGACTGGGGTTGATGGAAT	148	265	CTG	3	15	CTGCTGCTGCTGCTG
829	NNU_00118-RA	AG	432	447	FORWARD	20	59.85	45	AAGAAAAAGGACAGGCGTGA	REVERSE	20	60.16	55	CTCACACGCAGATAGCCAGA	123	266	AG	2	16	AGAGAGAGAGAGAGAG
830	NNU_00125-RA	AGA	1111	1150	FORWARD	20	60.1	45	AGGCTTCGATCTGCTGAAAA	REVERSE	20	59.96	50	CAGGCGAGCATATCATAGCA	154	290	AGA	3	15	AGAAGAAGAAGAAGA
831	NNU_00125-RA	TC	2343	2356	FORWARD	22	56.55	40.91	CTCATTCTTGTTCATCCGTTAG	REVERSE	20	58.45	45	TCCGAGCTGTCAAAGGAATA	130	264	TC	2	14	TCTCTCTCTCTCTC
832	NNU_00124-RA	TTC	1742	1756	FORWARD	20	59.91	45	TGGTGCATGCCATCATCTAT	REVERSE	20	59.88	45	AAACGAAGCTAACCGAACGA	163	265	TTC	3	15	TTCTTCTTCTTCTTC
833	NNU_00124-RA	GGA	2109	2123	FORWARD	20	59.92	50	GATCGCCATGAAAGAGCTTC	REVERSE	20	59.95	55	CTCCCCTCTGCCTTCTTCTT	159	265	GGA	3	15	GGAGGAGGAGGAGGA
834	NNU_00124-RA	AAG	2361	2375	FORWARD	20	60.61	50	GAAGGCGGACCAAACTCTTT	REVERSE	21	59.7	42.86	TTCTTCCTTTTGAGACCACCA	145	265	AAG	3	15	AAGAAGAAGAAGAAG
835	NNU_00129-RA	CT	430	453	FORWARD	21	59.3	42.86	AATTGATTCGGTCACCCTACA	REVERSE	20	60.42	55	ATGGAGTCCACTGCTTCTGC	144	274	CT	2	24	CTCTCTCTCTCTCTCTCTCTCTCT
836	NNU_00129-RA	GA	3061	3076	FORWARD	20	61.38	50	TCTATGATTGTCCGCCCGTA	REVERSE	20	60.07	45	AGGCTTACCGGAAAAGGAAA	169	266	GA	2	16	GAGAGAGAGAGAGAGA
837	NNU_00133-RA	GA	555	588	FORWARD	22	59.76	40.91	TTCATTTGTGGTATCGGTTACG	REVERSE	20	60.13	55	ACCGCCTTGTCTACCATGAG	200	284	GA	2	34	GAGAGAGAGAGAGAGAGAGAGAGAGAGAGAGAGA
838	CUFF.3676.1	CT	52	79	FORWARD	21	59.1	47.62	AACACACCAGAAGGTTCAAGG	REVERSE	20	59.69	55	CGGGTTACGAGAAGATGAGG	107	278	CT	2	28	CTCTCTCTCTCTCTCTCTCTCTCTCTCT
839	NNU_00179-RA	CT	70	81	FORWARD	20	59.5	55	AACAGGAGCGGTAGAACTCG	REVERSE	20	59.96	50	AAGGCGATAGGAACCCTGTT	130	262	CT	2	12	CTCTCTCTCTCT
840	NNU_00179-RA	TC	1228	1287	FORWARD	20	59.87	50	ACTTCGTCCTCACGCATTCT	REVERSE	20	59.72	55	TCCCCTGGCTAACTGTCACT	159	310	TC	2	14	TCTCTCTCTCTCTC
841	NNU_00179-RA	TTC	1228	1287	FORWARD	21	58.79	47.62	TTACATCACTTCGTCCTCACG	REVERSE	20	59.72	55	TCCCCTGGCTAACTGTCACT	166	310	TTC	3	15	TTCTTCTTCTTCTTC
842	NNU_00178-RA	GAA	70	84	FORWARD	20	59.97	50	AACACCGACGAAGATCCAAC	REVERSE	20	60.82	55	GCTTCAGCACCTCGAAGAGA	142	265	GAA	3	15	GAAGAAGAAGAAGAA
843	CUFF.3679.1	CTC	225	251	FORWARD	20	60.07	55	ACCTCCGATCACCCTCTCTT	REVERSE	20	59.78	55	GAGGAGGAAGAAGCCCAGAT	148	277	CTC	3	12	CTCCTCCTCCTC
844	CUFF.3679.1	TCT	225	251	FORWARD	20	60.07	55	ACCTCCGATCACCCTCTCTT	REVERSE	20	59.78	55	GAGGAGGAAGAAGCCCAGAT	148	277	TCT	3	27	TCTTCTTCTTCTTCTTCTTCTTCTTCT
845	CUFF.3679.1	TC	609	655	FORWARD	20	60.25	45	ATTCGAACGCTGAACCAAAG	REVERSE	20	59.15	50	GGCGATCGAAGAAGAAGAAG	137	297	TC	2	12	TCTCTCTCTCTC
846	CUFF.3679.1	TTC	609	655	FORWARD	20	60.25	45	ATTCGAACGCTGAACCAAAG	REVERSE	20	60.26	50	AAAGAGGATGGATGGGGAAG	186	297	TTC	3	30	TTCTTCTTCTTCTTCTTCTTCTTCTTCTTC
847	CUFF.3685.1	CT	330	341	FORWARD	20	60.2	55	TCCGAAGTCCTCCATCTGTC	REVERSE	20	60.47	50	GGGCGTTCAGATCAACATTC	161	262	CT	2	12	CTCTCTCTCTCT
848	NNU_16273-RA	CT	448	467	FORWARD	21	59.91	42.86	TTTGGCGTCTCAACAGTTTCT	REVERSE	20	59.52	50	TCCCTCAGAAACCCTAACCA	150	270	CT	2	20	CTCTCTCTCTCTCTCTCTCT
849	NNU_16273-RA	ATG	3458	3472	FORWARD	20	59.85	50	CAGGCGAAAGAAGTTTCCAC	REVERSE	20	60.81	55	ATGTCACATCCTCCCACCAG	137	217	ATG	3	15	ATGATGATGATGATG
850	CUFF.3707.1	TCGC	146	165	FORWARD	20	60.32	45	TCGCCTTCTTCATTTTCCTG	REVERSE	20	59.68	50	GCCCACCACCAACTCATATT	153	270	TCGC	4	20	TCGCTCGCTCGCTCGCTCGC
851	NNU_16265-RA	AAG	211	243	FORWARD	20	60.57	50	AAAAGCGAGCACAGAACAGG	REVERSE	20	59.97	50	ATGTTGTGGGCTTCTTCCAC	152	283	AAG	3	33	AAGAAGAAGAAGAAGAAGAAGAAGAAGAAGAAG
852	NNU_16266-RA	AG	351	374	FORWARD	21	59.75	52.38	GACGTCAAAGTCTCCACAAGG	REVERSE	20	59.86	55	CATCGCTCCAGTGGTCTGTA	169	274	AG	2	24	AGAGAGAGAGAGAGAGAGAGAGAG
853	NNU_16259-RA	TGC	369	383	FORWARD	20	59.62	50	AGTGAGTGTGCTCGTCGAAA	REVERSE	20	59.62	50	CTGCTGCTTCTGGGTTTCTT	136	265	TGC	3	15	TGCTGCTGCTGCTGC
854	CUFF.3729.1	TTC	396	425	FORWARD	20	59.7	55	GACTTGGAGTGGGTTTGAGC	REVERSE	21	59.18	42.86	TGGTAAGATGAACCAACAGCA	146	280	TTC	3	30	TTCTTCTTCTTCTTCTTCTTCTTCTTCTTC
855	NNU_16244-RA	TTC	293	322	FORWARD	20	59.7	55	GACTTGGAGTGGGTTTGAGC	REVERSE	21	59.18	42.86	TGGTAAGATGAACCAACAGCA	146	280	TTC	3	30	TTCTTCTTCTTCTTCTTCTTCTTCTTCTTC
856	NNU_16242-RA	AT	749	760	FORWARD	20	60.35	55	GCCGGTGGTATCAGTTCATC	REVERSE	20	59.08	40	GTGCATGCAAAATGTCATCA	137	262	AT	2	12	ATATATATATAT
857	NNU_16240-RA	TC	61	74	FORWARD	20	59.61	50	GCCGTTTGACCCAAACTAAG	REVERSE	20	59.81	40	ATTTCCGGTATTTCGGCTTT	140	264	TC	2	14	TCTCTCTCTCTCTC
858	CUFF.3778.1	TCT	121	135	FORWARD	20	60.03	45	GATTCGGCGCCATAATAGAA	REVERSE	20	59.79	45	CATCATCTTCCGCTGCATTA	167	265	TCT	3	15	TCTTCTTCTTCTTCT
859	NNU_16241-RA	GCA	210	227	FORWARD	20	60.2	45	TTAGACGCCTCCAATTTTCG	REVERSE	20	59.43	50	GGACCGTAGTTTTTCGGATG	156	268	GCA	3	18	GCAGCAGCAGCAGCAGCA
860	NNU_16235-RA	AG	217	232	FORWARD	20	60.36	55	TATGAACTCCGCTCGTCTCC	REVERSE	20	60.17	55	ATGAGTGCTCTCTCGGCAGT	159	266	AG	2	16	AGAGAGAGAGAGAGAG
861	NNU_16229-RA	CT	65	94	FORWARD	20	60.04	40	GATATTGCGGCCTTGAAAAA	REVERSE	20	58.64	50	TGAGTGGGATGAGAAACAGG	135	280	CT	2	30	CTCTCTCTCTCTCTCTCTCTCTCTCTCTCT
862	NNU_16226-RA	CCA	362	379	FORWARD	20	60.16	55	AACGACGACCAGTCAACCTC	REVERSE	20	60.06	55	TAGTGACAGCGCTTGTGTCC	152	268	CCA	3	18	CCACCACCACCACCACCA
863	NNU_16227-RA	ATT	162	176	FORWARD	21	58.28	42.86	GAGGGGAACTTCTTTTTGTCA	REVERSE	20	59.95	40	ATGGGAATCATGGGATTCAA	152	265	ATT	3	15	ATTATTATTATTATT
864	NNU_05803-RA	AG	908	921	FORWARD	20	60.06	50	CTGCAAGATGACGCACAAGT	REVERSE	20	60.02	50	CTTTCCAAGCGTTACGAAGC	159	264	AG	2	14	AGAGAGAGAGAGAG
865	NNU_05798-RA	ACC	972	989	FORWARD	20	60.08	50	TTTTTCAGTGTCCCCTCCTG	REVERSE	20	60.55	50	TGGTACAGTTGACGGCCTTT	147	268	ACC	3	18	ACCACCACCACCACCACC
866	NNU_05798-RA	CCA	972	989	FORWARD	20	60.08	50	TTTTTCAGTGTCCCCTCCTG	REVERSE	20	60.55	50	TGGTACAGTTGACGGCCTTT	147	268	CCA	3	12	CCACCACCACCA
867	NNU_05798-RA	TTTTTC	3340	3349	FORWARD	21	60.14	47.62	CTACTTTTATGCTGGGGCACA	REVERSE	21	59.05	42.86	CATTGCCTCAACATTATGCAC	127	174	TTTTTC	6	18	TTTTTCTTTTTCTTTTTC
868	NNU_22555-RA	TC	115	130	FORWARD	19	60.13	52.63	GTCTTTTCGTGGCAGCAGA	REVERSE	20	60.4	50	CCTTGCTCATGCTTTCAGGT	133	266	TC	2	16	TCTCTCTCTCTCTCTC
869	NNU_22551-RA	TC	1596	1607	FORWARD	21	59.45	42.86	TGCACTCCAATATGTTTGTGG	REVERSE	20	59.32	45	CCACTTGCTGTTCGAAATTG	165	262	TC	2	12	TCTCTCTCTCTC
870	NNU_22551-RA	GCTG	1596	1607	FORWARD	21	59.45	42.86	TGCACTCCAATATGTTTGTGG	REVERSE	20	59.32	45	CCACTTGCTGTTCGAAATTG	165	262	GCTG	4	12	GCTGGCTGGCTG
871	CUFF.3752.1	TC	484	495	FORWARD	20	60.26	45	GCTCTGGTTTTTGCATCGTT	REVERSE	20	59.84	50	AGAGCAGTTGGCCAATAGGA	131	160	TC	2	12	TCTCTCTCTCTC
872	NNU_19220-RA	TTC	628	642	FORWARD	20	60.19	50	GAAATACGGGGTGTCGATTG	REVERSE	20	60.51	50	ACAGCACAGTGCACAAGGAA	146	265	TTC	3	15	TTCTTCTTCTTCTTC
873	CUFF.3800.1	AT	144	175	FORWARD	20	59.37	40	TGGTTCGGATCACAAAAATG	REVERSE	21	59.09	52.38	CCACTAGACCATCGCATACCT	151	223	AT	2	32	ATATATATATATATATATATATATATATATAT
874	NNU_19230-RA	TC	22	35	FORWARD	21	56.41	42.86	CTCTCTTAGGCCTTGTTTTCA	REVERSE	20	57.61	55	AGGTAGGAGGGCTACCATGT	158	264	TC	2	14	TCTCTCTCTCTCTC
875	NNU_19233-RA	CTG	172	186	FORWARD	20	59.97	50	GTTGTTGCTCTGTCCCCAAT	REVERSE	20	59.19	50	CGGAAGCCAACTACCTTCAT	150	265	CTG	3	15	CTGCTGCTGCTGCTG
876	NNU_19236-RA	CCA	92	121	FORWARD	20	60	55	GTACTCCACATGGCCTCGTT	REVERSE	20	59.51	50	TTCCCCTCAATGACAGGAGT	149	280	CCA	3	30	CCACCACCACCACCACCACCACCACCACCA
877	CUFF.3813.1	AG	162	307	FORWARD	20	59.34	50	GATTCAATTGGAGGGTGGAG	REVERSE	20	60.27	45	TTCTTTCCCTTTTCCCCAAC	128	396	AG	2	16	AGAGAGAGAGAGAGAG
878	CUFF.3813.1	AG	162	307	FORWARD	20	59.75	40	TGGGGAAAAGGGAAAGAAAT	REVERSE	21	59.77	42.86	TCAGGTTTCAGTTTGCCAGTT	162	396	AG	2	14	AGAGAGAGAGAGAG
879	CUFF.3813.1	GA	162	307	FORWARD	20	59.75	40	TGGGGAAAAGGGAAAGAAAT	REVERSE	21	59.77	42.86	TCAGGTTTCAGTTTGCCAGTT	162	396	GA	2	16	GAGAGAGAGAGAGAGA
880	NNU_19266-RA	CT	2338	2349	FORWARD	20	59.87	40	CCGATTTCCAAAGAATCCAA	REVERSE	20	60.64	45	TCGTCTGCTTGACCCAAAAT	162	262	CT	2	12	CTCTCTCTCTCT
881	CUFF.3834.2	CT	776	787	FORWARD	20	59.87	40	CCGATTTCCAAAGAATCCAA	REVERSE	20	60.64	45	TCGTCTGCTTGACCCAAAAT	162	262	CT	2	12	CTCTCTCTCTCT
882	CUFF.3837.1	TC	201	302	FORWARD	20	59.22	45	AATTACAGCCCGAAAAGTCG	REVERSE	20	60.69	55	GTCAGTGGCCTTTGTTCCTG	127	342	TC	2	12	TCTCTCTCTCTC
883	CUFF.3843.1	TCA	694	708	FORWARD	20	60.09	45	TGGTTCCGTGTTGAGATGAA	REVERSE	20	59.88	45	CAGAACAGAACGGCAAAACA	110	265	TCA	3	15	TCATCATCATCATCA
884	CUFF.3845.1	GA	70	111	FORWARD	20	60.32	55	AGGGTACCTCCTTGGATTCG	REVERSE	22	59.87	45.45	TGACTGATGGAGCATCACTTCT	138	290	GA	2	42	GAGAGAGAGAGAGAGAGAGAGAGAGAGAGAGAGAGAGAGAGA
885	NNU_08523-RA	AAG	454	471	FORWARD	20	60.15	55	GAGTGCCAAGCTAAGGCAAG	REVERSE	20	59.15	45	CTTTCCTTCCCGTTCGATAA	149	268	AAG	3	18	AAGAAGAAGAAGAAGAAG
886	NNU_08520-RA	TTC	37	54	FORWARD	20	59.7	50	TGGAAACGTCCTCTTCACCT	REVERSE	20	60.24	55	GGGCGATAGTCTGCAAGGTA	166	268	TTC	3	18	TTCTTCTTCTTCTTCTTC
887	NNU_08521-RA	AG	30	47	FORWARD	20	58.77	45	TTGGCAATGTTACCTCTTCG	REVERSE	20	59.57	40	GCGCCAATGAATAACACAAA	154	268	AG	2	18	AGAGAGAGAGAGAGAGAG
888	NNU_08521-RA	ACC	3279	3293	FORWARD	20	60.2	50	TCTCCCAGATTCAAGGTTGC	REVERSE	21	59.58	47.62	TCAGATAACGTCCCTCGGTTA	129	265	ACC	3	15	ACCACCACCACCACC
889	NNU_08511-RA	CCAT	548	567	FORWARD	20	59.48	50	CGAGAACCCTAATGCTTGCT	REVERSE	20	59.88	45	TCAACGCTTGAACAAACCAG	148	270	CCAT	4	20	CCATCCATCCATCCATCCAT
890	NNU_08512-RA	CT	101	114	FORWARD	20	61.07	55	GCCCGTGTGTCCTCTTCATA	REVERSE	20	60.42	40	ATGGCCGATCTGCAAAATTA	156	264	CT	2	14	CTCTCTCTCTCTCT
891	CUFF.3869.1	TC	473	484	FORWARD	20	59.56	45	AAGCCGTTGGATGTGAAGAT	REVERSE	20	59.86	50	TGTGCTTTAGTGGGCTGATG	134	245	TC	2	12	TCTCTCTCTCTC
892	NNU_08506-RA	CT	77	102	FORWARD	20	60.66	55	GAGGTGGACGATGCTTAACG	REVERSE	20	60.01	45	CCAAACCCGATTCCCTTTAT	151	276	CT	2	26	CTCTCTCTCTCTCTCTCTCTCTCTCT
893	NNU_08506-RA	CT	421	595	FORWARD	20	59.17	50	TCCTTCCAAAACACCTAGCC	REVERSE	21	60.29	47.62	GAGATGGGGATCTCGTGATTT	137	425	CT	2	12	CTCTCTCTCTCT
894	NNU_08506-RA	AGAA	421	595	FORWARD	20	59.99	60	GGAGAGGTGTCTCGTGAAGC	REVERSE	20	60.49	55	AGAGGGGCTAGGTGTTTTGG	153	425	AGAA	4	12	AGAAAGAAAGAA
895	NNU_08506-RA	TTCT	421	595	FORWARD	20	59.99	60	GGAGAGGTGTCTCGTGAAGC	REVERSE	20	60.49	55	AGAGGGGCTAGGTGTTTTGG	153	425	TTCT	4	12	TTCTTTCTTTCT
896	NNU_08506-RA	TCTT	421	595	FORWARD	20	60.49	55	CCAAAACACCTAGCCCCTCT	REVERSE	22	59.46	40.91	TGAAGATGACATGTAGGCCAAT	171	425	TCTT	4	16	TCTTTCTTTCTTTCTT
897	NNU_08506-RA	TCTCT	421	595	FORWARD	20	59.99	60	GGAGAGGTGTCTCGTGAAGC	REVERSE	20	60.49	55	AGAGGGGCTAGGTGTTTTGG	153	425	TCTCT	5	25	TCTCTTCTCTTCTCTTCTCTTCTCT
898	NNU_08506-RA	AG	3429	3448	FORWARD	21	60	52.38	CCTCACCATGAGAAGAAGCTG	REVERSE	20	58.2	45	TCTCTCTCCCATGGTTTCAA	156	270	AG	2	20	AGAGAGAGAGAGAGAGAGAG
899	CUFF.3902.1	TG	24	37	FORWARD	22	57	45.45	TCACACTCAACTTCTGTTCCTC	REVERSE	21	58.95	47.62	TGCCTCTTCTTCTGCTTCTTC	151	264	TG	2	14	TGTGTGTGTGTGTG
900	NNU_08500-RA	CTA	1024	1102	FORWARD	20	60.04	45	CGTTCCTCATTTTGGGAGAA	REVERSE	20	59.41	50	GAAAGCTATCAGCCCCAGAA	125	291	CTA	3	15	CTACTACTACTACTA
901	NNU_08496-RA	CT	88	99	FORWARD	20	59.55	55	GTCCTTATCCGACCAACTCG	REVERSE	20	59.84	55	GAGGGGACAAAGTTGAGCAG	155	262	CT	2	12	CTCTCTCTCTCT
902	NNU_08482-RA	GGT	196	213	FORWARD	20	59.44	50	TTGGAGGACTACAAGCGTCA	REVERSE	20	59.83	50	ATTGGCATCAGTCTGCTCCT	141	163	GGT	3	18	GGTGGTGGTGGTGGTGGT
903	CUFF.3901.1	AG	349	360	FORWARD	20	59.63	50	GAGCCCATCGAAAATCTGAC	REVERSE	19	59.68	57.89	CTGCCCTGTGTCATCCTGT	149	262	AG	2	12	AGAGAGAGAGAG
904	NNU_08476-RA	GA	99	124	FORWARD	21	59.1	47.62	CCTCGAAATTAGTCCACCGTA	REVERSE	20	60.08	50	CACAGAGGGGTTTGGAAGAA	155	276	GA	2	14	GAGAGAGAGAGAGA
905	NNU_08476-RA	GC	99	124	FORWARD	21	59.1	47.62	CCTCGAAATTAGTCCACCGTA	REVERSE	20	60.08	50	CACAGAGGGGTTTGGAAGAA	155	276	GC	2	12	GCGCGCGCGCGC
906	CUFF.3906.1	GA	110	209	FORWARD	20	60.08	45	TGCCGATGTGTGAATGAGAT	REVERSE	21	59.94	57.14	CTCGTCTCTCTCTCGTGTGCT	164	258	GA	2	18	GAGAGAGAGAGAGAGAGA
907	CUFF.3906.1	AG	110	209	FORWARD	20	60.08	45	TGCCGATGTGTGAATGAGAT	REVERSE	21	59.94	57.14	CTCGTCTCTCTCTCGTGTGCT	164	258	AG	2	16	AGAGAGAGAGAGAGAG
908	CUFF.3906.1	AG	110	209	FORWARD	20	60.26	50	CAAATGCTGATGTCCGACTG	REVERSE	20	60.18	60	CTCTCGCGTGCTCTCTCTCT	208	258	AG	2	12	AGAGAGAGAGAG
909	NNU_15718-RA	AG	793	810	FORWARD	21	60.16	52.38	TTGGGCTAACACAGTCTGACC	REVERSE	20	59.1	55	CAGACACAAGGGGACTGATG	164	268	AG	2	18	AGAGAGAGAGAGAGAGAG
910	NNU_15722-RA	CT	247	258	FORWARD	20	59.52	40	CAATTTTTCGGGCTGATTTC	REVERSE	20	59.56	55	ATCCTGCAGCTTCTGGAGTC	150	262	CT	2	12	CTCTCTCTCTCT
911	NNU_15722-RA	AG	2042	2053	FORWARD	20	60.61	45	CCAATCCGGTGAAACACAAT	REVERSE	20	59.74	50	CCCACAAACACACAACCAAC	132	262	AG	2	12	AGAGAGAGAGAG
912	NNU_15731-RA	TTC	111	128	FORWARD	20	60.07	50	CCAGCTTATCCACCCTTCAA	REVERSE	20	60.13	50	TGAGCTTCAGCTCCAAAGGT	136	268	TTC	3	18	TTCTTCTTCTTCTTCTTC
913	NNU_15742-RA	TCT	133	153	FORWARD	20	60.37	50	TTCCTCTTCCCAAGTTGCTG	REVERSE	20	59.97	50	GGTGTTGGTGAGCTTGGATT	170	271	TCT	3	21	TCTTCTTCTTCTTCTTCTTCT
914	CUFF.3941.1	TTGG	21	65	FORWARD	21	59.71	47.62	GAGAATCAGCAGAAGCAGGAA	REVERSE	22	58.21	40.91	AAGAGGAGAGCAAAGGAAAAAC	158	295	TTGG	4	16	TTGGTTGGTTGGTTGG
915	CUFF.3941.1	TC	288	301	FORWARD	20	59.88	45	GTTGGTTGGTTGGTTTGCTT	REVERSE	20	59.97	45	AATTTTGGGAGGCAACTGTG	152	264	TC	2	14	TCTCTCTCTCTCTC
916	CUFF.3941.1	GA	1286	1305	FORWARD	20	60.16	55	ACAACCAGCTCCTGACAACC	REVERSE	20	60.02	50	TTAGCAGAATGCACCACAGC	151	270	GA	2	20	GAGAGAGAGAGAGAGAGAGA
917	NNU_15752-RA	CT	182	195	FORWARD	20	59.29	45	TTGGGCTTTTCTGTTTCTCC	REVERSE	20	59.73	45	AAGTTTTGGGTTGGGTTGTG	154	264	CT	2	14	CTCTCTCTCTCTCT
918	CUFF.3952.1	CT	554	581	FORWARD	22	58.4	40.91	TCACACCTTTTCTCACTGTTCA	REVERSE	20	59.4	45	ATCCTGCAGTGCTTGAATGA	152	278	CT	2	28	CTCTCTCTCTCTCTCTCTCTCTCTCTCT
919	NNU_15754-RA	CT	1923	1950	FORWARD	22	58.4	40.91	TCACACCTTTTCTCACTGTTCA	REVERSE	20	59.4	45	ATCCTGCAGTGCTTGAATGA	152	278	CT	2	28	CTCTCTCTCTCTCTCTCTCTCTCTCTCT
920	CUFF.3951.1	AT	1245	1270	FORWARD	20	59.9	40	TGATCAACGGTTCCATTCAA	REVERSE	20	59	45	TCGAATTTGGAGTTGAGCTG	150	276	AT	2	12	ATATATATATAT
921	CUFF.3951.1	AG	1245	1270	FORWARD	20	59.9	40	TGATCAACGGTTCCATTCAA	REVERSE	20	59	45	TCGAATTTGGAGTTGAGCTG	150	276	AG	2	12	AGAGAGAGAGAG
922	CUFF.3958.2	CT	1401	1422	FORWARD	20	60.2	50	GGATTGCTTGGGTTGAGAGA	REVERSE	20	60.06	45	AAAAAGGTTGCTGCTGCTGT	158	272	CT	2	22	CTCTCTCTCTCTCTCTCTCTCT
923	CUFF.3954.1	CT	926	943	FORWARD	20	60.26	50	AGCCACCTCTTGTCATTTGC	REVERSE	20	60.21	55	GTGCAGAGCGTACGAGTGAA	161	268	CT	2	18	CTCTCTCTCTCTCTCTCT
924	NNU_15762-RA	TCG	352	366	FORWARD	20	59.31	55	CTCTCGTCGCCTTCTTCTTC	REVERSE	20	59.85	50	CACTTCCTTTCTTCGGCAAC	139	265	TCG	3	15	TCGTCGTCGTCGTCG
925	CUFF.3961.2	GA	27	42	FORWARD	20	58.77	40	TGCAAAGCAAGGAGAAAAGA	REVERSE	20	59.64	45	TCCTCCTGTTTCCCTTTTGA	185	266	GA	2	16	GAGAGAGAGAGAGAGA
926	CUFF.3961.2	TCG	353	367	FORWARD	20	59.31	55	CTCTCGTCGCCTTCTTCTTC	REVERSE	20	59.85	50	CACTTCCTTTCTTCGGCAAC	139	265	TCG	3	15	TCGTCGTCGTCGTCG
927	CUFF.3956.1	TTC	152	178	FORWARD	20	58.58	40	GGTCAATTTGCTCATTGCAT	REVERSE	20	59.55	50	GCTGAAGTTCCGAGGAAAGA	144	277	TTC	3	27	TTCTTCTTCTTCTTCTTCTTCTTCTTC
928	CUFF.3960.1	GA	1052	1110	FORWARD	20	59.86	50	AGTTGGGTTTGTTGGAGGTG	REVERSE	20	60.26	55	CTCCACCGTCATCTCTCGTT	150	234	GA	2	12	GAGAGAGAGAGA
929	CUFF.3960.1	GA	1052	1110	FORWARD	20	59.52	50	TGTTGGAGGTGGTGAGATTG	REVERSE	22	58.14	40.91	TTTCTTTTCCTCTCCCTCTTTC	174	234	GA	2	12	GAGAGAGAGAGA
930	CUFF.3969.1	AG	658	669	FORWARD	20	59.84	55	GGAGGTCGCTGCTGTTATTC	REVERSE	20	59.93	50	TACCGTCAAGACCGGAAATC	132	262	AG	2	12	AGAGAGAGAGAG
931	CUFF.3969.1	AGA	949	963	FORWARD	20	59.84	50	GCGGTGACTGACAAAGATGA	REVERSE	20	59.97	50	ACGATTTCTCCAACCACAGG	145	265	AGA	3	15	AGAAGAAGAAGAAGA
932	CUFF.4027.2	CT	331	346	FORWARD	20	59.74	50	GTCTCGGGATCCACAATCAT	REVERSE	20	60.53	55	GAGACTTGCGAGAGGGACAA	133	266	CT	2	16	CTCTCTCTCTCTCTCT
933	NNU_24358-RA	AT	5785	5812	FORWARD	20	60.18	55	TAGCGCTCACCCTGTAGCTT	REVERSE	21	59.37	47.62	TTTGGAGTATCGGCTTAGTGC	158	278	AT	2	16	ATATATATATATATAT
934	CUFF.3985.3	AT	5713	5740	FORWARD	20	60.18	55	TAGCGCTCACCCTGTAGCTT	REVERSE	21	59.37	47.62	TTTGGAGTATCGGCTTAGTGC	158	278	AT	2	16	ATATATATATATATAT
935	CUFF.3985.4	AT	1960	1987	FORWARD	20	60.18	55	TAGCGCTCACCCTGTAGCTT	REVERSE	21	59.37	47.62	TTTGGAGTATCGGCTTAGTGC	158	278	AT	2	16	ATATATATATATATAT
936	NNU_24362-RA	CT	78	99	FORWARD	20	59.99	50	TTCAACCTCGCCAGACTCTT	REVERSE	20	60.52	55	GGTCATAACGGGCAACTCTG	130	272	CT	2	22	CTCTCTCTCTCTCTCTCTCTCT
937	CUFF.4000.1	GA	480	493	FORWARD	21	59.86	47.62	TCAAGTGCCTAGAAACCCAGA	REVERSE	20	60.24	50	AGCTATCCATTCCACGCAAG	145	264	GA	2	14	GAGAGAGAGAGAGA
938	CUFF.4053.1	GA	146	169	FORWARD	20	60.08	50	TCCTTGTCTGTTTCCCCTTG	REVERSE	20	59.89	45	ATGAGCAAATGGGAAGATGG	149	274	GA	2	24	GAGAGAGAGAGAGAGAGAGAGAGA
939	CUFF.4053.1	CAC	377	397	FORWARD	20	59.82	40	TCAAGCAAGGGAAAGCAAAT	REVERSE	20	60.23	50	TTGGTTCTCTTGGGTGAAGC	151	271	CAC	3	21	CACCACCACCACCACCACCAC
940	CUFF.4053.1	AAC	729	743	FORWARD	20	60.4	45	AAACGCTACCCAAACAACCA	REVERSE	20	60.5	50	CCATTTCTTGTTGCCTGGTC	145	265	AAC	3	15	AACAACAACAACAAC
941	CUFF.4053.1	CAA	729	743	FORWARD	20	59.93	45	CCAGGCAACAAGAAATGGAT	REVERSE	20	59.21	55	CCGTTCTCTAGGAACCGTGT	136	265	CAA	3	12	CAACAACAACAA
942	NNU_25926-RA	GAA	61	102	FORWARD	22	56.81	40.91	GGAGAATACCAGGAAAATATCG	REVERSE	19	58.63	47.37	CGAGGGAGGATCAAACAAA	167	292	GAA	3	42	GAAGAAGAAGAAGAAGAAGAAGAAGAAGAAGAAGAAGAAGAA
943	NNU_25930-RA	TC	1711	1722	FORWARD	20	60.83	50	AGCTCGATTGCATGTGGACT	REVERSE	21	59.73	47.62	CCAAGGACATTCTTTGACAGC	190	262	TC	2	12	TCTCTCTCTCTC
944	NNU_25941-RA	AG	199	214	FORWARD	20	58.72	55	GGGTGGAGTTTGAAGAGGAG	REVERSE	20	59.46	45	GCAAGCCTCAATTCGTTTCT	168	266	AG	2	16	AGAGAGAGAGAGAGAG
945	NNU_25939-RA	TTC	1554	1568	FORWARD	20	60.11	50	CCCAACAGAGTCGAAATCGT	REVERSE	20	60.14	60	GTGCAGAGGAGGAGAAGACG	155	265	TTC	3	15	TTCTTCTTCTTCTTC
946	CUFF.4060.3	TTC	1049	1063	FORWARD	20	60.11	50	CCCAACAGAGTCGAAATCGT	REVERSE	20	60.14	60	GTGCAGAGGAGGAGAAGACG	155	265	TTC	3	15	TTCTTCTTCTTCTTC
947	CUFF.4060.4	TTC	491	505	FORWARD	20	60.11	50	CCCAACAGAGTCGAAATCGT	REVERSE	20	60.14	60	GTGCAGAGGAGGAGAAGACG	155	265	TTC	3	15	TTCTTCTTCTTCTTC
948	NNU_25944-RA	TGA	74	88	FORWARD	20	59.55	55	GGGGTCGTCTAATCGTCTTG	REVERSE	20	59.84	45	ACGATCGTCAAAAGCGAGAT	150	265	TGA	3	15	TGATGATGATGATGA
949	NNU_25949-RA	CT	96	174	FORWARD	20	59.32	45	AATTGAGTGCATGTGCTCGT	REVERSE	20	59.49	55	GAAGCAGATGAGGGGAGAGA	153	329	CT	2	16	CTCTCTCTCTCTCTCT
950	NNU_25949-RA	CT	96	174	FORWARD	20	59.49	55	TCTCTCCCCTCATCTGCTTC	REVERSE	20	59.73	55	CCTCCCGTAGAAAGAACACG	151	329	CT	2	12	CTCTCTCTCTCT
951	NNU_25949-RA	TGA	941	955	FORWARD	20	59.99	45	CAGTTGCATTTGCAAGGAGA	REVERSE	20	60.35	50	GGCTTTAACCGCTCATCAGA	154	265	TGA	3	15	TGATGATGATGATGA
952	CUFF.4071.2	CT	129	207	FORWARD	20	59.32	45	AATTGAGTGCATGTGCTCGT	REVERSE	20	59.49	55	GAAGCAGATGAGGGGAGAGA	153	329	CT	2	16	CTCTCTCTCTCTCTCT
953	CUFF.4071.2	CT	129	207	FORWARD	20	59.49	55	TCTCTCCCCTCATCTGCTTC	REVERSE	20	59.73	55	CCTCCCGTAGAAAGAACACG	151	329	CT	2	12	CTCTCTCTCTCT
954	CUFF.4071.2	TGA	974	988	FORWARD	20	59.99	45	CAGTTGCATTTGCAAGGAGA	REVERSE	20	60.35	50	GGCTTTAACCGCTCATCAGA	154	265	TGA	3	15	TGATGATGATGATGA
955	NNU_25958-RA	TGG	792	806	FORWARD	20	60.14	50	ATGGTCCAACACCACCTGTT	REVERSE	20	60.61	50	CACTTCGTGGTGGTTGTTCA	138	265	TGG	3	15	TGGTGGTGGTGGTGG
956	CUFF.4081.1	CA	101	124	FORWARD	21	58.66	47.62	TTCTGTACTCCTCTCGCACAA	REVERSE	20	60.19	55	TGGTGTGCAGCAGTCTCTTC	176	274	CA	2	24	CACACACACACACACACACACACA
957	NNU_25973-RA	TC	175	204	FORWARD	20	59.95	50	TCAGGCCTTCTCGTTGATCT	REVERSE	20	59.62	55	CGCAGTCACACTCACACTCA	149	280	TC	2	30	TCTCTCTCTCTCTCTCTCTCTCTCTCTCTC
958	NNU_25973-RA	GTGTGA	175	204	FORWARD	20	59.65	45	CGGATTCCTTGCTCAAATTC	REVERSE	20	60.44	55	GTGGATGTGGTGACTGGTGA	149	280	GTGTGA	6	18	GTGTGAGTGTGAGTGTGA
959	CUFF.4106.1	CT	267	282	FORWARD	20	59.19	50	CATAAACCCACGCTTCTCCT	REVERSE	20	59.67	50	CTTCAACCCTCTTCCATTGC	149	266	CT	2	16	CTCTCTCTCTCTCTCT
960	NNU_25976-RA	ATTT	1822	1832	FORWARD	20	60.01	60	CAGTCTCTGGCGGAGTTAGG	REVERSE	21	58.12	42.86	TTCCACCTTCAGGTACACAAA	176	261	ATTT	4	12	ATTTATTTATTT
961	NNU_25983-RA	TCT	523	537	FORWARD	20	59.22	40	TGATGGGTTTGGAGGAATTT	REVERSE	20	60.11	55	TTGGTGCTCCTACCAACTCC	148	265	TCT	3	15	TCTTCTTCTTCTTCT
962	NNU_25982-RA	GAG	318	332	FORWARD	20	60.67	55	TAGACGAAGGCGAAGAGTCG	REVERSE	20	60.13	55	GTGCTGCTTCTCCCAGAAAG	155	265	GAG	3	15	GAGGAGGAGGAGGAG
963	NNU_25991-RA	AG	5	137	FORWARD	20	60.13	55	CTTCGAGCGACAGAAAGTCC	REVERSE	20	60.03	45	CCAAGCACAAACAGCTTTCA	151	383	AG	2	20	AGAGAGAGAGAGAGAGAGAG
964	CUFF.4121.2	AG	5	137	FORWARD	20	60.13	55	CTTCGAGCGACAGAAAGTCC	REVERSE	20	60.03	45	CCAAGCACAAACAGCTTTCA	151	383	AG	2	20	AGAGAGAGAGAGAGAGAGAG
965	NNU_25990-RA	CCA	1350	1382	FORWARD	20	60.04	50	CCTTCCTTGGTTCATGGAGA	REVERSE	20	61.17	60	GGAAGAGCAGTCCCTCCAAC	158	283	CCA	3	33	CCACCACCACCACCACCACCACCACCACCACCA
966	CUFF.4119.1	TTGTA	7	18	FORWARD	19	60.12	52.63	GACCCCTCCCTCCAATTTT	REVERSE	20	59.53	50	GAATTCCTTCGGGTTGTGAG	107	146	TTGTA	5	15	TTGTATTGTATTGTA
967	CUFF.4120.1	TTG	204	221	FORWARD	20	60.29	55	GAAACAGAGCGAGCGAGAAC	REVERSE	20	60.11	50	CGACGACTTTGATGGTGATG	149	268	TTG	3	18	TTGTTGTTGTTGTTGTTG
968	CUFF.4120.1	TCGTCT	204	221	FORWARD	20	60.29	55	GAAACAGAGCGAGCGAGAAC	REVERSE	20	60.11	50	CGACGACTTTGATGGTGATG	149	268	TCGTCT	6	18	TCGTCTTCGTCTTCGTCT
969	NNU_26002-RA	TC	597	616	FORWARD	20	60.35	55	ACCCCCGAAACTAGACAAGG	REVERSE	20	59.68	50	TGACAAAGTGACCCAGATGC	178	270	TC	2	20	TCTCTCTCTCTCTCTCTCTC
970	CUFF.4136.1	AGACAG	557	610	FORWARD	20	59.8	55	GGGACGACGAAGAGATGAAG	REVERSE	19	59.79	57.89	CTACCGTCCCTGTCCCAAT	168	304	AGACAG	6	54	AGACAGAGACAGAGACAGAGACAGAGACAGAGACAGAGACAGAGACAGAGACAG
971	NNU_26004-RA	AGACAG	438	491	FORWARD	20	59.8	55	GGGACGACGAAGAGATGAAG	REVERSE	19	59.79	57.89	CTACCGTCCCTGTCCCAAT	168	304	AGACAG	6	54	AGACAGAGACAGAGACAGAGACAGAGACAGAGACAGAGACAGAGACAGAGACAG
972	NNU_26005-RA	CA	28	39	FORWARD	21	59.17	42.86	TCCTCCTTTGCATTATTCGTC	REVERSE	20	59.8	45	CATGGCGACAATTGAGAAGA	166	262	CA	2	12	CACACACACACA
973	NNU_26005-RA	GA	800	838	FORWARD	20	60.66	50	CCGACCGTTCAAGAACAAAG	REVERSE	20	60.3	50	GCGAATCGTTACATCCCATC	113	222	GA	2	14	GAGAGAGAGAGAGA
974	CUFF.4144.1	TC	137	160	FORWARD	20	60.32	55	CACAGATTCGGTGTGTGCTC	REVERSE	20	60.3	55	CGCAGCCATGTACATCAGAC	163	274	TC	2	24	TCTCTCTCTCTCTCTCTCTCTCTC
975	NNU_26008-RA	TC	47	66	FORWARD	20	60.4	50	AAGACATTTCTCCGCAGACG	REVERSE	20	60.22	45	CGTTTTGAGGGAACGAGAAA	151	270	TC	2	20	TCTCTCTCTCTCTCTCTCTC
976	NNU_26008-RA	AGC	524	538	FORWARD	20	60.69	50	TGGCCATGCATCTACAAGTG	REVERSE	20	59.72	60	GGTCTTGTCCTCGTCCGTAG	148	265	AGC	3	15	AGCAGCAGCAGCAGC
977	NNU_01153-RA	AG	430	445	FORWARD	20	60.48	55	GACATTCCCTCCACATCTGC	REVERSE	20	59.55	50	ACCCTTTTTCTCCAGGAAGG	141	266	AG	2	16	AGAGAGAGAGAGAGAG
978	CUFF.4145.1	GAT	765	782	FORWARD	20	59.68	50	GTGGGGGTGTTGAGTGAAAT	REVERSE	20	60.1	55	CTCTCCATTCTCGAGCGAAC	135	268	GAT	3	18	GATGATGATGATGATGAT
979	NNU_01167-RA	TC	1411	1422	FORWARD	20	59.5	55	AACTAGCCGTTGGAGACTGC	REVERSE	20	59.84	50	TTTGGAGAGGGCTACAGCAT	144	262	TC	2	12	TCTCTCTCTCTC
980	NNU_01172-RA	AGA	219	236	FORWARD	20	60	40	TTGCTTTGCTTTCTCGGTTT	REVERSE	20	60.24	50	CCGGTGTCTTTGGCTTTCTA	163	268	AGA	3	18	AGAAGAAGAAGAAGAAGA
981	NNU_01172-RA	TTGCT	219	236	FORWARD	22	59.21	40.91	CCAAACACATCCTTCTCTTCAA	REVERSE	20	59.8	55	GATGAGGCAGGGCTATTCAG	167	268	TTGCT	5	15	TTGCTTTGCTTTGCT
982	CUFF.4163.1	AC	98	113	FORWARD	20	60.12	45	GCCTGCATGGTTGTTTTTCT	REVERSE	20	58.15	40	AAATCCAGATTGCAAGGTCA	154	266	AC	2	16	ACACACACACACACAC
983	NNU_01178-RA	TC	98	113	FORWARD	20	59.69	45	CAATTCACGTTGTCGAAGGA	REVERSE	20	59.82	40	TCCGTCTTTCGCTTGATTTT	169	266	TC	2	16	TCTCTCTCTCTCTCTC
984	NNU_01178-RA	ATG	1400	1414	FORWARD	20	60.08	50	TGTCCCAGAACCCAAGAAAG	REVERSE	21	59.92	42.86	TCCAATTCATGGAACAGAAGG	156	265	ATG	3	15	ATGATGATGATGATG
985	NNU_01182-RA	TC	738	763	FORWARD	20	59.6	55	AAGGCCTGTGACTCTGCTTC	REVERSE	20	60.49	50	ACCAGCTCGCCCACATATAA	147	276	TC	2	26	TCTCTCTCTCTCTCTCTCTCTCTCTC
986	NNU_01182-RA	AG	1785	1798	FORWARD	20	60.7	45	TACCGAATTCCCAAATGTGC	REVERSE	20	59.88	45	CTGCGACTTTTGAACCACAA	198	264	AG	2	14	AGAGAGAGAGAGAG
987	NNU_01185-RA	AG	439	468	FORWARD	20	60.4	50	CTGGAACAATGGCTTCTGCT	REVERSE	19	59.71	47.37	GGGGTTTCCATTTTCCTGA	151	280	AG	2	30	AGAGAGAGAGAGAGAGAGAGAGAGAGAGAG
988	NNU_01189-RA	GA	126	139	FORWARD	21	57.13	42.86	GAAGAGACGAAGACGAAATGA	REVERSE	20	56.78	40	GCTGTTTGATGTTTGATTCG	151	264	GA	2	14	GAGAGAGAGAGAGA
989	NNU_01189-RA	TCTCTT	313	342	FORWARD	20	60.4	60	GGACTGGAGAGTGGAGACGA	REVERSE	20	59.81	55	GAGATCCGACAAGCTGAACC	153	280	TCTCTT	6	30	TCTCTTTCTCTTTCTCTTTCTCTTTCTCTT
990	NNU_01189-RA	AG	3689	3704	FORWARD	20	60.3	50	CCATGTTCTCGTGTTTGCTG	REVERSE	21	59.46	42.86	CCATTTTGCACTAATCCTTGG	157	266	AG	2	16	AGAGAGAGAGAGAGAG
991	NNU_01194-RA	GAA	1668	1682	FORWARD	20	60.77	50	GTGAACGTTCCACACAAGCA	REVERSE	20	60.33	55	CTCCCAATCGTGGGACTATG	142	265	GAA	3	15	GAAGAAGAAGAAGAA
992	CUFF.4181.1	CTG	225	239	FORWARD	20	60.11	50	GGTTTGGTTGTTGTGGGTTC	REVERSE	20	59.63	45	CTTCGCTGCAGCCTTTTAAT	142	265	CTG	3	15	CTGCTGCTGCTGCTG
993	CUFF.4181.1	GA	364	381	FORWARD	20	60.15	45	TTAAAAGGCTGCAGCGAAGT	REVERSE	20	61.33	50	GCGTAGGAAAAGACCCCAAA	149	268	GA	2	18	GAGAGAGAGAGAGAGAGA
994	NNU_19612-RA	GA	1325	1342	FORWARD	21	59.06	42.86	TGTTGAGTGGGTTCTTTTTCC	REVERSE	20	60.01	50	CTCCATCGCTGCAACAACTA	150	268	GA	2	18	GAGAGAGAGAGAGAGAGA
995	CUFF.4186.1	CT	408	425	FORWARD	21	59.8	42.86	TTCTCTCCACTTCCGATCAAA	REVERSE	22	59.77	45.45	CTGCTGCAACTATGATTCAACC	147	217	CT	2	18	CTCTCTCTCTCTCTCTCT
996	NNU_19628-RA	AG	256	267	FORWARD	20	59.39	45	TCCTGTTTGTTTGTGGGATG	REVERSE	20	60.01	50	CCATGGGGATAAAGGTGATG	148	262	AG	2	12	AGAGAGAGAGAG
997	CUFF.4199.1	TCG	533	553	FORWARD	20	59.81	40	CGCATCACGATTTCAAAGAA	REVERSE	20	60.8	50	GAACTTTCCCGGAATTGGAG	151	269	TCG	3	21	TCGTCGTCGTCGTCGTCGTCG
998	NNU_19632-RA	CT	328	339	FORWARD	20	59.62	50	GCAGCTCTCGTTTCAACCTT	REVERSE	20	59.97	50	ACCCTCGTTTCAGGGTCTTT	154	262	CT	2	12	CTCTCTCTCTCT
999	CUFF.4209.1	GA	224	239	FORWARD	20	60.59	45	GCGGAAACATTGCTTGAATC	REVERSE	21	60.06	47.62	GGGGTTAAGACCCGTATTTGA	143	266	GA	2	16	GAGAGAGAGAGAGAGA
1000	CUFF.4209.1	GA	1697	1722	FORWARD	20	60.07	45	CCTAAATTGAAGCGGTGGAA	REVERSE	20	59.9	45	TTCCCGCCTGTTAATGAATC	147	205	GA	2	26	GAGAGAGAGAGAGAGAGAGAGAGAGA
1001	CUFF.4209.1	GAGAT	1697	1722	FORWARD	20	60.07	45	CCTAAATTGAAGCGGTGGAA	REVERSE	20	59.9	45	TTCCCGCCTGTTAATGAATC	147	205	GAGAT	5	20	GAGATGAGATGAGATGAGAT
1002	NNU_19634-RA	GA	151	172	FORWARD	20	60.44	50	TGAACTGAACTCCACCAGCA	REVERSE	20	60.2	50	CAGCGATACGAATCGAGGAT	144	272	GA	2	22	GAGAGAGAGAGAGAGAGAGAGA
1003	NNU_19634-RA	ATT	1816	1830	FORWARD	20	59.25	45	TCTCAATCATCGTTGGCTGT	REVERSE	20	59.79	50	CATGAGCATGACCAAGAGGA	137	200	ATT	3	15	ATTATTATTATTATT
1004	CUFF.4211.1	CT	318	331	FORWARD	20	59.93	50	ATCACCGTCTGAAGGAATGG	REVERSE	20	59.17	50	TCCTTCCGTCCTTTTACTGG	142	195	CT	2	14	CTCTCTCTCTCTCT
1005	CUFF.4216.2	AG	84	99	FORWARD	20	60.47	55	CAAGCTATGCACCACGACTG	REVERSE	20	60.32	50	AGGGAGCTGGAAAGGAGAAA	156	266	AG	2	16	AGAGAGAGAGAGAGAG
1006	NNU_19635-RA	AG	84	99	FORWARD	20	60.47	55	CAAGCTATGCACCACGACTG	REVERSE	20	60.32	50	AGGGAGCTGGAAAGGAGAAA	156	266	AG	2	16	AGAGAGAGAGAGAGAG
1007	NNU_19641-RA	TC	227	244	FORWARD	20	59.39	50	AGCGTAATACGACCGAAAGC	REVERSE	20	59.67	45	AAAGGATCTGGAGGTGCAAA	165	268	TC	2	18	TCTCTCTCTCTCTCTCTC
1008	NNU_19647-RA	CAA	129	146	FORWARD	20	59.2	45	CTAAAGGGCACCAAAGGAAA	REVERSE	19	60.06	57.89	CCGTTACCCCATCCGTTAC	149	268	CAA	3	18	CAACAACAACAACAACAA
1009	CUFF.4230.1	TCT	503	532	FORWARD	22	59.02	45.45	TTGACTAGCCCTTTCTTCTTCC	REVERSE	20	59.01	50	ATCCTAGTTGCATCCCCAAG	125	280	TCT	3	30	TCTTCTTCTTCTTCTTCTTCTTCTTCTTCT
1010	CUFF.4235.2	CT	229	242	FORWARD	20	59.72	50	GGCATGTTGTAGCTTGTGGA	REVERSE	20	60.39	55	CAGAGCTTCGGGACTGGTAA	155	264	CT	2	14	CTCTCTCTCTCTCT
1011	NNU_19651-RA	AGG	1	15	FORWARD	20	60.89	50	CCCAATGCATCAGTGGATCT	REVERSE	21	59.96	52.38	TGTGGAGCTGTAGTGTTGTGC	132	265	AGG	3	12	AGGAGGAGGAGG
1012	NNU_19651-RA	ATA	1	15	FORWARD	20	60.38	55	CATGAACCCTGCCAAGTACC	REVERSE	20	60.41	60	TACGAGACGGCTCCTACTGG	144	265	ATA	3	15	ATAATAATAATAATA
1013	NNU_19651-RA	ATA	189	203	FORWARD	20	60.33	55	CGCCATCTGCACAACACTAC	REVERSE	20	59.64	60	CCCTCTCACCTCTCATCCAC	154	265	ATA	3	15	ATAATAATAATAATA
1014	NNU_19651-RA	TC	381	392	FORWARD	20	60.76	50	TGGTGTGGACTTTGTGCAAG	REVERSE	20	59.53	60	CCCCTCCTCCTCCCTACTTA	160	262	TC	2	12	TCTCTCTCTCTC
1015	NNU_19651-RA	TCTT	381	392	FORWARD	20	60.76	50	TGGTGTGGACTTTGTGCAAG	REVERSE	20	59.53	60	CCCCTCCTCCTCCCTACTTA	160	262	TCTT	4	12	TCTTTCTTTCTT
1016	NNU_19654-RA	GA	295	357	FORWARD	20	60.38	50	CCTTGCGACTTCCGTTTCTA	REVERSE	20	59.84	55	GAACCCTGCTGAGGAAGTTG	155	313	GA	2	14	GAGAGAGAGAGAGA
1017	NNU_19654-RA	GA	295	357	FORWARD	20	60.38	50	CCTTGCGACTTCCGTTTCTA	REVERSE	20	59.84	55	GAACCCTGCTGAGGAAGTTG	155	313	GA	2	14	GAGAGAGAGAGAGA
1018	NNU_19654-RA	GA	515	532	FORWARD	20	58.82	60	GGTCGGAGGAACAGAGAGAC	REVERSE	20	59.43	40	AAAAGCAGCATCATCGCATA	148	268	GA	2	18	GAGAGAGAGAGAGAGAGA
1019	NNU_19665-RA	TC	175	188	FORWARD	20	60.38	55	CGATTCCCACACGTAACCTC	REVERSE	20	60.73	50	TTGTCGTGCCACAGATTCAC	148	264	TC	2	14	TCTCTCTCTCTCTC
1020	CUFF.4261.1	CTGT	287	306	FORWARD	20	59.61	50	TACGGTGTTGCTTACCATGC	REVERSE	20	60.06	50	AGTTTCAGCAGTTGCCTCGT	141	270	CTGT	4	20	CTGTCTGTCTGTCTGTCTGT
1021	NNU_09975-RA	AAG	862	876	FORWARD	20	59.81	45	GTGGATGCTCTGCATTTCAA	REVERSE	20	59.84	50	AGATACTGCTCCCCTGCAAA	137	265	AAG	3	15	AAGAAGAAGAAGAAG
1022	NNU_09975-RA	ATG	1373	1387	FORWARD	20	60	55	GATGGTCACGGGTGCTACTT	REVERSE	20	59.15	50	GGGTTGGACCTTATCCCTTT	147	265	ATG	3	15	ATGATGATGATGATG
1023	CUFF.4276.1	TCA	35	58	FORWARD	22	59.75	40.91	CTTCTTCATCCTGTTTGCAATG	REVERSE	20	60.27	50	GCAAAAGAGCTGCTTCAAGG	161	206	TCA	3	24	TCATCATCATCATCATCATCATCA
1024	NNU_09963-RA	AG	3472	3497	FORWARD	20	59.78	50	CCTGGGTGGGAAATGAAGTA	REVERSE	20	59.85	55	CACCAGGGTCACACAATCAC	174	276	AG	2	26	AGAGAGAGAGAGAGAGAGAGAGAGAG
1025	NNU_09963-RA	GGTT	3472	3497	FORWARD	20	59.78	50	CCTGGGTGGGAAATGAAGTA	REVERSE	20	59.85	55	CACCAGGGTCACACAATCAC	174	276	GGTT	4	16	GGTTGGTTGGTTGGTT
1026	CUFF.4286.2	AG	901	926	FORWARD	20	59.78	50	CCTGGGTGGGAAATGAAGTA	REVERSE	20	59.85	55	CACCAGGGTCACACAATCAC	174	276	AG	2	26	AGAGAGAGAGAGAGAGAGAGAGAGAG
1027	CUFF.4286.2	GGTT	901	926	FORWARD	20	59.78	50	CCTGGGTGGGAAATGAAGTA	REVERSE	20	59.85	55	CACCAGGGTCACACAATCAC	174	276	GGTT	4	16	GGTTGGTTGGTTGGTT
1028	CUFF.4289.1	TC	412	427	FORWARD	20	60.31	50	CCATCTTTCCCCATCAAGTG	REVERSE	20	59.84	45	GGTGGCTTGTTGGTTTTGAT	168	266	TC	2	16	TCTCTCTCTCTCTCTC
1029	CUFF.4295.2	GA	611	640	FORWARD	20	59.67	45	TGGAGAGAATTGGGCTTGTT	REVERSE	20	59.79	55	TTGCGTAGTCGTCGTACACC	135	236	GA	2	30	GAGAGAGAGAGAGAGAGAGAGAGAGAGAGA
1030	CUFF.4300.1	CTT	172	181	FORWARD	20	59.58	50	ACCGGTGTCGAGAGACAAAT	REVERSE	20	60.85	55	GTTTCCGGGAGTTACCTTCG	147	260	CTT	3	12	CTTCTTCTTCTT
1031	NNU_09943-RA	TC	61	76	FORWARD	20	60.07	50	CAATTCTGATCCCACCTGCT	REVERSE	20	60.63	50	CCAACTCCCATGTCCATGTT	198	266	TC	2	16	TCTCTCTCTCTCTCTC
1032	NNU_09942-RA	CT	208	221	FORWARD	20	59.94	50	GAACAGAAAGGACCCCACAA	REVERSE	20	59.75	45	TGCAAGGAAGCAGCAGTAAA	159	264	CT	2	14	CTCTCTCTCTCTCT
1033	NNU_09942-RA	TC	334	349	FORWARD	20	60.11	55	CAGACCCTCAACCATCGTCT	REVERSE	20	59.58	40	TCAAACTTTGCCTGCTTCAA	145	266	TC	2	16	TCTCTCTCTCTCTCTC
1034	NNU_09933-RA	TGA	95	112	FORWARD	20	59.99	50	ACTTTCCTTCACGGAGAGCA	REVERSE	20	59.48	50	AGAAACTCAAGCGTCGAACC	129	268	TGA	3	18	TGATGATGATGATGATGA
1035	CUFF.4320.2	CT	1186	1209	FORWARD	20	60.42	55	GGAGCTGCATCAAGGTGTCT	REVERSE	20	59.52	50	CCAAATGAAGGGAGGCTATG	152	274	CT	2	24	CTCTCTCTCTCTCTCTCTCTCTCT
1036	NNU_08892-RA	CT	1186	1209	FORWARD	20	60.42	55	GGAGCTGCATCAAGGTGTCT	REVERSE	20	59.52	50	CCAAATGAAGGGAGGCTATG	152	274	CT	2	24	CTCTCTCTCTCTCTCTCTCTCTCT
1037	NNU_08895-RA	CT	2057	2074	FORWARD	20	59.96	55	GAATGCTTGAGGGACTGCTC	REVERSE	20	59.32	45	GCTATGTTTTGGGGTTTTGG	164	186	CT	2	18	CTCTCTCTCTCTCTCTCT
1038	NNU_08914-RA	CT	53	78	FORWARD	20	59.37	55	CGCCCATCTCTACCATATCC	REVERSE	20	60.11	55	GAGGTACGGTGACGGAGAAA	140	276	CT	2	26	CTCTCTCTCTCTCTCTCTCTCTCTCT
1039	CUFF.4341.1	TC	155	174	FORWARD	20	60.22	45	TGAGCGACCGATGTATTGAA	REVERSE	21	59.75	42.86	CAAAGCTCTCTTGAGGCAAAA	150	270	TC	2	20	TCTCTCTCTCTCTCTCTCTC
1040	CUFF.4344.1	CT	82	99	FORWARD	20	59.88	55	TACATCCATGGGAGGAGAGG	REVERSE	20	59.42	50	GGGAGAAAAGGGGCTTATGT	159	268	CT	2	18	CTCTCTCTCTCTCTCTCT
1041	CUFF.4344.1	CTCA	82	99	FORWARD	20	59.88	55	TACATCCATGGGAGGAGAGG	REVERSE	20	59.42	50	GGGAGAAAAGGGGCTTATGT	159	268	CTCA	4	12	CTCACTCACTCA
1042	NNU_08923-RA	TC	106	121	FORWARD	21	58.89	47.62	CTGTCTTTTAGGCCTTGTTGG	REVERSE	20	59.14	50	AGATGGGGAAGAAGACAACG	116	266	TC	2	16	TCTCTCTCTCTCTCTC
1043	NNU_08928-RA	GAA	136	153	FORWARD	20	60.25	60	CCGACTCTGACCCTACCTGA	REVERSE	20	59.6	55	ACTGCTCCAGGCTATTGCTC	175	268	GAA	3	18	GAAGAAGAAGAAGAAGAA
1044	NNU_08932-RA	AT	532	547	FORWARD	20	59.85	50	GCGGTTTCAAGCTACGATTC	REVERSE	20	60.13	50	TCAGAGGGTGCTTCTTTGCT	149	266	AT	2	16	ATATATATATATATAT
1045	NNU_12923-RA	CT	70	87	FORWARD	20	60.55	50	TTCCACTGTCGGTTGAGGTT	REVERSE	20	59.72	40	TGCCGTTTATTTTTGCCTCT	150	268	CT	2	18	CTCTCTCTCTCTCTCTCT
1046	NNU_12937-RA	GA	1017	1032	FORWARD	22	59.48	45.45	TCTGTTTCTGTCTTCCTCATGC	REVERSE	20	60.39	45	CAGCGACCTTTCATTTGCTT	147	266	GA	2	16	GAGAGAGAGAGAGAGA
1047	NNU_04288-RA	AGA	862	876	FORWARD	20	60.13	50	TATCAGCGTCATGCTTCTGC	REVERSE	20	60.08	40	GCTTTCCGATTTGCATGTTT	147	265	AGA	3	15	AGAAGAAGAAGAAGA
1048	NNU_04286-RA	CT	207	228	FORWARD	20	60.38	50	GAGAAGAAACAAGGCCGACA	REVERSE	20	60.33	50	CGGGAATCTTGAGAAGACGA	172	272	CT	2	22	CTCTCTCTCTCTCTCTCTCTCT
1049	NNU_04286-RA	CAT	418	432	FORWARD	20	60.1	50	CGCTCCTCCAAATACGACAT	REVERSE	20	59.82	50	TAAGTTGGGGTTTCCACCAG	153	265	CAT	3	15	CATCATCATCATCAT
1050	NNU_04282-RA	CT	102	119	FORWARD	20	59.34	50	CACGCACTTTGACCTTTGAC	REVERSE	20	60.79	45	CGTTCGTTTGTGGTGGATTT	139	268	CT	2	18	CTCTCTCTCTCTCTCTCT
1051	CUFF.4381.2	CT	182	199	FORWARD	20	60.24	45	TGGTCTGTGATTTCCAGCAA	REVERSE	20	60.79	45	CGTTCGTTTGTGGTGGATTT	129	268	CT	2	18	CTCTCTCTCTCTCTCTCT
1052	CUFF.4373.1	AG	812	931	FORWARD	20	60.04	45	CGGGTTTTCAGGAGATTGAA	REVERSE	21	59.73	52.38	TGGCGAAGATAGAGAGAGACG	127	306	AG	2	14	AGAGAGAGAGAGAG
1053	NNU_04279-RA	AGA	632	649	FORWARD	20	60	45	TTCATTGCGTCTCTGCAAAC	REVERSE	20	61.31	55	AGTAGCGGCCGATCTGAACT	148	225	AGA	3	18	AGAAGAAGAAGAAGAAGA
1054	CUFF.4410.1	AG	451	466	FORWARD	20	60.2	50	AATGGCGAGAGCTATGGATG	REVERSE	20	59.83	45	CCAATCGCTACTGCAAATCA	157	266	AG	2	16	AGAGAGAGAGAGAGAG
1055	NNU_04263-RA	GAA	654	671	FORWARD	20	59.76	45	AATGAAAGGCACCATCATCC	REVERSE	20	59.75	45	TTTTGGCTGCTGCTCTGTAA	151	268	GAA	3	18	GAAGAAGAAGAAGAAGAA
1056	NNU_04263-RA	GAT	1279	1296	FORWARD	20	60.2	50	GCCCATGATAAACGGACAAC	REVERSE	20	60.55	55	ACAACTCTGCGAGGATCGAG	141	268	GAT	3	18	GATGATGATGATGATGAT
1057	CUFF.4411.2	GAT	651	668	FORWARD	20	60.2	50	GCCCATGATAAACGGACAAC	REVERSE	20	60.55	55	ACAACTCTGCGAGGATCGAG	141	268	GAT	3	18	GATGATGATGATGATGAT
1058	NNU_04260-RA	TC	122	133	FORWARD	20	59.78	50	CATGTCTCACCCCTTTCCAT	REVERSE	20	60.09	45	GCAACCAGAAAACCAAAGGA	177	262	TC	2	12	TCTCTCTCTCTC
1059	CUFF.4564.1	TTC	336	349	FORWARD	20	61.25	60	CCCGACGCGGGTATACTACT	REVERSE	20	60.07	55	CCTCGAGGGTGATGGTCTTA	136	264	TTC	3	12	TTCTTCTTCTTC
1060	CUFF.4450.1	TC	83	94	FORWARD	20	61.19	55	GGCACCATTACCCATCACAG	REVERSE	20	59.91	45	GATCCGAACTTGGGTTTGAA	156	167	TC	2	12	TCTCTCTCTCTC
1061	NNU_04252-RA	TC	1562	1575	FORWARD	20	60	45	ATGGCATGCTTGTGGTTGTA	REVERSE	21	60.35	47.62	TGACACGACCAAGTGTAAGCA	172	217	TC	2	14	TCTCTCTCTCTCTC
1062	NNU_04251-RA	AGA	100	114	FORWARD	20	59.32	45	CACGAAAAATTCGTCACAGC	REVERSE	20	60.47	50	TCTCACACACCATTGCTGCT	141	265	AGA	3	15	AGAAGAAGAAGAAGA
1063	NNU_04251-RA	TC	604	617	FORWARD	20	59.14	45	CGAATATTTCTCGTGCATGG	REVERSE	22	58.25	45.45	AGAACCTTGGTTGAGATGTACG	118	210	TC	2	14	TCTCTCTCTCTCTC
1064	NNU_04245-RA	CCT	24	38	FORWARD	22	57.51	40.91	TGTCAATTCCAACTCTCTCTCA	REVERSE	20	59.26	55	CACACCAGACTTGGATCGAG	146	265	CCT	3	15	CCTCCTCCTCCTCCT
1065	CUFF.4434.2	CCT	514	528	FORWARD	20	59.45	55	AGAGTTCTGACCTGCGAACC	REVERSE	20	59.95	50	CGGAAGCTTGGAAGAGAATG	149	265	CCT	3	15	CCTCCTCCTCCTCCT
1066	NNU_04250-RA	GCT	247	261	FORWARD	20	59.82	45	TGTCCACGGTTTCCAATGTA	REVERSE	20	60.07	50	TGATAGTGTGGGCCATCTCA	135	265	GCT	3	15	GCTGCTGCTGCTGCT
1067	NNU_04242-RA	TTTG	615	647	FORWARD	20	60.34	50	CCCAACCAACAGAATCCAAG	REVERSE	20	59.2	45	TTTGGTCCTTGCCTTTTAGG	151	247	TTTG	4	20	TTTGTTTGTTTGTTTGTTTG
1068	CUFF.4431.2	TC	95	106	FORWARD	20	59.95	40	AAAAATCGCGCGAGAAGATA	REVERSE	20	59.97	50	CGCCATTAAAGAGGCAAGAG	144	262	TC	2	12	TCTCTCTCTCTC
1069	NNU_15790-RA	CT	572	589	FORWARD	20	59.94	55	CTCTCTCGGGCATAAGCATC	REVERSE	20	60.15	50	CGTCGAAGTGTTTGGAGGTT	158	268	CT	2	18	CTCTCTCTCTCTCTCTCT
1070	NNU_15800-RA	TC	113	124	FORWARD	20	59.99	55	GAGTCGAAACTCGGAAGTCG	REVERSE	21	59.82	47.62	CCCTAACTTCGAACCCAATTC	160	262	TC	2	12	TCTCTCTCTCTC
1071	NNU_15799-RA	ACC	129	143	FORWARD	19	59.26	57.89	CCCGTGTCTATTGCTCGAC	REVERSE	20	59.65	45	GAGACCATGTTGATCGCAAA	150	265	ACC	3	15	ACCACCACCACCACC
1072	NNU_15802-RA	AG	259	272	FORWARD	20	58.84	45	CACATTCCCTCCCTTCAAAT	REVERSE	20	59.86	45	AAACGCATTAGGGTTTGGTG	149	264	AG	2	14	AGAGAGAGAGAGAG
1073	NNU_15802-RA	ACACAG	259	272	FORWARD	20	58.84	45	CACATTCCCTCCCTTCAAAT	REVERSE	20	59.86	45	AAACGCATTAGGGTTTGGTG	149	264	ACACAG	6	18	ACACAGACACAGACACAG
1074	NNU_15806-RA	GTT	287	301	FORWARD	20	59.7	40	CACCGCAAATTCAAGCATAA	REVERSE	20	60.44	50	GTTCGATCCCGTTCTTCCTT	142	265	GTT	3	15	GTTGTTGTTGTTGTT
1075	NNU_15812-RA	TC	3976	3991	FORWARD	22	58.91	40.91	AAATCATCTATCCTCCCTCCAA	REVERSE	20	60.05	50	GGGTTCTGAATCGAAGTCCA	152	266	TC	2	16	TCTCTCTCTCTCTCTC
1076	NNU_15817-RA	TC	117	215	FORWARD	20	61.22	50	ACAGCTCATTCATGGCGTTC	REVERSE	20	59.5	60	CAGAGAGAGGGAGAGGTGGA	147	349	TC	2	14	TCTCTCTCTCTCTC
1077	NNU_15817-RA	CT	117	215	FORWARD	20	60.15	60	CTCTCCCCTCCTTCTCATCC	REVERSE	20	60.26	50	GCCCTCTCATGTTTGCAGTT	170	349	CT	2	14	CTCTCTCTCTCTCT
1078	NNU_15823-RA	AG	99	118	FORWARD	20	59.88	50	GACGGCTGAACAAACTCACA	REVERSE	20	59.9	50	GGCAAAGATTTAGGGGAAGG	188	270	AG	2	20	AGAGAGAGAGAGAGAGAGAG
1079	CUFF.4500.1	CT	1539	1556	FORWARD	20	59.58	45	TGGGGATGGTGTATGATGAA	REVERSE	20	60.03	40	TTCATGGACCCCAATTGTTT	150	268	CT	2	18	CTCTCTCTCTCTCTCTCT
1080	CUFF.4472.1	TC	112	125	FORWARD	20	59.93	45	CACGGGAAGGAACGAAATTA	REVERSE	20	60.33	55	GGGATCGTGTTGGATGAGTC	171	264	TC	2	14	TCTCTCTCTCTCTC
1081	NNU_15836-RA	TTC	246	263	FORWARD	20	60.42	45	CCAAATTTGAGGGAGGCTTT	REVERSE	20	60.54	50	AGCTGACGAAGAAGCCATTG	152	268	TTC	3	18	TTCTTCTTCTTCTTCTTC
1082	NNU_15836-RA	AT	3415	3458	FORWARD	20	59.62	50	TGCCGTGTGTTGTCTTAACC	REVERSE	20	59.55	55	CCCCTGAAGGTGCTGAATAC	148	294	AT	2	16	ATATATATATATATAT
1083	CUFF.4476.1	GT	681	696	FORWARD	20	59.51	50	ACGTAACACCTCAAGCAGCA	REVERSE	20	59.57	45	CGATGCAACAATCACCTTGT	158	266	GT	2	16	GTGTGTGTGTGTGTGT
1084	CUFF.4481.1	CT	42	65	FORWARD	20	59.77	40	TTAAAAACCCATCCGCAATC	REVERSE	20	59.93	50	ACCCTTCGATTCATGACGAC	130	274	CT	2	24	CTCTCTCTCTCTCTCTCTCTCTCT
1085	CUFF.4488.1	CT	84	111	FORWARD	20	59.65	45	CGTGTATTGGATCCCGAAAT	REVERSE	20	60.11	45	TGGTGTTTATGCCTTCACGA	135	278	CT	2	28	CTCTCTCTCTCTCTCTCTCTCTCTCTCT
1086	CUFF.4488.1	AT	620	637	FORWARD	20	60.63	55	GTTCAAGGGTTCCAGCCTCT	REVERSE	20	60.04	50	CCATCAAGTCAAGGGGAAGA	156	268	AT	2	18	ATATATATATATATATAT
1087	CUFF.4488.1	GAT	1287	1307	FORWARD	20	60.44	45	TCTTAACGATGACGGGGAAA	REVERSE	20	60.11	50	TCCCAGCACCTTCACATACA	149	271	GAT	3	21	GATGATGATGATGATGATGAT
1088	NNU_15839-RA	AT	204	221	FORWARD	20	61.39	50	CGGCCTGCAACATATCATTC	REVERSE	20	59.69	45	CCAAAGATCGCAGTTTTTCC	149	268	AT	2	18	ATATATATATATATATAT
1089	NNU_15839-RA	GAT	697	717	FORWARD	20	60.44	45	TCTTAACGATGACGGGGAAA	REVERSE	20	60.11	50	TCCCAGCACCTTCACATACA	149	271	GAT	3	21	GATGATGATGATGATGATGAT
1090	NNU_15845-RA	GA	56	71	FORWARD	20	59.95	60	AGAGAGGGGGAGAGCTGAAC	REVERSE	20	59.96	45	AGTGAGCTCGGAAAATCGAA	179	266	GA	2	16	GAGAGAGAGAGAGAGA
1091	NNU_15845-RA	AGA	349	363	FORWARD	21	58.97	42.86	TCTGGATTTGAGATGGGTTTC	REVERSE	20	60.76	50	GGTCCATTTCTGGGACACAA	139	265	AGA	3	15	AGAAGAAGAAGAAGA
1092	CUFF.4486.1	AG	98	115	FORWARD	20	58.79	50	CCGCTTAAGAAAGGATCCAC	REVERSE	20	60.44	50	GATTGAGCCGTGCCAATATC	137	268	AG	2	18	AGAGAGAGAGAGAGAGAG
1093	CUFF.4489.1	CT	278	305	FORWARD	20	59.92	50	GATGGCCCTGCAATCATAGT	REVERSE	22	59.44	40.91	CCCCTTTATCAAGAAAGGATGA	154	278	CT	2	16	CTCTCTCTCTCTCTCT
1094	CUFF.4497.1	AC	148	159	FORWARD	20	60.62	55	CCACGTTCGATCTGATCCTC	REVERSE	20	59.42	50	GTTGTTGCCCACATCCACTA	163	262	AC	2	12	ACACACACACAC
1095	CUFF.4499.1	AG	1254	1267	FORWARD	22	58.86	40.91	GAAAAGCAAAGAGAGCAGATGA	REVERSE	20	60.06	45	ACCATTGACCATCACCGATT	122	164	AG	2	14	AGAGAGAGAGAGAG
1096	NNU_24638-RA	TTC	425	442	FORWARD	20	60.45	50	TGGAGGACGTAAATGGGAGA	REVERSE	20	59.79	45	CGTTGATCAAAATCCCCTGT	172	268	TTC	3	18	TTCTTCTTCTTCTTCTTC
1097	NNU_24635-RA	AG	47	66	FORWARD	20	60.07	50	TCTACGCCCAAACATTCCTC	REVERSE	20	59.56	55	AGATGTCGGAGGTGTCCAGT	149	270	AG	2	20	AGAGAGAGAGAGAGAGAGAG
1098	CUFF.4516.1	AC	453	484	FORWARD	20	59.54	45	CAATGCCAACAGGAATACGA	REVERSE	20	59.8	45	GAACACGGAAAATGGTCGAT	150	266	AC	2	12	ACACACACACAC
1099	CUFF.4516.1	AG	453	484	FORWARD	20	59.54	45	CAATGCCAACAGGAATACGA	REVERSE	20	59.8	45	GAACACGGAAAATGGTCGAT	150	266	AG	2	20	AGAGAGAGAGAGAGAGAGAG
1100	CUFF.4518.1	CT	55	82	FORWARD	20	60.37	50	CCATTGCACCGGTAAAAGAC	REVERSE	20	60.09	55	TGAGTCCACCTCCTTTGTCC	141	278	CT	2	28	CTCTCTCTCTCTCTCTCTCTCTCTCTCT
1101	CUFF.4538.1	AGA	80	94	FORWARD	19	60.21	52.63	AATTCGGAGGTCGCAGAAC	REVERSE	20	59.71	45	AAAAGATGGCGTTACGAGGA	151	265	AGA	3	15	AGAAGAAGAAGAAGA
1102	NNU_24621-RA	AAC	244	258	FORWARD	21	59.99	47.62	AAAGGTGGTGAGTCGATTCCT	REVERSE	21	60.07	42.86	CGTTCACACATTTGTTGTTGC	149	265	AAC	3	15	AACAACAACAACAAC
1103	CUFF.4552.1	ATT	2505	2519	FORWARD	20	60.16	45	CCAATCCATTCCCAGTTTTG	REVERSE	21	59.93	47.62	GGTAGGTCCCACCATGAATTT	146	265	ATT	3	15	ATTATTATTATTATT
1104	CUFF.4559.1	AG	200	213	FORWARD	20	61.04	50	CGCAGCTTGAGAAGGAAATG	REVERSE	20	60.37	55	CTGAGGCATCTCGATCTGGT	140	264	AG	2	14	AGAGAGAGAGAGAG
1105	CUFF.4568.1	TC	239	256	FORWARD	20	59.81	50	CCGCCAGATTCTTTCACTTC	REVERSE	20	59.5	40	ATCAAAATGGCAAAGGGAGA	139	268	TC	2	18	TCTCTCTCTCTCTCTCTC
1106	NNU_23685-RA	AAG	2841	2858	FORWARD	20	59.87	50	AACAGACGCTCAAGGACGAT	REVERSE	20	60.56	45	CCCCATGAATTGTTTCCGTA	155	268	AAG	3	18	AAGAAGAAGAAGAAGAAG
1107	CUFF.4580.1	AG	736	776	FORWARD	21	56.01	42.86	CTTTGTTTCCTTCTAGGCTTG	REVERSE	22	56.01	45.45	ACAGGTAATACACACACACACG	100	234	AG	2	12	AGAGAGAGAGAG
1108	NNU_23691-RA	GA	129	158	FORWARD	21	57.95	42.86	TCAAGTACAAAGGCAACAAGG	REVERSE	20	59.41	45	GAGGCATCATCATCATGGAA	145	280	GA	2	30	GAGAGAGAGAGAGAGAGAGAGAGAGAGAGA
1109	NNU_23691-RA	ATG	129	158	FORWARD	20	60.14	55	AAGGCGTGGTGAGAGAGAGA	REVERSE	20	60.7	55	GCCGGAAGGTAGAGGAAGAA	187	280	ATG	3	12	ATGATGATGATG
1110	NNU_23691-RA	CAA	362	376	FORWARD	20	60.14	55	ATCGGCAGTACTGGTTCGTC	REVERSE	20	60.19	50	CGCCATTATCTTAGCCCTGA	147	265	CAA	3	15	CAACAACAACAACAA
1111	NNU_23691-RA	AAC	362	376	FORWARD	20	60.14	55	ATCGGCAGTACTGGTTCGTC	REVERSE	20	60.19	50	CGCCATTATCTTAGCCCTGA	147	265	AAC	3	12	AACAACAACAAC
1112	CUFF.4598.1	CT	212	227	FORWARD	20	60.33	55	GGGGCAAGGTCTATGTTCCT	REVERSE	22	58.65	40.91	ACTTTTGATCTTTCAGCAGTCG	186	266	CT	2	16	CTCTCTCTCTCTCTCT
1113	NNU_15904-RA	TTC	77	100	FORWARD	20	59.48	50	CCTGAGGCAGAGCGTTTAAT	REVERSE	20	60.83	50	CGATTGTGCCTGCATCTGTA	177	274	TTC	3	24	TTCTTCTTCTTCTTCTTCTTCTTC
1114	NNU_15912-RA	TTTA	611	621	FORWARD	20	60.15	55	AGGACAGGGTCAACAAGACG	REVERSE	20	60.04	50	GGGATCTCAACGATTGCCTA	157	261	TTTA	4	12	TTTATTTATTTA
1115	NNU_15914-RA	TC	69	80	FORWARD	20	60.64	50	GTATCGCTTCGTTGGTTTCG	REVERSE	21	60.23	42.86	TGTTTGGAGAAGAAGCCATTG	155	262	TC	2	12	TCTCTCTCTCTC
1116	NNU_15914-RA	TC	280	291	FORWARD	20	60.06	50	AGATTCCCGGTATCGCTCTT	REVERSE	20	59.93	50	CCGACCATCTCCACTTTCAT	140	262	TC	2	12	TCTCTCTCTCTC
1117	NNU_15914-RA	GAG	280	291	FORWARD	20	59.61	50	CGGTATCGCTCTTTTCTGCT	REVERSE	20	57.72	45	AATATCCGGCGTAAACTCCT	191	262	GAG	3	12	GAGGAGGAGGAG
1118	NNU_15914-RA	TCTCTG	280	291	FORWARD	20	60.06	50	AGATTCCCGGTATCGCTCTT	REVERSE	20	59.93	50	CCGACCATCTCCACTTTCAT	140	262	TCTCTG	6	18	TCTCTGTCTCTGTCTCTG
1119	CUFF.4606.1	TC	432	447	FORWARD	20	59.54	45	TTGTTTCTGGTTCGTGGATG	REVERSE	22	57.63	40.91	AAGGAAAGGAGTAAGAGGCATT	138	266	TC	2	16	TCTCTCTCTCTCTCTC
1120	NNU_15922-RA	TG	990	1033	FORWARD	21	58.17	47.62	CCACTCGAGCAGTTTACTTGA	REVERSE	22	60.09	40.91	GGTTTCCCCTCAATAAACACAA	133	211	TG	2	12	TGTGTGTGTGTG
1121	NNU_15922-RA	ATTT	990	1033	FORWARD	22	59.77	45.45	CGAGCAGTTTACTTGATGGATG	REVERSE	22	60.09	40.91	GGTTTCCCCTCAATAAACACAA	128	211	ATTT	4	20	ATTTATTTATTTATTTATTT
1122	CUFF.4636.1	TC	220	231	FORWARD	19	59.93	57.89	GCAGACGATCTCCACCAGA	REVERSE	20	58.93	55	CGGTTCTCCTCCGTCTTTAG	151	194	TC	2	12	TCTCTCTCTCTC
1123	CUFF.4638.1	GAA	1039	1053	FORWARD	20	60.04	45	GGATTTGGAGTTCGCGATTA	REVERSE	19	60.22	52.63	GAAATCCTTCCCCGGATCT	130	147	GAA	3	15	GAAGAAGAAGAAGAA
1124	CUFF.4643.1	CT	175	196	FORWARD	20	59.73	45	GGATTCCATTCCTCCAAACA	REVERSE	20	60.01	50	GGGTTGGTGTTTCTGCAACT	163	272	CT	2	22	CTCTCTCTCTCTCTCTCTCTCT
1125	NNU_15937-RA	GA	1396	1407	FORWARD	22	57.03	40.91	TCTGCAGTGTCTAATTTCCAAC	REVERSE	22	56.43	40.91	ATACTCCACACACAAACACACA	100	146	GA	2	12	GAGAGAGAGAGA
1126	CUFF.4658.1	GAA	1	24	FORWARD	20	59.37	55	TCCCTCTCTCCTTCCTTCCT	REVERSE	20	59.97	45	GCAAAGCAAATCTTGGAAGC	195	274	GAA	3	18	GAAGAAGAAGAAGAAGAA
1127	CUFF.4658.1	TCCT	1	24	FORWARD	21	59.55	57.14	TCTCTCTGTCTCCCTCCCTCT	REVERSE	22	59.53	40.91	CATGATGATTGATTCCTGCTTC	141	274	TCCT	4	16	TCCTTCCTTCCTTCCT
1128	CUFF.4658.1	GAA	159	190	FORWARD	22	58.84	40.91	CAACAAGAAGCAGGAATCAATC	REVERSE	20	59.8	55	CCAACGAGGATCTCCTGAAG	140	282	GAA	3	18	GAAGAAGAAGAAGAAGAA
1129	CUFF.4657.1	AT	250	265	FORWARD	20	60.14	50	CAAAGCAAGCCAAGCCTAAG	REVERSE	20	60.34	50	CCAGGCCCAACTTAAACCTT	141	171	AT	2	16	ATATATATATATATAT
1130	CUFF.4665.1	CT	23	38	FORWARD	22	58.38	40.91	GCCATCCTGAAAAAGAGTACAA	REVERSE	20	60.07	45	AAGTGGCAATCGGAAGAATG	153	266	CT	2	16	CTCTCTCTCTCTCTCT
1131	NNU_15971-RA	CT	183	210	FORWARD	20	60.55	50	GCGAAGCGTGAGTGAAATCT	REVERSE	20	60.14	55	ACGAGGAACATACCGCAGTC	149	278	CT	2	28	CTCTCTCTCTCTCTCTCTCTCTCTCTCT
1132	NNU_15971-RA	AGACA	183	210	FORWARD	20	58.35	50	GGCCAAAGGTAGCGTAAGAT	REVERSE	20	59.72	60	CAGTCGGAGTCGGAGGTAAC	194	278	AGACA	5	15	AGACAAGACAAGACA
1133	NNU_15972-RA	GA	1087	1100	FORWARD	20	59.96	45	AATCGCTTTCAGTTCGAGGA	REVERSE	20	60.24	55	TCACGAGGTGGAGAAGGAAC	143	264	GA	2	14	GAGAGAGAGAGAGA
1134	NNU_15985-RA	GA	1194	1207	FORWARD	20	59.91	50	GGGGTTAATGGTGTCAATGG	REVERSE	22	60.25	50	CAAGCTCCTCACCCTCTAAATG	155	264	GA	2	14	GAGAGAGAGAGAGA
1135	NNU_15989-RA	AG	1104	1119	FORWARD	21	60.41	42.86	TGAAGTGCCTTTTCTTGTTCG	REVERSE	20	60.03	45	TACATCGGCATGAGGAATCA	144	266	AG	2	16	AGAGAGAGAGAGAGAG
1136	NNU_15989-RA	TCAGT	1104	1119	FORWARD	21	60.41	42.86	TGAAGTGCCTTTTCTTGTTCG	REVERSE	20	60.03	45	TACATCGGCATGAGGAATCA	144	266	TCAGT	5	20	TCAGTTCAGTTCAGTTCAGT
1137	CUFF.4680.3	CT	58	71	FORWARD	21	58.88	47.62	TCCCTCTCTCTCGACACATTT	REVERSE	20	60.26	50	AGACGTCCATGCTTCGTTTC	156	264	CT	2	14	CTCTCTCTCTCTCT
1138	CUFF.4680.4	CT	58	71	FORWARD	21	58.88	47.62	TCCCTCTCTCTCGACACATTT	REVERSE	20	60.26	50	AGACGTCCATGCTTCGTTTC	156	264	CT	2	14	CTCTCTCTCTCTCT
1139	NNU_15990-RA	CT	58	71	FORWARD	21	58.88	47.62	TCCCTCTCTCTCGACACATTT	REVERSE	20	60.26	50	AGACGTCCATGCTTCGTTTC	156	264	CT	2	14	CTCTCTCTCTCTCT
1140	NNU_15987-RA	TTC	459	494	FORWARD	20	59.84	50	ACTCCAACCAGCTTCCTTCA	REVERSE	20	59.78	50	GAGATTCGAGCGAATGGTTC	143	286	TTC	3	36	TTCTTCTTCTTCTTCTTCTTCTTCTTCTTCTTCTTC
1141	CUFF.4689.1	CT	303	328	FORWARD	20	60.82	60	CACGTCCGGCTCTGAGTATC	REVERSE	20	59.54	50	CAGAGAAAGGAAGGGAAGCA	145	276	CT	2	26	CTCTCTCTCTCTCTCTCTCTCTCTCT
1142	CUFF.4700.2	GA	123	134	FORWARD	20	59.09	50	AGGGAGAATGACCAATCAGC	REVERSE	20	59.97	50	GGCACCAAAACCAGGTTAGA	150	262	GA	2	12	GAGAGAGAGAGA
1143	NNU_16006-RA	GA	68	79	FORWARD	20	61.12	55	CTCGGAGGAAAAACGGTCTC	REVERSE	20	60.18	40	CCGGCAGATTTTTCTTCAAA	164	262	GA	2	12	GAGAGAGAGAGA
1144	CUFF.4693.1	GA	574	585	FORWARD	20	59.98	50	TTCATCACTGCCGTTGAGAG	REVERSE	20	60.44	45	TCCAAAACACGCTGCAACTA	122	210	GA	2	12	GAGAGAGAGAGA
1145	CUFF.4719.1	GA	359	370	FORWARD	20	60.46	55	ACGATCCTCTTCCCCTTCAC	REVERSE	20	60.45	55	CCCTGATCTTCCCTGACCTT	132	239	GA	2	12	GAGAGAGAGAGA
1146	CUFF.4728.2	AT	928	955	FORWARD	20	60.03	50	GACCCATCCCACAAAACATC	REVERSE	20	60.42	55	GGATCTGAATCCGGGTCTCT	145	278	AT	2	28	ATATATATATATATATATATATATATAT
1147	CUFF.4730.1	TCT	418	432	FORWARD	20	59.97	50	CCGAGTCACATTGGGTTTCT	REVERSE	20	59.79	50	GAACCCCCGATGTTCTTACA	148	265	TCT	3	15	TCTTCTTCTTCTTCT
1148	NNU_16039-RA	TC	914	1047	FORWARD	20	60.79	50	GGCTTGACCCACATTGTCAT	REVERSE	20	60.65	55	CAGTTTGTGCTGGACTGCTG	141	384	TC	2	22	TCTCTCTCTCTCTCTCTCTCTC
1149	NNU_16039-RA	TC	914	1047	FORWARD	20	60.65	55	CAGCAGTCCAGCACAAACTG	REVERSE	20	59.97	50	CCAGACCACGAAACCAAGAT	154	384	TC	2	14	TCTCTCTCTCTCTC
1150	CUFF.4734.1	AG	27	42	FORWARD	20	59.04	40	GTTTTTCCAAAACCCTCGAA	REVERSE	20	60.59	55	ACGAAGGCAGTTCAGAGTCG	149	161	AG	2	16	AGAGAGAGAGAGAGAG
1151	NNU_16049-RA	TGG	414	428	FORWARD	20	59.08	50	TTGCTTCTAGGGTTCCTGCT	REVERSE	20	60.02	45	ATGATGATGACGGACCCAAT	144	265	TGG	3	15	TGGTGGTGGTGGTGG
1152	CUFF.4749.2	TGG	577	591	FORWARD	20	59.08	50	TTGCTTCTAGGGTTCCTGCT	REVERSE	20	60.02	45	ATGATGATGACGGACCCAAT	144	265	TGG	3	15	TGGTGGTGGTGGTGG
1153	NNU_08558-RA	GA	226	237	FORWARD	21	59.73	42.86	TGCCCAATTAGCTTAGAACCA	REVERSE	20	59.98	45	AAACCTGCACGTTCCATTTC	152	262	GA	2	12	GAGAGAGAGAGA
1154	NNU_08558-RA	AGAA	226	237	FORWARD	21	59.73	42.86	TGCCCAATTAGCTTAGAACCA	REVERSE	20	59.98	45	AAACCTGCACGTTCCATTTC	152	262	AGAA	4	12	AGAAAGAAAGAA
1155	NNU_08581-RA	CT	259	270	FORWARD	20	59.93	50	GGTCAATCATCCCACTTGCT	REVERSE	20	60.14	60	GAGCTGGCTCACCTTCAGAC	136	262	CT	2	12	CTCTCTCTCTCT
1156	CUFF.4810.1	AT	343	354	FORWARD	22	58.35	40.91	CACCAACATCTACATCCATTCA	REVERSE	20	60.29	50	CTGCCACTCGTGAAAACCTT	161	262	AT	2	12	ATATATATATAT
1157	NNU_14960-RA	AG	353	378	FORWARD	20	60.01	50	CACATGGTGCCACTGTTTTC	REVERSE	20	60.57	40	AAAACCCAAAACCCAATGCT	171	276	AG	2	26	AGAGAGAGAGAGAGAGAGAGAGAGAG
1158	NNU_14960-RA	TTCT	353	378	FORWARD	20	60.25	55	ACTCAAGCACACACGCAGAG	REVERSE	20	59.99	60	CTCAGTCCCCTCACTGCTTC	151	276	TTCT	4	12	TTCTTTCTTTCT
1159	NNU_14961-RA	AGG	117	134	FORWARD	20	59.9	50	TTGGAAACATGGAGGAGGTC	REVERSE	20	59.96	55	CAGAGGTGGGAAGTGTCCAT	143	268	AGG	3	18	AGGAGGAGGAGGAGGAGG
1160	CUFF.4817.1	GA	63	103	FORWARD	21	59.86	47.62	TGAATCGTTCACTCCGAGTCT	REVERSE	20	59.9	50	GGTACGTTTTTGGCAGTGGT	169	291	GA	2	18	GAGAGAGAGAGAGAGAGA
1161	CUFF.4817.1	AG	63	103	FORWARD	21	59.86	52.38	GAATCGTTCACTCCGAGTCTG	REVERSE	20	59.9	50	GGTACGTTTTTGGCAGTGGT	168	291	AG	2	22	AGAGAGAGAGAGAGAGAGAGAG
1162	CUFF.4820.1	AG	2	12	FORWARD	20	60.22	50	CGACTGGATTGCATCCTTCT	REVERSE	20	59.17	50	TGCTTCCTTGCAGACTTCAC	150	246	AG	2	16	AGAGAGAGAGAGAGAG
1163	CUFF.4820.1	AG	149	164	FORWARD	20	60.22	50	CGACTGGATTGCATCCTTCT	REVERSE	20	59.17	50	TGCTTCCTTGCAGACTTCAC	150	198	AG	2	16	AGAGAGAGAGAGAGAG
1164	CUFF.4821.1	GA	488	499	FORWARD	20	59.95	55	CTCTCCCTTTTGCTCCCTCT	REVERSE	22	58.25	45.45	CTTCAGTGTGGAGCTTTCTTTC	128	136	GA	2	12	GAGAGAGAGAGA
1165	NNU_14940-RA	TGG	720	809	FORWARD	19	59.96	57.89	GGTTCGGGCTAGAAGCAAG	REVERSE	20	60.44	50	GTCGACTTTGCTGCCTTTGT	141	340	TGG	3	15	TGGTGGTGGTGGTGG
1166	NNU_14940-RA	ACC	720	809	FORWARD	20	60.25	55	GGAGGAGCTACCACGACAAA	REVERSE	20	59.74	50	CACATGCATTGCACAGTGTC	148	340	ACC	3	15	ACCACCACCACCACC
1167	NNU_12683-RA	CTC	440	454	FORWARD	20	60.01	40	TGGATGCTCAATCAATGGAA	REVERSE	20	59.71	45	AACTGAAGGTTCTGCCCAAA	143	265	CTC	3	15	CTCCTCCTCCTCCTC
1168	NNU_12663-RA	TGG	666	680	FORWARD	20	59.67	50	GCATGGAAAACCGATAGAGC	REVERSE	20	59.99	40	AATGGAAACCCATCAATCCA	146	265	TGG	3	15	TGGTGGTGGTGGTGG
1169	NNU_12664-RA	TTCT	1747	1764	FORWARD	19	57.37	52.63	ACCCAGAGTGCCCATAATC	REVERSE	22	55.39	45.45	GGACTTCTGAACAAGAGAGAGA	116	194	TTCT	4	12	TTCTTTCTTTCT
1170	CUFF.4898.1	ACAAA	47	62	FORWARD	19	59.61	42.11	CCATTCGCAATGAAAAGGA	REVERSE	20	58.75	50	AGCTGCTGGAAGTCTTGTGA	170	266	ACAAA	5	15	ACAAAACAAAACAAA
1171	CUFF.4898.1	GA	676	701	FORWARD	20	59.83	50	AACCACGGATCCAACAAGAC	REVERSE	20	59.81	50	CCCTTTCTCAAGGATTGCTG	141	252	GA	2	26	GAGAGAGAGAGAGAGAGAGAGAGAGA
1172	NNU_10230-RA	TC	91	106	FORWARD	20	59.34	50	CCAGCTTGACACGAATAACG	REVERSE	20	59.44	40	TCAAGAAACCGCAGAAACAA	167	266	TC	2	16	TCTCTCTCTCTCTCTC
1173	NNU_10230-RA	AGA	91	106	FORWARD	20	59.34	50	CCAGCTTGACACGAATAACG	REVERSE	20	59.44	40	TCAAGAAACCGCAGAAACAA	167	266	AGA	3	12	AGAAGAAGAAGA
1174	NNU_10230-RA	GA	2109	2120	FORWARD	20	60.35	55	AGGCAGCTGTTGCTCTCAGT	REVERSE	21	60.22	52.38	CAGGACTTGAAAGGGAAGAGG	132	262	GA	2	12	GAGAGAGAGAGA
1175	CUFF.4924.1	CT	100	115	FORWARD	20	59.91	45	TTACGACGAAACGCAAAGTG	REVERSE	20	60.09	50	GGGTTTCGTCTTCTCCACAA	145	266	CT	2	16	CTCTCTCTCTCTCTCT
1176	NNU_10246-RA	GA	2503	2524	FORWARD	20	59.69	55	GCCGACTGATTCTGGTAAGG	REVERSE	20	59.78	50	TTGGCCATATGGGACCTAAG	149	272	GA	2	22	GAGAGAGAGAGAGAGAGAGAGA
1177	CUFF.4936.1	GA	77	98	FORWARD	20	59.66	55	GAGGATTCACGGACGAGTTC	REVERSE	20	60.57	50	CCACGTCAATGGTGAACAGA	151	272	GA	2	22	GAGAGAGAGAGAGAGAGAGAGA
1178	CUFF.4973.2	CT	375	390	FORWARD	20	59.56	55	GCCGACTCGTTCCGATATAC	REVERSE	21	59.89	52.38	CAGTCCCACTTGAGAGAAACG	150	266	CT	2	16	CTCTCTCTCTCTCTCT
1179	CUFF.4973.2	TTC	375	390	FORWARD	20	59.04	50	GGCCACCCTCGATTTAAGTA	REVERSE	20	59.97	55	CGCCGAGAGAGAGAAGAAGA	167	266	TTC	3	12	TTCTTCTTCTTC
1180	CUFF.4973.2	TCT	375	390	FORWARD	22	60.65	59.09	CCGTCCCTCTCTCTCTCTCTCT	REVERSE	20	60.1	50	AGCAGGGACGCATCAATAAC	152	266	TCT	3	12	TCTTCTTCTTCT
1181	CUFF.4973.2	CT	2404	2427	FORWARD	20	59.87	55	ACGGTCTCTAGTTGGGCTGA	REVERSE	20	59.05	45	GCAGTGGCCCTTCATAAAAT	180	274	CT	2	24	CTCTCTCTCTCTCTCTCTCTCTCT
1182	NNU_10259-RA	CT	375	390	FORWARD	20	59.56	55	GCCGACTCGTTCCGATATAC	REVERSE	21	59.89	52.38	CAGTCCCACTTGAGAGAAACG	150	266	CT	2	16	CTCTCTCTCTCTCTCT
1183	NNU_10259-RA	TTC	375	390	FORWARD	20	59.04	50	GGCCACCCTCGATTTAAGTA	REVERSE	20	59.97	55	CGCCGAGAGAGAGAAGAAGA	167	266	TTC	3	12	TTCTTCTTCTTC
1184	NNU_10259-RA	TCT	375	390	FORWARD	22	60.65	59.09	CCGTCCCTCTCTCTCTCTCTCT	REVERSE	20	60.1	50	AGCAGGGACGCATCAATAAC	152	266	TCT	3	12	TCTTCTTCTTCT
1185	CUFF.4971.1	CTCC	22	33	FORWARD	20	60.36	55	CCACATCCAAGTGGGTTCTC	REVERSE	21	59.45	52.38	AGGAGTCTGAGATTGGCCTCT	141	262	CTCC	4	12	CTCCCTCCCTCC
1186	NNU_10272-RA	TC	176	203	FORWARD	20	60.7	50	CCTCTTCCATTTTCGCCTCT	REVERSE	20	59.81	55	ACAGACCCATAGCACCATCC	208	278	TC	2	28	TCTCTCTCTCTCTCTCTCTCTCTCTCTC
1187	CUFF.4986.1	AGAA	689	703	FORWARD	20	59.93	50	GGTTCTTCCACCTGCCAATA	REVERSE	20	59.93	50	TACCCAGCCTGAATTTGTCC	139	211	AGAA	4	16	AGAAAGAAAGAAAGAA
1188	NNU_10275-RA	GA	432	445	FORWARD	21	60.62	47.62	GCTTTGTGGAAGAATCCGACT	REVERSE	20	60.68	50	GGAGGCCCTGAAAGAGAAAA	153	264	GA	2	14	GAGAGAGAGAGAGA
1189	NNU_10275-RA	AG	2478	2495	FORWARD	20	58.55	40	GCCAGATTGGAAATTCAACA	REVERSE	20	60.29	40	TTTGGAAAACTTGGGCCATA	139	268	AG	2	18	AGAGAGAGAGAGAGAGAG
1190	NNU_10282-RA	AGA	948	962	FORWARD	20	59.84	45	TCATTGAAACCACGAAGCAG	REVERSE	20	60.1	50	GTATGCCTCCTCGCATGTTT	134	265	AGA	3	15	AGAAGAAGAAGAAGA
1191	NNU_10278-RA	GAC	1092	1106	FORWARD	20	60.07	45	TATGCCAATGTTGGAGACGA	REVERSE	21	60.06	52.38	CCTCTCCAAGAACCAATCTCC	145	265	GAC	3	15	GACGACGACGACGAC
1192	NNU_10278-RA	GGA	1368	1382	FORWARD	20	60.28	60	GGACTTGGTGGTGGTAGTGG	REVERSE	20	60.09	45	TTGCTTGGGTTTTCCTCAAC	152	265	GGA	3	15	GGAGGAGGAGGAGGA
1193	NNU_10278-RA	GGT	1368	1382	FORWARD	20	60.28	60	GGACTTGGTGGTGGTAGTGG	REVERSE	20	60.09	45	TTGCTTGGGTTTTCCTCAAC	152	265	GGT	3	12	GGTGGTGGTGGT
1194	CUFF.5019.1	CT	710	735	FORWARD	19	60.6	52.63	GGCCATTTCGAAGAACGTC	REVERSE	20	59.6	60	CAGTCACCAGACAGGCAGAG	128	191	CT	2	26	CTCTCTCTCTCTCTCTCTCTCTCTCT
1195	NNU_10312-RA	TCA	3439	3456	FORWARD	20	59.94	45	TTGGAGTGGTGTCAATGGAA	REVERSE	20	59.55	50	TGTGGGAGGTGGAAGTCTTT	140	268	TCA	3	18	TCATCATCATCATCATCA
1196	NNU_10311-RA	AAG	511	549	FORWARD	20	60.1	50	GCATCAGAGAGCGATGACAA	REVERSE	20	59.8	50	AGATCCCAAGCTGGAAGTGA	147	289	AAG	3	39	AAGAAGAAGAAGAAGAAGAAGAAGAAGAAGAAGAAGAAG
1197	NNU_10311-RA	GAC	705	719	FORWARD	20	59.48	45	TCTGATGAAAGCGATCTGGA	REVERSE	20	60.38	55	GGTGGAGTTGGGCAAGTATG	152	265	GAC	3	15	GACGACGACGACGAC
1198	CUFF.5031.1	AG	226	249	FORWARD	20	59.96	45	CGCCATCAACGGAGTTTATT	REVERSE	22	59.7	40.91	AACATCAGGGGTCCTTTTATCA	151	197	AG	2	24	AGAGAGAGAGAGAGAGAGAGAGAG
1199	CUFF.5036.1	AG	510	547	FORWARD	22	60.37	50	GAAAACTTGAGAGGGAGGCTCT	REVERSE	20	60.19	60	CTCCTCCACCTTCCTCTTCC	140	227	AG	2	38	AGAGAGAGAGAGAGAGAGAGAGAGAGAGAGAGAGAGAG
1200	CUFF.5043.1	AG	63	119	FORWARD	20	59.35	40	TTCTCTCCGCAAATCATTCA	REVERSE	20	60.51	50	ACCTTCATCTCCAACGTCCA	200	292	AG	2	14	AGAGAGAGAGAGAG
1201	CUFF.5043.1	TAT	63	119	FORWARD	21	59.32	57.14	GCAGAGAGAGAGAGAGCGAGA	REVERSE	20	60.51	50	ACCTTCATCTCCAACGTCCA	163	292	TAT	3	15	TATTATTATTATTAT
1202	NNU_10344-RA	TGA	2960	2977	FORWARD	22	56.94	40.91	GAGAAACAGAATTTCCTTGTCC	REVERSE	20	57.08	40	AAAGAATCCAAACCACAGGA	136	245	TGA	3	18	TGATGATGATGATGATGA
1203	NNU_10360-RA	CT	1047	1083	FORWARD	20	59.22	50	TTGTGGCTTTAGCAGCAGAC	REVERSE	20	58.97	40	TGGCCCATGATAAAACTCAA	141	287	CT	2	16	CTCTCTCTCTCTCTCT
1204	NNU_10360-RA	TC	1047	1083	FORWARD	20	59.7	60	TAGCAGCAGACCCCTCTCTC	REVERSE	20	58.97	40	TGGCCCATGATAAAACTCAA	132	287	TC	2	20	TCTCTCTCTCTCTCTCTCTC
1205	NNU_10360-RA	CA	1047	1083	FORWARD	20	59.7	60	TAGCAGCAGACCCCTCTCTC	REVERSE	20	58.97	40	TGGCCCATGATAAAACTCAA	132	287	CA	2	12	CACACACACACA
1206	CUFF.5091.1	GA	390	401	FORWARD	22	59.81	40.91	TCAAGAAGATGATGAACGGAGA	REVERSE	20	60.88	50	AGCATTGACCCTTTCCACCT	141	149	GA	2	12	GAGAGAGAGAGA
1207	CUFF.5113.1	GA	209	224	FORWARD	20	59.93	40	TTGCGGACAATGTGATGAAT	REVERSE	20	60.01	45	TGCAACTGCCAATGCTAAAG	114	242	GA	2	16	GAGAGAGAGAGAGAGA
1208	NNU_10378-RA	TTTC	866	876	FORWARD	20	60.05	45	TTTGGATTTCTGCCTCCAAC	REVERSE	20	59.62	45	CCTTTAATCCCCATGGTCAA	177	261	TTTC	4	16	TTTCTTTCTTTCTTTC
1209	NNU_00644-RA	AG	177	188	FORWARD	20	60.19	55	CAGACAGGGGATCTCCAGAA	REVERSE	20	59.88	55	GCAGTAGCCTGAAACCTTGG	141	262	AG	2	12	AGAGAGAGAGAG
1210	NNU_16594-RA	ATC	111	134	FORWARD	22	57.81	40.91	AAGAGCAACAAGAACAAAGAGG	REVERSE	20	58.62	40	TCTTCTTTCTCACGCCAAAA	129	274	ATC	3	24	ATCATCATCATCATCATCATCATC
1211	CUFF.5143.1	CAC	353	370	FORWARD	20	60.19	55	CCCGCTCGACCTATCTCATA	REVERSE	20	59.7	45	TGAAAACATCGGTCACTTGC	143	268	CAC	3	18	CACCACCACCACCACCAC
1212	CUFF.5143.1	GATA	353	370	FORWARD	20	60.19	55	CCCGCTCGACCTATCTCATA	REVERSE	20	59.7	45	TGAAAACATCGGTCACTTGC	143	268	GATA	4	12	GATAGATAGATA
1213	CUFF.5146.1	CT	233	252	FORWARD	21	59.16	42.86	TTCTCCATTTTCTCCCACTTG	REVERSE	20	59.79	40	TTGATTGGTTTGGTGGAACA	141	270	CT	2	20	CTCTCTCTCTCTCTCTCTCT
1214	NNU_03456-RA	AG	562	573	FORWARD	20	59.94	50	GGGTTGAGTTGGAAGTGGAA	REVERSE	20	59.96	50	CGAGGCTTCCTTCTTTTCCT	162	262	AG	2	12	AGAGAGAGAGAG
1215	CUFF.5188.1	TCA	402	425	FORWARD	20	59.97	50	GACGGTGGAGACGTTGAAAT	REVERSE	20	59.99	50	GATGTTGCCAGCTCTTGACA	143	274	TCA	3	24	TCATCATCATCATCATCATCATCA
1216	CUFF.5185.1	TC	30	53	FORWARD	20	59.92	50	ATTTCCCGCCCTCTCTGTAT	REVERSE	20	59.93	45	AAACAATGAGGGGCAATCTG	145	274	TC	2	24	TCTCTCTCTCTCTCTCTCTCTCTC
1217	NNU_03480-RA	TGC	1131	1145	FORWARD	20	60.05	55	CAGGCACCTCAAGTGCAGTA	REVERSE	21	59.73	47.62	GCAACATCCTCTTTGAGTTGG	151	265	TGC	3	15	TGCTGCTGCTGCTGC
1218	NNU_03478-RA	AG	218	229	FORWARD	21	58.44	42.86	AGGTTCACGTTTTAGCCTTTG	REVERSE	20	60.13	50	TGCTTCCTTTGCTCTCTGGT	151	262	AG	2	12	AGAGAGAGAGAG
1219	NNU_03478-RA	TC	478	489	FORWARD	22	55.34	40.91	GATTAGGAGAGGGGATAAAAAG	REVERSE	18	57.26	55.56	GGAAGCACGTCGTTGTCT	152	262	TC	2	12	TCTCTCTCTCTC
1220	NNU_03481-RA	AT	820	831	FORWARD	21	59.09	52.38	GTGCTCTTCAACTCCGCTATC	REVERSE	20	60.49	45	CAAAGCCTCCAAAGAGCAAA	149	262	AT	2	12	ATATATATATAT
1221	NNU_03481-RA	TTTTC	989	1001	FORWARD	20	60.46	45	TTGAGACCTGGCAAATGGAT	REVERSE	20	60.57	55	GGGAAACCTCCCAGAGCTAA	149	263	TTTTC	5	15	TTTTCTTTTCTTTTC
1222	CUFF.5195.1	TCT	419	463	FORWARD	20	60.02	50	CAGCGACAACAACTCTTCCA	REVERSE	20	59.71	40	AATCTTCGCCAATTTGCAGT	152	295	TCT	3	45	TCTTCTTCTTCTTCTTCTTCTTCTTCTTCTTCTTCTTCTTCTTCT
1223	CUFF.5196.1	GAA	909	956	FORWARD	20	59.3	55	GGGAGAGTTCCACTGTTGCT	REVERSE	20	59.45	55	GCGACAACTCTTCCACCTCT	158	298	GAA	3	48	GAAGAAGAAGAAGAAGAAGAAGAAGAAGAAGAAGAAGAAGAAGAAGAA
1224	CUFF.5196.1	AG	1424	1437	FORWARD	21	59.01	42.86	CCACAATTGCAACTAGGGTTT	REVERSE	20	59.36	45	AAAGGCGACAAATAGCTTGG	133	201	AG	2	14	AGAGAGAGAGAGAG
1225	CUFF.5198.1	CT	152	173	FORWARD	20	60.3	45	AAACGGAAGATTCGGGTTTC	REVERSE	20	61.15	45	TTGGTGGTTGGTCGGTTTTA	154	272	CT	2	22	CTCTCTCTCTCTCTCTCTCTCT
1226	CUFF.5237.1	TC	1096	1119	FORWARD	20	60.53	45	ATCATGGCCTTGCAGTTTGT	REVERSE	20	59.45	50	CAACACCTGCTGCAGAAATC	147	274	TC	2	24	TCTCTCTCTCTCTCTCTCTCTCTC
1227	NNU_19891-RA	CT	43	54	FORWARD	22	59.54	40.91	TCGCGACTGTGGTTATATTGTT	REVERSE	20	57.97	40	CATGCTTTGCCTGAAATTCT	174	262	CT	2	12	CTCTCTCTCTCT
1228	NNU_19894-RA	TCC	714	740	FORWARD	20	60.2	45	TTTTGGGTGTCCAGGGTAAA	REVERSE	20	59.84	55	CTGAGAAGGGCTGGTTTCAC	158	277	TCC	3	27	TCCTCCTCCTCCTCCTCCTCCTCCTCC
1229	CUFF.5242.2	TTAT	229	248	FORWARD	18	59.95	50	AGGATTGCGCAAGAAACG	REVERSE	20	59.99	45	CTGCAATGCTCCAGTGAAAA	158	270	TTAT	4	20	TTATTTATTTATTTATTTAT
1230	NNU_19903-RA	AG	1902	1913	FORWARD	20	61.17	50	GGGGGCCACAATTCTTTCTA	REVERSE	20	60.25	50	CCGTGCTTGTTCCTCTTCAT	142	262	AG	2	12	AGAGAGAGAGAG
1231	CUFF.5252.2	AG	1902	1913	FORWARD	20	61.17	50	GGGGGCCACAATTCTTTCTA	REVERSE	20	60.25	50	CCGTGCTTGTTCCTCTTCAT	142	262	AG	2	12	AGAGAGAGAGAG
1232	NNU_19913-RA	TA	1636	1651	FORWARD	20	59.27	40	ATGGGCTTGAATGGGTTTTA	REVERSE	22	57.75	40.91	CATGGAATAAGGAAAGAACTGG	154	260	TA	2	16	TATATATATATATATA
1233	NNU_19915-RA	TC	170	183	FORWARD	20	59.94	45	GAAATTGAACCAGGGCGTAA	REVERSE	20	59.79	45	ATGGAATGACCGACCAAAAG	163	219	TC	2	14	TCTCTCTCTCTCTC
1234	NNU_19916-RA	TCT	134	157	FORWARD	20	60.38	50	TGACCCCATCAACATCACTG	REVERSE	20	59.83	45	CGGCTTCCTTTTCCTTTTCT	164	274	TCT	3	24	TCTTCTTCTTCTTCTTCTTCTTCT
1235	NNU_19921-RA	TC	876	899	FORWARD	22	59.64	40.91	GCTGTTTCATTTGAACCCTCTT	REVERSE	20	60.03	40	AAAACCAATTCCATCCCACA	141	274	TC	2	24	TCTCTCTCTCTCTCTCTCTCTCTC
1236	CUFF.5317.1	AG	232	243	FORWARD	20	59.71	40	TGCCATTCTGTTTGTTTTCG	REVERSE	20	59.45	50	GCTTCTGATTGGTGTGCTTG	147	262	AG	2	12	AGAGAGAGAGAG
1237	CUFF.5337.3	CTC	74	186	FORWARD	20	59.94	55	ATCTCTGCTCTCAGGGTGGA	REVERSE	20	60.07	50	AGATGGATTGGTTGGCTGAG	149	363	CTC	3	18	CTCCTCCTCCTCCTCCTC
1238	CUFF.5337.3	TCTCT	74	186	FORWARD	20	59.94	55	ATCTCTGCTCTCAGGGTGGA	REVERSE	20	60.07	50	AGATGGATTGGTTGGCTGAG	149	363	TCTCT	5	15	TCTCTTCTCTTCTCT
1239	NNU_16514-RA	CT	86	117	FORWARD	20	59.84	40	TAAAAGCGCATGAAACGATG	REVERSE	20	59.51	50	GGGCTTCGAGGGATTCTTAT	166	282	CT	2	32	CTCTCTCTCTCTCTCTCTCTCTCTCTCTCTCT
1240	CUFF.5328.1	CT	359	370	FORWARD	20	59.87	45	ATCGCTGCAAATCACAACAG	REVERSE	21	59.63	52.38	TCGAGTTACTATGGCGAGAGC	154	262	CT	2	12	CTCTCTCTCTCT
1241	CUFF.5328.1	AGA	498	560	FORWARD	20	59.09	50	CTCGACGCTGTGTTGAGTTT	REVERSE	20	59.48	50	GCTCAAAGGTGCTTGAAGGT	152	269	AGA	3	39	AGAAGAAGAAGAAGAAGAAGAAGAAGAAGAAGAAGAAGA
1242	CUFF.5328.1	GAT	498	560	FORWARD	20	59.09	50	CTCGACGCTGTGTTGAGTTT	REVERSE	20	59.48	50	GCTCAAAGGTGCTTGAAGGT	152	269	GAT	3	24	GATGATGATGATGATGATGATGAT
1243	CUFF.5358.1	CAG	182	196	FORWARD	20	60.01	50	TCGATTCTACAACGCAGTCG	REVERSE	19	60.29	52.63	GCACCGGATTACGGATTTC	153	265	CAG	3	12	CAGCAGCAGCAG
1244	CUFF.5358.1	CAA	182	196	FORWARD	20	60.01	50	TCGATTCTACAACGCAGTCG	REVERSE	19	60.29	52.63	GCACCGGATTACGGATTTC	153	265	CAA	3	15	CAACAACAACAACAA
1245	CUFF.5353.1	TC	260	275	FORWARD	20	59.88	55	GCGGTTCTTTCACGGAGTAG	REVERSE	20	60.13	55	ACAGGATAACGGGTGAGCTG	154	174	TC	2	16	TCTCTCTCTCTCTCTC
1246	NNU_23434-RA	GA	1104	1119	FORWARD	20	60.63	50	TGTTCCCAAAGGTCAGCCTA	REVERSE	20	60.05	45	GATCCAAGCCCAAAAGTCAA	138	266	GA	2	16	GAGAGAGAGAGAGAGA
1247	CUFF.5362.1	AT	378	407	FORWARD	20	59.32	55	CTAGATCCATCGACCCATCC	REVERSE	20	58.65	45	CAATGCAGAGAAGGCTTTTG	137	280	AT	2	16	ATATATATATATATAT
1248	CUFF.5363.1	GA	758	773	FORWARD	20	60.07	50	TTGGAGCATTCCCTACAAGG	REVERSE	20	59.06	40	CCGTTGAAATTTGTTGTTGC	154	266	GA	2	16	GAGAGAGAGAGAGAGA
1249	NNU_23419-RA	GGA	304	321	FORWARD	20	60.36	55	GGAGTTGGGAGTGATTGTGG	REVERSE	20	60.18	45	CGCCTCGATCATCTTTTGAT	150	268	GGA	3	18	GGAGGAGGAGGAGGAGGA
1250	CUFF.5372.1	CT	1698	1709	FORWARD	20	60.07	55	ATCTCCTCCGTCCACTTCCT	REVERSE	19	60.13	52.63	AGCTCGCCAGTCGCTTTAT	145	262	CT	2	12	CTCTCTCTCTCT
1251	NNU_23415-RA	GA	301	316	FORWARD	20	60.28	45	TCAGTCCAAAGCCAAACACA	REVERSE	21	59.99	57.14	GAGAGAGAGAAGCGGAAGAGC	157	266	GA	2	16	GAGAGAGAGAGAGAGA
1252	NNU_23415-RA	TTA	3656	3679	FORWARD	21	60.74	42.86	TGGTTTTGGGAAAAGAGTGGT	REVERSE	19	62.57	52.63	ATTTGGGCGCCCGATACTA	184	274	TTA	3	24	TTATTATTATTATTATTATTATTA
1253	CUFF.5376.1	TCT	1222	1242	FORWARD	20	58.65	50	CACGACTGAAGGAAAAGCTG	REVERSE	20	59.17	55	CACCCATACTCCCGGTAAAC	141	174	TCT	3	21	TCTTCTTCTTCTTCTTCTTCT
1254	NNU_23401-RA	CATG	2083	2150	FORWARD	21	59.97	47.62	AGGAAGAGCCTCATTTTCTCG	REVERSE	20	59.38	40	TAATGACGCATGGAAATTGG	130	318	CATG	4	12	CATGCATGCATG
1255	NNU_06320-RA	CT	203	216	FORWARD	20	60.71	60	CCCTCAACTCGGTCACTCAC	REVERSE	20	59.95	55	GATGGCGGAGAAGAGAAGTG	164	264	CT	2	14	CTCTCTCTCTCTCT
1256	CUFF.5406.2	CT	203	216	FORWARD	20	60.71	60	CCCTCAACTCGGTCACTCAC	REVERSE	20	59.95	55	GATGGCGGAGAAGAGAAGTG	164	264	CT	2	14	CTCTCTCTCTCTCT
1257	CUFF.5405.1	CT	310	327	FORWARD	20	59.85	50	CCGCCAACTCGGTATGTATT	REVERSE	20	60.87	60	CCCGCTTACTCCCACTAACC	172	268	CT	2	18	CTCTCTCTCTCTCTCTCT
1258	NNU_06311-RA	TC	1979	1990	FORWARD	22	56.38	45.45	GGTGTAGCACTAGGTAAAGCAA	REVERSE	20	58.33	45	GTCCATCCCAATCTCAAACA	169	262	TC	2	12	TCTCTCTCTCTC
1259	CUFF.5412.1	TC	612	627	FORWARD	22	60.4	45.45	TGGATGAATCTGTCTCAGCTTG	REVERSE	20	60.05	50	GGGTGGAAACAACGGATATG	166	174	TC	2	16	TCTCTCTCTCTCTCTC
1260	CUFF.5421.1	AG	360	371	FORWARD	20	60.03	55	GTGAGCAACCGAGTGAGTGA	REVERSE	20	60.2	50	TTGCTTGTCTTCCCCATCTC	138	262	AG	2	12	AGAGAGAGAGAG
1261	CUFF.5421.1	GAGT	360	371	FORWARD	21	59.26	42.86	GGGTAAGTCAAAACAGCGAAA	REVERSE	20	59.51	55	CCCATCTCTGTCAACCCTTC	198	262	GAGT	4	12	GAGTGAGTGAGT
1262	NNU_06303-RA	CAA	543	560	FORWARD	20	59.72	50	AGCTTGCAGAGCTTGGATTC	REVERSE	20	59.81	50	GGCTTCAAGTTCATCGAAGG	137	268	CAA	3	18	CAACAACAACAACAACAA
1263	CUFF.5418.1	CTG	45	62	FORWARD	20	60.62	55	CTGCCGGCTAAAACCCTACT	REVERSE	20	59.98	40	GTTTCAAAACGCCACGAAAT	148	268	CTG	3	18	CTGCTGCTGCTGCTGCTG
1264	NNU_06293-RA	TC	54	65	FORWARD	20	58.95	55	GGGTGAATCTCTCCCACAGT	REVERSE	20	59.87	50	ATCCCTGCTGCAAGTTCTGT	155	262	TC	2	12	TCTCTCTCTCTC
1265	NNU_06294-RA	AG	1163	1256	FORWARD	21	58.85	47.62	CAATTCACCGGCTTAGAGTTC	REVERSE	22	59.87	40.91	GGAAAAAGCAGAGACCAAGAAA	203	313	AG	2	12	AGAGAGAGAGAG
1266	NNU_06287-RA	CT	213	236	FORWARD	20	59.48	50	CGAGCTTCCCTGCACTTTAT	REVERSE	20	59.98	50	TGCGTGGAAGTGAGAAGATG	166	274	CT	2	24	CTCTCTCTCTCTCTCTCTCTCTCT
1267	NNU_06277-RA	TG	173	184	FORWARD	20	59.86	55	TTAGCAGCCCTGAGCTCTTC	REVERSE	20	59.95	50	GCAAGATGCCTGATCTGTGA	163	262	TG	2	12	TGTGTGTGTGTG
1268	NNU_06276-RA	CT	2727	2746	FORWARD	20	60.17	50	GGGTTTTGGGAGTGGAGATT	REVERSE	20	60.79	50	GGACCAACCAACCAAGAACA	170	270	CT	2	20	CTCTCTCTCTCTCTCTCTCT
1269	NNU_06276-RA	TTGG	2727	2746	FORWARD	20	60.17	50	GGGTTTTGGGAGTGGAGATT	REVERSE	21	58.38	47.62	AACGTGTTTCAGGAACCTAGC	207	270	TTGG	4	12	TTGGTTGGTTGG
1270	CUFF.5438.1	TA	505	516	FORWARD	20	59.13	55	GGGATGAGTACGGGTAATGG	REVERSE	19	60	52.63	AAGCTGCTTCCGTTGTCCT	148	178	TA	2	12	TATATATATATA
1271	CUFF.5436.1	TC	528	553	FORWARD	20	60.38	55	TCTCGTTCTCTTCCCTGGTG	REVERSE	20	60.21	55	CGAGGATACGGAGTGAAGGA	150	179	TC	2	26	TCTCTCTCTCTCTCTCTCTCTCTCTC
1272	NNU_06268-RA	GA	1134	1153	FORWARD	20	59.01	50	GGTGCCGATGGAAGAATAGT	REVERSE	20	60.21	50	CCGCCATCTCAAAAGGAGTA	158	270	GA	2	20	GAGAGAGAGAGAGAGAGAGA
1273	CUFF.5456.1	AGA	93	113	FORWARD	19	60.24	52.63	AACGGGCTCTTGTGAAAGG	REVERSE	20	59.85	50	CAGGCAAGGAAAAGAAGGTG	157	271	AGA	3	21	AGAAGAAGAAGAAGAAGAAGA
1274	CUFF.5456.1	AGGA	93	113	FORWARD	20	59.41	50	GGGCTCTTGTGAAAGGAGAA	REVERSE	20	59.85	50	CAGGCAAGGAAAAGAAGGTG	154	271	AGGA	4	12	AGGAAGGAAGGA
1275	NNU_06259-RA	TC	2733	2750	FORWARD	22	59.96	40.91	CCTCTCGAAAATTCCATAAACG	REVERSE	20	59.99	55	GACAGGAAGGAAGCGTTCTG	151	268	TC	2	18	TCTCTCTCTCTCTCTCTC
1276	NNU_06252-RA	CTTTT	1262	1272	FORWARD	20	59.88	45	AAAGCACAGATGCGGTTTCT	REVERSE	20	61.26	45	TCCAATTCCCGGTCCATTAT	139	261	CTTTT	5	15	CTTTTCTTTTCTTTT
1277	NNU_06245-RA	GA	25	40	FORWARD	22	55.51	40.91	CTGCTTAGAAAAGCAAGTCTTC	REVERSE	20	57.48	40	TCAAATGACAAGGTGTTCCA	139	266	GA	2	16	GAGAGAGAGAGAGAGA
1278	CUFF.5502.1	TC	234	253	FORWARD	20	59.52	50	CCATGGTCACCTAATCAGCA	REVERSE	20	59.53	50	GGGAAGCCATGACAAAACTC	162	270	TC	2	20	TCTCTCTCTCTCTCTCTCTC
1279	NNU_06227-RA	CCA	113	127	FORWARD	20	59.87	50	ATCGTCCGCACACTCTTTCT	REVERSE	20	60.19	45	GCTTGGGTTCGATCTTTTGA	150	265	CCA	3	15	CCACCACCACCACCA
1280	NNU_06220-RA	TC	472	534	FORWARD	20	58.72	55	CGATCTCCTTCCTCTCTGCT	REVERSE	20	60.18	50	GGGGATGAGCTGCTTGAATA	155	313	TC	2	14	TCTCTCTCTCTCTC
1281	NNU_06220-RA	CA	472	534	FORWARD	20	58.72	55	CGATCTCCTTCCTCTCTGCT	REVERSE	20	60.18	50	GGGGATGAGCTGCTTGAATA	155	313	CA	2	12	CACACACACACA
1282	NNU_06220-RA	CT	472	534	FORWARD	20	58.72	55	CGATCTCCTTCCTCTCTGCT	REVERSE	20	60.18	50	GGGGATGAGCTGCTTGAATA	155	313	CT	2	14	CTCTCTCTCTCTCT
1283	CUFF.5536.1	TC	112	133	FORWARD	20	60.29	50	CGCACTCCCAGTTTTGAGTT	REVERSE	20	59.77	45	TCCATGGGAACTGGTTTTTC	165	272	TC	2	22	TCTCTCTCTCTCTCTCTCTCTC
1284	CUFF.5539.3	GCA	1387	1401	FORWARD	20	60.1	50	CTACAGCAATGGGGCTTGAT	REVERSE	20	59.43	50	GCCTTGGCTTCTTCAGTGAT	160	265	GCA	3	15	GCAGCAGCAGCAGCA
1285	CUFF.5539.3	GCA	2070	2084	FORWARD	20	60.52	55	GGCAACTCCATCGTTACCAG	REVERSE	20	59.58	50	TGTGGAGACTGAGCTTGCAT	143	265	GCA	3	15	GCAGCAGCAGCAGCA
1286	CUFF.5539.2	GCA	1363	1377	FORWARD	20	60.1	50	CTACAGCAATGGGGCTTGAT	REVERSE	20	59.43	50	GCCTTGGCTTCTTCAGTGAT	160	265	GCA	3	15	GCAGCAGCAGCAGCA
1287	CUFF.5539.2	CAG	1693	1716	FORWARD	20	59.45	55	CTACTGCTTCTGCCCCATCT	REVERSE	20	59.91	45	AGCCGCAAAATGCTGTAGTT	149	274	CAG	3	24	CAGCAGCAGCAGCAGCAGCAGCAG
1288	CUFF.5539.2	CAA	1693	1716	FORWARD	20	59.45	55	CTACTGCTTCTGCCCCATCT	REVERSE	20	59.91	45	AGCCGCAAAATGCTGTAGTT	149	274	CAA	3	12	CAACAACAACAA
1289	CUFF.5539.2	CAGCAA	1693	1716	FORWARD	20	59.45	55	CTACTGCTTCTGCCCCATCT	REVERSE	20	59.91	45	AGCCGCAAAATGCTGTAGTT	149	274	CAGCAA	6	18	CAGCAACAGCAACAGCAA
1290	NNU_06222-RA	GCA	3721	3735	FORWARD	20	60.1	50	CTACAGCAATGGGGCTTGAT	REVERSE	20	59.43	50	GCCTTGGCTTCTTCAGTGAT	160	265	GCA	3	15	GCAGCAGCAGCAGCA
1291	NNU_06217-RA	AG	227	317	FORWARD	20	60.31	55	CAACCCACTGCCTACTGCTT	REVERSE	19	60.67	52.63	CAACAGGTCTGCCATTCCA	147	341	AG	2	12	AGAGAGAGAGAG
1292	NNU_06217-RA	CT	227	317	FORWARD	19	60.67	52.63	TGGAATGGCAGACCTGTTG	REVERSE	20	59.62	50	TTGTACAGTGGCCGTGTTTC	150	341	CT	2	22	CTCTCTCTCTCTCTCTCTCTCT
1293	NNU_06217-RA	TATC	227	317	FORWARD	19	60.67	52.63	TGGAATGGCAGACCTGTTG	REVERSE	20	59.62	50	TTGTACAGTGGCCGTGTTTC	150	341	TATC	4	12	TATCTATCTATC
1294	CUFF.5542.1	AG	931	942	FORWARD	22	59.61	40.91	CAAATCACTAATGGCATCTTGC	REVERSE	20	59.87	50	AGAGGCATGGAGCTGTTGTT	142	262	AG	2	12	AGAGAGAGAGAG
1295	CUFF.5542.1	GA	1151	1166	FORWARD	20	60.15	55	CCCAATCCCTCCCTCTACAT	REVERSE	18	58.67	55.56	ACTCACTCACGCCATCCA	130	134	GA	2	16	GAGAGAGAGAGAGAGA
1296	NNU_06205-RA	CAA	288	302	FORWARD	20	60.07	50	TATCACCATCAGAGCCCACA	REVERSE	20	59.95	50	ATCCGCTTCACAGAGGAAGA	149	265	CAA	3	15	CAACAACAACAACAA
1297	CUFF.5567.1	AGC	315	329	FORWARD	21	59.73	42.86	TTCAGCTTCACCAGACCATTT	REVERSE	20	60.11	55	CGATCAGAGAAGGGTGGTGT	170	265	AGC	3	15	AGCAGCAGCAGCAGC
1298	NNU_06200-RA	GA	2240	2251	FORWARD	20	60.84	45	TTTTTGATGCACGCACGTAG	REVERSE	20	60.16	60	GAGCGCTTGTACCTGAGAGG	149	262	GA	2	12	GAGAGAGAGAGA
1299	CUFF.5579.1	AG	472	487	FORWARD	20	61.3	50	CGGTTCCATCCATCTGTTTG	REVERSE	20	60.41	50	GCGCAAAATCAGTGAGGTCT	156	215	AG	2	16	AGAGAGAGAGAGAGAG
1300	NNU_06192-RA	AG	237	254	FORWARD	20	59.43	50	GCTTCCCCATTGTAGGTTTG	REVERSE	20	60.22	55	TCATTCGGTAGAGGGTCTGC	152	268	AG	2	18	AGAGAGAGAGAGAGAGAG
1301	NNU_06192-RA	TA	1152	1201	FORWARD	20	59.3	55	ACAGCCAGACCTTGTTCCTC	REVERSE	21	60.3	52.38	CAGCACTGAAGTAACCCAGGA	128	300	TA	2	20	TATATATATATATATATATA
1302	NNU_06192-RA	AG	1152	1201	FORWARD	20	59.3	55	ACAGCCAGACCTTGTTCCTC	REVERSE	21	60.3	52.38	CAGCACTGAAGTAACCCAGGA	128	300	AG	2	30	AGAGAGAGAGAGAGAGAGAGAGAGAGAGAG
1303	NNU_06187-RA	CAA	999	1013	FORWARD	20	60.17	45	CTCTCGGAAATGCCGAATTA	REVERSE	20	60.07	50	CCTTGATCTCGGGTCGTTTA	149	265	CAA	3	15	CAACAACAACAACAA
1304	NNU_06188-RA	GAA	799	851	FORWARD	20	59.42	45	CCGAAGAAGAAAACGAAGGA	REVERSE	20	59.05	50	CCAGGTTAACGTCACAATCG	141	303	GAA	3	15	GAAGAAGAAGAAGAA
1305	NNU_06188-RA	GGA	799	851	FORWARD	20	59.42	45	CCGAAGAAGAAAACGAAGGA	REVERSE	20	59.05	50	CCAGGTTAACGTCACAATCG	141	303	GGA	3	27	GGAGGAGGAGGAGGAGGAGGAGGAGGA
1306	CUFF.5611.1	GT	101	114	FORWARD	20	60.17	50	ATGGTTCCCCTTCAAGGTTC	REVERSE	20	59.71	45	TGAAAGTTTCCCTGGCAGTT	164	223	GT	2	14	GTGTGTGTGTGTGT
1307	NNU_06175-RA	TTTTC	1342	1352	FORWARD	20	60.09	45	TTCTTGGGGTTGTTTCTTGC	REVERSE	20	59.89	45	TATTCTTCCCATGCCCAAAG	146	261	TTTTC	5	15	TTTTCTTTTCTTTTC
1308	NNU_06172-RA	GAG	162	176	FORWARD	20	60.03	55	TGCTCCCTCCCTACATCATC	REVERSE	20	59.67	50	GTGGGCAGATTTTCCAGAAG	155	265	GAG	3	15	GAGGAGGAGGAGGAG
1309	NNU_06172-RA	GAA	894	935	FORWARD	20	59.06	50	GTAGACCCGCCTGTGAAAAT	REVERSE	20	60.13	55	AGCATTCCGGTGACTGGTAG	150	292	GAA	3	42	GAAGAAGAAGAAGAAGAAGAAGAAGAAGAAGAAGAAGAAGAA
1310	CUFF.5620.1	AG	139	152	FORWARD	20	60.48	50	GCGGACAAACCTGCATAATC	REVERSE	20	59.5	45	CCGACCAATATGGGTTTGAT	151	264	AG	2	14	AGAGAGAGAGAGAG
1311	NNU_06160-RA	CGA	153	173	FORWARD	20	60.37	45	AGCTCGCTTTCAAACCCTTT	REVERSE	20	59.8	55	CTGAAGCATCTTCCCTGGAC	138	188	CGA	3	21	CGACGACGACGACGACGACGA
1312	NNU_06158-RA	TCA	484	498	FORWARD	20	59.77	45	AAGCAAAACGAGCTCAAAGC	REVERSE	20	60.21	45	CTTTGGAAGAACGCGATGAT	138	265	TCA	3	15	TCATCATCATCATCA
1313	NNU_06152-RA	CCT	66	80	FORWARD	20	60.57	55	GCGCAGTTAGCTCCACATCT	REVERSE	20	59.87	55	ACTGGCTGGTCTCGACATCT	147	265	CCT	3	15	CCTCCTCCTCCTCCT
1314	NNU_06146-RA	CT	95	112	FORWARD	20	59.72	45	GGGCGAAAAGCAGTTTAATG	REVERSE	20	60.25	50	CCCTTTGTGGTGTGGTTTTC	163	268	CT	2	18	CTCTCTCTCTCTCTCTCT
1315	NNU_06146-RA	GGC	1069	1083	FORWARD	20	59.72	45	GGGATGATGAATGGCAATCT	REVERSE	20	59.57	50	GCACATTAACGTCTCCACCA	139	265	GGC	3	15	GGCGGCGGCGGCGGC
1316	NNU_06146-RA	CGGCGT	1069	1083	FORWARD	20	59.72	45	GGGATGATGAATGGCAATCT	REVERSE	20	59.57	50	GCACATTAACGTCTCCACCA	139	265	CGGCGT	6	18	CGGCGTCGGCGTCGGCGT
1317	NNU_06146-RA	TGG	1353	1367	FORWARD	20	61.12	45	CCGCCACAAGATGCTAAAAA	REVERSE	20	59.97	50	ACTTGAACCCCCTCGTTCTT	137	265	TGG	3	15	TGGTGGTGGTGGTGG
1318	NNU_06147-RA	TCT	61	148	FORWARD	20	60.11	55	CATGGAGCGCTAGAAGAAGG	REVERSE	20	59.96	60	GTGGTGGTGGAGGAGTAGGA	156	338	TCT	3	15	TCTTCTTCTTCTTCT
1319	NNU_06147-RA	TGC	61	148	FORWARD	20	60.11	55	CATGGAGCGCTAGAAGAAGG	REVERSE	20	59.96	60	GTGGTGGTGGAGGAGTAGGA	156	338	TGC	3	12	TGCTGCTGCTGC
1320	NNU_06147-RA	CTC	61	148	FORWARD	20	59.89	50	TGCTGCTGCTTCAGAACCTA	REVERSE	20	59.56	50	GGATTCTGGGGTGGATATGA	156	338	CTC	3	15	CTCCTCCTCCTCCTC
1321	NNU_06147-RA	CCA	61	148	FORWARD	19	59.97	57.89	GCCGCCACCACCTAACTAT	REVERSE	20	60.77	50	GCCGGGGTTATATCCACAAT	151	338	CCA	3	21	CCACCACCACCACCACCACCA
1322	NNU_06147-RA	CCA	256	276	FORWARD	20	59.74	50	CCACCCCAGAATCCTTATCA	REVERSE	20	59.51	45	ATTCCATGCCACCCATTAAC	158	271	CCA	3	21	CCACCACCACCACCACCACCA
1323	CUFF.5655.1	AAG	85	99	FORWARD	22	58.19	40.91	CACACATGGAGAAACAAAACAG	REVERSE	20	60.08	50	TGAGACAACAAAGGGGGAAG	169	265	AAG	3	12	AAGAAGAAGAAG
1324	CUFF.5655.1	GAA	85	99	FORWARD	22	58.19	40.91	CACACATGGAGAAACAAAACAG	REVERSE	20	60.08	50	TGAGACAACAAAGGGGGAAG	169	265	GAA	3	15	GAAGAAGAAGAAGAA
1325	NNU_06133-RA	CTG	77	91	FORWARD	20	59.93	45	CCGTTTCATCTCGGATTTGT	REVERSE	20	59.73	55	CGTTAACGACGAGGAGAACC	186	265	CTG	3	15	CTGCTGCTGCTGCTG
1326	NNU_06122-RA	TC	574	593	FORWARD	20	60.16	50	TTGTCTGCCACATCCTGTGT	REVERSE	20	59.74	45	TCCGTCAAAAACAACAGTGC	149	270	TC	2	20	TCTCTCTCTCTCTCTCTCTC
1327	NNU_06108-RA	AGA	397	411	FORWARD	20	59.69	55	CTCCGAACGTCGAGGATAAC	REVERSE	20	60.45	40	AGATTTGCAACGGATTTCCA	152	265	AGA	3	15	AGAAGAAGAAGAAGA
1328	NNU_06108-RA	AAGA	397	411	FORWARD	20	59.69	55	CTCCGAACGTCGAGGATAAC	REVERSE	20	60.45	40	AGATTTGCAACGGATTTCCA	152	265	AAGA	4	12	AAGAAAGAAAGA
1329	CUFF.5688.1	TC	436	451	FORWARD	20	59.97	55	GGTGGGAGACGATGAACAGT	REVERSE	20	59.8	55	TAGAGAAGGACGGACCCAGA	144	266	TC	2	16	TCTCTCTCTCTCTCTC
1330	NNU_06107-RA	TC	381	396	FORWARD	20	60.12	55	GCTCTCCACTGTTCCACCAT	REVERSE	20	60.67	45	AATTGACGCTGCCTGTTGAT	151	266	TC	2	16	TCTCTCTCTCTCTCTC
1331	CUFF.5687.1	TCAT	112	143	FORWARD	20	55.14	40	AACGAACACACTGCATGTAA	REVERSE	19	56.8	47.37	GTGTGGCAACATCAGGATT	144	282	TCAT	4	32	TCATTCATTCATTCATTCATTCATTCATTCAT
1332	CUFF.5687.1	CATC	112	143	FORWARD	20	55.14	40	AACGAACACACTGCATGTAA	REVERSE	19	56.8	47.37	GTGTGGCAACATCAGGATT	144	282	CATC	4	12	CATCCATCCATC
1333	NNU_06105-RA	AC	41	150	FORWARD	20	59.45	55	CAGATACTGCCTGCCTCCTT	REVERSE	20	59.29	55	TGGTCTCTGTGTGTGTGTGC	142	360	AC	2	12	ACACACACACAC
1334	NNU_06105-RA	CA	41	150	FORWARD	20	60.44	55	TCACACACAGTCGCACACAC	REVERSE	20	60.14	50	TGTTCTGCAATCTGCTCCTG	155	360	CA	2	12	CACACACACACA
1335	NNU_06105-RA	AGAT	41	150	FORWARD	20	59.57	50	AAGGAAGCAGGAGCAGATTG	REVERSE	22	58.25	45.45	GTGAGTATGTGAACAGGGCTTT	136	360	AGAT	4	12	AGATAGATAGAT
1336	NNU_06105-RA	AGG	504	524	FORWARD	20	59.78	50	TTTACTGGGTGAGGGATTGG	REVERSE	20	59.44	50	GCAGTCCCGCCATTAAATAC	175	271	AGG	3	21	AGGAGGAGGAGGAGGAGGAGG
1337	NNU_06105-RA	AAC	1344	1370	FORWARD	20	60.2	55	GTGATTACCCCCAGATGCAC	REVERSE	20	60.14	50	TTTCACAGGCTCTGCTGATG	143	277	AAC	3	27	AACAACAACAACAACAACAACAACAAC
1338	CUFF.5690.1	GA	397	412	FORWARD	20	59.37	55	CCAGGAAGGAGAGTGGAGAA	REVERSE	19	60.3	52.63	ACTCAAACCAGCGGTGACA	139	145	GA	2	16	GAGAGAGAGAGAGAGA
1339	CUFF.5691.1	AG	213	224	FORWARD	20	60.07	55	ATGAGGTCGATGGTGAGGAG	REVERSE	20	59.93	50	GAATGACGACTCGGGATTGT	159	262	AG	2	12	AGAGAGAGAGAG
1340	NNU_06092-RA	GA	1910	1935	FORWARD	20	59.53	50	GGTCGATGCAGTGGATGTTA	REVERSE	21	60.02	52.38	GGGTACCCATCTATTCCCTGA	148	276	GA	2	26	GAGAGAGAGAGAGAGAGAGAGAGAGA
1341	CUFF.5702.1	CT	96	113	FORWARD	20	59.96	55	TATTGCCCTCGTACCCTGAC	REVERSE	20	60.11	50	CAGCCATGTGTGAATCCTTG	151	268	CT	2	18	CTCTCTCTCTCTCTCTCT
1342	NNU_06091-RA	TCT	318	350	FORWARD	20	60.26	55	CTCTGCAACCCAGATCCAGT	REVERSE	20	59.67	50	GCTTCTGGGGATTGAAAGTG	131	283	TCT	3	33	TCTTCTTCTTCTTCTTCTTCTTCTTCTTCTTCT
1343	NNU_06079-RA	GAA	473	490	FORWARD	20	60.04	50	CAAGGAAGACTCCCCATCAA	REVERSE	20	60.29	50	AAGGAGCCCCATTCGATTAC	144	268	GAA	3	18	GAAGAAGAAGAAGAAGAA
1344	NNU_06076-RA	TC	505	522	FORWARD	20	59.98	50	AAGCAGGAGGCGATGAAGTA	REVERSE	20	59.99	55	CTCGAACAGCCTGAAGGAAC	151	268	TC	2	18	TCTCTCTCTCTCTCTCTC
1345	CUFF.5727.1	TC	5363	5376	FORWARD	21	60.14	52.38	GGTGTTTGGGTACCAGGACTT	REVERSE	20	58.55	40	TATCGTTCATGCAAACACCA	140	254	TC	2	14	TCTCTCTCTCTCTC
1346	NNU_06064-RA	TC	42	53	FORWARD	20	59.35	55	AGTTAACTCCTCGGCCCTCT	REVERSE	20	59.48	50	CGAAGCTTAAGGGATGCACT	133	262	TC	2	12	TCTCTCTCTCTC
1347	CUFF.5731.2	TTC	157	168	FORWARD	20	58.88	45	CTGGGGAGAATGGGTTAAAA	REVERSE	20	60.07	50	ACATTGCTGAGGGATGAAGG	163	262	TTC	3	12	TTCTTCTTCTTC
1348	CUFF.5748.1	GA	665	684	FORWARD	21	60.43	47.62	TGGTTTAACTCTGCTGGCTTG	REVERSE	20	59.52	50	CATCCCCAAGACAGTGACAA	149	270	GA	2	20	GAGAGAGAGAGAGAGAGAGA
1349	CUFF.5749.1	CT	547	558	FORWARD	20	60.39	50	AATGCCAGTGGACAGATGGT	REVERSE	21	59.33	52.38	CAGTGACTCCATTCAGTGTGC	116	157	CT	2	12	CTCTCTCTCTCT
1350	NNU_06038-RA	GA	775	786	FORWARD	20	59.91	50	AGACGACTTCTTTGGCGTGT	REVERSE	20	60.22	55	CTTTCATGGTGGGTGGGTAG	154	262	GA	2	12	GAGAGAGAGAGA
1351	CUFF.5766.1	AG	107	122	FORWARD	20	60.41	60	GGTGCGGACTGAGGTAGAGA	REVERSE	21	60.4	47.62	TGCAGAGAGAAGAAAGCAGGA	153	266	AG	2	16	AGAGAGAGAGAGAGAG
1352	NNU_06035-RA	GA	848	871	FORWARD	22	59.98	40.91	AAGGATGGACTGGAAGACAAAA	REVERSE	20	60.07	45	TGCTTGCACAACAAGTGTCA	113	255	GA	2	24	GAGAGAGAGAGAGAGAGAGAGAGA
1353	NNU_06031-RA	GACAGG	1218	1259	FORWARD	20	60.87	50	CACAGCCGTGATTTGTCTGA	REVERSE	20	60.41	60	TCCCTCCCTCTGTCCCTATC	143	292	GACAGG	6	42	GACAGGGACAGGGACAGGGACAGGGACAGGGACAGGGACAGG
1354	CUFF.5776.1	AG	105	120	FORWARD	20	59.64	50	GTGGATGGAAGTCATCAGCA	REVERSE	20	59.99	55	TGACCTGGCTGGACTCTCTT	149	266	AG	2	16	AGAGAGAGAGAGAGAG
1355	NNU_06021-RA	AG	1	101	FORWARD	20	59.63	50	GGATCTTCACCGCTTGATTC	REVERSE	20	59.55	40	CATCAAATGGCAATGCTTGT	147	351	AG	2	16	AGAGAGAGAGAGAGAG
1356	NNU_08471-RA	GCT	677	691	FORWARD	20	59.38	50	CCCAAGGATCAAATCTACCG	REVERSE	20	60.58	45	CGGCAATGGCAATAAGAAAG	154	265	GCT	3	15	GCTGCTGCTGCTGCT
1357	CUFF.5798.1	TC	590	605	FORWARD	20	59.99	45	CGTTTCTCGATTTGCAGACA	REVERSE	20	60.14	50	TCTGCAATTCTCGTCTCGTG	152	243	TC	2	16	TCTCTCTCTCTCTCTC
1358	CUFF.5802.1	GA	1074	1085	FORWARD	20	60.38	50	ACGTGTTTCCGATCCCTGTA	REVERSE	20	59.96	45	ATGGGCCTTGCAGTTTAATG	151	262	GA	2	12	GAGAGAGAGAGA
1359	NNU_08455-RA	GAT	1363	1383	FORWARD	20	60.48	60	GGCCAGATCCTCCTACCTGT	REVERSE	20	60.18	45	CTTTCAAATTCCCAGGCTCA	162	271	GAT	3	21	GATGATGATGATGATGATGAT
1360	CUFF.5846.1	TC	61	173	FORWARD	20	60.57	55	GGGCCTTGACCCTCTCTTTA	REVERSE	20	60	55	ATCTGAGCGAAGCGAGAGAG	172	363	TC	2	14	TCTCTCTCTCTCTC
1361	CUFF.5846.1	TC	61	173	FORWARD	20	60.57	55	GGGCCTTGACCCTCTCTTTA	REVERSE	20	61.28	55	CGGCATCTGCCTACGATAGA	191	363	TC	2	16	TCTCTCTCTCTCTCTC
1362	NNU_08433-RA	GCA	1225	1239	FORWARD	20	59.73	45	CACAATTGGCAAAGGCACTA	REVERSE	20	60.11	50	AATCTTGGCCCACTCACAAG	148	265	GCA	3	15	GCAGCAGCAGCAGCA
1363	NNU_01556-RA	AG	601	664	FORWARD	20	61.12	45	ACAGGCGAAGGCAATCTTTT	REVERSE	19	59.48	57.89	GAGGGGGTCCTCTTTCCTT	109	314	AG	2	14	AGAGAGAGAGAGAG
1364	NNU_01531-RA	AAG	294	311	FORWARD	20	60	55	GTTGGAAGCTGCAGAGAACC	REVERSE	21	60.23	52.38	CCTCAACCTCTTCGGACTTTC	167	268	AAG	3	18	AAGAAGAAGAAGAAGAAG
1365	NNU_01537-RA	GAT	37	51	FORWARD	20	60.23	45	TGTTTGGCTACAACCCCAAT	REVERSE	21	59.85	47.62	TCGAAGAAGCTCTTCTGCATC	143	213	GAT	3	15	GATGATGATGATGAT
1366	NNU_01532-RA	TG	2506	2519	FORWARD	20	59.7	45	ACCTTCATCAAGGCAATGCT	REVERSE	20	60.11	50	TTCGACCTCGTCCATACACA	154	264	TG	2	14	TGTGTGTGTGTGTG
1367	NNU_01529-RA	GA	183	208	FORWARD	22	55.76	40.91	CGCAAACATCTAAGTGAGTACA	REVERSE	20	57.45	50	GAACTCCTCGAAACTCATCG	150	276	GA	2	26	GAGAGAGAGAGAGAGAGAGAGAGAGA
1368	NNU_01529-RA	CAC	336	353	FORWARD	20	59.39	50	TCGTGTGGAAGAAGGTCTCA	REVERSE	20	59.85	50	AGCAGGGTAAAATGGTGGTG	142	268	CAC	3	18	CACCACCACCACCACCAC
1369	CUFF.5877.2	TC	2305	2318	FORWARD	21	57.14	42.86	TCATCAAACTGTGGAGATCCT	REVERSE	20	57.8	50	TAAACCTTGCTCCACTGTCC	136	264	TC	2	14	TCTCTCTCTCTCTC
1370	NNU_01527-RA	TC	2359	2372	FORWARD	21	57.14	42.86	TCATCAAACTGTGGAGATCCT	REVERSE	20	57.8	50	TAAACCTTGCTCCACTGTCC	136	264	TC	2	14	TCTCTCTCTCTCTC
1371	NNU_01525-RA	AG	363	382	FORWARD	20	59.55	55	ATCTCTCCTGCACTCGGAAG	REVERSE	19	60.2	47.37	CGCCTTTCTTCCAACGAAT	139	270	AG	2	20	AGAGAGAGAGAGAGAGAGAG
1372	NNU_01523-RA	CT	2394	2407	FORWARD	22	60.5	40.91	TGGAACATTCATGTCCTTAGCA	REVERSE	20	60.03	55	TCTGAACACGTCCAGCACTC	143	178	CT	2	14	CTCTCTCTCTCTCT
1373	CUFF.5885.1	CT	238	251	FORWARD	20	60.51	55	CCACGAACCTTCATCGGTAG	REVERSE	20	60.09	50	GAGTTGGGACCGAGACAAAA	147	261	CT	2	14	CTCTCTCTCTCTCT
1374	NNU_01512-RA	AG	2462	2481	FORWARD	20	61.01	55	GAAGGAGCGCTCATCCTCTT	REVERSE	20	59.9	55	GGCCTCCTTTATCACCTTCC	117	270	AG	2	20	AGAGAGAGAGAGAGAGAGAG
1375	NNU_01507-RA	GA	652	707	FORWARD	20	61.17	60	GGACCGGACCCACTACATCT	REVERSE	20	60.08	50	CACTCCACCTTCCTTTTCCA	149	306	GA	2	20	GAGAGAGAGAGAGAGAGAGA
1376	NNU_01507-RA	GA	886	901	FORWARD	20	60.05	50	GGGAATCCGAAGAGTCAACA	REVERSE	20	60.16	45	TTTAGAAATGGGTCCCACCA	149	266	GA	2	16	GAGAGAGAGAGAGAGA
1377	NNU_01485-RA	CT	1	110	FORWARD	22	59.52	40.91	TCCTTTTTCTCTCTGTGCCTTT	REVERSE	20	59.81	50	GCCAAGAGGAGATTGAAACG	154	360	CT	2	16	CTCTCTCTCTCTCTCT
1378	CUFF.5925.1	CT	448	465	FORWARD	22	57.95	45.45	ATCACATAATGGGGTACAGCTC	REVERSE	20	59.58	45	CCATTTTACAAGGGCGAAAG	135	268	CT	2	18	CTCTCTCTCTCTCTCTCT
1379	CUFF.5927.1	TC	65	76	FORWARD	20	59.78	45	TTTGACGAAGAAGGGAAGGA	REVERSE	20	60.09	55	CTTCACCGGTCTATGCCCTA	113	161	TC	2	12	TCTCTCTCTCTC
1380	CUFF.5927.1	CAT	65	76	FORWARD	20	59.78	45	TTTGACGAAGAAGGGAAGGA	REVERSE	20	60.09	55	CTTCACCGGTCTATGCCCTA	113	161	CAT	3	12	CATCATCATCAT
1381	NNU_01476-RA	AGA	1293	1328	FORWARD	20	59.92	50	TACTCGGATGACACCCATGA	REVERSE	20	59.99	50	TCTTTCTGTTGTCGGCTCCT	146	286	AGA	3	36	AGAAGAAGAAGAAGAAGAAGAAGAAGAAGAAGAAGA
1382	NNU_01477-RA	ATT	1483	1509	FORWARD	20	59.99	50	GGCAGATGCTGAGTTTGTCA	REVERSE	20	59.7	45	AAATCAGCAGGCAAGTGGAT	152	277	ATT	3	27	ATTATTATTATTATTATTATTATTATT
1383	NNU_01475-RA	CT	218	235	FORWARD	20	60.03	55	GAGACACAACCACGAGCTGA	REVERSE	20	60.46	60	TAGGGAGCAGGGGGAGTTAC	150	268	CT	2	18	CTCTCTCTCTCTCTCTCT
1384	CUFF.5946.1	CT	283	298	FORWARD	20	60.12	55	GAGCTCTGCATAAGGGCAAG	REVERSE	20	59.51	50	AGGAAAGATCAGGTGGTGGA	154	266	CT	2	16	CTCTCTCTCTCTCTCT
1385	CUFF.5951.1	TC	449	476	FORWARD	20	59.18	45	CCGAATTAAGTTGCGATGTG	REVERSE	20	60.17	50	CCGAACGGTTTACAGCAACT	197	278	TC	2	12	TCTCTCTCTCTC
1386	CUFF.5951.1	AC	449	476	FORWARD	20	59.18	45	CCGAATTAAGTTGCGATGTG	REVERSE	20	60.17	50	CCGAACGGTTTACAGCAACT	197	278	AC	2	14	ACACACACACACAC
1387	NNU_01460-RA	GCT	150	164	FORWARD	20	60.05	55	TGTGAGCACTAAGGCCAGTG	REVERSE	20	59.99	50	GCTCTGCCATTGACAACAGA	145	265	GCT	3	15	GCTGCTGCTGCTGCT
1388	NNU_01459-RA	TC	219	240	FORWARD	20	60.33	55	CAGCCACAGCTCAGAGAACA	REVERSE	20	60.28	45	AAAAGCTTTGCCACCAGTTG	155	272	TC	2	22	TCTCTCTCTCTCTCTCTCTCTC
1389	NNU_01458-RA	CT	166	195	FORWARD	20	60.05	40	GGGAAATCGCAGTTCAAAAA	REVERSE	20	59.91	45	AAGGTTCCTTGGGGAGAAAA	161	280	CT	2	30	CTCTCTCTCTCTCTCTCTCTCTCTCTCTCT
1390	CUFF.5954.1	CT	265	276	FORWARD	19	60.02	47.37	CCTCATTCGGCCATTCTTT	REVERSE	20	59.72	40	AAAGAGGTCGTTGGCAAAAA	150	262	CT	2	12	CTCTCTCTCTCT
1391	NNU_01452-RA	TGA	1367	1381	FORWARD	20	59.95	40	AAAGAAAACGGGCTTCCAAT	REVERSE	20	60.89	50	CAGGATTGACAACCCCAGAA	153	265	TGA	3	15	TGATGATGATGATGA
1392	NNU_01450-RA	AAG	2662	2679	FORWARD	20	59.73	55	CAACCAGGCCGAGTACTTTC	REVERSE	20	60.02	55	CCAAGCCGTAGTTCAGAAGC	161	268	AAG	3	18	AAGAAGAAGAAGAAGAAG
1393	NNU_01439-RA	TCT	645	662	FORWARD	21	58.63	42.86	ACAGGGGATTTTCTGACTTGA	REVERSE	21	59.82	42.86	TCCAACTTGACCAATGTTTCC	121	268	TCT	3	18	TCTTCTTCTTCTTCTTCT
1394	NNU_01436-RA	GTC	930	947	FORWARD	20	58.7	45	GATGAAACGAGTTTCGTGGA	REVERSE	19	59.92	47.37	GGGTCGGAAGCAAACAAAT	152	191	GTC	3	18	GTCGTCGTCGTCGTCGTC
1395	CUFF.5969.1	AG	71	82	FORWARD	21	59.86	47.62	CACGAGTCGAGAAAAAGGATG	REVERSE	20	60.03	60	GTACCACAGGGGAGCAGTGT	104	262	AG	2	12	AGAGAGAGAGAG
1396	CUFF.5975.2	TG	517	530	FORWARD	21	60.12	47.62	TGAGGAGCTTCCTGAAACAGA	REVERSE	20	60.27	50	CAGGCGCTTATGGACAACTT	146	254	TG	2	14	TGTGTGTGTGTGTG
1397	NNU_01433-RA	GA	83	94	FORWARD	21	60.19	47.62	GCGCACCAGTACTTCACATTT	REVERSE	21	60.74	47.62	GGGAACAAAGTGTCCAAAAGG	161	262	GA	2	12	GAGAGAGAGAGA
1398	NNU_01427-RA	TC	226	237	FORWARD	21	59.65	47.62	TGCTCTTGCAGCTCTTTCTCT	REVERSE	20	60.31	45	CAGAAATGGTGGGCATTTTC	166	262	TC	2	12	TCTCTCTCTCTC
1399	NNU_01427-RA	ATTC	226	237	FORWARD	21	59.65	47.62	TGCTCTTGCAGCTCTTTCTCT	REVERSE	20	60.31	45	CAGAAATGGTGGGCATTTTC	166	262	ATTC	4	12	ATTCATTCATTC
1400	NNU_01423-RA	AG	4132	4151	FORWARD	20	60.19	55	CAGGGCCCTTTTCTTAGGAG	REVERSE	20	59.29	50	CTGATTGGCTGCCTTCCTAT	137	270	AG	2	20	AGAGAGAGAGAGAGAGAGAG
1401	NNU_01420-RA	AT	2806	2827	FORWARD	20	59.62	50	AATGCTGCAGCCTGTAGTGA	REVERSE	20	60.11	50	CTGCACTGGGATTTCCACTT	162	272	AT	2	22	ATATATATATATATATATATAT
1402	NNU_01415-RA	CT	4402	4417	FORWARD	20	58.3	45	GAATTCAGTCAAAGCCATGC	REVERSE	20	60.1	50	AGAGACGGATTACGCCCTTT	147	266	CT	2	16	CTCTCTCTCTCTCTCT
1403	NNU_01389-RA	GGT	37	60	FORWARD	20	59.31	55	ATGTCCAGCAGCCCTTCTAC	REVERSE	20	59.23	55	GGTGGAGAGGAGGACAAGAA	153	274	GGT	3	24	GGTGGTGGTGGTGGTGGTGGTGGT
1404	CUFF.6038.2	GGT	391	414	FORWARD	20	59.84	50	AATGTCCAGCAGCCCTTCTA	REVERSE	20	59.23	55	GGTGGAGAGGAGGACAAGAA	154	274	GGT	3	24	GGTGGTGGTGGTGGTGGTGGTGGT
1405	NNU_01386-RA	CT	728	743	FORWARD	20	59.93	50	AAGAATGCCCTCACATGACC	REVERSE	20	60.42	50	GCGCTGGCAGTACTGAAAAT	162	266	CT	2	16	CTCTCTCTCTCTCTCT
1406	NNU_01386-RA	ATC	1549	1572	FORWARD	20	60.25	50	AGAGAAGGCGGACACAAATG	REVERSE	20	60.07	50	ATCGGGACTTCTTCGACCTT	150	274	ATC	3	24	ATCATCATCATCATCATCATCATC
1407	CUFF.6036.1	TC	409	424	FORWARD	20	61.8	60	GCAACCCCCTCCTCACTATG	REVERSE	21	60.19	47.62	CCTTCGCCTTCGAATATAAGC	150	266	TC	2	16	TCTCTCTCTCTCTCTC
1408	NNU_01373-RA	TTTC	1964	1973	FORWARD	20	60.42	45	CTGCGCAAGGTTGTTTTCTT	REVERSE	20	60.61	45	TCTGCGCCCATAACAGAAAT	188	260	TTTC	4	16	TTTCTTTCTTTCTTTC
1409	NNU_01367-RA	CCA	334	363	FORWARD	20	59.71	50	GCAAGTTTCAAGGCGTATCC	REVERSE	20	59.65	55	GATCCTCCGTGAAGGAAGTG	144	280	CCA	3	30	CCACCACCACCACCACCACCACCACCACCA
1410	NNU_01367-RA	CAA	612	626	FORWARD	20	59.99	50	TCTCTCTCCGCACAAAACCT	REVERSE	20	59.92	45	AGGCTGCTTTCGTTGTTGTT	117	265	CAA	3	12	CAACAACAACAA
1411	NNU_01367-RA	CAA	612	626	FORWARD	20	59.8	50	ACAACAGCAACCACAACTGC	REVERSE	20	59.84	55	CAACCCTCTTCTGCTGGTTC	155	265	CAA	3	15	CAACAACAACAACAA
1412	NNU_01367-RA	CGC	1352	1366	FORWARD	20	60.19	50	AGCATTTATCGGAGCCCTCT	REVERSE	20	59.69	40	ATTTGGCGGACAAAAAGAGA	168	265	CGC	3	15	CGCCGCCGCCGCCGC
1413	NNU_01366-RA	GCT	1567	1581	FORWARD	20	59.97	50	GGAAAGGTTTGTGCTGGGTA	REVERSE	21	59.75	52.38	GCTGGATTATAGCCACACTGC	152	265	GCT	3	15	GCTGCTGCTGCTGCT
1414	CUFF.6052.1	TTC	262	282	FORWARD	20	59.3	50	GGTGAATCCATTCCGATCTC	REVERSE	20	59.34	50	GGGATGATGAACAGGGAAAG	136	271	TTC	3	21	TTCTTCTTCTTCTTCTTCTTC
1415	NNU_01360-RA	CT	57	86	FORWARD	20	60.1	55	ATAACTCTCCCACCGCTCCT	REVERSE	20	59.95	50	CGGGTTATGTTAGGGCTTGA	154	280	CT	2	18	CTCTCTCTCTCTCTCTCT
1416	NNU_01360-RA	CA	57	86	FORWARD	20	60.1	55	ATAACTCTCCCACCGCTCCT	REVERSE	20	59.95	50	CGGGTTATGTTAGGGCTTGA	154	280	CA	2	12	CACACACACACA
1417	NNU_01353-RA	ACG	239	259	FORWARD	20	59.68	55	TGTCGGAGAGGAGAAGAAGC	REVERSE	20	60.52	50	ATTGGAGTGCCCACGTAGAA	148	271	ACG	3	21	ACGACGACGACGACGACGACG
1418	NNU_01349-RA	TTC	209	224	FORWARD	20	59.73	50	TCTCACGCACAGAAGCTGAT	REVERSE	20	59.09	45	TGGTGCAATCAGAACAGGAT	153	266	TTC	3	12	TTCTTCTTCTTC
1419	NNU_01338-RA	TG	1467	1496	FORWARD	20	59.69	55	CCTGAGGTTTGAGTCCCAAG	REVERSE	22	61.6	40.91	GGAATTTGGTTTGGTGAAATCC	160	236	TG	2	16	TGTGTGTGTGTGTGTG
1420	NNU_01338-RA	GA	1467	1496	FORWARD	20	59.69	55	CCTGAGGTTTGAGTCCCAAG	REVERSE	22	61.6	40.91	GGAATTTGGTTTGGTGAAATCC	160	236	GA	2	16	GAGAGAGAGAGAGAGA
1421	NNU_01337-RA	TC	522	533	FORWARD	20	59.79	50	AACTAACATGCGCTGGTGTG	REVERSE	21	60.3	52.38	GCAGATTCAGAAGTGCAGAGC	145	262	TC	2	12	TCTCTCTCTCTC
1422	CUFF.6110.1	GA	134	157	FORWARD	20	59.94	55	CCTCAGCTCTCCTTGGAATG	REVERSE	20	60.51	40	TTCCCCCTTTTTGGTTGATT	150	274	GA	2	24	GAGAGAGAGAGAGAGAGAGAGAGA
1423	NNU_12712-RA	GGA	879	893	FORWARD	21	59.86	52.38	CCATCACTTCTTGGAGAGTGC	REVERSE	20	60.65	55	CACCGTCATAAGCCTCCTTG	132	185	GGA	3	15	GGAGGAGGAGGAGGA
1424	NNU_12716-RA	TATT	481	490	FORWARD	21	58.16	42.86	GAGCCAACGTTGTATTGAATG	REVERSE	20	60.04	50	CCCCTTGGAGTTGAAGATGA	253	260	TATT	4	12	TATTTATTTATT
1425	CUFF.6134.1	CT	484	513	FORWARD	20	60.25	55	TACCTGTTTCCCAGCTCGAC	REVERSE	20	59.65	45	TGATTCTCTGCAACCCATTG	151	280	CT	2	30	CTCTCTCTCTCTCTCTCTCTCTCTCTCTCT
1426	CUFF.6137.1	TC	947	978	FORWARD	20	59.72	50	TGTAGAGGGCAATGTTCACG	REVERSE	20	60.61	50	GAATAGCCCATTCCGATTCC	148	252	TC	2	32	TCTCTCTCTCTCTCTCTCTCTCTCTCTCTCTC
1427	NNU_12723-RA	AGA	1016	1057	FORWARD	21	59.66	42.86	TCCTGATTTGGAAGAAGTGGA	REVERSE	20	60.4	50	CAGAAGCGTCTTCCACGATT	161	292	AGA	3	42	AGAAGAAGAAGAAGAAGAAGAAGAAGAAGAAGAAGAAGAAGA
1428	CUFF.6142.1	AAG	660	680	FORWARD	20	59.36	55	TCCTCCACAGGTCAGAGACA	REVERSE	20	60.27	55	GAGTGGCGACAACCTCTGAT	157	271	AAG	3	21	AAGAAGAAGAAGAAGAAGAAG
1429	CUFF.6142.1	GA	850	970	FORWARD	20	60.27	45	GGGGGTTTCCAAAAAGAAGA	REVERSE	20	59.25	55	CCTTCTTCTTCCCCCTTCTC	186	289	GA	2	18	GAGAGAGAGAGAGAGAGA
1430	CUFF.6142.1	AGA	850	970	FORWARD	20	59.98	60	CTGTCACTCGAAGGGAGGAG	REVERSE	19	60.23	52.63	AGCGGCGGTAGATTTGAAC	157	289	AGA	3	12	AGAAGAAGAAGA
1431	NNU_12733-RA	GA	318	329	FORWARD	20	59.57	50	TTCAGGCCATGTGTAAGGTG	REVERSE	20	59.64	50	ATCCATTCCAACACCCAGAC	150	262	GA	2	12	GAGAGAGAGAGA
1432	CUFF.6167.1	TC	838	883	FORWARD	20	60.26	45	TTACGACGCATTCACTTGGA	REVERSE	20	59.62	50	ACGTTCGTGCAGTCCCTATT	168	296	TC	2	14	TCTCTCTCTCTCTC
1433	CUFF.6167.1	GT	838	883	FORWARD	20	60.26	45	TTACGACGCATTCACTTGGA	REVERSE	20	59.62	50	ACGTTCGTGCAGTCCCTATT	168	296	GT	2	14	GTGTGTGTGTGTGT
1434	CUFF.6167.1	TGTGT	838	883	FORWARD	20	60.26	45	TTACGACGCATTCACTTGGA	REVERSE	20	59.62	50	ACGTTCGTGCAGTCCCTATT	168	296	TGTGT	5	15	TGTGTTGTGTTGTGT
1435	NNU_12738-RA	TC	36	47	FORWARD	20	58.85	40	GCTTTTTCCGTTTTTCCTTG	REVERSE	20	59.62	55	CGAGTTGTGTCGCAGAAGAC	153	262	TC	2	12	TCTCTCTCTCTC
1436	CUFF.6173.1	TTC	231	260	FORWARD	20	59.7	55	GCAACTGGGTGCTCTTATCC	REVERSE	20	59.94	50	CCCAATACCCGTACCCTTTT	161	280	TTC	3	30	TTCTTCTTCTTCTTCTTCTTCTTCTTCTTC
1437	CUFF.6173.1	CTC	231	260	FORWARD	20	60.4	50	CAGCACAAGCCAGGATTCTT	REVERSE	20	59.69	50	TACTTCCATTCGCTCCTGGT	149	280	CTC	3	15	CTCCTCCTCCTCCTC
1438	NNU_12755-RA	GA	102	115	FORWARD	20	59.72	45	TTGCAGAGCAAACCAAGAGA	REVERSE	20	59.83	50	AGGTGGCCAGAAACCCTAAT	132	264	GA	2	14	GAGAGAGAGAGAGA
1439	CUFF.6194.1	TC	176	187	FORWARD	20	59.43	45	AGAAACCCCAATGGCACTAA	REVERSE	20	59.6	55	AAGGGAACTGAGCTGTGAGC	116	164	TC	2	12	TCTCTCTCTCTC
1440	CUFF.6194.1	TATG	176	187	FORWARD	20	59.43	45	AGAAACCCCAATGGCACTAA	REVERSE	20	59.6	55	AAGGGAACTGAGCTGTGAGC	116	164	TATG	4	12	TATGTATGTATG
1441	NNU_12762-RA	GCT	1134	1151	FORWARD	21	60.22	47.62	TGAGAAATATGACCGCAGAGG	REVERSE	19	59.87	52.63	CTGCTTCAGCAAAGGCTTG	150	268	GCT	3	18	GCTGCTGCTGCTGCTGCT
1442	CUFF.6228.2	TC	48	59	FORWARD	20	59.69	40	ATTTCCGCTCCTTTTCACAA	REVERSE	20	59.53	50	GGATCTTGTCGACCCTTTTG	145	262	TC	2	12	TCTCTCTCTCTC
1443	CUFF.6228.2	ATG	611	703	FORWARD	20	61.32	55	GTGGGTTTCGAGACCTGGTT	REVERSE	20	60.62	40	AGCACTGGGCAAAATTTCAA	163	322	ATG	3	15	ATGATGATGATGATG
1444	CUFF.6228.1	TC	48	59	FORWARD	20	59.69	40	ATTTCCGCTCCTTTTCACAA	REVERSE	20	59.53	50	GGATCTTGTCGACCCTTTTG	145	262	TC	2	12	TCTCTCTCTCTC
1445	CUFF.6228.1	ATG	906	998	FORWARD	20	59.77	45	GGGTTTGGGTTTGAATGAGA	REVERSE	20	60.62	40	AGCACTGGGCAAAATTTCAA	195	343	ATG	3	15	ATGATGATGATGATG
1446	NNU_12763-RA	ATG	473	487	FORWARD	20	60.08	50	GCAGATGGAGTTGGACGATT	REVERSE	20	60.24	45	TGCTGTGAGAATTGGGAACA	163	265	ATG	3	15	ATGATGATGATGATG
1447	NNU_12764-RA	TGA	2439	2453	FORWARD	20	59.96	55	TCCACGGGTACTCCTATTGC	REVERSE	20	59.46	55	CCTCATCCAAGTCCTCATCC	125	265	TGA	3	15	TGATGATGATGATGA
1448	NNU_12774-RA	AG	139	152	FORWARD	20	60.28	50	AGCATAAGCAAGCCAACACC	REVERSE	21	58.93	47.62	GGAAGAGTCGACAAATTCTGC	157	264	AG	2	14	AGAGAGAGAGAGAG
1449	NNU_12788-RA	CT	47	58	FORWARD	22	56.12	45.45	CCGGATTATCCTTAGATCTCTC	REVERSE	20	57.49	50	GCTATGGTTGGGATACTGGA	145	262	CT	2	12	CTCTCTCTCTCT
1450	CUFF.6284.1	CAG	2390	2404	FORWARD	20	60.5	55	GCAGCTGCAGCAACTACAGA	REVERSE	20	60.09	40	TTTGTTGTGGGATTTGAGCA	167	265	CAG	3	12	CAGCAGCAGCAG
1451	CUFF.6284.1	CAG	2390	2404	FORWARD	20	60.21	50	CAGCAGCAACATCAGCAACT	REVERSE	20	60.14	50	GCTGAACTGGCATACGGTTT	151	265	CAG	3	15	CAGCAGCAGCAGCAG
1452	CUFF.6284.1	ACA	2390	2404	FORWARD	20	60.21	50	CAGCAGCAACATCAGCAACT	REVERSE	20	60.14	50	GCTGAACTGGCATACGGTTT	151	265	ACA	3	12	ACAACAACAACA
1453	CUFF.6284.1	CAGCAA	2390	2404	FORWARD	20	60.21	50	CAGCAGCAACATCAGCAACT	REVERSE	20	60.14	50	GCTGAACTGGCATACGGTTT	151	265	CAGCAA	6	18	CAGCAACAGCAACAGCAA
1454	NNU_12793-RA	CA	41	56	FORWARD	20	60.44	45	TGGGAGTGGGAAAATAAGCA	REVERSE	20	60.29	50	ACAACCTCGTCTGCCAAAAG	154	266	CA	2	16	CACACACACACACACA
1455	NNU_12814-RA	CCT	63	77	FORWARD	20	59.67	40	AAACCAATGCCATCAAAACC	REVERSE	19	59.98	52.63	AGGCCACCGTGTGTCATAA	161	265	CCT	3	15	CCTCCTCCTCCTCCT
1456	NNU_14707-RA	CTG	200	214	FORWARD	20	59.81	45	TCTGCAAAATCCCTTCTCGT	REVERSE	20	59.9	50	AACGAAAGCAAGAGCGAGAG	154	265	CTG	3	15	CTGCTGCTGCTGCTG
1457	NNU_14711-RA	AG	147	160	FORWARD	20	59.21	45	TCCGTCTCTGTCATTTGGAA	REVERSE	20	59.57	60	CTGGGAGGACAGGTAGTTGG	150	264	AG	2	14	AGAGAGAGAGAGAG
1458	NNU_14711-RA	AG	2099	2110	FORWARD	20	59.91	50	GTCCCCAAAGGGAAAGAAAG	REVERSE	20	59.26	45	TCCAAACGGAGAGACAACAA	193	262	AG	2	12	AGAGAGAGAGAG
1459	NNU_14713-RA	AT	1066	1077	FORWARD	20	59.95	55	CATGAGGCAGACCCCATACT	REVERSE	20	59.18	50	CGAGGGACATAAAGGGCTTA	135	262	AT	2	12	ATATATATATAT
1460	CUFF.6376.1	AAG	158	172	FORWARD	20	59.99	60	CAGTCCCTGTCTCCTGCTTC	REVERSE	20	60.13	55	CCTAGTGTGCCAATCCGTCT	162	265	AAG	3	15	AAGAAGAAGAAGAAG
1461	CUFF.6393.1	GA	492	503	FORWARD	18	57.02	50	TGCCACGTAGGATTTTCC	REVERSE	22	55.49	45.45	CCCTCTCTCATACATATTACGG	123	140	GA	2	12	GAGAGAGAGAGA
1462	NNU_14748-RA	TAC	1608	1622	FORWARD	22	59.29	45.45	GGTTGTACAAGAGTGCAAGGAA	REVERSE	22	58.09	45.45	GCTTCCTCCATATAGAGCCTTT	134	149	TAC	3	15	TACTACTACTACTAC
1463	CUFF.6413.1	AG	212	227	FORWARD	20	58.97	45	CCAGCAGCAACAAGTGTTTT	REVERSE	20	60.51	40	TTTCCCATTCCCTTTTTGGT	139	180	AG	2	16	AGAGAGAGAGAGAGAG
1464	CUFF.6416.1	GAA	315	329	FORWARD	20	60.1	45	AGCGGCAATCCATAACAAAG	REVERSE	20	59.97	45	GCGGCACCATTAATTGTCTT	147	265	GAA	3	15	GAAGAAGAAGAAGAA
1465	CUFF.6416.1	CT	500	513	FORWARD	20	59.42	50	CCCCTCCTTTTATTCGGTCT	REVERSE	20	60.02	50	ATGGAGCTCTCAGCGTTTGT	187	264	CT	2	14	CTCTCTCTCTCTCT
1466	NNU_14756-RA	GA	102	117	FORWARD	20	60.36	45	TCGCAGTTTCTTTCCTTTGG	REVERSE	20	59.65	50	AAATGTCGGGAGAGGTCAGA	163	266	GA	2	16	GAGAGAGAGAGAGAGA
1467	NNU_14757-RA	GAAAG	1559	1570	FORWARD	21	58.93	52.38	GAAGAGACTTGGGTTGTCTGC	REVERSE	20	59.91	50	TGAGCATCGAATCCTCCTCT	150	262	GAAAG	5	15	GAAAGGAAAGGAAAG
1468	NNU_14757-RA	TC	1784	1839	FORWARD	20	59.94	40	CAAACGCAAATCCCAAATCT	REVERSE	20	59.75	45	CGGTTTGCGGTTTAAGAAAG	195	306	TC	2	20	TCTCTCTCTCTCTCTCTCTC
1469	NNU_14757-RA	TCT	1784	1839	FORWARD	20	59.94	40	CAAACGCAAATCCCAAATCT	REVERSE	20	59.75	45	CGGTTTGCGGTTTAAGAAAG	195	306	TCT	3	30	TCTTCTTCTTCTTCTTCTTCTTCTTCTTCT
1470	CUFF.6456.2	TC	58	79	FORWARD	20	60.1	55	CCTCACACCCGAACTCCTAA	REVERSE	20	59.61	50	GGGAGATGGTTTGGGATGTA	180	272	TC	2	22	TCTCTCTCTCTCTCTCTCTCTC
1471	NNU_14766-RA	TC	2053	2072	FORWARD	22	59.98	45.45	TGCTTGTACAGTTCTTGCCTGT	REVERSE	20	59.81	45	GGACTTGAACCCAAAACCAA	147	270	TC	2	20	TCTCTCTCTCTCTCTCTCTC
1472	CUFF.6435.1	TC	461	474	FORWARD	20	59.4	40	TGAAAAGCTGAAACGATGGA	REVERSE	21	59.1	42.86	CGTGAGTAGCAAATTCCCATT	140	147	TC	2	14	TCTCTCTCTCTCTC
1473	CUFF.6483.1	AG	207	228	FORWARD	20	59.68	50	TGTCACCCGTGAGAAATCAG	REVERSE	20	60.3	55	ACTGGCTGCCGCTACATTAC	155	248	AG	2	22	AGAGAGAGAGAGAGAGAGAGAG
1474	NNU_14970-RA	TC	69	86	FORWARD	20	60.63	45	TTTCCCTTCCTCCATTCCAT	REVERSE	20	60.01	45	TCCATTCCGGAGAAAGATTG	182	268	TC	2	18	TCTCTCTCTCTCTCTCTC
1475	NNU_14974-RA	TGT	858	875	FORWARD	20	59.77	50	CCAATCCGTCGATCCTGTAT	REVERSE	20	58.01	40	TCCACCGATAAAAATCCTGA	151	268	TGT	3	18	TGTTGTTGTTGTTGTTGT
1476	CUFF.6492.1	GA	240	257	FORWARD	20	59.92	60	GAAGGGTAGGAGCGGGTATC	REVERSE	22	59.86	50	TGGTCCTCTGTCCTCTTTTCTC	155	175	GA	2	18	GAGAGAGAGAGAGAGAGA
1477	CUFF.6492.1	GGAG	240	257	FORWARD	20	59.92	60	GAAGGGTAGGAGCGGGTATC	REVERSE	22	59.86	50	TGGTCCTCTGTCCTCTTTTCTC	155	175	GGAG	4	16	GGAGGGAGGGAGGGAG
1478	CUFF.6493.1	GA	712	723	FORWARD	20	59.75	55	GGGGAAAGAGAGAGGGAAGA	REVERSE	20	59.61	50	TCCTCTCCGTCATCCTCAAT	164	254	GA	2	12	GAGAGAGAGAGA
1479	CUFF.6549.1	CAG	170	187	FORWARD	20	60.02	40	TCCGCCATTTCTTTTTCATC	REVERSE	20	60.86	55	CTCTCATTCCGGGAAGCTCT	142	268	CAG	3	18	CAGCAGCAGCAGCAGCAG
1480	CUFF.6566.1	TCT	100	117	FORWARD	20	59.92	50	TTTCCGACCTCCTTCTCTCA	REVERSE	20	59.52	50	CTGGAACAAGAGGGGAAATG	140	268	TCT	3	18	TCTTCTTCTTCTTCTTCT
1481	CUFF.6568.1	TTC	109	126	FORWARD	20	59.98	55	CGAAGTGGAGTTCGAGGAAG	REVERSE	22	59.09	45.45	CCTACCATACAAACAACGCAGT	153	268	TTC	3	18	TTCTTCTTCTTCTTCTTC
1482	CUFF.6584.1	CT	551	684	FORWARD	20	60.09	50	TTCCCTCTTCCCCCATTATC	REVERSE	20	60.21	45	AAGCATTGGCAAAGAGGATG	152	384	CT	2	18	CTCTCTCTCTCTCTCTCT
1483	CUFF.6584.1	TTC	551	684	FORWARD	20	59.54	55	AACTCCTAGTAGCGGCAACG	REVERSE	20	59.75	50	TGCAACTTATAGCGGTGGTG	146	384	TTC	3	15	TTCTTCTTCTTCTTC
1484	CUFF.6601.1	AT	58	105	FORWARD	20	57.51	40	ATTTTCACACCCAATCAAGC	REVERSE	20	59.3	40	TTGGCAAATACAAGCAAGGA	119	298	AT	2	14	ATATATATATATAT
1485	NNU_21192-RA	TC	324	335	FORWARD	20	60.16	45	TGTTGCAGTGGTGAAATCGT	REVERSE	20	59.84	55	GTTCGGTGTCGAGAAGAAGG	164	262	TC	2	12	TCTCTCTCTCTC
1486	CUFF.6682.1	TC	330	413	FORWARD	20	59.88	40	GCCCATCCAAGAAAAATGAA	REVERSE	22	58.7	40.91	ACATTCTGGAGAAGGTTTGTCA	167	262	TC	2	22	TCTCTCTCTCTCTCTCTCTCTC
1487	CUFF.6682.1	AG	330	413	FORWARD	20	59.88	40	GCCCATCCAAGAAAAATGAA	REVERSE	22	58.7	40.91	ACATTCTGGAGAAGGTTTGTCA	167	262	AG	2	18	AGAGAGAGAGAGAGAGAG
1488	NNU_00018-RA	AAAT	8020	8043	FORWARD	20	59.66	45	TGAGGTTTATTTGGGGTTGG	REVERSE	21	59.69	47.62	GATCCTTGCTCAACTCCATTG	160	274	AAAT	4	24	AAATAAATAAATAAATAAATAAAT
1489	NNU_00021-RA	TCT	191	205	FORWARD	20	59.84	50	TGGGTTCTTTGCAGTCTCCT	REVERSE	20	60.31	40	TGAAATGGGCAAATGGAGTT	157	265	TCT	3	15	TCTTCTTCTTCTTCT
1490	NNU_00022-RA	TCC	287	304	FORWARD	20	60.36	55	TCAGCCTGGTCCATCTAAGC	REVERSE	20	60.1	50	GCCGACAGAATTGCTACCAT	177	268	TCC	3	18	TCCTCCTCCTCCTCCTCC
1491	NNU_00025-RA	CCA	1017	1034	FORWARD	20	60.83	55	CTTGGCACCTTCGACAACTC	REVERSE	20	60.25	50	ATCTCTTGGCGAAGTTGGTG	160	268	CCA	3	18	CCACCACCACCACCACCA
1492	CUFF.6715.1	GCT	1182	1199	FORWARD	20	59.95	50	GCTCATCAGCAGGATGTGAA	REVERSE	20	60.83	55	GTGGCTTCAGGACGAAGTTG	148	268	GCT	3	18	GCTGCTGCTGCTGCTGCT
1493	NNU_00026-RA	GCT	1699	1716	FORWARD	20	59.95	50	GCTCATCAGCAGGATGTGAA	REVERSE	20	60.83	55	GTGGCTTCAGGACGAAGTTG	148	268	GCT	3	18	GCTGCTGCTGCTGCTGCT
1494	NNU_00030-RA	GA	79	94	FORWARD	22	59.91	40.91	TTCGCTCTAATACAGCACCAAA	REVERSE	20	60.73	55	GCCCGAACAGCCTCTTAGAT	148	266	GA	2	16	GAGAGAGAGAGAGAGA
1495	CUFF.6705.2	GAT	2158	2172	FORWARD	21	58.6	42.86	CGATGATGATGAGGATGAAGA	REVERSE	20	59.6	40	GGGATATTGGCCATCAAAAA	139	265	GAT	3	15	GATGATGATGATGAT
1496	NNU_00035-RA	GA	342	357	FORWARD	21	60.28	47.62	CCTTGTTGAGAACTTGGACGA	REVERSE	20	60.49	50	TTGGGTAGGACGGAAGAACA	145	266	GA	2	16	GAGAGAGAGAGAGAGA
1497	NNU_00035-RA	ATCG	342	357	FORWARD	22	60.13	50	GCCTCTAAAGATTGGGACTGTG	REVERSE	20	60.28	55	GACCCCCTAATCTTGCCCTA	134	266	ATCG	4	12	ATCGATCGATCG
1498	CUFF.6708.1	CT	532	545	FORWARD	20	59.58	45	CAAAACCAGGAACACAACGA	REVERSE	20	59.98	50	CGTCACATCTCCTTTGCTCA	162	264	CT	2	14	CTCTCTCTCTCTCT
1499	NNU_00042-RA	AG	117	132	FORWARD	20	59.55	45	AATGCACGAGAGCAATGAGA	REVERSE	20	59.86	45	TCGGAGAAATTATGCCCATC	150	266	AG	2	16	AGAGAGAGAGAGAGAG
1500	CUFF.6724.1	AG	1418	1433	FORWARD	20	60.26	45	TGCAACTGAGGCCATTGTAA	REVERSE	20	58.88	55	GGGGTAGGCCTATATCGTGA	163	266	AG	2	16	AGAGAGAGAGAGAGAG
1501	CUFF.6725.3	CAGCAA	2138	2209	FORWARD	20	59.5	45	CAACAGCAGCAACAACAACA	REVERSE	20	60.31	55	AGACGGAAGCAAGGTGTGAC	160	322	CAGCAA	6	72	CAGCAACAGCAACAGCAACAGCAACAGCAACAGCAACAGCAACAGCAACAGCAACAGCAACAGCAACAGCAA
1502	NNU_00049-RA	AG	1206	1221	FORWARD	20	60.08	45	TTTTTCCCCAGAACTCGTTG	REVERSE	21	59.18	42.86	TGGGACAAAGAGTGCACATAA	170	252	AG	2	16	AGAGAGAGAGAGAGAG
1503	NNU_00050-RA	AGA	637	651	FORWARD	20	57.98	55	TCTACCACCGGAGCTACTTG	REVERSE	20	59.54	50	CTGGAGCTTTCCTCTTTCCA	151	265	AGA	3	15	AGAAGAAGAAGAAGA
1504	CUFF.6729.1	CCA	300	314	FORWARD	20	59.99	60	GGGAAGCAGAGTCACCAGAG	REVERSE	20	60.46	55	AATTGGGCCCTAGTGAGGAG	169	265	CCA	3	15	CCACCACCACCACCA
1505	NNU_00054-RA	TTTA	54	64	FORWARD	20	59.88	55	GCAACTTCCGAACGGTAGAG	REVERSE	20	59.48	50	TCACCATGAACGGATCTGAC	142	261	TTTA	4	12	TTTATTTATTTA
1506	NNU_00054-RA	TA	4379	4398	FORWARD	20	60.1	50	CTGTCACTTAGGGGCCAAAA	REVERSE	20	59.94	45	AAATGCCCCCTCAAGAAACT	131	268	TA	2	20	TATATATATATATATATATA
1507	NNU_00061-RA	TC	2268	2279	FORWARD	20	60.32	45	ATCCATTCCACTTTCCGTGA	REVERSE	20	60.34	50	TAGCCATCACCCCACAGAAT	190	262	TC	2	12	TCTCTCTCTCTC
1508	CUFF.6739.1	CT	928	941	FORWARD	20	59.52	60	GCTCCCTCCCTCTCTTTCTC	REVERSE	20	60.33	60	CTCTCTTCCTCCCCTTCGTC	155	264	CT	2	14	CTCTCTCTCTCTCT
1509	CUFF.6739.1	TC	1104	1115	FORWARD	19	59.89	52.63	ATGAAAGAGGGGCGAGAGA	REVERSE	20	60.1	45	AGCAACGGCGATGATAAAAC	150	262	TC	2	12	TCTCTCTCTCTC
1510	CUFF.6739.1	GCA	1104	1115	FORWARD	20	60.5	60	GGACCTCTTGGGTGGTCTCT	REVERSE	20	59.62	50	TCCTTCCCTCCCTTTTTCTC	145	262	GCA	3	12	GCAGCAGCAGCA
1511	CUFF.6739.1	AGGG	1104	1115	FORWARD	19	59.89	52.63	ATGAAAGAGGGGCGAGAGA	REVERSE	20	60.1	45	AGCAACGGCGATGATAAAAC	150	262	AGGG	4	12	AGGGAGGGAGGG
1512	NNU_00062-RA	CTG	147	161	FORWARD	20	59.55	40	TGCACTTCCCTTTCCATTTT	REVERSE	20	59.62	60	GGTGGAGGAGGGAGAGAGAT	147	265	CTG	3	15	CTGCTGCTGCTGCTG
1513	CUFF.6748.1	TC	151	162	FORWARD	20	59.56	55	GATACCCAGTTCGTGCTTCC	REVERSE	20	59.8	45	ACTCCCTCCCGTTTCAATTT	140	238	TC	2	12	TCTCTCTCTCTC
1514	NNU_00074-RA	TGCGT	19	36	FORWARD	20	59.85	50	GCTACAAGCGAAGGAATTGG	REVERSE	20	60.19	50	GCTGGCATCATCCTCATCTT	141	268	TGCGT	5	15	TGCGTTGCGTTGCGT
1515	NNU_00078-RA	CT	142	157	FORWARD	19	60.5	52.63	AACTCAGCGGCGAAGAATC	REVERSE	20	59.93	45	CGACCCTGACGATTTTGAAT	156	266	CT	2	16	CTCTCTCTCTCTCTCT
1516	CUFF.6832.1	TC	135	148	FORWARD	20	59.12	55	GCCCATCACATGACTAGCAC	REVERSE	20	58.55	40	GGCAAGAATGGTTCATTCAA	151	264	TC	2	14	TCTCTCTCTCTCTC
1517	NNU_24791-RA	GA	193	293	FORWARD	20	59.82	50	GGTGAGGAGCAAAGCAAATC	REVERSE	20	59.17	50	TACGGTTCCCAAAAGAGGAG	121	351	GA	2	12	GAGAGAGAGAGA
1518	NNU_24791-RA	AG	193	293	FORWARD	20	59.26	50	TCGTCTCCTCTTTTGGGAAC	REVERSE	20	60.81	50	GCAAAGACAAGCCAACAAGG	148	351	AG	2	14	AGAGAGAGAGAGAG
1519	NNU_24791-RA	CTT	193	293	FORWARD	21	60.04	47.62	CCTCACAACTCAAAAGCAAGC	REVERSE	20	60.39	55	GCAAGCTCTCGATCTTCTGC	146	351	CTT	3	12	CTTCTTCTTCTT
1520	NNU_24791-RA	TC	1199	1295	FORWARD	20	60.47	55	GTCGGGAATCTGACATGGAG	REVERSE	20	59.9	55	CTACAACAGGACGACGACGA	146	347	TC	2	16	TCTCTCTCTCTCTCTC
1521	NNU_24791-RA	GTC	1199	1295	FORWARD	20	58.75	40	TGAAAATGGTCGCTTTGTTC	REVERSE	20	59.91	45	TTGTCTTTCCCCTCCCTTTT	144	347	GTC	3	12	GTCGTCGTCGTC
1522	CUFF.6849.2	ACA	1632	1649	FORWARD	20	58.16	45	ATTGAGTTGTCATCGGCAGT	REVERSE	20	59.67	45	TGGAATCTGCTTCTGCTTGA	197	268	ACA	3	18	ACAACAACAACAACAACA
1523	CUFF.6849.2	ATA	1632	1649	FORWARD	20	58.16	45	ATTGAGTTGTCATCGGCAGT	REVERSE	20	59.67	45	TGGAATCTGCTTCTGCTTGA	197	268	ATA	3	12	ATAATAATAATA
1524	NNU_24809-RA	ACA	1632	1649	FORWARD	20	59.2	50	GAGATGCAAGATGCATGACC	REVERSE	20	59.62	50	TCCGAGATGAAACCTCCCTA	164	268	ACA	3	18	ACAACAACAACAACAACA
1525	NNU_24809-RA	ATA	1632	1649	FORWARD	20	59.2	50	GAGATGCAAGATGCATGACC	REVERSE	20	59.62	50	TCCGAGATGAAACCTCCCTA	164	268	ATA	3	12	ATAATAATAATA
1526	CUFF.6849.3	ACA	1632	1649	FORWARD	20	59.2	50	GAGATGCAAGATGCATGACC	REVERSE	20	59.62	50	TCCGAGATGAAACCTCCCTA	164	268	ACA	3	18	ACAACAACAACAACAACA
1527	CUFF.6849.3	ATA	1632	1649	FORWARD	20	59.2	50	GAGATGCAAGATGCATGACC	REVERSE	20	59.62	50	TCCGAGATGAAACCTCCCTA	164	268	ATA	3	12	ATAATAATAATA
1528	CUFF.6862.2	TC	771	790	FORWARD	21	60.03	52.38	GGTGGTGGGTAACGGTAACTT	REVERSE	19	60.08	57.89	CCTCGATACCAGCCAACCT	146	270	TC	2	20	TCTCTCTCTCTCTCTCTCTC
1529	CUFF.6862.2	GGGT	771	790	FORWARD	20	56.98	45	AAGGAGACGTGATCTTTTGC	REVERSE	20	55.54	40	AACTGTTTTGTTCCAGCAAG	123	270	GGGT	4	12	GGGTGGGTGGGT
1530	CUFF.6862.2	CT	1131	1146	FORWARD	21	59.47	47.62	GGTTTTTGGGAGTTCACCTCT	REVERSE	20	59.39	55	TGAGGCTACGATCTCCTTCC	154	266	CT	2	16	CTCTCTCTCTCTCTCT
1531	NNU_24821-RA	TC	771	790	FORWARD	21	60.03	52.38	GGTGGTGGGTAACGGTAACTT	REVERSE	19	60.08	57.89	CCTCGATACCAGCCAACCT	146	270	TC	2	20	TCTCTCTCTCTCTCTCTCTC
1532	NNU_24821-RA	GGGT	771	790	FORWARD	20	56.98	45	AAGGAGACGTGATCTTTTGC	REVERSE	20	55.54	40	AACTGTTTTGTTCCAGCAAG	123	270	GGGT	4	12	GGGTGGGTGGGT
1533	NNU_24821-RA	CT	1131	1146	FORWARD	21	59.47	47.62	GGTTTTTGGGAGTTCACCTCT	REVERSE	20	59.39	55	TGAGGCTACGATCTCCTTCC	154	266	CT	2	16	CTCTCTCTCTCTCTCT
1534	NNU_19785-RA	GAA	2548	2565	FORWARD	20	59.67	50	CCTGGCATAAGATTGCCTTC	REVERSE	19	59.65	52.63	AATGCTCCATCCACAGTGC	154	268	GAA	3	18	GAAGAAGAAGAAGAAGAA
1535	CUFF.6881.2	TTA	1350	1373	FORWARD	20	58.84	50	GGTTCCTGGGAACACAATCT	REVERSE	22	60.08	40.91	GCATTTTGATGACAGATCCTGA	154	274	TTA	3	24	TTATTATTATTATTATTATTATTA
1536	CUFF.6891.1	GAA	127	141	FORWARD	20	60.01	55	CCCCCATCCTCTTTCTTCTC	REVERSE	20	60.07	45	TCTTTACCTGGCCGAAAATG	135	265	GAA	3	15	GAAGAAGAAGAAGAA
1537	NNU_19811-RA	GGC	174	188	FORWARD	20	60.26	45	ATTGAAGCGCCAACAAGAAC	REVERSE	20	59.9	45	GCGATCCAATTTCAGTCCAT	152	265	GGC	3	15	GGCGGCGGCGGCGGC
1538	CUFF.6896.2	GGC	233	247	FORWARD	20	60.26	45	ATTGAAGCGCCAACAAGAAC	REVERSE	20	59.9	45	GCGATCCAATTTCAGTCCAT	152	265	GGC	3	15	GGCGGCGGCGGCGGC
1539	CUFF.6925.1	AAATAA	125	145	FORWARD	20	59.66	55	GGCAAATCCAGACCTCTGAC	REVERSE	20	59.14	50	GTTCCCATTGAGCTTCTGGT	173	271	AAATAA	6	18	AAATAAAAATAAAAATAA
1540	NNU_17970-RA	TC	107	118	FORWARD	20	61.1	45	CTGTTTTCCCGGTTGGTTTT	REVERSE	20	59.96	50	AATGGGTTCTAGGGCTTCGT	153	262	TC	2	12	TCTCTCTCTCTC
1541	CUFF.6945.1	TC	487	498	FORWARD	22	60.12	40.91	GTGCTGTGATTTCTTCCATCAA	REVERSE	20	60.14	50	ACTCAACATTGGGTGGTGGT	169	254	TC	2	12	TCTCTCTCTCTC
1542	NNU_17978-RA	TC	61	150	FORWARD	19	58.97	52.63	CGGAAGGTGTGTTTTCCAC	REVERSE	20	60.28	60	CGCCACCTTCAGAGAGAGAG	160	340	TC	2	14	TCTCTCTCTCTCTC
1543	NNU_17978-RA	TC	61	150	FORWARD	20	59.86	50	GGTTTTTGCAGGAGACAAGC	REVERSE	20	60.4	50	CTGCAGAAGGCATTGGAGTT	171	340	TC	2	38	TCTCTCTCTCTCTCTCTCTCTCTCTCTCTCTCTCTCTC
1544	NNU_17982-RA	CT	193	204	FORWARD	20	58.75	50	CGCCTGTCTGTTCGTATCAT	REVERSE	20	60.14	50	ACCGTAGCAATGGCTGTTTC	154	262	CT	2	12	CTCTCTCTCTCT
1545	CUFF.6968.2	GA	109	200	FORWARD	20	59.97	60	GCTGAGGCCTGAGAGAGAGA	REVERSE	20	59.57	50	GTGTTTTCCCTTCACCTTCG	165	342	GA	2	12	GAGAGAGAGAGA
1546	CUFF.6968.2	GA	109	200	FORWARD	20	59.43	60	GAGAGAGAGAGACGGCGAAG	REVERSE	20	59.84	50	TTGCAGGCAGTAGGGATTCT	147	342	GA	2	12	GAGAGAGAGAGA
1547	CUFF.6961.1	CT	39	50	FORWARD	21	59.44	52.38	TCGTCCCTCTCTTGTTCAGTC	REVERSE	20	60.21	50	CCGGAGAAGCATGGTCTTTA	136	187	CT	2	12	CTCTCTCTCTCT
1548	CUFF.6965.1	GA	32	43	FORWARD	22	57.35	50	GGGAAGTAAGACAGGTAGGTGA	REVERSE	20	58.72	50	CAGACACCTGCATTCCTGTT	140	262	GA	2	12	GAGAGAGAGAGA
1549	NNU_17996-RA	CTG	563	580	FORWARD	20	60.08	40	TGTTGCTGCCATTTCATCAT	REVERSE	20	59.81	50	CCACCACCATTTGACATGAG	129	156	CTG	3	18	CTGCTGCTGCTGCTGCTG
1550	CUFF.6977.2	GA	415	432	FORWARD	21	60.49	47.62	GCCTTCCTTCTTTGCTTTCTG	REVERSE	21	60.21	47.62	GGCAAGGCTATCAAGAAAAGG	162	268	GA	2	18	GAGAGAGAGAGAGAGAGA
1551	NNU_18001-RA	CT	140	153	FORWARD	20	59.66	40	CTATTTTCATTGCGCATCCA	REVERSE	20	59.87	55	CGGTTGTGGTGTGGTGATAG	152	264	CT	2	14	CTCTCTCTCTCTCT
1552	NNU_18001-RA	GCA	355	369	FORWARD	20	60.45	50	TGCAGCAAGGACAGTAACCA	REVERSE	20	60.93	55	CAAGTCATGGCGAAGGAGAG	152	265	GCA	3	12	GCAGCAGCAGCA
1553	NNU_18001-RA	CAA	355	369	FORWARD	20	60.45	50	TGCAGCAAGGACAGTAACCA	REVERSE	20	60.93	55	CAAGTCATGGCGAAGGAGAG	152	265	CAA	3	15	CAACAACAACAACAA
1554	NNU_18001-RA	TTC	355	369	FORWARD	20	60.5	50	GCAGCAGCAACAACAACAAC	REVERSE	20	60.13	60	CAGAGGAGGCCAGAGACTTG	141	265	TTC	3	12	TTCTTCTTCTTC
1555	NNU_18007-RA	GA	262	273	FORWARD	20	59.98	45	CTTACATCGCATTTCGCAGA	REVERSE	20	60.69	50	GAAGACTTGCTTCGCTGCAT	135	262	GA	2	12	GAGAGAGAGAGA
1556	CUFF.6975.1	AG	70	99	FORWARD	22	58.31	40.91	GCACTAAAAGTGGTCGTGATTT	REVERSE	20	59.8	55	CCGTCTCAAGGAACGATCTC	163	180	AG	2	30	AGAGAGAGAGAGAGAGAGAGAGAGAGAGAG
1557	NNU_18016-RA	ACG	149	166	FORWARD	20	59.63	45	AGCGAAGGCAAGAACAAAAG	REVERSE	20	60.33	50	ACAACTCATCCTCCCCATCA	138	268	ACG	3	18	ACGACGACGACGACGACG
1558	NNU_18016-RA	GAA	149	166	FORWARD	20	59.63	45	AGCGAAGGCAAGAACAAAAG	REVERSE	20	60.33	50	ACAACTCATCCTCCCCATCA	138	268	GAA	3	12	GAAGAAGAAGAA
1559	NNU_18017-RA	CT	58	79	FORWARD	21	59.7	47.62	AAAACCTCCATTGCTCTCTCC	REVERSE	20	60	55	GCCCAACTGTCAAGCTCTTC	150	272	CT	2	22	CTCTCTCTCTCTCTCTCTCTCT
1560	CUFF.6985.1	CT	53	72	FORWARD	21	59.93	47.62	TCCTGATTTCTCTCTCCACGA	REVERSE	20	60.2	40	TCAACGGCTGATTGATTGAA	152	270	CT	2	20	CTCTCTCTCTCTCTCTCTCT
1561	NNU_23563-RA	TGG	1226	1243	FORWARD	20	59.72	50	CGCCAAGAAGAAGGAAGCTA	REVERSE	20	60.03	40	AATCAACCACCCCAAAATCA	161	268	TGG	3	18	TGGTGGTGGTGGTGGTGG
1562	NNU_23564-RA	CAC	434	451	FORWARD	20	59.55	45	GCTCCAAACAAACATGTGGA	REVERSE	20	59.75	55	GAAGAGGAAAGGAGGGAGGA	170	268	CAC	3	18	CACCACCACCACCACCAC
1563	CUFF.7018.2	CT	444	461	FORWARD	20	61.13	60	CGCATCCTCGTCTCTCTCAC	REVERSE	21	60	52.38	CGAGGACTTCAACAGATCGAG	162	268	CT	2	18	CTCTCTCTCTCTCTCTCT
1564	NNU_23566-RA	CT	444	461	FORWARD	20	61.13	60	CGCATCCTCGTCTCTCTCAC	REVERSE	21	60	52.38	CGAGGACTTCAACAGATCGAG	162	268	CT	2	18	CTCTCTCTCTCTCTCTCT
1565	CUFF.6998.1	TC	143	158	FORWARD	20	59.13	50	CATTGGAGTTCCAGTTGACG	REVERSE	20	60.01	55	GGGAAGACGTCCACACAGTT	136	266	TC	2	16	TCTCTCTCTCTCTCTC
1566	NNU_20649-RA	AAG	1342	1356	FORWARD	21	60.4	47.62	TCGTAATTGTCCTCTGCTTGC	REVERSE	20	58.79	50	TCTGTCACACTCCGTTCACA	153	235	AAG	3	15	AAGAAGAAGAAGAAG
1567	NNU_16112-RA	TC	445	466	FORWARD	20	59.42	50	AAAACCCTCTTTCCCTCCAC	REVERSE	20	60.83	45	TTCCGATGGGAATTGAAGTG	142	272	TC	2	22	TCTCTCTCTCTCTCTCTCTCTC
1568	CUFF.7019.1	GA	169	206	FORWARD	20	60.21	50	GGGCAGAAGCTCCACAATTA	REVERSE	19	59.54	52.63	CCACATTGGACTGCCTGTT	232	288	GA	2	12	GAGAGAGAGAGA
1569	CUFF.7019.1	GA	169	206	FORWARD	21	58.72	57.14	AGGGAGAGAGAGAGAGGGAGA	REVERSE	19	59.54	52.63	CCACATTGGACTGCCTGTT	188	288	GA	2	18	GAGAGAGAGAGAGAGAGA
1570	CUFF.7023.1	AG	679	706	FORWARD	20	59.94	45	GCGGAACCAGTGATGATTTT	REVERSE	20	60.03	45	AAACCCAATGAACCCCTTTC	171	274	AG	2	28	AGAGAGAGAGAGAGAGAGAGAGAGAGAG
1571	NNU_16094-RA	TC	74	95	FORWARD	20	60.65	50	GCACAAATCAGCCTTCCAAC	REVERSE	20	60.52	55	TGCCTCTGTCAAGGGAGAAG	168	272	TC	2	22	TCTCTCTCTCTCTCTCTCTCTC
1572	NNU_16094-RA	TC	1716	1735	FORWARD	22	58.92	40.91	TGCGTGAGCTATATGAAAACCT	REVERSE	19	60.33	57.89	GCTCCCACTCCCAGAAAGA	155	270	TC	2	20	TCTCTCTCTCTCTCTCTCTC
1573	NNU_16096-RA	TC	81	92	FORWARD	20	59.69	45	GGTTTGCTTCCTTTTGATGC	REVERSE	20	60.07	50	AAGCCATCTGGATGAGGTTG	150	262	TC	2	12	TCTCTCTCTCTC
1574	CUFF.7027.1	CT	132	143	FORWARD	20	60.21	50	TCCAAACGGGCTCTTATCTG	REVERSE	20	60.75	55	CTCTCCGACCGCTAAAACCT	150	262	CT	2	12	CTCTCTCTCTCT
1575	NNU_16086-RA	TC	371	384	FORWARD	20	59.32	45	GCCATGAAAGCTTCCTGTTT	REVERSE	20	59.96	45	GGGAAAGGATGATTGGGAAT	144	264	TC	2	14	TCTCTCTCTCTCTC
1576	NNU_16086-RA	TTC	579	593	FORWARD	20	59.9	45	AAGCCATTCCCTTCTTCCAT	REVERSE	20	60.11	50	ATGGTGCAGGAGAAAAGGTG	128	265	TTC	3	15	TTCTTCTTCTTCTTC
1577	NNU_16086-RA	TCTT	1746	1755	FORWARD	20	59.94	45	TCAGTTGTTGGGGTGATTGA	REVERSE	20	59.85	40	CAAAATCCTGCTGCAAAACA	111	260	TCTT	4	12	TCTTTCTTTCTT
1578	CUFF.7033.1	TTC	120	139	FORWARD	20	59.84	50	TCGTCTTTCCCACTCGAACT	REVERSE	19	60.68	52.63	GGCGGTGACTGATGAAACA	150	270	TTC	3	12	TTCTTCTTCTTC
1579	CUFF.7033.1	TTTC	120	139	FORWARD	20	59.84	50	TCGTCTTTCCCACTCGAACT	REVERSE	20	59.75	55	GGGGAGGAGGAAGAAGAAGA	130	270	TTTC	4	20	TTTCTTTCTTTCTTTCTTTC
1580	NNU_16614-RA	TA	1472	1483	FORWARD	20	60.12	50	ATCTCAACGGCGAGCTCTTA	REVERSE	20	59.09	50	CCACAGGAGACAATGAATGC	174	255	TA	2	12	TATATATATATA
1581	CUFF.7041.1	CT	57	86	FORWARD	19	60.41	57.89	TAGTCCCGCTGTGACAGGA	REVERSE	20	59.46	45	GGGCATTGCAGATGATGATA	158	280	CT	2	30	CTCTCTCTCTCTCTCTCTCTCTCTCTCTCT
1582	NNU_03175-RA	TC	1831	1848	FORWARD	22	58.85	40.91	GTACAGCTTGATGATGCAAACA	REVERSE	20	59.97	45	AAGCATGCATTTCGTTACCC	147	268	TC	2	18	TCTCTCTCTCTCTCTCTC
1583	CUFF.7070.1	GA	215	240	FORWARD	20	59.61	55	GGATGGGAGAGAGAATGTCG	REVERSE	20	60.48	55	CCCTCTCCTTCACCCAAACT	161	189	GA	2	26	GAGAGAGAGAGAGAGAGAGAGAGAGA
1584	NNU_03184-RA	TTC	410	427	FORWARD	20	59.26	50	AGAGCAGTTGTGGGACATGA	REVERSE	20	60.01	55	TCCGAGAGGCTACGACAACT	140	268	TTC	3	18	TTCTTCTTCTTCTTCTTC
1585	CUFF.7075.1	AG	857	880	FORWARD	20	60.38	50	CTGCGACGGGTTTTAGAGAA	REVERSE	20	59.88	60	TCCCCTCTCTTCCTCTCTCC	151	274	AG	2	24	AGAGAGAGAGAGAGAGAGAGAGAG
1586	CUFF.7075.1	GAA	1006	1029	FORWARD	20	59.36	55	ATCTACCGCCGCTGTAACTC	REVERSE	20	60.65	55	CCATTCGAACCCAGACAGAG	154	274	GAA	3	24	GAAGAAGAAGAAGAAGAAGAAGAA
1587	CUFF.7075.1	AGA	1006	1029	FORWARD	20	57.43	50	AGAAAAAGAGGGTGGGAGAG	REVERSE	22	57.41	40.91	TTCTTCTTCTCCTTCTCCTTCA	153	274	AGA	3	12	AGAAGAAGAAGA
1588	CUFF.7075.1	AGA	1169	1189	FORWARD	20	60.04	45	CTGGGTTCGAATGGAGAAAA	REVERSE	20	61.16	60	CCACTTCCGACCTTCCTCTC	142	231	AGA	3	12	AGAAGAAGAAGA
1589	CUFF.7075.1	AGA	1169	1189	FORWARD	20	60.04	45	CTGGGTTCGAATGGAGAAAA	REVERSE	20	61.16	60	CCACTTCCGACCTTCCTCTC	142	231	AGA	3	21	AGAAGAAGAAGAAGAAGAAGA
1590	CUFF.7081.1	CTT	109	129	FORWARD	19	59.69	52.63	ACATCAGTGGCAGGAAACG	REVERSE	20	59.84	50	TTCTGCCTTCTGACCTGGTT	148	271	CTT	3	21	CTTCTTCTTCTTCTTCTTCTT
1591	NNU_03189-RA	GAT	1752	1766	FORWARD	20	60.69	55	GGTTGGGATAAGGCTTGGAC	REVERSE	20	59.69	45	ACCCATGGTGGTTTTCAAAG	164	265	GAT	3	15	GATGATGATGATGAT
1592	CUFF.7082.1	AG	281	405	FORWARD	20	59.88	45	TTTTGTGCCGTTGAACAGAG	REVERSE	21	59.42	47.62	TGAGATGTCTCCCTCAAAAGC	131	322	AG	2	14	AGAGAGAGAGAGAG
1593	CUFF.7082.1	GAA	281	405	FORWARD	20	60.02	50	CGGTAAAGAACGGCGTGTAT	REVERSE	20	59.92	45	ACGGCACAAAAAGCTTGAGT	148	322	GAA	3	15	GAAGAAGAAGAAGAA
1594	CUFF.7088.1	GA	76	98	FORWARD	20	60.68	60	CTGATACCCGTCGTCGTCTC	REVERSE	20	59.86	50	GGAGTTGGGTGCGTTGTATT	138	156	GA	2	12	GAGAGAGAGAGA
1595	NNU_03208-RA	TTC	374	391	FORWARD	20	60.59	55	CCTCCACCTCCGATCTTTCT	REVERSE	20	58.75	40	GTGATTTCAGCGGTTCAAAA	138	268	TTC	3	18	TTCTTCTTCTTCTTCTTC
1596	NNU_03208-RA	TCC	374	391	FORWARD	20	60.59	55	CCTCCACCTCCGATCTTTCT	REVERSE	20	58.75	40	GTGATTTCAGCGGTTCAAAA	138	268	TCC	3	12	TCCTCCTCCTCC
1597	CUFF.7093.1	AG	476	493	FORWARD	21	60.26	47.62	GGTGCTTGACCTAATTGCAGA	REVERSE	20	60.13	45	GTCTTCGATTCCCCCATTTT	146	224	AG	2	18	AGAGAGAGAGAGAGAGAG
1598	CUFF.7141.1	TA	200	215	FORWARD	20	59.51	55	GCAAGTGCAACACTCTACGG	REVERSE	20	59.53	50	GGGATGAACCAAGAAGCAAC	153	266	TA	2	16	TATATATATATATATA
1599	CUFF.7141.1	ATAA	200	215	FORWARD	20	59.51	55	GCAAGTGCAACACTCTACGG	REVERSE	20	59.53	50	GGGATGAACCAAGAAGCAAC	153	266	ATAA	4	12	ATAAATAAATAA
1600	CUFF.7172.1	GGA	1214	1240	FORWARD	20	60.34	50	TGATGGCACCTATTCCAGGT	REVERSE	20	59.78	50	CATCCCCAGTAGGGAACAAA	123	277	GGA	3	27	GGAGGAGGAGGAGGAGGAGGAGGAGGA
1601	NNU_11480-RA	GGA	826	852	FORWARD	20	60.34	50	TGATGGCACCTATTCCAGGT	REVERSE	20	59.78	50	CATCCCCAGTAGGGAACAAA	123	169	GGA	3	27	GGAGGAGGAGGAGGAGGAGGAGGAGGA
1602	CUFF.7175.1	AAGAA	310	325	FORWARD	20	60.33	45	AATCACCCAATTGCCGACTA	REVERSE	20	59.97	50	GTGGTCCAAACCCAAGCTAA	136	266	AAGAA	5	15	AAGAAAAGAAAAGAA
1603	CUFF.7239.1	TAC	276	290	FORWARD	20	60.41	45	GCGGGAAGAAAATGGCTAAT	REVERSE	20	60.47	50	GCAATGGAGCCATTACAAGG	148	265	TAC	3	15	TACTACTACTACTAC
1604	CUFF.7239.1	GCT	276	290	FORWARD	20	60.41	45	GCGGGAAGAAAATGGCTAAT	REVERSE	20	60.47	50	GCAATGGAGCCATTACAAGG	148	265	GCT	3	12	GCTGCTGCTGCT
1605	NNU_19865-RA	AG	133	146	FORWARD	20	59.85	50	AATTACACAGGCCCCACAAG	REVERSE	20	59.11	45	TCTCCACCAAACTTCACCAA	155	264	AG	2	14	AGAGAGAGAGAGAG
1606	NNU_10620-RA	GA	31	78	FORWARD	22	59.22	40.91	AACGCCTCTGGTAGGTTAAAAA	REVERSE	20	59.61	50	TGCACCTACAAAACCCACAG	153	298	GA	2	14	GAGAGAGAGAGAGA
1607	CUFF.7188.3	CT	716	735	FORWARD	20	59.76	55	AGGGACGAGGTAGCACGTAA	REVERSE	20	59.94	45	CCCCTGGAAAACTTTTGTGA	144	252	CT	2	20	CTCTCTCTCTCTCTCTCTCT
1608	NNU_00200-RA	AG	370	445	FORWARD	20	59.58	40	TGTTCGAAGCGAAAGAACAA	REVERSE	20	59.94	45	AAGGAAACCGACCTTTCGAT	152	326	AG	2	32	AGAGAGAGAGAGAGAGAGAGAGAGAGAGAGAG
1609	NNU_00200-RA	AACG	370	445	FORWARD	20	59.58	40	TTGTTCGAAGCGAAAGAACA	REVERSE	20	59.44	45	GGAAAAAGGAAACCGACCTT	158	326	AACG	4	12	AACGAACGAACG
1610	CUFF.7218.1	AG	825	840	FORWARD	20	59.28	60	CTCCTCACTCGGAGAAGCTC	REVERSE	20	59.96	50	GGCGGACACGAATGTAAGAT	149	266	AG	2	16	AGAGAGAGAGAGAGAG
1611	CUFF.7226.1	TG	100	115	FORWARD	20	59.53	50	GGTTGATTTGACGGAGAAGG	REVERSE	20	59.35	50	CTGGACAGCAAACAATACGC	150	266	TG	2	16	TGTGTGTGTGTGTGTG
1612	NNU_23392-RA	CAG	2207	2221	FORWARD	20	60	50	CGATGTGTCCAGTTGTTTGG	REVERSE	20	59.95	55	GCTGCTGTGTCTGTGTTGGT	185	265	CAG	3	15	CAGCAGCAGCAGCAG
1613	NNU_23392-RA	CAG	2207	2221	FORWARD	20	60.21	50	ATCAGTTGCAACAGCAGCAG	REVERSE	20	59.97	45	ATGCAAGACATCACCAACCA	164	265	CAG	3	12	CAGCAGCAGCAG
1614	CUFF.7232.1	CT	73	196	FORWARD	20	59.37	50	TGGTGACCCAGTAATGATCG	REVERSE	20	60.73	55	AGAGAGATTGGGGGAGCAAG	170	366	CT	2	14	CTCTCTCTCTCTCT
1615	CUFF.7232.1	TC	73	196	FORWARD	19	59.97	52.63	CTTCGTGTCAAAGCCCTCA	REVERSE	20	59.99	50	AAGGGAGAGCTTGTTCGTGA	156	366	TC	2	14	TCTCTCTCTCTCTC
1616	NNU_23381-RA	GA	269	282	FORWARD	20	60.65	50	TTGAAACGCGAGAGAGAAGG	REVERSE	20	60.22	45	GCAATGGCAACGAAATCTCT	135	264	GA	2	14	GAGAGAGAGAGAGA
1617	NNU_23378-RA	AG	278	289	FORWARD	20	59.84	55	GCCCTTGTCTTGTCTTCCAG	REVERSE	20	60.66	50	TTCGAGCTTTGAGCTTGGAC	148	262	AG	2	12	AGAGAGAGAGAG
1618	CUFF.7238.2	TTC	1097	1120	FORWARD	21	60	47.62	CTGCCAACGATCTTCTTTCTG	REVERSE	20	60.09	50	GCCATGACATTGTCTGCATC	135	174	TTC	3	24	TTCTTCTTCTTCTTCTTCTTCTTC
1619	CUFF.7254.1	TC	65	178	FORWARD	20	60.34	50	GGCGAGAGAACAATCCTTCA	REVERSE	20	59.74	50	CGCTGCAATCACAGAGAAAG	161	364	TC	2	22	TCTCTCTCTCTCTCTCTCTCTC
1620	CUFF.7254.1	CTC	65	178	FORWARD	20	59.65	55	CAATCCTTCACCGGTCTCTC	REVERSE	20	59.74	50	CGCTGCAATCACAGAGAAAG	151	364	CTC	3	12	CTCCTCCTCCTC
1621	CUFF.7254.1	TCT	65	178	FORWARD	20	59.65	55	CAATCCTTCACCGGTCTCTC	REVERSE	20	59.74	50	CGCTGCAATCACAGAGAAAG	151	364	TCT	3	51	TCTTCTTCTTCTTCTTCTTCTTCTTCTTCTTCTTCTTCTTCTTCTTCTTCT
1622	NNU_23365-RA	TG	40	51	FORWARD	21	58.45	42.86	GTTTCAGAGAGGCGAATTTGT	REVERSE	20	59.75	55	TCCTTTCCCCTCTTCCTCTC	154	262	TG	2	12	TGTGTGTGTGTG
1623	NNU_23360-RA	AGA	201	218	FORWARD	20	59.8	45	GTGTTGCAGGGGATGATTTT	REVERSE	20	60.08	45	CGTTTTCCCCTTGTTCTTGA	159	268	AGA	3	18	AGAAGAAGAAGAAGAAGA
1624	CUFF.7264.1	TC	49	68	FORWARD	22	55.59	40.91	TGTCTTGAGAAAGAAGGTTAGC	REVERSE	20	57.33	40	AATGCTCGGCTGTTAATGAT	152	270	TC	2	20	TCTCTCTCTCTCTCTCTCTC
1625	NNU_23353-RA	GA	1688	1699	FORWARD	20	60.59	50	TGAGCTCTGGGGTGGATTTA	REVERSE	20	59.52	55	CCTGAGACCGGAGAAGAAGA	169	262	GA	2	12	GAGAGAGAGAGA
1626	NNU_23344-RA	GGA	214	228	FORWARD	20	59.97	50	AACAATGGCTGGGTTCTCAC	REVERSE	20	60.4	45	TGTTGTTGCCATAGCTCGAA	162	265	GGA	3	15	GGAGGAGGAGGAGGA
1627	NNU_23344-RA	AGC	214	228	FORWARD	20	60.39	60	CACTGAGTGGAGGAGGAGGA	REVERSE	20	60	50	CGTTGGTGGAGATGTTGTTG	157	265	AGC	3	12	AGCAGCAGCAGC
1628	NNU_23344-RA	TC	1449	1464	FORWARD	20	59.34	55	GGGTTACTGGGCTAGAGCAA	REVERSE	20	59.57	45	GGGAAAGAAAGCAGCTTCAA	157	266	TC	2	16	TCTCTCTCTCTCTCTC
1629	CUFF.7283.1	AGAA	331	341	FORWARD	20	61.24	55	CATGTTGACCGCACACAGTC	REVERSE	20	60.11	60	AGTGGACCTGGGAGAGAGGT	128	183	AGAA	4	12	AGAAAGAAAGAA
1630	CUFF.7290.1	GA	1425	1440	FORWARD	20	60.07	50	ATGGTTCGGATGAGAAGTCG	REVERSE	20	60.27	40	TTCGCACAAGAAAAACACCA	151	266	GA	2	16	GAGAGAGAGAGAGAGA
1631	CUFF.7289.1	AGA	2265	2330	FORWARD	20	60.22	55	GGATCCTCCGTCTTACAGCA	REVERSE	20	59.95	50	CAGCTGTTGCCAGTGTTGTT	138	316	AGA	3	33	AGAAGAAGAAGAAGAAGAAGAAGAAGAAGAAGA
1632	CUFF.7289.1	GAG	2265	2330	FORWARD	20	60.22	55	GGATCCTCCGTCTTACAGCA	REVERSE	20	59.95	50	CAGCTGTTGCCAGTGTTGTT	138	316	GAG	3	36	GAGGAGGAGGAGGAGGAGGAGGAGGAGGAGGAGGAG
1633	CUFF.7293.1	CT	73	114	FORWARD	20	61.1	50	TCTTTTGGCCATCCCTCTCT	REVERSE	20	59.92	50	TCTTGTCGGGAGGAAGAAGA	153	292	CT	2	12	CTCTCTCTCTCT
1634	CUFF.7293.1	CCT	73	114	FORWARD	20	61.1	50	TCTTTTGGCCATCCCTCTCT	REVERSE	20	59.92	50	TCTTGTCGGGAGGAAGAAGA	153	292	CCT	3	15	CCTCCTCCTCCTCCT
1635	CUFF.7293.1	TTC	73	114	FORWARD	20	61.1	50	TCTTTTGGCCATCCCTCTCT	REVERSE	20	59.92	50	TCTTGTCGGGAGGAAGAAGA	153	292	TTC	3	12	TTCTTCTTCTTC
1636	CUFF.7293.1	GAC	73	114	FORWARD	20	59.69	55	CCTCCCGACAAGAATAGCAC	REVERSE	21	59.31	52.38	GGGTGAAAGGGAGAAAGAGAG	110	292	GAC	3	12	GACGACGACGAC
1637	NNU_23315-RA	CGT	350	373	FORWARD	21	59.74	47.62	TGGCTTCTTCTTCAGAGTTCG	REVERSE	20	59.73	50	GTCTCCACACAAGTGGCAAA	140	274	CGT	3	24	CGTCGTCGTCGTCGTCGTCGTCGT
1638	NNU_23314-RA	CT	87	126	FORWARD	20	59.76	45	TCCTTCATTCCCCGTTTATG	REVERSE	20	59.45	45	AGCGATGAAGGAAAAAGACG	143	290	CT	2	16	CTCTCTCTCTCTCTCT
1639	NNU_23316-RA	AG	183	229	FORWARD	21	60.42	47.62	TCGTTTGTTCTCCGTTCTCTG	REVERSE	20	59.88	60	TCTTCCTCCTCCTCCTCCTC	147	297	AG	2	32	AGAGAGAGAGAGAGAGAGAGAGAGAGAGAGAG
1640	NNU_23316-RA	GAG	183	229	FORWARD	20	59.16	50	TCTTCTGCTCGAACCTCCTT	REVERSE	20	58.7	60	CGAGTAGTAGACGGCGTGAG	140	297	GAG	3	18	GAGGAGGAGGAGGAGGAG
1641	CUFF.7312.2	TACC	1272	1285	FORWARD	20	58.26	55	GAGGCCTTGGACAAGGTAGT	REVERSE	20	57.57	40	ACAAAACAACACCATCAGCA	183	264	TACC	4	12	TACCTACCTACC
1642	NNU_23306-RA	CTG	319	333	FORWARD	20	60.05	50	TTGACGGGAGAGGATGAAAC	REVERSE	20	59.7	55	CCAGGTATGGGTTGTGAGGT	153	265	CTG	3	15	CTGCTGCTGCTGCTG
1643	NNU_23294-RA	GA	550	639	FORWARD	20	60.07	45	TCATGAATTGAGGCCACGTA	REVERSE	20	60.42	45	ACACAGCTGCGATGATGAAA	136	340	GA	2	12	GAGAGAGAGAGA
1644	NNU_23289-RA	CAC	736	753	FORWARD	21	59.68	47.62	GGATTATGCAGCTCATTCTGG	REVERSE	20	60.25	50	CACGGATTGTCTGAGCCTTT	150	268	CAC	3	18	CACCACCACCACCACCAC
1645	NNU_23285-RA	CT	533	552	FORWARD	20	60.32	50	GGTAGTTTGGCCGATTTCCT	REVERSE	20	61.08	50	GCTGTCATCCCTGCAACAAT	143	270	CT	2	20	CTCTCTCTCTCTCTCTCTCT
1646	CUFF.7357.1	CT	29	42	FORWARD	20	59.65	45	TGCAAACATTCTCCATCCTG	REVERSE	20	59.08	55	GGCTGGAAGAGCGAAGTAAC	112	150	CT	2	14	CTCTCTCTCTCTCT
1647	NNU_23275-RA	CAG	725	745	FORWARD	20	60.24	45	GCACAGGCGCAATTTCTTAT	REVERSE	20	59.79	50	AGGTCGTGTTGTTGCTGTTG	149	271	CAG	3	21	CAGCAGCAGCAGCAGCAGCAG
1648	NNU_23275-RA	CAA	725	745	FORWARD	20	60.24	45	GCACAGGCGCAATTTCTTAT	REVERSE	20	59.79	50	ACAAGGTCGTGTTGTTGCTG	152	271	CAA	3	12	CAACAACAACAA
1649	CUFF.7375.1	GA	183	194	FORWARD	20	60.65	55	TGAGGTGGAGAACCGTCCTA	REVERSE	20	59.79	55	ACATCAGAGACCCGGAGAGA	149	169	GA	2	12	GAGAGAGAGAGA
1650	CUFF.7384.2	TC	129	144	FORWARD	20	59.66	60	GGAGAGGAGACTGCAGAGGA	REVERSE	20	60.07	40	TGGCAAACGATCAACGAATA	169	266	TC	2	16	TCTCTCTCTCTCTCTC
1651	CUFF.7388.1	AAAG	96	115	FORWARD	20	59.61	45	TCACAATCAATCGGATCTGC	REVERSE	20	59.67	40	TGATTCTGCAATTTGGCAAC	148	270	AAAG	4	20	AAAGAAAGAAAGAAAGAAAG
1652	CUFF.7388.1	TTC	312	322	FORWARD	20	59	45	TTGCATTCAACAGCCTTCTC	REVERSE	20	60.19	55	CTAGGGGAGGCTCCAAAAAG	163	261	TTC	3	12	TTCTTCTTCTTC
1653	NNU_11462-RA	GAA	309	323	FORWARD	20	60.35	55	CGGCTATGTGAAGGAGGAGA	REVERSE	20	60.04	50	TGGGGAAAGGTGAGATTGAG	163	265	GAA	3	15	GAAGAAGAAGAAGAA
1654	NNU_11454-RA	AG	1236	1249	FORWARD	20	60.94	50	TCCAGGAGCAGCTCACAAAT	REVERSE	20	60.11	50	CCAGGCTCATTGAAGTGGTT	151	264	AG	2	14	AGAGAGAGAGAGAG
1655	NNU_08290-RA	TGG	275	292	FORWARD	20	60.27	55	GGCACTGGACTCGAGAATGT	REVERSE	20	59.96	50	GCGATCACCATAACGGTCTT	146	268	TGG	3	12	TGGTGGTGGTGG
1656	NNU_08290-RA	GTG	275	292	FORWARD	20	60.27	55	GGCACTGGACTCGAGAATGT	REVERSE	20	59.96	50	GCGATCACCATAACGGTCTT	146	268	GTG	3	18	GTGGTGGTGGTGGTGGTG
1657	NNU_08295-RA	GAT	208	222	FORWARD	20	60.46	55	GAAGAGGAGGGTGGTTCGAT	REVERSE	20	59.62	50	CCTTGGCTTTGAGCTTGACT	154	265	GAT	3	15	GATGATGATGATGAT
1658	NNU_08291-RA	TC	63	76	FORWARD	20	59.21	50	TTCGATTCCCCTCTGTCTTC	REVERSE	20	59.66	55	GATCGAGGTCCGTGTCTTTC	150	264	TC	2	14	TCTCTCTCTCTCTC
1659	NNU_14346-RA	TC	61	80	FORWARD	20	59.99	45	CTGCAAATCTGCAAACCAGA	REVERSE	20	59.93	55	ACCTTCTCCCAGTCCCTCAT	165	270	TC	2	20	TCTCTCTCTCTCTCTCTCTC
1660	NNU_14346-RA	CTT	328	342	FORWARD	20	59.42	50	GGTTCTGGTTTCTGGGTTTG	REVERSE	20	59.41	45	TGCTCACCTTCTTTGGTTGA	168	265	CTT	3	15	CTTCTTCTTCTTCTT
1661	NNU_14346-RA	GA	1971	1988	FORWARD	20	60.43	50	AGTGCTTGACCAGCCTTTTG	REVERSE	20	59.86	50	CAGATGATGCAGTGCAGGTT	166	268	GA	2	18	GAGAGAGAGAGAGAGAGA
1662	CUFF.7413.1	TC	145	236	FORWARD	20	60.23	55	TCTCCCTCTATCCCCCATTC	REVERSE	20	59.42	45	AACCATATGGCATGTGCAAG	127	342	TC	2	16	TCTCTCTCTCTCTCTC
1663	CUFF.7413.1	TC	145	236	FORWARD	20	59.99	40	TCCCCCATTCAACCAAAATA	REVERSE	22	60.28	50	TGGCATGTGAGAGAGAGAGAGA	178	342	TC	2	12	TCTCTCTCTCTC
1664	CUFF.7413.1	TC	145	236	FORWARD	20	59.99	40	TCCCCCATTCAACCAAAATA	REVERSE	20	59.82	55	ACACACTCCCATCCCTGAAC	226	342	TC	2	16	TCTCTCTCTCTCTCTC
1665	NNU_01103-RA	AT	975	988	FORWARD	20	60.1	55	GGGCTGTCATGTCTGGCTAT	REVERSE	20	60.45	55	CCTCCCATGGTGGGTACATA	158	264	AT	2	14	ATATATATATATAT
1666	NNU_01101-RA	CAG	133	147	FORWARD	20	60.46	50	GAATGCTTGGGTTGGAGATG	REVERSE	20	59.84	50	TGAACTTGCGAGTGATGGTC	148	265	CAG	3	12	CAGCAGCAGCAG
1667	NNU_01101-RA	CAG	133	147	FORWARD	20	60.46	50	GAATGCTTGGGTTGGAGATG	REVERSE	20	59.84	50	TGAACTTGCGAGTGATGGTC	148	265	CAG	3	12	CAGCAGCAGCAG
1668	NNU_01101-RA	CAC	133	147	FORWARD	20	60.46	50	GAATGCTTGGGTTGGAGATG	REVERSE	20	59.84	50	TGAACTTGCGAGTGATGGTC	148	265	CAC	3	15	CACCACCACCACCAC
1669	NNU_01097-RA	TC	261	272	FORWARD	20	59.54	45	TTCGAAAACCCTAACCCTGA	REVERSE	20	60.1	45	AAGCGATGAGAAGCAAAGGA	150	262	TC	2	12	TCTCTCTCTCTC
1670	NNU_01094-RA	TTC	150	176	FORWARD	20	59.91	55	TGGAGAGGGAGGAGAACTGA	REVERSE	20	59.86	50	CAGCATCAAGGTGCATGACT	152	277	TTC	3	27	TTCTTCTTCTTCTTCTTCTTCTTCTTC
1671	NNU_01084-RA	TC	167	186	FORWARD	20	59.99	55	CAGCACGAACTCCTTCCTTC	REVERSE	20	59.77	40	AATCGCCATTGAAAACATCC	145	270	TC	2	20	TCTCTCTCTCTCTCTCTCTC
1672	NNU_01080-RA	AG	176	191	FORWARD	20	60.42	50	GCTTTTACAGCAGCCGACAT	REVERSE	20	59.69	55	GATGTCGAAGCAGGTTAGGG	127	266	AG	2	16	AGAGAGAGAGAGAGAG
1673	NNU_01080-RA	GA	345	360	FORWARD	20	59.7	50	CATTTCCCTAACCTGCTTCG	REVERSE	20	60.02	55	CTTGCGTTCAGCCTTCTACC	142	266	GA	2	16	GAGAGAGAGAGAGAGA
1674	NNU_01080-RA	AG	849	860	FORWARD	20	60.31	55	GGTTCTGGGTTCCCATCTCT	REVERSE	20	59.76	45	GTTGCCAGATGAATCCCAAT	147	262	AG	2	12	AGAGAGAGAGAG
1675	NNU_01082-RA	TC	1890	1915	FORWARD	22	58.99	40.91	TGGAAGGTGGTTTTGTATCTTG	REVERSE	22	60	40.91	TCACGGAACAATTGATTACAGC	142	222	TC	2	26	TCTCTCTCTCTCTCTCTCTCTCTCTC
1676	CUFF.7445.2	GAT	667	681	FORWARD	21	58.01	42.86	AAAGGTGAAGATTGTGGAACC	REVERSE	22	56.24	40.91	CCTCATCATCAGATTCATCTTC	125	141	GAT	3	15	GATGATGATGATGAT
1677	CUFF.7466.1	AATG	1657	1670	FORWARD	20	59.43	50	GGTGGGGTTGAGCAAAATAG	REVERSE	20	59.42	50	AGCCAGTTCATCACGTCTCA	190	264	AATG	4	12	AATGAATGAATG
1678	CUFF.7466.1	TGGGG	1657	1670	FORWARD	20	56.21	40	AATGAGGGAGGAAGAAATGA	REVERSE	22	57.02	40.91	CGAAATCCTTTCCATCTAGAAC	139	264	TGGGG	5	15	TGGGGTGGGGTGGGG
1679	CUFF.7466.1	AG	1873	1888	FORWARD	20	59.58	50	TGATGAACTGGCTGCTGACT	REVERSE	20	59.74	55	CCACCTAACTCACTGCACCA	146	266	AG	2	16	AGAGAGAGAGAGAGAG
1680	NNU_01056-RA	GTG	419	436	FORWARD	20	59.88	55	CTCTTCTGCGGCTGCTCTAT	REVERSE	20	60.04	50	CCTCCTTGAACTTGGGATCA	152	268	GTG	3	18	GTGGTGGTGGTGGTGGTG
1681	NNU_01056-RA	AGA	972	986	FORWARD	20	60.1	50	ATCTCAACGCCATTGCCTAC	REVERSE	20	59.41	55	ACTTCCTCATCTGCGAGTCC	150	265	AGA	3	12	AGAAGAAGAAGA
1682	NNU_01056-RA	GAT	972	986	FORWARD	20	60.1	50	ATCTCAACGCCATTGCCTAC	REVERSE	20	59.41	55	ACTTCCTCATCTGCGAGTCC	150	265	GAT	3	15	GATGATGATGATGAT
1683	NNU_01054-RA	TC	3192	3219	FORWARD	20	59.69	50	TTCTGCTGAGGGCTTTCTTC	REVERSE	20	59.44	55	CCACTACCACAAGGTCCACA	140	227	TC	2	12	TCTCTCTCTCTC
1684	NNU_01054-RA	TTC	3192	3219	FORWARD	21	59.72	47.62	CCAAGAACCAGAAATGAGTCG	REVERSE	20	60.28	50	AACTTGAGGCTCGAAGCAGA	149	227	TTC	3	18	TTCTTCTTCTTCTTCTTC
1685	NNU_19471-RA	TG	520	531	FORWARD	19	60.06	52.63	CCCCAGCATGATTCACAAG	REVERSE	20	59.99	50	AATGGTACGACCCTGCAAAG	118	262	TG	2	12	TGTGTGTGTGTG
1686	NNU_19470-RA	TC	201	218	FORWARD	20	59.86	45	GGGATTCAATCATCCGCTAA	REVERSE	20	60.07	50	CCATGTGGCTAAAGGAAGGA	150	268	TC	2	18	TCTCTCTCTCTCTCTCTC
1687	CUFF.7511.2	TC	149	162	FORWARD	20	60.15	55	CCTCAGCTTCTTGCGTTAGG	REVERSE	20	59.71	45	AGGGTTTTGGCAAAGAGACA	131	264	TC	2	14	TCTCTCTCTCTCTC
1688	NNU_19467-RA	AG	173	194	FORWARD	20	59.62	50	AGCAAAAGCAGACCAGAAGG	REVERSE	20	59.99	55	CCGAGTTCTTGACTCCTTGC	160	272	AG	2	22	AGAGAGAGAGAGAGAGAGAGAG
1689	NNU_19467-RA	AGC	173	194	FORWARD	20	59.62	50	AGCAAAAGCAGACCAGAAGG	REVERSE	20	59.99	55	CCGAGTTCTTGACTCCTTGC	160	272	AGC	3	12	AGCAGCAGCAGC
1690	NNU_19460-RA	CT	2225	2236	FORWARD	20	59.72	50	GCAGGTTTTTCCGACAGTTC	REVERSE	20	59.97	50	ATCCTCCAAGCACAAACACC	150	262	CT	2	12	CTCTCTCTCTCT
1691	NNU_19463-RA	GA	234	245	FORWARD	20	59.43	50	GCTTGAAGCTTCCACCATCT	REVERSE	20	60.11	50	AACCTCCATCTTGCTTGTGG	127	170	GA	2	12	GAGAGAGAGAGA
1692	NNU_19453-RA	TC	331	344	FORWARD	20	60.18	50	TGTGCGAACAGTGAAGAAGC	REVERSE	20	60.39	50	TGTTTAGCGAACTCCCTTGC	152	264	TC	2	14	TCTCTCTCTCTCTC
1693	NNU_19450-RA	TCT	156	173	FORWARD	20	60.26	50	CCAAATCTCCCTCTCCCAAT	REVERSE	20	59.83	55	AGTGACCTCTCGAGGTTGGA	154	268	TCT	3	18	TCTTCTTCTTCTTCTTCT
1694	NNU_19450-RA	TCT	156	173	FORWARD	20	60.26	50	CCAAATCTCCCTCTCCCAAT	REVERSE	20	59.83	55	AGTGACCTCTCGAGGTTGGA	154	268	TCT	3	12	TCTTCTTCTTCT
1695	NNU_19448-RA	TC	267	278	FORWARD	20	59.62	50	CCAACAGCTTTCTTGCCTCT	REVERSE	19	60.21	52.63	ATTCGACGAGCAAGGGAAC	152	262	TC	2	12	TCTCTCTCTCTC
1696	NNU_19447-RA	CT	187	210	FORWARD	20	59.55	50	TTGAGCTTCTTCGGTCCTTC	REVERSE	20	59.99	50	GACGACATCGTTGAAGAGCA	179	274	CT	2	24	CTCTCTCTCTCTCTCTCTCTCTCT
1697	NNU_19061-RA	TCA	2655	2669	FORWARD	20	59.96	45	TTGATCTCAACAGCGCATTC	REVERSE	20	60.25	50	AAAGCTTGGAAGGACCGAGT	147	265	TCA	3	15	TCATCATCATCATCA
1698	CUFF.7540.1	TC	84	99	FORWARD	22	57.08	45.45	CAAGAGTAGACGGAACATCTCA	REVERSE	20	57.64	40	TTTAAGCTTCAAACCCGAGA	111	129	TC	2	16	TCTCTCTCTCTCTCTC
1699	NNU_19049-RA	CT	734	755	FORWARD	20	60.38	50	CGATGGCATAGCGCTAAAGT	REVERSE	20	59.8	45	TGGAAAGCAAATACCCCAAC	175	272	CT	2	22	CTCTCTCTCTCTCTCTCTCTCT
1700	CUFF.7545.1	TGTC	64	83	FORWARD	22	58.18	45.45	GCCAGGATAAAAGGGTAGAATC	REVERSE	20	60.16	55	GCCTGGAGTGTGGAGTTTGT	154	270	TGTC	4	20	TGTCTGTCTGTCTGTCTGTC
1701	NNU_19043-RA	TGCGAC	121	156	FORWARD	20	59.76	50	GCACTGTGCCAACAAGTCAT	REVERSE	20	59.96	55	CCCTCCCAACACTGTCCTAA	149	286	TGCGAC	6	36	TGCGACTGCGACTGCGACTGCGACTGCGACTGCGAC
1702	NNU_19043-RA	TAT	2580	2603	FORWARD	21	59.76	42.86	GCGGCCCTTTAGAAAAGTTTA	REVERSE	19	60.06	57.89	ATCCGGACTGGAACTCTGG	138	274	TAT	3	15	TATTATTATTATTAT
1703	CUFF.7556.1	ATC	100	114	FORWARD	21	59.47	42.86	TTCAGCCAAAGTTGACAGTGA	REVERSE	20	59.92	45	AGCAGCGAACCTGTGTTTTT	151	265	ATC	3	15	ATCATCATCATCATC
1704	NNU_19035-RA	GA	146	157	FORWARD	20	60.35	45	ATTCAAAGGGAACACCGTGA	REVERSE	20	60.27	50	AAGTGTCGGCAAAGCCATAG	166	262	GA	2	12	GAGAGAGAGAGA
1705	NNU_19034-RA	CT	37	48	FORWARD	20	60.56	45	TCATGTCATTTTCCCCCAAC	REVERSE	20	60.13	50	GGGAAATCATGGACTCATGG	153	262	CT	2	12	CTCTCTCTCTCT
1706	NNU_19034-RA	TCA	324	341	FORWARD	20	59.22	45	ACGGGTTTCTGCTTTCAAAC	REVERSE	20	59.15	50	GTAAGCAGCTCATGGGGATT	145	268	TCA	3	18	TCATCATCATCATCATCA
1707	NNU_19034-RA	CAA	324	341	FORWARD	20	60.17	50	GCACGAATACTCAGCAGCAA	REVERSE	20	59.42	55	TTAGAAGAGGGAGGCACTGG	132	268	CAA	3	12	CAACAACAACAA
1708	NNU_19034-RA	TGA	614	628	FORWARD	20	59.69	45	CTGTGGCTTTGCATATTGGA	REVERSE	20	60.26	55	AAGGATCTGAGCTGGTGTGG	164	265	TGA	3	15	TGATGATGATGATGA
1709	NNU_19015-RA	TTTA	788	797	FORWARD	20	60.48	50	CTTGTTGCTGCAAACACTGG	REVERSE	20	60.1	50	ATCTCCCATCCTCCCATTTC	154	260	TTTA	4	16	TTTATTTATTTATTTA
1710	NNU_19011-RA	TC	27	42	FORWARD	19	59.79	42.11	CGCCGTTTCAAGAATTTCA	REVERSE	20	59.85	45	TTGCAGTTCGAAAGGAGGTT	146	266	TC	2	16	TCTCTCTCTCTCTCTC
1711	NNU_19008-RA	TCT	125	139	FORWARD	20	60.5	50	CCTTCATTCGAACACCGAAC	REVERSE	20	59.95	45	CTTGATCCAATCTGCTGCAA	150	265	TCT	3	15	TCTTCTTCTTCTTCT
1712	CUFF.7580.1	AC	148	159	FORWARD	20	60.92	45	GGTGGGATTTCCGTCAATTT	REVERSE	20	59.64	50	ACCTTGGGTTCCATGTCATC	157	262	AC	2	12	ACACACACACAC
1713	NNU_19003-RA	TC	155	184	FORWARD	20	59.57	50	CCAGAACCAAGCGATAAACC	REVERSE	20	60.56	45	GGAATTCGCTATTTGCATCG	146	280	TC	2	30	TCTCTCTCTCTCTCTCTCTCTCTCTCTCTC
1714	CUFF.7608.1	CT	1227	1240	FORWARD	21	61.89	47.62	CGGTGACATCTGATGATCCAA	REVERSE	20	59.99	60	GGACTGGAGGAAGAGCAGTG	147	168	CT	2	14	CTCTCTCTCTCTCT
1715	CUFF.7610.1	CT	54	107	FORWARD	20	57.92	40	CAAATTTGAACCCAGAATGG	REVERSE	20	59.09	50	CCCAAGTTCATGCATCTGTC	130	304	CT	2	16	CTCTCTCTCTCTCTCT
1716	CUFF.7610.1	GA	54	107	FORWARD	20	58.03	60	CGGGCTCTCTCTCTCTCTCT	REVERSE	20	59.65	45	CGGACCAAATACCCGAATTA	181	304	GA	2	12	GAGAGAGAGAGA
1717	NNU_18981-RA	TC	226	241	FORWARD	20	61.07	60	CCTCCTCCCCTCTCCTTCTT	REVERSE	20	59.86	50	AACACAGTTATGCCGGTTCC	161	266	TC	2	16	TCTCTCTCTCTCTCTC
1718	NNU_18981-RA	CCT	226	241	FORWARD	20	58.74	50	GCCTAAAGAAAGCAGGCAGT	REVERSE	20	59.86	50	AACACAGTTATGCCGGTTCC	193	266	CCT	3	12	CCTCCTCCTCCT
1719	CUFF.7614.1	AAAC	350	364	FORWARD	20	60.46	45	TGGGAGAACAAAAGGGAACA	REVERSE	21	59.03	47.62	TGTTCTCTCGAGGTTCGATCT	118	265	AAAC	4	12	AAACAAACAAAC
1720	CUFF.7623.1	GCT	495	515	FORWARD	20	60.09	50	ACCCAATACCTGGTGGTTGA	REVERSE	20	60.84	60	TCCACCTCCACTACCCACAC	149	271	GCT	3	21	GCTGCTGCTGCTGCTGCTGCT
1721	NNU_09683-RA	AG	1558	1569	FORWARD	20	60.3	55	AGGTTCTTGGGTGCTCTGTG	REVERSE	20	60.23	45	TGGTTTTGGCATACCCAAGT	171	262	AG	2	12	AGAGAGAGAGAG
1722	NNU_09686-RA	TCT	685	708	FORWARD	20	59.82	50	TTATCAGATCCGTCGCACAG	REVERSE	20	59.84	45	TGGCTAAGCCTATGCGAAAT	155	274	TCT	3	24	TCTTCTTCTTCTTCTTCTTCTTCT
1723	CUFF.7648.1	GAA	315	332	FORWARD	20	59.84	50	AGGTGGAGGAAGACAAAGCA	REVERSE	18	60.78	55.56	CCACGTGGGAAACCATTG	150	195	GAA	3	18	GAAGAAGAAGAAGAAGAA
1724	CUFF.7650.1	AG	176	187	FORWARD	20	60.13	50	GGTGGCTTTAGCAAACGGTA	REVERSE	19	59.92	47.37	CGGAGGTCGGTGAATTTTT	150	262	AG	2	12	AGAGAGAGAGAG
1725	CUFF.7652.2	TC	1324	1358	FORWARD	20	60.55	60	ATCTCTCTCCCCTCCCCTCT	REVERSE	20	59.97	50	GCAGAGTTGGTTGGTTGGAT	150	285	TC	2	12	TCTCTCTCTCTC
1726	CUFF.7652.2	CT	1324	1358	FORWARD	20	60.55	60	ATCTCTCTCCCCTCCCCTCT	REVERSE	20	59.97	50	GCAGAGTTGGTTGGTTGGAT	150	285	CT	2	18	CTCTCTCTCTCTCTCTCT
1727	CUFF.7652.2	CCAA	1324	1358	FORWARD	20	60.28	60	TCCCCTCCCCTCTCTCTCTA	REVERSE	20	59.69	50	ATGACCTTCCTCGCAGACAT	153	285	CCAA	4	12	CCAACCAACCAA
1728	CUFF.7655.1	CTC	324	338	FORWARD	20	59.88	45	CAAGACAACCTCGCAAACAA	REVERSE	20	60.55	55	ACTCTCAGAGCCTGCATTGG	147	265	CTC	3	15	CTCCTCCTCCTCCTC
1729	NNU_09693-RA	CT	2	128	FORWARD	20	60.7	55	TACCCTCCAACCCTCTCCAT	REVERSE	21	59.53	57.14	GTACCACCAACACGGTCTAGC	153	377	CT	2	16	CTCTCTCTCTCTCTCT
1730	NNU_09693-RA	TC	876	889	FORWARD	20	60.22	55	CAACAGCGGCAGTAGCAGTA	REVERSE	20	59.12	40	ATTGCCGATATTCCATGGTT	172	264	TC	2	14	TCTCTCTCTCTCTC
1731	NNU_09693-RA	CT	1077	1090	FORWARD	20	60	55	GCAACTGCCCAGACTTTCTC	REVERSE	22	58.38	40.91	TGGTCTATCCTTGTTTTTCGAG	170	264	CT	2	14	CTCTCTCTCTCTCT
1732	CUFF.7668.1	GA	190	205	FORWARD	20	59.03	50	TTCATAGAGGCAGCGACAAC	REVERSE	21	59.66	42.86	TCCATTGAAGGAAGAGAACCA	146	266	GA	2	16	GAGAGAGAGAGAGAGA
1733	CUFF.7671.1	CT	769	780	FORWARD	21	60.08	47.62	TGCATTCTCTCTCCTCTCCAA	REVERSE	20	59.48	55	TCCGTAGCTCTACCCAAAGC	160	262	CT	2	12	CTCTCTCTCTCT
1734	CUFF.7672.1	CT	49	70	FORWARD	20	60.22	55	GATCACAGCCGGTAAGAGGA	REVERSE	20	59.93	50	CTCCTTGAACGTGGGGATTA	143	272	CT	2	22	CTCTCTCTCTCTCTCTCTCTCT
1735	CUFF.7688.1	AG	1219	1240	FORWARD	20	60.3	50	AGCCTGTTGCAGGTTTGTTC	REVERSE	20	59.82	50	GAATCTCTTCACGCGTTTCC	149	271	AG	2	22	AGAGAGAGAGAGAGAGAGAGAG
1736	CUFF.7688.1	CGAG	1219	1240	FORWARD	20	60.3	50	AGCCTGTTGCAGGTTTGTTC	REVERSE	20	59.82	50	GAATCTCTTCACGCGTTTCC	149	271	CGAG	4	12	CGAGCGAGCGAG
1737	NNU_09717-RA	AG	654	665	FORWARD	20	59.99	55	CACCGTAGATCTGGGACGTT	REVERSE	19	60.25	52.63	ACTCCAGCCGACGAAAAAC	147	262	AG	2	12	AGAGAGAGAGAG
1738	CUFF.7674.1	GAA	217	261	FORWARD	20	59.55	45	TAAGCATTTGCACCACCATC	REVERSE	20	59.7	45	AGGCATTGCTTGGTTCATCT	133	295	GAA	3	45	GAAGAAGAAGAAGAAGAAGAAGAAGAAGAAGAAGAAGAAGAAGAA
1739	CUFF.7679.1	CTT	172	248	FORWARD	20	61.11	55	CTCGTTCGCTAAGGGTTTCC	REVERSE	20	59.43	50	GGCTCAAAGCAATGGAGTCT	155	257	CTT	3	48	CTTCTTCTTCTTCTTCTTCTTCTTCTTCTTCTTCTTCTTCTTCTTCTT
1740	CUFF.7679.1	TCT	172	248	FORWARD	20	61.11	55	CTCGTTCGCTAAGGGTTTCC	REVERSE	20	59.43	50	GGCTCAAAGCAATGGAGTCT	155	257	TCT	3	27	TCTTCTTCTTCTTCTTCTTCTTCTTCT
1741	NNU_09720-RA	CT	173	301	FORWARD	20	59.73	50	ACTGAACGAAGCAGGACCAT	REVERSE	20	58.96	55	TGTGACTCGAGACCCTTCTG	148	379	CT	2	32	CTCTCTCTCTCTCTCTCTCTCTCTCTCTCTCT
1742	NNU_09720-RA	CT	173	301	FORWARD	20	60	55	ATGCTCGCTTGCTCTCTCTC	REVERSE	22	59.8	45.45	TCACACTTCACAGTCAATGCAC	187	379	CT	2	26	CTCTCTCTCTCTCTCTCTCTCTCTCT
1743	NNU_09722-RA	TC	236	265	FORWARD	20	60.25	50	CTCCGTGTTCTCTGCCATTT	REVERSE	20	59.1	50	TGGAGTATAGTCCGCCATGA	145	280	TC	2	30	TCTCTCTCTCTCTCTCTCTCTCTCTCTCTC
1744	NNU_09725-RA	CT	90	107	FORWARD	22	59.8	45.45	CCTCCGAATCCATTCTGTAATC	REVERSE	20	59.89	55	GCCACCACTACCACAAACCT	164	268	CT	2	18	CTCTCTCTCTCTCTCTCT
1745	NNU_09732-RA	GA	372	397	FORWARD	20	59.55	55	GACAGAACAGGACACCCACA	REVERSE	20	59.84	45	GGAACAAAGGGTGCAACAAT	163	276	GA	2	26	GAGAGAGAGAGAGAGAGAGAGAGAGA
1746	NNU_09739-RA	TC	58	71	FORWARD	20	60.01	45	TCTGGCTTCCAATTTCCATC	REVERSE	20	59.58	60	GGTGGTGAAGGCAGTAGTCC	162	264	TC	2	14	TCTCTCTCTCTCTC
1747	NNU_09740-RA	AGAT	2805	2828	FORWARD	20	60.97	55	GGGAGAGCCATTGGAGTTTC	REVERSE	20	60.46	55	CCTTGGTCCTCCCAGCTTAT	236	274	AGAT	4	24	AGATAGATAGATAGATAGATAGAT
1748	CUFF.7712.1	TCT	402	419	FORWARD	20	60.68	60	GGGAGGGGGTTCTACCTTCT	REVERSE	20	60.08	50	CCTTTCTCTCCACCACCAAA	163	268	TCT	3	18	TCTTCTTCTTCTTCTTCT
1749	NNU_09759-RA	AGA	780	794	FORWARD	20	60.55	55	AGTCCAGCGATGTCGAAGAG	REVERSE	20	60.01	50	AGGGGGTGATTTCCTAATGG	149	265	AGA	3	15	AGAAGAAGAAGAAGA
1750	CUFF.7722.2	AGA	745	759	FORWARD	20	60.55	55	AGTCCAGCGATGTCGAAGAG	REVERSE	20	60.01	50	AGGGGGTGATTTCCTAATGG	149	265	AGA	3	15	AGAAGAAGAAGAAGA
1751	CUFF.7722.2	TC	1790	1805	FORWARD	20	60.44	50	CCCTATTGCATTGCCATCTC	REVERSE	21	59.38	47.62	TGTTCGATCGATCTCCTTCTC	158	266	TC	2	16	TCTCTCTCTCTCTCTC
1752	CUFF.7724.1	CT	606	617	FORWARD	20	59.97	45	GCAATGGCGAATTTGGTACT	REVERSE	20	59.99	55	GAGACAAGAGGTGGCGAAAG	117	262	CT	2	12	CTCTCTCTCTCT
1753	NNU_09768-RA	TC	264	291	FORWARD	21	59.48	52.38	TCCCTCTAGTGAAGTGGCTTG	REVERSE	20	60.34	50	GCATCCTGAAGTTCCTCGAA	189	278	TC	2	28	TCTCTCTCTCTCTCTCTCTCTCTCTCTC
1754	NNU_09769-RA	GTG	6	42	FORWARD	20	57.92	40	GCGATGATGATGATGATGAA	REVERSE	20	59.8	50	CGAATTCCTAGGAGCGAATG	156	287	GTG	3	18	GTGGTGGTGGTGGTGGTG
1755	CUFF.7733.1	CT	253	266	FORWARD	20	59.46	45	CGATCCAATTCGAAGAATCC	REVERSE	20	59.43	50	CCGGCTTTTCTCAGATCAGT	154	264	CT	2	14	CTCTCTCTCTCTCT
1756	CUFF.7741.1	CT	418	431	FORWARD	20	59.46	45	TTGTTTCCCACAGCAGCTTA	REVERSE	20	59.92	50	GAAAACCGAAACCCTTCTCC	147	165	CT	2	14	CTCTCTCTCTCTCT
1757	NNU_09781-RA	TC	37	56	FORWARD	22	59.54	45.45	GATATTTTGGTGGGTCTCATCC	REVERSE	20	60.3	40	AATTGCCGAATATGCCGTTA	151	270	TC	2	20	TCTCTCTCTCTCTCTCTCTC
1758	NNU_09781-RA	AG	37	56	FORWARD	20	60.07	45	GCATATTCGGCAATTCGTCT	REVERSE	20	59.79	45	AATTGGAAATCCGTGTGGAG	123	270	AG	2	16	AGAGAGAGAGAGAGAG
1759	NNU_09781-RA	AG	198	213	FORWARD	20	60.07	45	GCATATTCGGCAATTCGTCT	REVERSE	19	60.06	47.37	CAAAAAGGCACCGGATCTT	148	266	AG	2	16	AGAGAGAGAGAGAGAG
1760	NNU_09789-RA	CT	4515	4632	FORWARD	20	59.24	50	ACTATGCTGTGGGGGATCAT	REVERSE	20	59.04	50	CCCCCTTTCTTCAGTGTTGT	160	368	CT	2	24	CTCTCTCTCTCTCTCTCTCTCTCT
1761	CUFF.7796.1	TC	463	474	FORWARD	20	59.45	55	GTTAACAGCCCACCCACTTC	REVERSE	20	60.3	50	CGTAAGCCACAAAAGCCTGT	141	262	TC	2	12	TCTCTCTCTCTC
1762	CUFF.7798.1	GA	76	87	FORWARD	20	60.14	55	TGATGTGAGCGTGAGAGAGG	REVERSE	20	59.91	45	AACAAGCTGGCGTTGCTATT	131	262	GA	2	12	GAGAGAGAGAGA
1763	CUFF.7798.1	TC	294	307	FORWARD	20	59.72	50	CCTCACAACTTGCACCGATA	REVERSE	20	59.78	50	CTCACAGGGACAATCCCATT	171	264	TC	2	14	TCTCTCTCTCTCTC
1764	CUFF.7801.1	CT	119	134	FORWARD	20	60.18	50	AACCCTAAACGCAAGCACAC	REVERSE	20	59.69	50	AAGCCCAAAGTCCTTCTTCC	152	266	CT	2	16	CTCTCTCTCTCTCTCT
1765	CUFF.7801.2	CT	445	460	FORWARD	20	60.18	50	AACCCTAAACGCAAGCACAC	REVERSE	20	59.69	50	AAGCCCAAAGTCCTTCTTCC	152	266	CT	2	16	CTCTCTCTCTCTCTCT
1766	NNU_09805-RA	CT	228	243	FORWARD	20	59.88	50	CAAGAACCCTAAACGCAAGC	REVERSE	20	59.69	50	AAGCCCAAAGTCCTTCTTCC	131	266	CT	2	16	CTCTCTCTCTCTCTCT
1767	NNU_09816-RA	CT	148	163	FORWARD	20	59.04	45	CCCTTTCTTTTCCCTTTTCC	REVERSE	20	59.42	55	CACGATCTGAACTCCACTGC	157	266	CT	2	16	CTCTCTCTCTCTCTCT
1768	NNU_19074-RA	CT	55	72	FORWARD	22	59.9	50	CCCTACACAAACCCTCTGTTTC	REVERSE	20	59.78	55	CGCAGCTTGTGAGTTGAGAC	130	268	CT	2	18	CTCTCTCTCTCTCTCTCT
1769	NNU_19074-RA	TCTGTC	55	72	FORWARD	22	59.9	50	CCCTACACAAACCCTCTGTTTC	REVERSE	20	59.78	55	CGCAGCTTGTGAGTTGAGAC	130	268	TCTGTC	6	18	TCTGTCTCTGTCTCTGTC
1770	NNU_03166-RA	AG	96	107	FORWARD	20	60.02	55	TGCACTTGTCCCTGAGTGAG	REVERSE	20	59.99	55	CCTCGTCAGCTTGAACTTCC	143	262	AG	2	12	AGAGAGAGAGAG
1771	NNU_03166-RA	TC	1225	1246	FORWARD	20	56.11	50	CAGGGTTCCCTGGATATAAG	REVERSE	22	55.2	40.91	AAGAAGAAGACAAGTAGCTGGA	120	208	TC	2	12	TCTCTCTCTCTC
1772	NNU_15576-RA	TC	189	220	FORWARD	20	60.32	55	GTGCAGCGTTACCAACCTCT	REVERSE	20	60.07	45	ATTGGCGAAATTGGAGAGTG	153	282	TC	2	32	TCTCTCTCTCTCTCTCTCTCTCTCTCTCTCTC
1773	NNU_01695-RA	CT	108	123	FORWARD	20	59.53	50	CCGGTTACCATCCGATATGT	REVERSE	20	60.18	50	GGGCGATTATTCGAGTGAGA	160	266	CT	2	16	CTCTCTCTCTCTCTCT
1774	NNU_01686-RA	ACC	254	268	FORWARD	20	60.18	55	CCTTTGGTGGGTCTCCCTAT	REVERSE	20	59.33	45	CATGCCATGATGAAGGTGAT	141	265	ACC	3	15	ACCACCACCACCACC
1775	CUFF.7883.2	GTTTT	326	353	FORWARD	21	58.28	42.86	AGAAGAATCTCGAGCCTTCAA	REVERSE	22	56.36	40.91	TTATAAAGCATATCCCCTACCC	139	201	GTTTT	5	15	GTTTTGTTTTGTTTT
1776	NNU_01683-RA	CT	546	559	FORWARD	20	59.86	50	CTGCAACATCACTGCATCCT	REVERSE	20	59.78	40	GAAATGCATGCAATCGAGAA	154	264	CT	2	14	CTCTCTCTCTCTCT
1777	NNU_01680-RA	AG	64	99	FORWARD	20	60.15	55	GGACTGAGTGCTGATGCAGA	REVERSE	20	60.08	50	TTTCCTGGAAGTGGAAGTGG	150	286	AG	2	12	AGAGAGAGAGAG
1778	NNU_01680-RA	AGC	64	99	FORWARD	20	60.44	55	CATGGACTGAGTGCTGATGC	REVERSE	20	60.08	50	TTTCCTGGAAGTGGAAGTGG	153	286	AGC	3	18	AGCAGCAGCAGCAGCAGC
1779	NNU_01680-RA	CTTCCA	64	99	FORWARD	20	59.75	55	CAGCAGCAGAAGCAGAGAGA	REVERSE	20	59.18	50	CCTTTCCAACTCGGACAACT	151	286	CTTCCA	6	18	CTTCCACTTCCACTTCCA
1780	CUFF.7911.2	GAT	764	784	FORWARD	20	59.99	55	CTTGAAGGAGCTCACGGAAC	REVERSE	20	59.97	50	CACCGAACCTTCCAACTCAT	145	271	GAT	3	12	GATGATGATGAT
1781	CUFF.7911.2	TGA	764	784	FORWARD	20	59.99	55	CTTGAAGGAGCTCACGGAAC	REVERSE	20	59.97	50	CACCGAACCTTCCAACTCAT	145	271	TGA	3	21	TGATGATGATGATGATGATGA
1782	CUFF.7911.3	GAT	2133	2153	FORWARD	20	59.99	55	CTTGAAGGAGCTCACGGAAC	REVERSE	20	59.97	50	CACCGAACCTTCCAACTCAT	145	271	GAT	3	12	GATGATGATGAT
1783	CUFF.7911.3	TGA	2133	2153	FORWARD	20	59.99	55	CTTGAAGGAGCTCACGGAAC	REVERSE	20	59.97	50	CACCGAACCTTCCAACTCAT	145	271	TGA	3	21	TGATGATGATGATGATGATGA
1784	NNU_01666-RA	GAT	2088	2108	FORWARD	20	59.99	55	CTTGAAGGAGCTCACGGAAC	REVERSE	20	59.97	50	CACCGAACCTTCCAACTCAT	145	271	GAT	3	12	GATGATGATGAT
1785	NNU_01666-RA	TGA	2088	2108	FORWARD	20	59.99	55	CTTGAAGGAGCTCACGGAAC	REVERSE	20	59.97	50	CACCGAACCTTCCAACTCAT	145	271	TGA	3	21	TGATGATGATGATGATGATGA
1786	CUFF.7915.1	ACC	8	90	FORWARD	21	59.95	42.86	TCATCAAGATGTTCACCACCA	REVERSE	20	60.66	55	GCTGATTGAGGTGACCTTGG	146	333	ACC	3	18	ACCACCACCACCACCACC
1787	CUFF.7917.1	GAT	108	131	FORWARD	20	59.28	50	AGCTTCATGGGTTCTCCTTG	REVERSE	20	59.72	50	TGGCATTCACCTTGTACTGC	132	274	GAT	3	24	GATGATGATGATGATGATGATGAT
1788	NNU_01650-RA	AC	78	93	FORWARD	20	60.21	50	GGCTTTGCCCTTCTCACATA	REVERSE	20	60.03	45	CCTTCAAGAATCCGCCATTA	150	266	AC	2	16	ACACACACACACACAC
1789	NNU_01649-RA	AG	397	416	FORWARD	20	59.91	45	CTGCACGCACAGAAACAAAT	REVERSE	20	60.04	50	GGGCTCAATTTAGGGCTTTC	171	270	AG	2	20	AGAGAGAGAGAGAGAGAGAG
1790	NNU_01649-RA	AGAC	397	416	FORWARD	20	59.91	45	CTGCACGCACAGAAACAAAT	REVERSE	20	60.04	50	GGGCTCAATTTAGGGCTTTC	171	270	AGAC	4	16	AGACAGACAGACAGAC
1791	NNU_01652-RA	AG	391	420	FORWARD	21	58.55	47.62	GCTCAGAAAGCTAAGCAAAGG	REVERSE	20	60.11	50	AACAAGGGTTTGAGCCTCCT	133	280	AG	2	30	AGAGAGAGAGAGAGAGAGAGAGAGAGAGAG
1792	CUFF.7926.1	CAT	558	590	FORWARD	20	60.65	50	CAGCTCAAGGGAAAGCAGAA	REVERSE	20	59.92	50	CCTAATTACCTCCGCCATCA	146	283	CAT	3	33	CATCATCATCATCATCATCATCATCATCATCAT
1793	NNU_01630-RA	GA	251	264	FORWARD	20	57.31	40	ATTTTACTGGCTCGGATTCA	REVERSE	21	59.03	42.86	CTTCCGATTCCAATCCTAACA	142	264	GA	2	14	GAGAGAGAGAGAGA
1794	NNU_01631-RA	GAC	28	42	FORWARD	20	60.13	50	TGGAAAGCTTGAGAGCCACT	REVERSE	20	59.75	45	CTTTTACGCCGTTTTCCTTG	183	265	GAC	3	15	GACGACGACGACGAC
1795	NNU_15254-RA	AG	304	317	FORWARD	20	59.8	55	CCCTTCTCCGCCTCTTATCT	REVERSE	21	59.49	47.62	AATTGCACTCTGGTTCTCTCG	139	264	AG	2	14	AGAGAGAGAGAGAG
1796	NNU_15256-RA	TA	1074	1089	FORWARD	21	59.49	47.62	TCTCAGATCCCCTCCATAACA	REVERSE	22	59.43	45.45	GAATGATTCTGAGCTCCAGTGA	136	161	TA	2	16	TATATATATATATATA
1797	CUFF.7956.1	AAG	226	240	FORWARD	20	60.46	55	GAACGGGGAAGGTAGCAGAT	REVERSE	20	60.1	50	GGCGGCTTCTCTTTCTTCTT	152	265	AAG	3	15	AAGAAGAAGAAGAAG
1798	CUFF.7956.1	AGA	226	240	FORWARD	20	60.08	50	TCTGGGTTCAAAAGGAGTGG	REVERSE	20	60.22	55	TCGAACCCTGATCTGCTACC	183	265	AGA	3	12	AGAAGAAGAAGA
1799	CUFF.7964.1	GCC	738	752	FORWARD	20	59.93	55	CCCTCGAAAAAGGACTACCC	REVERSE	20	60.39	55	AACCGGAGACCTTCTGCTCT	156	265	GCC	3	15	GCCGCCGCCGCCGCC
1800	NNU_15267-RA	AAG	226	243	FORWARD	20	60.15	55	GAGAGGGGAAATCCTTCTGC	REVERSE	20	60.07	55	TACTCATCGGTCGGTTCTCC	142	268	AAG	3	18	AAGAAGAAGAAGAAGAAG
1801	NNU_02735-RA	CTC	22	152	FORWARD	20	59.75	55	CTGCAACTGCTCTCCTCCTT	REVERSE	20	60.16	50	GATTCCTCCTTGCCATCTGA	151	381	CTC	3	27	CTCCTCCTCCTCCTCCTCCTCCTCCTC
1802	NNU_02740-RA	CT	53	68	FORWARD	20	59.45	50	CCCGCTATTTCAGCTTCCTA	REVERSE	20	60.08	50	ATACCTTCGCCGCTGATATG	157	266	CT	2	16	CTCTCTCTCTCTCTCT
1803	CUFF.7972.2	CT	53	68	FORWARD	20	59.45	50	CCCGCTATTTCAGCTTCCTA	REVERSE	20	60.08	50	ATACCTTCGCCGCTGATATG	157	266	CT	2	16	CTCTCTCTCTCTCTCT
1804	NNU_02749-RA	CT	92	107	FORWARD	21	59.33	42.86	CTGACATTCGCAGTTTCATTG	REVERSE	20	59.83	50	GGTTTCACGGACCAGATGTT	151	266	CT	2	16	CTCTCTCTCTCTCTCT
1805	CUFF.8003.1	CT	114	125	FORWARD	20	59.94	55	GATCCCTCGAAGCTATGCAG	REVERSE	20	59.92	40	TTTCCCAAAAATGGTGAAGC	156	206	CT	2	12	CTCTCTCTCTCT
1806	CUFF.8004.1	CT	375	388	FORWARD	20	59.88	60	TCCCTCTCCCTCTCCTTCTC	REVERSE	20	60.01	50	TCAGTGCTGAGCTCGAAAGA	154	264	CT	2	14	CTCTCTCTCTCTCT
1807	CUFF.8004.1	CTCTCC	375	388	FORWARD	20	59.88	60	TCCCTCTCCTTCTCCCTCTC	REVERSE	20	60.01	50	TCAGTGCTGAGCTCGAAAGA	148	264	CTCTCC	6	18	CTCTCCCTCTCCCTCTCC
1808	CUFF.8006.1	GAA	26	40	FORWARD	20	58.93	50	GAGGAAACTGTTGTCGCGTA	REVERSE	20	59.83	50	CGATTCTCTCGACAACCACA	135	208	GAA	3	15	GAAGAAGAAGAAGAA
1809	NNU_02765-RA	TA	4381	4392	FORWARD	20	60.14	50	TGTGCCTATCATGCTGTGGT	REVERSE	20	59.85	50	CAACCCAGAAGGCAAGAAAG	180	262	TA	2	12	TATATATATATA
1810	NNU_02767-RA	TGA	785	802	FORWARD	20	59.98	40	AAAAATGGCAACAAGCCAAC	REVERSE	20	60.2	40	TTGAATCTGCATCGAAACCA	147	201	TGA	3	18	TGATGATGATGATGATGA
1811	CUFF.8019.2	AATT	1041	1050	FORWARD	20	56.24	40	ACCACAAGTGGGCTTAATTT	REVERSE	21	57.8	47.62	AGCCACAGGAGAAAGAAAGAG	149	213	AATT	4	12	AATTAATTAATT
1812	CUFF.8038.1	CT	61	138	FORWARD	20	59.4	55	CCCCTTGATCCCTGTGTTAG	REVERSE	22	59.92	40.91	CTGCGTTCTGAATTTTGTTCTG	167	328	CT	2	12	CTCTCTCTCTCT
1813	NNU_02780-RA	CT	339	362	FORWARD	20	58.15	40	TCTGCATTTGAGGGTTTCAT	REVERSE	20	60.1	55	GAGAGAATCGCGAAGACGAC	155	274	CT	2	24	CTCTCTCTCTCTCTCTCTCTCTCT
1814	NNU_02790-RA	TCTT	937	947	FORWARD	20	59.91	55	GACCCTTCAACCCCTTTCTC	REVERSE	20	60.32	50	CCTATTGCATGGGTTTCAGG	144	261	TCTT	4	16	TCTTTCTTTCTTTCTT
1815	NNU_02796-RA	GGA	1059	1088	FORWARD	20	60.12	55	TAAGGTGGGACCTGCTAACG	REVERSE	20	59.22	55	GCGCTCTTAGGTTCAGGAAG	150	263	GGA	3	30	GGAGGAGGAGGAGGAGGAGGAGGAGGAGGA
1816	NNU_02805-RA	AG	190	335	FORWARD	20	59.7	60	GGTGGAGGCTCTCCCTAGTT	REVERSE	20	59.37	60	GAGGAAGGGGGAAGAGAGAG	184	396	AG	2	12	AGAGAGAGAGAG
1817	NNU_02805-RA	TC	190	335	FORWARD	20	59.7	60	GGTGGAGGCTCTCCCTAGTT	REVERSE	20	60.3	50	AAAGGATTGGTGGAGGAAGG	196	396	TC	2	18	TCTCTCTCTCTCTCTCTC
1818	NNU_02805-RA	TTC	190	335	FORWARD	20	59.7	60	GGTGGAGGCTCTCCCTAGTT	REVERSE	20	59.37	60	GAGGAAGGGGGAAGAGAGAG	184	396	TTC	3	18	TTCTTCTTCTTCTTCTTC
1819	NNU_02803-RA	CTCCA	28	52	FORWARD	20	60.25	50	ATGAACTCCTGGCAAAGTCG	REVERSE	20	60.41	45	GCTTGATTGCACATTTGCTG	140	275	CTCCA	5	25	CTCCACTCCACTCCACTCCACTCCA
1820	CUFF.8074.1	TC	126	137	FORWARD	20	59.71	50	CTCCGTTTCGTTCCACTTTC	REVERSE	20	60.69	45	TTGATTGTTTGGAGGGGATG	162	262	TC	2	12	TCTCTCTCTCTC
1821	NNU_02815-RA	GAA	1030	1044	FORWARD	20	59.09	45	TGCATCTGTGGGTCTGATTT	REVERSE	20	60.02	55	ACTGCGAGGTCTCGTCATCT	151	265	GAA	3	15	GAAGAAGAAGAAGAA
1822	NNU_02815-RA	TTTC	1226	1265	FORWARD	20	60.44	45	CAGCAGCAAAACATTGAACG	REVERSE	22	59.38	45.45	CAGAAACTGGGTCTAGCATTGA	154	290	TTTC	4	40	TTTCTTTCTTTCTTTCTTTCTTTCTTTCTTTCTTTCTTTC
1823	CUFF.8081.1	AGC	320	337	FORWARD	20	60.11	50	CTTTCCCTGGTTCATGTGCT	REVERSE	20	59.92	50	GCCAGCTGGGTGGAATAATA	161	268	AGC	3	18	AGCAGCAGCAGCAGCAGC
1824	CUFF.8080.1	AGC	433	447	FORWARD	20	60.11	50	CTTTCCCTGGTTCATGTGCT	REVERSE	20	60.34	55	CCAGCTGGGTGGAATGATAC	157	265	AGC	3	15	AGCAGCAGCAGCAGC
1825	NNU_02830-RA	CTC	835	849	FORWARD	20	59.14	55	ACCACCCCCTCCATACTACA	REVERSE	20	60.01	55	GGGGGTGGGGATTTAGAGTA	189	211	CTC	3	12	CTCCTCCTCCTC
1826	NNU_02830-RA	CCA	835	849	FORWARD	20	59.77	55	ATCACCACCTCCACCATCTC	REVERSE	20	60.01	55	GGGGGTGGGGATTTAGAGTA	138	211	CCA	3	15	CCACCACCACCACCA
1827	CUFF.8096.1	GA	81	92	FORWARD	20	60.18	50	GAAGGGAAAGCCAGGAAAAG	REVERSE	20	60.1	45	CGTGGCAGAAACCCTAAAAA	157	211	GA	2	12	GAGAGAGAGAGA
1828	NNU_02848-RA	CT	128	145	FORWARD	20	59.95	55	CCAGCCCTCTTCTCTCCTTT	REVERSE	21	58.95	52.38	CGAGTCCTGAGCTTATGTTCC	157	268	CT	2	18	CTCTCTCTCTCTCTCTCT
1829	NNU_02855-RA	AG	205	216	FORWARD	19	60.11	52.63	GCCAGCTCGCTCAACATTA	REVERSE	20	60.13	55	CTCCACGGAGAAGAAGCAAG	160	262	AG	2	12	AGAGAGAGAGAG
1830	NNU_02853-RA	AT	1606	1641	FORWARD	21	59.42	42.86	CATCTTTTGGGAATGTTCAGG	REVERSE	20	59.3	45	GAAGCTTCAGCTTTGCATCA	133	286	AT	2	36	ATATATATATATATATATATATATATATATATATAT
1831	CUFF.8141.1	GAT	210	227	FORWARD	20	60.09	50	TAGCCAACCCCATTTAGCTG	REVERSE	20	60.34	50	AGGTGAGTGCATCCCCATAA	145	268	GAT	3	18	GATGATGATGATGATGAT
1832	CUFF.8145.1	CT	438	451	FORWARD	20	59.82	50	CTGATATGCAAGAGGCCACA	REVERSE	20	60.09	55	CCGAATGAGGCAGAGAAGAG	151	234	CT	2	14	CTCTCTCTCTCTCT
1833	CUFF.8145.1	CCCT	438	451	FORWARD	20	59.82	50	CTGATATGCAAGAGGCCACA	REVERSE	20	60.09	55	CCGAATGAGGCAGAGAAGAG	151	234	CCCT	4	12	CCCTCCCTCCCT
1834	NNU_02867-RA	TTTCT	1551	1560	FORWARD	20	59	55	ACTGAACTGGTGGGAAGACC	REVERSE	20	59.68	50	TCCAGTTCAACCAGCATGTC	152	168	TTTCT	5	15	TTTCTTTTCTTTTCT
1835	NNU_02871-RA	TC	189	224	FORWARD	20	59.29	50	CCAGCCATTTGACAACAGAG	REVERSE	20	59.76	45	GGTCGGATTTAATTCGTGGA	149	286	TC	2	36	TCTCTCTCTCTCTCTCTCTCTCTCTCTCTCTCTCTC
1836	NNU_02881-RA	CT	407	426	FORWARD	21	60.01	47.62	CTTGTGCTCCATTTCTTCTGC	REVERSE	20	60.41	40	TTTTCTCCATGGCGATCATT	124	270	CT	2	20	CTCTCTCTCTCTCTCTCTCT
1837	NNU_02881-RA	CTT	1959	1973	FORWARD	20	59.84	55	GGCCATCGCTGAGTACTTTC	REVERSE	20	59.23	55	GAGTCCAAAGGGGTCTCTGA	141	265	CTT	3	15	CTTCTTCTTCTTCTT
1838	CUFF.8158.1	AG	353	377	FORWARD	20	59.99	50	AGAAGTGGAGCAAACGAGGA	REVERSE	20	60	55	CTCGCCTAATCGCCTTACAG	150	171	AG	2	12	AGAGAGAGAGAG
1839	NNU_02875-RA	TCG	28	45	FORWARD	19	61.18	52.63	ACGACGAAATCGAGCCATC	REVERSE	20	60.11	55	GACCTAGGGTTGCTGTTCCA	150	268	TCG	3	18	TCGTCGTCGTCGTCGTCG
1840	NNU_02888-RA	AG	127	138	FORWARD	20	59.42	60	GGAGTTGGGGACTAGGGAGT	REVERSE	20	59.57	50	CCTGCTTTCTCCAGCTGATT	150	262	AG	2	12	AGAGAGAGAGAG
1841	NNU_02888-RA	CTG	127	138	FORWARD	20	59.42	60	GGAGTTGGGGACTAGGGAGT	REVERSE	20	59.57	50	CCTGCTTTCTCCAGCTGATT	150	262	CTG	3	12	CTGCTGCTGCTG
1842	CUFF.8172.1	GA	313	324	FORWARD	20	60.03	55	CAAACAGGGTAGTGCCTGGT	REVERSE	20	60.6	55	AGATCCGGAGTCGCTTTACC	149	221	GA	2	12	GAGAGAGAGAGA
1843	NNU_02894-RA	CGT	251	265	FORWARD	20	59.84	50	AGGCTCAAGTCTCCACCAAA	REVERSE	20	59.99	55	CCAGCGAAGGAGAGTTTCAC	168	265	CGT	3	15	CGTCGTCGTCGTCGT
1844	NNU_02898-RA	TA	155	170	FORWARD	20	60.76	50	GATGGTCCCAATGCATGTCT	REVERSE	20	59.56	45	AGCCTTCACGAATCACCATT	150	266	TA	2	16	TATATATATATATATA
1845	NNU_02896-RA	AAAG	2242	2251	FORWARD	20	57.64	45	CATCTGGTTCTTTTCCGTGT	REVERSE	22	58.23	50	TGGACTACTCTAGCTCCCTCAA	164	260	AAAG	4	12	AAAGAAAGAAAG
1846	CUFF.8182.1	CT	382	424	FORWARD	22	59.24	40.91	GTGAAACATTGTTGTGGGTTTC	REVERSE	20	60.01	45	GGATGAGGGAATTTCAGCAA	167	293	CT	2	34	CTCTCTCTCTCTCTCTCTCTCTCTCTCTCTCTCT
1847	CUFF.8182.2	CT	585	627	FORWARD	22	59.24	40.91	GTGAAACATTGTTGTGGGTTTC	REVERSE	20	60.01	45	GGATGAGGGAATTTCAGCAA	167	293	CT	2	34	CTCTCTCTCTCTCTCTCTCTCTCTCTCTCTCTCT
1848	NNU_02913-RA	CT	192	217	FORWARD	19	60.3	47.37	GTGTTTTTCCCCGCATTTC	REVERSE	20	60.46	55	GAGGGTCGAGTGGGAGATTT	149	276	CT	2	26	CTCTCTCTCTCTCTCTCTCTCTCTCT
1849	NNU_02915-RA	AG	164	177	FORWARD	20	59.88	55	TAGGTGCTGCAGAGTCGAGA	REVERSE	20	60.09	45	TTGGCTGTGTTTCCCTTTTC	138	264	AG	2	14	AGAGAGAGAGAGAG
1850	NNU_02923-RA	TC	42	99	FORWARD	20	58.69	55	ATTTCTCCCTCTCCCTCTCC	REVERSE	19	59.97	52.63	CTTCCACGAGCAGAAACCA	144	308	TC	2	18	TCTCTCTCTCTCTCTCTC
1851	NNU_02931-RA	GA	110	148	FORWARD	20	59.59	40	TTAAAACAAACGGCCGAGAT	REVERSE	20	60.43	55	ACCCCCTTCTTCCTCTTCCT	143	289	GA	2	16	GAGAGAGAGAGAGAGA
1852	NNU_02931-RA	AGA	110	148	FORWARD	20	59.59	40	TTAAAACAAACGGCCGAGAT	REVERSE	20	60.43	55	ACCCCCTTCTTCCTCTTCCT	143	289	AGA	3	21	AGAAGAAGAAGAAGAAGAAGA
1853	NNU_02931-RA	GAAGAG	110	148	FORWARD	20	59.59	40	TTAAAACAAACGGCCGAGAT	REVERSE	19	59.92	52.63	ACTCGGAAACCCCCTTCTT	151	289	GAAGAG	6	18	GAAGAGGAAGAGGAAGAG
1854	NNU_02933-RA	AGA	179	202	FORWARD	20	60.01	50	ATTATTGGGGCCGTAGATCC	REVERSE	20	59.67	50	CCTCGGATTCTTTGTTCGTC	148	237	AGA	3	24	AGAAGAAGAAGAAGAAGAAGAAGA
1855	CUFF.8209.1	CT	67	86	FORWARD	20	59.9	45	TTTGGAATCCTGGAAACCTG	REVERSE	20	59.9	55	GGCAGCTGTGTCTGTGTGAT	141	212	CT	2	20	CTCTCTCTCTCTCTCTCTCT
1856	CUFF.8209.1	TCTCC	67	86	FORWARD	20	59.9	45	TTTGGAATCCTGGAAACCTG	REVERSE	20	59.9	55	GGCAGCTGTGTCTGTGTGAT	141	212	TCTCC	5	15	TCTCCTCTCCTCTCC
1857	NNU_02935-RA	AT	1898	1913	FORWARD	22	55.07	40.91	CAGTCAGAATGTCAACATAAGC	REVERSE	20	55.28	50	CTGATACACAGTACGCATCG	153	266	AT	2	16	ATATATATATATATAT
1858	NNU_02935-RA	TATAT	1898	1913	FORWARD	22	55.07	40.91	CAGTCAGAATGTCAACATAAGC	REVERSE	20	55.28	50	CTGATACACAGTACGCATCG	153	266	TATAT	5	15	TATATTATATTATAT
1859	NNU_02941-RA	TC	264	279	FORWARD	20	59.91	55	TCCTCAGAGGGAGAACTGGA	REVERSE	20	60.49	55	CGGTACCGGAGAGTTCCTTT	161	266	TC	2	16	TCTCTCTCTCTCTCTC
1860	NNU_02939-RA	AG	29	44	FORWARD	20	59.57	55	AAAGACCGGAGGGACTTAGG	REVERSE	21	60.2	52.38	GGAAAGGAAGACGAGAGATGG	147	266	AG	2	16	AGAGAGAGAGAGAGAG
1861	NNU_02939-RA	CT	29	44	FORWARD	20	59.67	50	CAGTGATCTTCCCCAAAAGC	REVERSE	20	60.59	50	ATCGATGGACGCTGGAGATA	148	266	CT	2	20	CTCTCTCTCTCTCTCTCTCT
1862	NNU_02939-RA	CT	155	174	FORWARD	20	59.67	50	CAGTGATCTTCCCCAAAAGC	REVERSE	20	60.59	50	ATCGATGGACGCTGGAGATA	148	270	CT	2	20	CTCTCTCTCTCTCTCTCTCT
1863	NNU_02939-RA	AGA	1338	1352	FORWARD	20	59.95	60	GGAGGAGCTGGAGGAAGAGT	REVERSE	20	60	50	GCTGGTGCATGGTATGTTTG	150	265	AGA	3	12	AGAAGAAGAAGA
1864	NNU_02939-RA	GAG	1338	1352	FORWARD	20	59.95	60	GGAGGAGCTGGAGGAAGAGT	REVERSE	20	60	50	GCTGGTGCATGGTATGTTTG	150	265	GAG	3	15	GAGGAGGAGGAGGAG
1865	NNU_02957-RA	GA	98	109	FORWARD	19	61.43	57.89	TCATAGCGCCCAGAAGGAG	REVERSE	20	60.21	55	TGAAGGCTGGAGAGGAGAGA	155	262	GA	2	12	GAGAGAGAGAGA
1866	CUFF.8238.1	TC	171	280	FORWARD	20	59.32	45	AATGGCAACCGAAGTGGTAT	REVERSE	20	60.09	55	GGACTTCAGAGGGGTTGTCA	150	360	TC	2	14	TCTCTCTCTCTCTC
1867	CUFF.8238.1	TC	171	280	FORWARD	20	59.57	50	CGACAACCGAAGTGGTATGA	REVERSE	20	60.81	55	CGTCGCTCAGAGGAAGAAGA	149	360	TC	2	12	TCTCTCTCTCTC
1868	CUFF.8254.1	AAG	566	610	FORWARD	20	60.41	45	TGCAGTATAGCCACGCAAAA	REVERSE	20	60.39	50	AGGCTTGCTACTTGCCCTTT	186	295	AAG	3	45	AAGAAGAAGAAGAAGAAGAAGAAGAAGAAGAAGAAGAAGAAGAAG
1869	CUFF.8244.1	GAA	329	343	FORWARD	22	57.87	40.91	CTCGATCTTCATCTTCCATTTC	REVERSE	20	59.04	50	CAAGGTATGCCCCTCCTTTA	163	265	GAA	3	15	GAAGAAGAAGAAGAA
1870	CUFF.8253.2	CT	740	757	FORWARD	20	60.92	50	CATGCCAAGACCCACAGAAT	REVERSE	20	60.04	50	GGATAAAGAGATGGGCGACA	148	268	CT	2	18	CTCTCTCTCTCTCTCTCT
1871	NNU_02978-RA	ATG	641	655	FORWARD	20	59.49	50	GCTGCAGTTGTTGTCTTTGG	REVERSE	21	59.82	47.62	TGGATTCATCAGGTCTGCTCT	154	210	ATG	3	15	ATGATGATGATGATG
1872	NNU_02975-RA	AT	1361	1374	FORWARD	20	57.58	45	TACAGGCAGGATTCAGCTTT	REVERSE	20	56.14	40	GCAGCAATTATTTGCAAGAC	125	135	AT	2	14	ATATATATATATAT
1873	NNU_02982-RA	CT	421	440	FORWARD	20	59.93	45	CCAAACCCCAAGAAAGCATA	REVERSE	20	60.22	45	CCAACCATCATCAACACCAA	151	270	CT	2	20	CTCTCTCTCTCTCTCTCTCT
1874	NNU_02982-RA	CT	1170	1191	FORWARD	20	59.54	45	CACGCCATTGGATTTCTGTA	REVERSE	20	59.21	50	CAGTGCATCACATGACCTGA	215	253	CT	2	22	CTCTCTCTCTCTCTCTCTCTCT
1875	CUFF.8258.1	GA	221	236	FORWARD	21	59.23	42.86	AAAGACAAAGCTCTGGGGATT	REVERSE	20	60.33	55	CTGATGTTCATGGGGACCTC	110	266	GA	2	16	GAGAGAGAGAGAGAGA
1876	CUFF.8258.1	CT	1271	1284	FORWARD	22	60.05	40.91	TCCATGTTTGTATTCCCTTTCC	REVERSE	20	59.46	45	GCAGCCTTTTGTTCTCGATT	122	264	CT	2	14	CTCTCTCTCTCTCT
1877	CUFF.8265.1	TA	101	114	FORWARD	20	60.66	50	TTGCAGGTGCCAACTCCTAT	REVERSE	21	59.51	42.86	AAAACAAGCACGAGAGAATGC	144	264	TA	2	14	TATATATATATATA
1878	NNU_02986-RA	GAA	745	759	FORWARD	20	60.18	50	CAAACTGACGACGAAGCTCA	REVERSE	20	60.7	55	GCCCATCTCCTCGCTATCTT	156	265	GAA	3	15	GAAGAAGAAGAAGAA
1879	NNU_02987-RA	TGG	2515	2529	FORWARD	21	60.15	47.62	TTGACAGATGTGGAGGACACA	REVERSE	20	59.93	50	GGCCCATGAACAGGTCTAAA	134	265	TGG	3	15	TGGTGGTGGTGGTGG
1880	NNU_02987-RA	TC	2825	2884	FORWARD	21	59.46	42.86	CGCATAACGTGTCCATCATAA	REVERSE	20	59.11	55	TGAGGTGTGTGTGTGTGAGG	152	310	TC	2	12	TCTCTCTCTCTC
1881	NNU_02987-RA	CA	2825	2884	FORWARD	21	59.42	47.62	GGCGAGCACCTTGTAAGTAAA	REVERSE	20	59.88	60	CTGCTCCTCACAGCTCTCCT	169	310	CA	2	12	CACACACACACA
1882	CUFF.8267.1	TC	51	180	FORWARD	20	59.41	45	TTTCCTCTTTGGTCACAGCA	REVERSE	20	60.54	60	CACTGTCTCGGAGGAGAGGA	151	380	TC	2	14	TCTCTCTCTCTCTC
1883	CUFF.8267.1	CT	51	180	FORWARD	20	59.83	60	CACAACCCGGTCTCTCTCTC	REVERSE	20	59.74	45	AATTTCTTCGTCGTCGTCGT	147	380	CT	2	14	CTCTCTCTCTCTCT
1884	CUFF.8267.1	CGA	51	180	FORWARD	20	60.54	60	TCCTCTCCTCCGAGACAGTG	REVERSE	20	60.47	55	CCGGATCCACACTCATCTTC	179	380	CGA	3	15	CGACGACGACGACGA
1885	CUFF.8267.1	CTCG	51	180	FORWARD	20	59.83	60	CACAACCCGGTCTCTCTCTC	REVERSE	20	59.74	45	AATTTCTTCGTCGTCGTCGT	147	380	CTCG	4	12	CTCGCTCGCTCG
1886	CUFF.8284.2	AT	1237	1276	FORWARD	20	60.46	55	CTCCTTGGCAGGGGAATAGT	REVERSE	22	61.19	50	CACACACACACACACACACACA	134	141	AT	2	18	ATATATATATATATATAT
1887	NNU_03004-RA	CT	95	118	FORWARD	20	60.37	45	CACCAATCACCATTTCGTCA	REVERSE	20	59.94	45	TAAAACCCTGTCCGCAAATC	142	274	CT	2	24	CTCTCTCTCTCTCTCTCTCTCTCT
1888	CUFF.8283.1	ATC	244	261	FORWARD	20	59.55	50	TATAGACGCCTCCGTGGATT	REVERSE	21	59.62	42.86	TGGCATTAAACAGAACGGACT	133	195	ATC	3	18	ATCATCATCATCATCATC
1889	NNU_03010-RA	AGG	171	194	FORWARD	20	59.96	40	TAAAAGCGAGGAAAGGCAAA	REVERSE	20	60.53	50	TGATGAACACGGATGAGGTG	165	274	AGG	3	24	AGGAGGAGGAGGAGGAGGAGGAGG
1890	NNU_03020-RA	AAC	403	417	FORWARD	20	60.25	55	AACAAGGGAGCTGGAGAGGT	REVERSE	20	59.65	45	CATGGCTATCCATCAAGCAA	139	265	AAC	3	15	AACAACAACAACAAC
1891	CUFF.8330.1	AG	70	89	FORWARD	20	59.95	50	AGCCATAGGGCTACCGATTT	REVERSE	20	59.75	55	TCCCCTTTCTCTTCCCTCTC	154	270	AG	2	20	AGAGAGAGAGAGAGAGAGAG
1892	NNU_03032-RA	GA	211	222	FORWARD	21	58.77	47.62	TCCCCATAGGGACAGTAATTG	REVERSE	20	60.12	50	AGACGGCCAGATGTTTGTTC	142	262	GA	2	12	GAGAGAGAGAGA
1893	NNU_03048-RA	CT	172	183	FORWARD	20	60.13	50	TGGTGGTATTGGTGTTGGTG	REVERSE	20	59.89	45	ATGCAAAGGGGATGAATGAG	150	262	CT	2	12	CTCTCTCTCTCT
1894	NNU_03056-RA	CAG	1153	1167	FORWARD	20	60.07	60	CTCCTCCGACCCTCCTTTAC	REVERSE	20	59.6	55	GAGCTGCCTGTTCTGTCCTT	147	265	CAG	3	15	CAGCAGCAGCAGCAG
1895	NNU_03054-RA	CT	186	197	FORWARD	20	59.93	45	CTAATCCTTGCCCAAAACCA	REVERSE	20	59.83	50	TTCTGGTGTCTGGCATTCAG	153	262	CT	2	12	CTCTCTCTCTCT
1896	NNU_03064-RA	CAG	2047	2061	FORWARD	20	59.69	45	TGCAGAAATTCCACCAAGTG	REVERSE	20	59.15	55	AGACCCAGTCCAACTTGAGG	154	265	CAG	3	15	CAGCAGCAGCAGCAG
1897	NNU_03069-RA	TTC	43	57	FORWARD	18	60.32	55.56	GCGCCCCTTCTTTGCTAT	REVERSE	20	59.93	50	ACCGGAGGAAAAGAGTGGAT	172	265	TTC	3	15	TTCTTCTTCTTCTTC
1898	NNU_03073-RA	CT	134	151	FORWARD	20	59.68	50	AAATCCCAGCACCACCATAC	REVERSE	20	59.84	45	ATGAGCTCAGCCGTTGAAAT	196	268	CT	2	18	CTCTCTCTCTCTCTCTCT
1899	NNU_03070-RA	CT	181	198	FORWARD	20	60.29	55	AGAGCTACGGTGCCATGAAC	REVERSE	20	59.96	45	ATGGCAAGCAGGAAGAGAAA	152	268	CT	2	18	CTCTCTCTCTCTCTCTCT
1900	CUFF.8350.1	GA	243	280	FORWARD	21	60.19	52.38	CCTAGTACAATTCCCCCTCCA	REVERSE	20	59.65	45	CCCATATGATGCAAGAAGCA	149	239	GA	2	38	GAGAGAGAGAGAGAGAGAGAGAGAGAGAGAGAGAGAGA
1901	NNU_03081-RA	AT	1290	1309	FORWARD	22	59.99	50	CAGGGGAAAAGAGACAGAGAGA	REVERSE	21	60.1	47.62	TGGAAGTTGGAAGACCCTTCT	123	168	AT	2	20	ATATATATATATATATATAT
1902	CUFF.8357.1	TC	281	292	FORWARD	20	59.04	50	TCTAGCGAATAGCGATGGTG	REVERSE	20	59.6	55	CCTGAACGAGCAAGGAGTCT	140	147	TC	2	12	TCTCTCTCTCTC
1903	CUFF.8364.2	CT	957	1026	FORWARD	22	60.03	40.91	TGTACAATTATTGCCGTCTTGC	REVERSE	20	58.9	50	AGTGCGCATACACACTCACA	147	320	CT	2	54	CTCTCTCTCTCTCTCTCTCTCTCTCTCTCTCTCTCTCTCTCTCTCTCTCTCTCT
1904	CUFF.8364.2	TA	957	1026	FORWARD	22	60.03	40.91	TGTACAATTATTGCCGTCTTGC	REVERSE	20	58.9	50	AGTGCGCATACACACTCACA	147	320	TA	2	16	TATATATATATATATA
1905	CUFF.8370.2	TC	22	39	FORWARD	20	59.87	50	CCCCTCAAATTTTCCCTCTC	REVERSE	20	59.88	45	CAGAAAACGCACCAGACAAA	150	268	TC	2	14	TCTCTCTCTCTCTC
1906	CUFF.8370.2	TC	160	173	FORWARD	20	61.16	55	TTTCCCTCTCCAGTCGGTCT	REVERSE	20	59.88	45	CAGAAAACGCACCAGACAAA	140	264	TC	2	14	TCTCTCTCTCTCTC
1907	CUFF.8370.2	TC	985	1006	FORWARD	20	59.58	50	AGACGTTCTCATCCCACGTT	REVERSE	20	60.11	45	TTCCACATGTCGCTGGTTTA	137	272	TC	2	22	TCTCTCTCTCTCTCTCTCTCTC
1908	CUFF.8409.1	TC	180	215	FORWARD	20	59.82	45	CTTTGTTCGATTTCGCTTCC	REVERSE	20	59.92	50	GCGATCGATGGGTGTAATCT	156	197	TC	2	36	TCTCTCTCTCTCTCTCTCTCTCTCTCTCTCTCTCTC
1909	CUFF.8425.3	TC	108	123	FORWARD	20	60.1	55	CGACAACCCCTACTCCTCAA	REVERSE	20	59.87	50	TGCCACTGTCAAAAGGTCAG	144	266	TC	2	16	TCTCTCTCTCTCTCTC
1910	CUFF.8412.1	CT	460	483	FORWARD	22	59.69	45.45	TCTCGATTATCTCCCTTCGTTC	REVERSE	20	59.83	55	CGCTCTCCATTCCCAGTAAG	152	274	CT	2	24	CTCTCTCTCTCTCTCTCTCTCTCT
1911	CUFF.8433.1	ATG	302	319	FORWARD	20	60.21	55	ACGCCCATTTACCTCCTACC	REVERSE	20	59.87	50	GCAGTCGCCACAGAATTACA	147	268	ATG	3	18	ATGATGATGATGATGATG
1912	CUFF.8461.1	TC	279	296	FORWARD	20	58.9	40	CTCCAATAATTCGCCCATTT	REVERSE	20	60.05	45	GAGAAAATCCAGGCAACCAA	155	268	TC	2	18	TCTCTCTCTCTCTCTCTC
1913	CUFF.8500.1	TC	734	747	FORWARD	20	59.96	50	AGGGCCTTTCCGTTGTAGAT	REVERSE	20	59.93	50	CCTCCGACCCATTCAACTAA	154	264	TC	2	14	TCTCTCTCTCTCTC
1914	NNU_06531-RA	GA	138	159	FORWARD	20	59.94	45	GCACATGCACAATCCATTTC	REVERSE	20	59.1	45	AACTTACCGTGCACAAACCA	146	272	GA	2	22	GAGAGAGAGAGAGAGAGAGAGA
1915	CUFF.8480.2	CT	88	127	FORWARD	20	59.41	55	AATCTCTCTCGCCACCTGAC	REVERSE	20	59.59	50	GCTTCCTCGGACAGCTTAAA	100	290	CT	2	18	CTCTCTCTCTCTCTCTCT
1916	CUFF.8480.2	CT	88	127	FORWARD	20	59.41	55	AATCTCTCTCGCCACCTGAC	REVERSE	20	59.59	50	GCTTCCTCGGACAGCTTAAA	100	290	CT	2	20	CTCTCTCTCTCTCTCTCTCT
1917	NNU_06540-RA	GA	900	929	FORWARD	20	59.34	45	CAAATGACAAGGTGGGATCA	REVERSE	20	59.98	45	GTTGCCACGAAAAGATGGTT	148	280	GA	2	30	GAGAGAGAGAGAGAGAGAGAGAGAGAGAGA
1918	CUFF.8487.1	CAG	367	381	FORWARD	20	59.56	55	AGCAACAGTAGCAGCAGCAG	REVERSE	20	59.84	45	TCGTCGTCGTCAAAAAGATG	152	265	CAG	3	15	CAGCAGCAGCAGCAG
1919	CUFF.8502.1	TC	439	458	FORWARD	20	60.25	50	ATGAGAAACGAGGCTTGTGG	REVERSE	20	60.76	50	TGGTTCTGGTTGACCCATTC	165	270	TC	2	20	TCTCTCTCTCTCTCTCTCTC
1920	NNU_06549-RA	AGG	71	94	FORWARD	20	60.7	50	CGGGAAGAGGCTTTCAGATT	REVERSE	20	59.68	50	CCAGTGACAGGAAATCGTCA	138	274	AGG	3	24	AGGAGGAGGAGGAGGAGGAGGAGG
1921	CUFF.8518.2	TTC	110	127	FORWARD	20	60.02	50	AGCTGCGTGATCAACCTCTT	REVERSE	20	59.33	50	CTGCCAACTTGTTTCACCTG	164	268	TTC	3	18	TTCTTCTTCTTCTTCTTC
1922	NNU_06560-RA	TTC	164	181	FORWARD	20	59.99	50	TGCTCTGCAACTCCACATTC	REVERSE	20	59.33	50	CTGCCAACTTGTTTCACCTG	149	268	TTC	3	18	TTCTTCTTCTTCTTCTTC
1923	NNU_06570-RA	TTTCT	501	510	FORWARD	20	59.53	60	GAAGGTCACTCCACCAGGTC	REVERSE	20	60.56	45	GGTGGGAAATCCAAATGTCA	165	260	TTTCT	5	15	TTTCTTTTCTTTTCT
1924	CUFF.8531.1	CT	235	248	FORWARD	20	59.24	50	TGATACCAGACCAGCCTGAA	REVERSE	20	59.84	55	CCAGCTTCTTTGGTCTCCAC	168	264	CT	2	14	CTCTCTCTCTCTCT
1925	NNU_06577-RA	ATT	48	57	FORWARD	22	59.86	40.91	TCGGTCTTACCAATGCCTATTT	REVERSE	20	60.71	50	TCAGAGCTGTGGAAGCATCA	193	260	ATT	3	12	ATTATTATTATT
1926	NNU_06580-RA	AG	130	141	FORWARD	20	60.11	45	TGTAACGGTTGAATGGCTGA	REVERSE	20	60.1	50	CAGCGTTCGATCCCATACTT	143	262	AG	2	12	AGAGAGAGAGAG
1927	CUFF.8559.1	TC	1140	1175	FORWARD	21	60.23	47.62	CCACCATGGTAACGAAGATTG	REVERSE	20	58.87	50	GGCTATGCCATACAACATGG	158	286	TC	2	36	TCTCTCTCTCTCTCTCTCTCTCTCTCTCTCTCTCTC
1928	CUFF.8564.1	GA	132	143	FORWARD	20	60.14	50	TGCAGCTCAACGTCTGAATC	REVERSE	20	60.43	50	GATCGGAGATCCATTTGCAC	146	247	GA	2	12	GAGAGAGAGAGA
1929	CUFF.8571.1	CT	221	238	FORWARD	20	59.96	50	GTTTTCATCGAGCAGCTTCC	REVERSE	20	60.89	45	ATGGCCATTTGCGTTACTTG	150	191	CT	2	18	CTCTCTCTCTCTCTCTCT
1930	NNU_06596-RA	AG	1	106	FORWARD	20	60.67	55	GAGGAGCGACAACCATCAAC	REVERSE	20	60.71	45	TTAATTCCACGCGAAGGAGA	156	356	AG	2	28	AGAGAGAGAGAGAGAGAGAGAGAGAGAG
1931	NNU_06596-RA	TTTC	2131	2146	FORWARD	20	59.97	55	AATGGTGGTGTCTCCTCGTC	REVERSE	20	60.02	50	TGCACTGCTGCCAAGAATAC	156	266	TTTC	4	12	TTTCTTTCTTTC
1932	NNU_06594-RA	TCT	78	119	FORWARD	20	59.84	50	ACCAAAAGCCTCAGACCTCA	REVERSE	20	60.2	50	GGAACAGATTTCTGGCCTCA	147	292	TCT	3	42	TCTTCTTCTTCTTCTTCTTCTTCTTCTTCTTCTTCTTCTTCT
1933	NNU_06594-RA	TCT	78	119	FORWARD	20	59.84	50	ACCAAAAGCCTCAGACCTCA	REVERSE	20	60.2	50	GGAACAGATTTCTGGCCTCA	147	292	TCT	3	12	TCTTCTTCTTCT
1934	CUFF.8567.1	GA	152	167	FORWARD	20	59.65	50	GGATGGGCTTGGTAATGGTA	REVERSE	20	60.07	45	ATTTTCGTTCCCATGCAGAG	147	260	GA	2	16	GAGAGAGAGAGAGAGA
1935	NNU_06601-RA	TC	166	213	FORWARD	20	60.51	55	CCGAGTCCATTCTTCCACAC	REVERSE	19	59.82	47.37	AAACCGTTTTCGACCAACC	156	298	TC	2	22	TCTCTCTCTCTCTCTCTCTCTC
1936	NNU_06601-RA	TCTA	166	213	FORWARD	20	60.51	55	CCGAGTCCATTCTTCCACAC	REVERSE	19	59.82	47.37	AAACCGTTTTCGACCAACC	156	298	TCTA	4	20	TCTATCTATCTATCTATCTA
1937	CUFF.8575.2	TC	220	267	FORWARD	20	60.51	55	CCGAGTCCATTCTTCCACAC	REVERSE	19	59.82	47.37	AAACCGTTTTCGACCAACC	156	298	TC	2	22	TCTCTCTCTCTCTCTCTCTCTC
1938	CUFF.8575.2	TCTA	220	267	FORWARD	20	60.51	55	CCGAGTCCATTCTTCCACAC	REVERSE	19	59.82	47.37	AAACCGTTTTCGACCAACC	156	298	TCTA	4	20	TCTATCTATCTATCTATCTA
1939	NNU_06602-RA	CT	141	158	FORWARD	20	60.46	60	CAGCTCCCCTGTCTGAGTGT	REVERSE	20	59.99	50	TGCAACTGTCATGGCTCTTC	168	268	CT	2	18	CTCTCTCTCTCTCTCTCT
1940	NNU_06604-RA	GA	118	131	FORWARD	19	60.29	52.63	CTATTCGGCTCTCCCGAAA	REVERSE	20	60.09	50	TTCCACACGAAAACCCTCTC	154	264	GA	2	14	GAGAGAGAGAGAGA
1941	CUFF.8591.1	CTT	1398	1412	FORWARD	20	59.85	50	CTCTTGGCGGAAACTTGTTC	REVERSE	20	60.4	50	CCGAAACGCTCATCACTTCT	149	265	CTT	3	12	CTTCTTCTTCTT
1942	CUFF.8591.1	TTC	1398	1412	FORWARD	20	59.85	50	CTCTTGGCGGAAACTTGTTC	REVERSE	20	60.4	50	CCGAAACGCTCATCACTTCT	149	265	TTC	3	15	TTCTTCTTCTTCTTC
1943	CUFF.8588.1	TC	25	36	FORWARD	20	55.67	40	TCTCTCTTGCGAATGTTTTC	REVERSE	20	56.34	45	ATAACGATGCAGGGAGACTT	149	262	TC	2	12	TCTCTCTCTCTC
1944	CUFF.8601.1	TC	96	115	FORWARD	20	60.03	45	TATTTCCTCCCCGCTTTCTT	REVERSE	20	60.79	60	GAAGGGAGGCTCTGGTGTCT	137	270	TC	2	20	TCTCTCTCTCTCTCTCTCTC
1945	NNU_06624-RA	TGC	447	461	FORWARD	20	60.01	55	AGCCTCTCAAGGTGGTGCTA	REVERSE	20	60.13	50	TGGTGGTGGTGAGTTCAAGA	149	265	TGC	3	15	TGCTGCTGCTGCTGC
1946	NNU_06624-RA	CAC	447	461	FORWARD	20	61.03	55	GCTGCTGCTGCTTCTTCTGT	REVERSE	20	59.74	50	GTTGTTGGTGTTGGTGTTGG	144	265	CAC	3	12	CACCACCACCAC
1947	NNU_06624-RA	CACCAA	447	461	FORWARD	20	58.28	50	CTTCTGTTAACGCCACAACC	REVERSE	20	56.97	45	CCACTGACATCGTTGTTGTT	148	265	CACCAA	6	18	CACCAACACCAACACCAA
1948	NNU_06628-RA	CT	68	83	FORWARD	20	58.69	45	CGGATTGTCCTCTGACAAAA	REVERSE	20	59.76	45	CGTTGAACACAAAGCGACAT	137	266	CT	2	16	CTCTCTCTCTCTCTCT
1949	CUFF.8608.1	AG	3392	3419	FORWARD	20	60.07	60	GGTAAGGGAAGGGAGTGAGC	REVERSE	20	60.62	55	CACTACCGCCCCTCTTTTCT	154	278	AG	2	28	AGAGAGAGAGAGAGAGAGAGAGAGAGAG
1950	CUFF.8608.1	ACT	4906	4926	FORWARD	20	60.65	60	ACAAGGAGGCGGAGTCCTAC	REVERSE	20	59.7	50	CGCCCTTTGGCTCATTATAG	166	191	ACT	3	21	ACTACTACTACTACTACTACT
1951	NNU_06635-RA	CAA	202	216	FORWARD	20	59.41	45	TTCTGCACCAAGGAAGAACA	REVERSE	20	60.21	50	GAGGAGCCCAAAACATAGCA	146	265	CAA	3	15	CAACAACAACAACAA
1952	CUFF.8611.2	CT	164	179	FORWARD	20	60.44	50	GACCGTCGGAGGAAGAAAAT	REVERSE	20	60.12	55	GAAGTGGGTCCACTGAGCAT	145	266	CT	2	16	CTCTCTCTCTCTCTCT
1953	CUFF.8611.2	TC	288	307	FORWARD	20	60.45	60	GGACCCACTTCCCCTCTCTA	REVERSE	20	59.57	50	CTGCAGAAGCTCTCCCAAAT	156	270	TC	2	20	TCTCTCTCTCTCTCTCTCTC
1954	NNU_06636-RA	CT	164	179	FORWARD	20	60.44	50	GACCGTCGGAGGAAGAAAAT	REVERSE	20	60.12	55	GAAGTGGGTCCACTGAGCAT	145	266	CT	2	16	CTCTCTCTCTCTCTCT
1955	NNU_06636-RA	TC	288	307	FORWARD	20	60.45	60	GGACCCACTTCCCCTCTCTA	REVERSE	20	59.57	50	CTGCAGAAGCTCTCCCAAAT	156	270	TC	2	20	TCTCTCTCTCTCTCTCTCTC
1956	CUFF.8612.1	TCT	114	155	FORWARD	20	59.8	55	GAGTCGATCTCCCACTTTCG	REVERSE	20	60.01	50	CATCGCTGCTGTTTACTGGA	147	292	TCT	3	42	TCTTCTTCTTCTTCTTCTTCTTCTTCTTCTTCTTCTTCTTCT
1957	NNU_06646-RA	GA	4	19	FORWARD	20	61.29	45	GCTTAAAACACGCAGGCAAA	REVERSE	20	59.8	55	CGTCCTTCCTCTCGTGAATC	169	266	GA	2	14	GAGAGAGAGAGAGA
1958	NNU_06646-RA	GA	199	212	FORWARD	20	59.98	55	CCAGAAAGCTACTCGGATGC	REVERSE	20	59.88	50	GACGCAGCCAACCTTTTTAG	154	264	GA	2	14	GAGAGAGAGAGAGA
1959	NNU_06646-RA	GGT	603	617	FORWARD	20	60.07	50	AGAAGCCCCCACAAGAAGAT	REVERSE	20	60.32	55	CATCCACTGACGCACTTACG	155	265	GGT	3	15	GGTGGTGGTGGTGGT
1960	NNU_06646-RA	GGA	603	617	FORWARD	20	60.07	50	AGAAGCCCCCACAAGAAGAT	REVERSE	20	60.32	55	CATCCACTGACGCACTTACG	155	265	GGA	3	12	GGAGGAGGAGGA
1961	NNU_06643-RA	GGT	14	43	FORWARD	21	59.3	47.62	GAGATGAGCGGAATCAGTGTT	REVERSE	20	60.1	55	GACGCTCCTTGCTCTGAATC	140	280	GGT	3	12	GGTGGTGGTGGT
1962	NNU_06666-RA	TAT	4921	4941	FORWARD	21	59.57	52.38	GGGATCGCAGAGTATGTATCG	REVERSE	20	57.67	45	CGAGTTTCCCTGGATTGTAA	131	189	TAT	3	21	TATTATTATTATTATTATTAT
1963	NNU_06674-RA	GA	416	547	FORWARD	20	60.07	55	CAGGCTTCCCCCTTCTTTAC	REVERSE	22	59.29	40.91	TCTCTACTCAAAGCCAAAGCAA	151	382	GA	2	14	GAGAGAGAGAGAGA
1964	NNU_06674-RA	CTT	416	547	FORWARD	20	59.49	55	GCTGAGAGATTGGGGAGAGA	REVERSE	20	60.09	55	GGTGGAGGAGGTGAAACTGA	148	382	CTT	3	15	CTTCTTCTTCTTCTT
1965	NNU_06674-RA	GAA	416	547	FORWARD	20	59.92	55	CTCCTCCACCACCTCATCAT	REVERSE	20	58.62	50	TTGGGGTTCGTCTGTTGTAG	114	382	GAA	3	12	GAAGAAGAAGAA
1966	NNU_06670-RA	GA	808	829	FORWARD	20	59.39	55	TCTGCGTCTATCTCCCCTTC	REVERSE	20	58.92	45	TCGATATCACACCCCAGAAA	171	272	GA	2	22	GAGAGAGAGAGAGAGAGAGAGA
1967	CUFF.8655.1	AG	140	159	FORWARD	20	59.93	50	TTAGCCACCCAGATTCCAAC	REVERSE	20	59.82	55	ACCCATCTCTGGTTCACACC	136	270	AG	2	20	AGAGAGAGAGAGAGAGAGAG
1968	NNU_06677-RA	AG	140	159	FORWARD	20	59.93	50	TTAGCCACCCAGATTCCAAC	REVERSE	20	59.82	55	ACCCATCTCTGGTTCACACC	136	270	AG	2	20	AGAGAGAGAGAGAGAGAGAG
1969	NNU_06684-RA	TC	179	190	FORWARD	20	60.09	50	CTTTATTCCCCTCGTGCGTA	REVERSE	21	59.92	57.14	CCAGTCCAGCTACTGTTGAGG	147	262	TC	2	12	TCTCTCTCTCTC
1970	NNU_06684-RA	TCT	179	190	FORWARD	20	59.87	50	CTGTCAGCTCCAACAAACCA	REVERSE	20	60.22	55	AGATCGTGAGGGATGACGAG	141	262	TCT	3	12	TCTTCTTCTTCT
1971	NNU_06684-RA	AT	3473	3490	FORWARD	21	60.3	52.38	TGGTTAGTGAAGCTCCTGGTG	REVERSE	21	59.38	57.14	GAGGAAGAGAGAGGAGGGATG	162	268	AT	2	18	ATATATATATATATATAT
1972	NNU_06689-RA	AAG	330	344	FORWARD	20	60.21	50	AGAAGGAGGGAGCAAACGAT	REVERSE	20	59.6	55	GCTCTTGGGACTGTGCTTCT	150	265	AAG	3	15	AAGAAGAAGAAGAAG
1973	CUFF.8671.1	TCT	118	132	FORWARD	22	58.12	40.91	TTTGTACCGAGAAGAGGAGAAA	REVERSE	20	58.48	40	GTCGCAAATGTTTGGTTGAT	147	265	TCT	3	15	TCTTCTTCTTCTTCT
1974	NNU_06702-RA	AG	257	282	FORWARD	22	57.11	45.45	CCTAAATTCTCCGGTGTAGAAG	REVERSE	20	58.64	55	CCACATACCCACATCACTCC	158	276	AG	2	26	AGAGAGAGAGAGAGAGAGAGAGAGAG
1975	NNU_06698-RA	CT	287	304	FORWARD	20	59.42	45	AATCCATCCATCCACCAATC	REVERSE	20	60.02	50	AAGTTCTGCAGCATCGGAGT	140	268	CT	2	18	CTCTCTCTCTCTCTCTCT
1976	NNU_06708-RA	CAG	1348	1362	FORWARD	20	60.02	50	CTGCCAACAAGAGAACACGA	REVERSE	20	59.46	50	ATGGGAGGGAGATCTGACAA	134	265	CAG	3	15	CAGCAGCAGCAGCAG
1977	CUFF.8704.2	AG	65	78	FORWARD	20	60.25	45	AGCTGTTTCAGGCCAAAATG	REVERSE	20	59.93	50	ACATGGAGATTGGAGGCAAC	146	264	AG	2	14	AGAGAGAGAGAGAG
1978	CUFF.8707.2	AG	170	183	FORWARD	20	59.63	50	ATACACCATCCTTGCCATCC	REVERSE	22	59.62	40.91	TGATGATTCTGTGTGTGTTTGC	138	264	AG	2	14	AGAGAGAGAGAGAG
1979	NNU_06717-RA	CT	1977	1994	FORWARD	20	60.04	50	ATTGGAGCTCTGGGGAATCT	REVERSE	20	60.23	50	CCCGACACAAATTCCGTAAC	200	216	CT	2	18	CTCTCTCTCTCTCTCTCT
1980	CUFF.8710.1	CT	41	52	FORWARD	20	59.99	60	CTTGGTGGTGCCTCTCTCTC	REVERSE	20	59.38	50	CGGATGGAACTTGATTAGGG	160	262	CT	2	12	CTCTCTCTCTCT
1981	CUFF.8714.1	AG	219	232	FORWARD	20	58.57	45	CTTGTGGAAGTTGGCATGAT	REVERSE	20	58.84	50	GCTGGAAAGGCTGGTTTTAC	159	264	AG	2	14	AGAGAGAGAGAGAG
1982	CUFF.8714.1	TCT	219	232	FORWARD	21	57.83	42.86	GAGAGAGATGCCTTTTGCTTT	REVERSE	20	55.95	45	GAAGACAGCGACAGCTTAAA	157	264	TCT	3	18	TCTTCTTCTTCTTCTTCT
1983	CUFF.8714.1	TCT	337	354	FORWARD	20	60	50	GCCATACCCAGTTGCTGTTT	REVERSE	20	59.54	45	CGAAAGGCAATTATGGGAAG	156	268	TCT	3	18	TCTTCTTCTTCTTCTTCT
1984	NNU_06727-RA	CT	490	517	FORWARD	20	60.53	50	ACCACCACCCATAACAAACG	REVERSE	20	60.08	45	GCCATTGCCACTTCTTTCAT	153	278	CT	2	28	CTCTCTCTCTCTCTCTCTCTCTCTCTCT
1985	NNU_06730-RA	CT	1824	1841	FORWARD	21	60.01	47.62	GCAGGCTACACATGTGGATTT	REVERSE	20	59.73	45	CCAAAACAAAGTGGTGAGCA	149	268	CT	2	18	CTCTCTCTCTCTCTCTCT
1986	CUFF.8720.1	AG	62	77	FORWARD	19	61.18	52.63	GCCGCTGCACCTGTAAAAT	REVERSE	20	60.65	50	TTTACAGAGGCGAAGCGAAG	148	266	AG	2	16	AGAGAGAGAGAGAGAG
1987	CUFF.8723.2	GAA	2355	2372	FORWARD	20	59.73	60	GCCAAGACGTACTCCTCCAC	REVERSE	19	60.19	52.63	GACCGGCGCAGAGATTTAT	153	268	GAA	3	18	GAAGAAGAAGAAGAAGAA
1988	NNU_06733-RA	GAA	2262	2279	FORWARD	20	59.73	60	GCCAAGACGTACTCCTCCAC	REVERSE	19	60.19	52.63	GACCGGCGCAGAGATTTAT	153	268	GAA	3	18	GAAGAAGAAGAAGAAGAA
1989	CUFF.8726.1	TC	112	123	FORWARD	19	60.98	57.89	ACTAGTCGTCGCCGCAGAT	REVERSE	20	60.16	50	TTCAGCTGGAGGATGGATTC	140	262	TC	2	12	TCTCTCTCTCTC
1990	CUFF.8727.1	TC	52	63	FORWARD	20	60.05	50	TGGGGTTATCAGTGGATGGT	REVERSE	20	60.6	55	GTGCAACTGCTTCGCCTACT	149	262	TC	2	12	TCTCTCTCTCTC
1991	NNU_06744-RA	AG	105	138	FORWARD	20	60.35	55	CAGACACGCTTACGCAGAGA	REVERSE	20	60.08	45	CCGTGAAAAAGGAAAGGTCA	164	284	AG	2	14	AGAGAGAGAGAGAG
1992	NNU_06744-RA	AG	105	138	FORWARD	20	60.03	60	ACGCAGAGAGCCAGAGAGAG	REVERSE	20	60.08	45	CCGTGAAAAAGGAAAGGTCA	153	284	AG	2	18	AGAGAGAGAGAGAGAGAG
1993	NNU_06750-RA	CTCTTT	139	192	FORWARD	22	60.51	45.45	CGACTTCTTCAAACCCTAACCA	REVERSE	21	60.1	47.62	GACATGGTCGAGAAGGTGAAA	145	304	CTCTTT	6	54	CTCTTTCTCTTTCTCTTTCTCTTTCTCTTTCTCTTTCTCTTTCTCTTTCTCTTT
1994	NNU_06753-RA	TC	156	268	FORWARD	20	60.08	50	TCCACAAACCCCTTTCTCTG	REVERSE	20	59.67	55	CCTTTCCTCTCAGGGAGGTT	139	363	TC	2	28	TCTCTCTCTCTCTCTCTCTCTCTCTCTC
1995	NNU_06753-RA	TTC	156	268	FORWARD	20	59.73	40	TCGCAGCTGAAAAGAAAACA	REVERSE	20	60.4	50	ACAAAGAAGAGCGACGGATG	163	363	TTC	3	18	TTCTTCTTCTTCTTCTTC
1996	NNU_06757-RA	AG	112	149	FORWARD	20	60.2	50	GGAGCAAAGTGGAGATTGGA	REVERSE	20	59.63	45	ACAGGGATGGAGGGAAAAAT	140	288	AG	2	38	AGAGAGAGAGAGAGAGAGAGAGAGAGAGAGAGAGAGAG
1997	NNU_06760-RA	TG	177	204	FORWARD	20	59.52	45	TTGACATTTCAGCTCGGAGA	REVERSE	20	59.96	45	TTCAGAGGAGCTGCCATTTT	148	278	TG	2	12	TGTGTGTGTGTG
1998	NNU_06760-RA	GA	177	204	FORWARD	20	59.52	45	TTGACATTTCAGCTCGGAGA	REVERSE	20	59.96	45	TTCAGAGGAGCTGCCATTTT	148	278	GA	2	16	GAGAGAGAGAGAGAGA
[truncated: 1,434 more rows]
