# Supplementary material for: Genome-Wide Identification of SSR and SNP Markers Based on Whole-Genome Re-Sequencing of a Thailand Wild Sacred Lotus (Nelumbo nucifera)
Source: PLoS One. 2015 Nov 25;10(11):e0143765. doi: 10.1371/journal.pone.0143765 (PMC4659564; doi:10.1371/journal.pone.0143765)
Supplement: S11 Table — (XLSX) [file pone.0143765.s011.xlsx]

## Sheet: Sheet1
S11 Table. Identification of the simple sequence repeat- Functional Domain Markers (SSR-FDMs) in sacred lotus (Nelumbo nucifera)
Transcipt ID	Domain ID	Annotation	FORWARD	REVERSE
NNU_14677-RA	IPR011685	LETM1-like	AACGTTCCAAAAATGGTTCG	ATCCTGGAGAAGCGATAGCA
NNU_14656-RA	IPR020843	Polyketide synthase, enoylreductase domain	GGTTTCCCCACCTTTTCCTA	ACGTGGCCAAGAATGGATAA
NNU_10059-RA	IPR012341	Six-hairpin glycosidase	TGTCTCAGAACCTGGACGAG	AAGCGATCAAAATGGACCAG
NNU_10083-RA	IPR013990	Water stress and hypersensitive response domain	TCCGAACTCGTCCACACATA	TGACATACCTGCGGATCTGA
NNU_23057-RA	IPR000595	Cyclic nucleotide-binding domain	GAGTTTGATGAGGGGGATGA	GACTCCTCGAAGAGCGTTTG
NNU_23062-RA	IPR027417	P-loop containing nucleoside triphosphate hydrolase	CCACTTCCAGTCGAAGGAGA	GCCAGTGATGAAGACGGACT
NNU_23064-RA	IPR001296	Glycosyl transferase	CTTTGCCATAAACCCTGGAA	CCCATCAAGGGAAAACTTCA
NNU_23070-RA	IPR004294	Carotenoid oxygenase	CCCAGAGCACAACAAAGACA	AGTGCCTACCGGAGGAGTCT
NNU_23101-RA	IPR023213	Chloramphenicol acetyltransferase-like domain	GTTTCGACCATCCAAGGAGA	GAACACCAGCGAGGAAGAAG
NNU_23117-RA	IPR010800	Glycine rich protein	TCAATCCCCCTTCAGTGTCT	CCATGTCGGTAGACCTTGCT
NNU_19703-RA	IPR011990	Tetratricopeptide-like helical domain	CAAGAAGCGAAGGAAGTGGA	ATGACGACCAGATGAGACCA
NNU_00917-RA	IPR017877	Myb-like domain	CCGATAGAGAGAGAAACCGAAC	ATCTCCACCTCCCATCAACA
NNU_00920-RA	IPR024096	NO signalling/Golgi transport ligand-binding domain	CAGCCCAGACAATCAGTCAA	GGCTTGGTGGAGTAGAATCG
NNU_00933-RA	IPR001810	F-box domain	CCTCGTCTTCTTCCCTCTCC	CCTTCGGGAGAGAAATGCTT
NNU_00969-RA	IPR006121	Heavy metal-associated domain	GCATTTTCAGAGCCATCCAT	CAGCTCCAGTCCTTTCATCG
NNU_00975-RA	IPR013026	Tetratricopeptide repeat-containing domain	TCCAACACTCGCATTCATTC	CCACCAGCAACAACAAAATG
NNU_00248-RA	IPR000271	Ribosomal protein L34	TGCTATTTCATCAAGGGAGA	TGGCAAAAGATCCTGAAAAC
NNU_00238-RA	IPR009078	Ferritin-like superfamily	AAAATGGGGATCCAAAGGTC	CGATATGGGAGAGCTTCGAC
NNU_00227-RA	IPR000086	NUDIX hydrolase domain	GCTGGCATCTGGATTCACTT	GTTGGACAGCCTTCCATCAC
NNU_00228-RA	IPR000086	NUDIX hydrolase domain	GTCATAGAACTTGATGCTTTGC	TCCATGATTATGTGGTTCGAC
NNU_02683-RA	IPR029063	S-adenosyl-L-methionine-dependent methyltransferase	ACGAAACCCAGTTCTGCAAT	GATGCCTTTCATGGCTTCAT
NNU_02675-RA	IPR001214	SET domain	AACCTTCACACGCTTTTCGT	CCGGAGAGACGATTGATTTT
NNU_02649-RA	IPR013057	Amino acid transporter, transmembrane domain	CGCTCAGTGCCAAGTCTTCT	AACTCGTTGCTGTCATGCTG
NNU_02645-RA	IPR007109	Brix domain	GCAGTGAACGAGGGAAAGAG	TCTGGACTGGAATCCAACCT
NNU_02641-RA	IPR000679	Zinc finger, GATA-type	TAATCATCGGCCACTTTCTT	CCAACATCTTGAACAAAAGC
NNU_02629-RA	IPR011991	Winged helix-turn-helix DNA-binding domain	TCACCCTCCACATAAAGCAG	CGGGTTGAGAGTTGAGACAA
NNU_02626-RA	IPR007526	SWIRM domain	CTCCAACCAAACACCTCACA	ATTGAACGGGAGATGCAAAG
NNU_02618-RA	IPR000008	C2 domain	GCCACAGATTTGCCTGATT	CCCCCTCTCTCTCTTCTTTATT
NNU_02611-RA	IPR015590	Aldehyde dehydrogenase domain	CCTGCTTTGATTGGATTAGGA	GGGGTCTTTGTGTCTCTTGC
NNU_02606-RA	IPR006867	Domain of unknown function DUF632	TTTCGCTCCAGAAAGCAAAC	TTTTTCTTGGATGGGTCGTT
NNU_19593-RA	IPR000210	BTB/POZ domain	GATCGTTCGACACTGGAAGG	ACTTTCGAATCGCTGCTCAT
NNU_19608-RA	IPR023393	START-like domain	CCATCCACAACACACTCTTCA	GTGGGTTGGAGAGCGAAGTA
NNU_24734-RA	IPR021825	Protein RETICULATA-related	CTCATCGCTTTGCCAAACTC	AAATACGGCCTGAGACATGG
NNU_24735-RA	IPR005822	Ribosomal protein L13	CAGCGATCAAATCGTTTTAGG	CTGCTGCTCTGTTCTGTCCA
NNU_24761-RA	IPR019378	GDP-fucose protein O-fucosyltransferase	TCGCCACTACCATCTGTTGA	TAGCCTTGAAGGGGAATGAA
NNU_24765-RA	IPR013087	Zinc finger C2H2-type/integrase DNA-binding domain	GTCCGGAGTGTGTAGGCTGT	CAGGCAGAAAATGACAGCAA
NNU_05642-RA	IPR001849	Pleckstrin homology domain	CTCCCTCGTGAAACTGTCTG	TGAGCAGAAATGCCGATATG
NNU_24697-RA	IPR003657	WRKY domain	TGGTGCGGGAAGATAAGGTA	GGTGCTCTTTGCCTTCTTGA
NNU_24695-RA	IPR004864	Late embryogenesis abundant protein, LEA-14	CAGGAAAAACAGGCCTCAAA	TGTACACGCCCTTCCTCTTC
NNU_24686-RA	IPR015424	Pyridoxal phosphate-dependent transferase	TTGCTCTCGGCTTTGAATTT	CTAAGGAAAGGCCCGATTCT
NNU_24683-RA	IPR005821	Ion transport domain	GAGTCAACTGAGATCCCCAAA	CTGAGAAATGTAGCATCCTTCC
NNU_24652-RA	IPR013763	Cyclin-like	ACCCCCTCTGCCTTGTTACT	GGTGGAGAAAGCCGTGATAA
NNU_03343-RA	IPR011990	Tetratricopeptide-like helical domain	ACTGTCGCGCTCTTTCTCTC	GCCATTTTCGATTGCTTGAC
NNU_03350-RA	IPR008972	Cupredoxin	TGTTGAACTCGTCGCTCACT	CTGATCCACAGGAGCCTTTT
NNU_03360-RA	IPR001487	Bromodomain	AGCCTCGGTACTGGAATCAT	TGGCGATCTTACCCATCTTT
NNU_03362-RA	IPR001005	SANT/Myb domain	CTCATCAATTCCCACAACCA	TCTCCCCTCTCTCTCTATCAGG
NNU_16361-RA	IPR020846	Major facilitator superfamily domain	GTGGTACGACCAATGCCTTC	TGCAACTGTTTCAACCATCC
NNU_16366-RA	IPR000462	CDP-alcohol phosphatidyltransferase	GGCGCAGAGGTTGAAGATAC	GCGGACCTCCAAGACAATTA
NNU_16375-RA	IPR027417	P-loop containing nucleoside triphosphate hydrolase	GGAGTAATGAAGGTCCCAACC	AAGGTGCCCTTCCTCTTCAT
NNU_16385-RA	IPR019258	Mediator complex, subunit Med4	AATCCTCAACACCACGCTCT	CTGAAGGAGGAGGGATTGTG
NNU_16396-RA	IPR000195	Rab-GTPase-TBC domain	TGCGCGTGAGAGTTGTCTTA	GGTCTTTTTCCGGTTTTTCC
NNU_16406-RA	IPR006501	Pectinesterase inhibitor domain	CCCTTGTTCTTTTCGGCTTA	GGCCATCCAATCCTGTCTTA
NNU_16430-RA	IPR006903	RNA polymerase II-binding domain	CCTCTGAACCCCATGATGAA	GGCCAGAGAAAGGTTGAACA
NNU_16464-RA	IPR001752	Kinesin motor domain	CAGTAGGGGCATATCCGTCA	GGTTAGGGTCGGGACTCACT
NNU_16466-RA	IPR015425	Formin, FH2 domain	GAAGGGCAGTTTGTCTGGAA	TGGAGGTGGTGGTCTAGGTC
NNU_23705-RA	IPR001480	Bulb-type lectin domain	GGTCCCATCTGGTCTTCAAA	TCAAAGCTCTGCCATAGGAA
NNU_09382-RA	IPR008914	Phosphatidylethanolamine-binding protein PEBP	GTCATAGGCCTTGGTTGGAA	CCACCACAGTTCATGCATTC
NNU_09378-RA	IPR015878	S-adenosyl-L-homocysteine hydrolase, NAD binding domain	ACCATCCTCTTCCTCGTGAA	AGAGACCGGAGGTGGAGAAG
NNU_09365-RA	IPR000535	Major sperm protein (MSP) domain	CCATTCCCCCAATCAAAAC	TGAAGATCTTGGAGGCAAAA
NNU_09363-RA	IPR012336	Thioredoxin-like fold	CGTTCAGAACAGCTCCTTCC	CCCTGTACACAGCGATCAGA
NNU_09355-RA	IPR005821	Ion transport domain	TGAATGGGTTGGTACTTCCAC	AAACACCTTGTTGGCAAAGG
NNU_09336-RA	IPR003340	B3 DNA binding domain	AGAGAGTGAGGCTGTGTGTGA	TGGGCGAGAGAGAAAGAGAG
NNU_09318-RA	IPR008947	Phospholipase C/P1 nuclease domain	CAGATCGCCTCTGACCTCTC	ACAGGGTTATGGACCTGCTG
NNU_09314-RA	IPR009000	Translation protein, beta-barrel domain	ACAGGGTTATGGACCTGCTG	CAGATCGCCTCTGACCTCTC
NNU_09309-RA	IPR000504	RNA recognition motif domain	TTTGGATGGTCAAACAGAAGG	TGCACTTTAGAGAGCCCAAG
NNU_09302-RA	IPR003441	NAC domain	TGGGTGAGGTTCCAAAGAAA	GGGTTCACAATGACCTTCTCA
NNU_09297-RA	IPR004993	GH3 family	TTTCAACATCGGGTCACATC	TTTCAGGGCCTTTTCTTTCC
NNU_09294-RA	IPR000719	Protein kinase domain	GTTATCGTTCGAGGGAGCTG	CGGCAGCAAGGACAATAGTA
NNU_09284-RA	IPR007248	Mpv17/PMP22	CGGAGAAATTTGGAGGGAGT	ATTGGGTCGGGTAATTGTTG
NNU_23481-RA	IPR001128	Cytochrome P450	AACGGGAGAGAGACGACAGA	GGTTGAAGACGAGACCCAAA
NNU_23462-RA	IPR017986	WD40-repeat-containing domain	TTGCCTTCTCGCTCTCTCTC	GAGGAGCAGGGGAGAGATTT
NNU_23709-RA	IPR002528	Multi antimicrobial extrusion protein	GAGGCAAAAGGGTTTCTGGT	CCAGCTTTAGCTTTAGCCAATC
NNU_10602-RA	IPR004006	DhaK domain	ATAGCTGGGCGAAGAGGTTT	TGCAGACAGACAATGCAACA
NNU_10607-RA	IPR011990	Tetratricopeptide-like helical domain	GGTTTGCCTGACGACCTTAT	GCATCTGCACACAAAAAGGA
NNU_10392-RA	IPR000727	Target SNARE coiled-coil homology domain	GTGGTGCCGTTACAGATCAA	AGCAATCGGACAAAACCAAC
NNU_10399-RA	IPR004883	Lateral organ boundaries, LOB	GTTGCACTGGACTACGAGCA	AAAGACACAGCCCCTCACAC
NNU_10433-RA	IPR000782	FAS1 domain	CCATAGTACAAGGGGGTCTTTG	CCCCTCTACGACCTGAACAA
NNU_10434-RA	IPR029006	ADF-H/Gelsolin-like domain	CTGGTTGGCAGTCTTGTCA	AAAGATGACCGCCCAACTC
NNU_10443-RA	IPR001251	CRAL-TRIO lipid binding domain	GCTCCGATCTCAATCAGGAC	TTTTTCTTCCGACCCAAAAG
NNU_10446-RA	IPR002553	Clathrin/coatomer adaptor, adaptin-like, N-terminal	AGAAAACGGAAGGATGCAGA	TACGTTTTGATCGGTTGTGG
NNU_10450-RA	IPR000644	CBS domain	GTTGTAAGACCGCCCAGATG	CAACTTCTCTTCCGGCTCTG
NNU_10453-RA	IPR029063	S-adenosyl-L-methionine-dependent methyltransferase	CACCCAAGGAAGTAATGACC	CTGCATACCACGTAATTAGACA
NNU_10476-RA	IPR002912	ACT domain	GGTTCAAGCAGACCATGTGA	TGCCTGATTTTGTAGATGATGG
NNU_10492-RA	IPR024792	Rho GDP-dissociation inhibitor domain	TCCTTTGAGCCATTGTTTAC	CAGCTGTGAATGTGTGTGTG
NNU_10511-RA	IPR000719	Protein kinase domain	ATGTTCTTCCGGACAGGTTG	TGCCCTCTCGACTATTCAGG
NNU_10518-RA	IPR021916	Protein of unknown function DUF3527	CAGAGTCCCAATCTGTCTCCA	CCTTGGACATTCTGTATTGCTG
NNU_10534-RA	IPR000270	PB1 domain	GAAGGTGCTTTGGGGTTGT	CACATAGTCCTGCTCCACCA
NNU_10535-RA	IPR000719	Protein kinase domain	TTATTACCGCGTCACCTTCC	TGACCGGAAAAGTTTGGACT
NNU_10538-RA	IPR023214	HAD-like domain	GGCCACCCTCCATTTAAGTA	GCATCAACAATGCCGATAGA
NNU_10550-RA	IPR008390	AWPM-19-like	AGGTTCATCAATGGCCAGAC	AGATTGCCTGGTGGCATTAG
NNU_16701-RA	IPR000136O	leosin	GGTGGGAGACGATGAACAGT	GGACCAGAGAAGCAGTGACC
NNU_16703-RA	IPR001222	Zinc finger, TFIIS-type	TCGACACCACTGAAGCAGAG	TACTCGGGTTGCAGGAAAAC
NNU_16705-RA	IPR003034	SAP domain	CTTCAAATGATTGGGGTCCA	GCATCACCTTGAGTGCTTCA
NNU_16710-RA	IPR003406	Glycosyl transferase, family 14	CAAAGAGGCCCGAAATCTCT	TGTTGAAGATGATGCGAGGA
NNU_16715-RA	IPR000679	Zinc finger, GATA-type	CGAGCGAGAAGCAAGAGAAG	TAGACACCTCCTCCCCATTG
NNU_16721-RA	IPR000719	Protein kinase domain	CATGGTGTCTCTGCTTCCTG	ACCAGCTCCACTACCACCAG
NNU_16722-RA	IPR009445	Protein of unknown function DUF1077, TMEM85	GCCTTTCAGTGGAGGAACTG	CCCATCTTCGTGCTACGACT
NNU_16728-RA	IPR011050	Pectin lyase fold/virulence factor	AGGGCGAACAGAGATTCAGA	ACCTGCTCCTTCGCTACTCC
NNU_16755-RA	IPR002775	DNA/RNA-binding protein Alba-like	ACACACAGAACCCAATGCAA	AGCATGGAAAAGGGATGTTG
NNU_16754-RA	IPR011990	Tetratricopeptide-like helical domain	TCATTCGACTGTGCCAGAAC	CCGGAAGGAACTTTGTGAAT
NNU_16763-RA	IPR001810	F-box domain	CTGTGAAGAGAAGCGCCATA	CCGACGACCTACATGCTTCT
NNU_16775-RA	IPR003175	Cyclin-dependent kinase inhibitor	CAACCCTACCTTTCCCCTTC	AAGCTAAATGCACAGGTGGAA
NNU_16776-RA	IPR027356	NPH3 domain	GAAAATGGCCCAACAACAAC	CGGGCCATCATACAGAAGTAA
NNU_16791-RA	IPR002547	tRNA-binding domain	TCCAGCAATTGGTTTCTTCC	GGTTGTGCCACAGACAGAGA
NNU_23168-RA	IPR011991	Winged helix-turn-helix DNA-binding domain	TTGTGGCCTATCCTTATTAGCC	CAAACGAACAGGCCCTTAGA
NNU_23175-RA	IPR024792	Rho GDP-dissociation inhibitor domain	AAAACAACGAAACCCCATCA	GCAAAACCAGAAAGGGAAAG
NNU_21241-RA	IPR011992	EF-hand domain pair	CAAGCAGGAGCTTCGAGAAT	GGCCAAAACAAAGTCAAGGA
NNU_21250-RA	IPR011051	RmlC-like cupin domain	GAAGGCGCTCAACACGTTAT	CTCACCACCAATCTGGGTCT
NNU_16199-RA	IPR024395	CLASP N-terminal domain	AAGCAGAGGGACTACGCTCA	TCGTCTTCCGACATTTCTGTT
NNU_16197-RA	IPR017986	WD40-repeat-containing domain	GGGCTTCGTTCCTTTCTTTC	TGATGCCCAATGATCTCTCA
NNU_16192-RA	IPR003851	Zinc finger, Dof-type	GAATAAGCGGCTGAAGACCA	CAGCTGCAACTTCTGCTGAG
NNU_16194-RA	IPR007180	Domain of unknown function DUF382	GGTCCAACAGCAAGAAGAGC	CCAGCCTCCAATTCATCTTC
NNU_20293-RA	IPR011990	Tetratricopeptide-like helical domain	CTCCAATCGAAAATGGTGCT	GTTTCAGTTCGTCCCATCCA
NNU_20291-RA	IPR005804	Fatty acid desaturase domain	TGGGAATTATTTCGGAAGGA	GCATGCGGTTCATCTGTGTA
NNU_20283-RA	IPR004326	Mlo-related protein	TTTTCTATGCGAGTGCGAGA	CTGTTCGTTCCTCCCCTATG
NNU_20278-RA	IPR007603	Choline transporter-like	ATTCGCTCTCTCTTGCCTTG	CCTCGGATTGTCCATCACTT
NNU_11107-RA	IPR013781	Glycoside hydrolase, catalytic domain	TTGACCCTTCCCTTCTCTCA	ACCCAACAAGTTTGCCCATA
NNU_11118-RA	IPR006852	Protein of unknown function DUF616	ATTTTTGTCCGGAATTGTCG	CCAGCTGAAGCTTTCATCTCAT
NNU_11121-RA	IPR000719	Protein kinase domain	CCTTTGAAGGAGAGCGAGAA	CTATGAATTGGGCCAAGAGG
NNU_11160-RA	IPR023395	Mitochondrial carrier domain	AAGAGACCCGAGTGTGTGGT	GGCAGCCATACCTGCTACAT
NNU_11158-RA	IPR001841	Zinc finger, RING-type	TCGAAATTTGAGAGGGAGGA	TGCACCGTTTTGGTTTTACC
NNU_11159-RA	IPR008406	Dormancyauxin associated	ACCCCAACTCTCCCACTGTT	CGTTCCTCAACGGTATTTGC
NNU_11167-RA	IPR025610	Transcription factor MYC/MYB N-terminal	ACTTGGGAGTTGGAGAAGCA	TTCCTCTAACCAAGCCCTTTT
NNU_11179-RA	IPR003441	NAC domain	CTCCCTACACCGCTTACACC	TGCCTGGTGATTGAAGTTTG
NNU_11183-RA	IPR015424	Pyridoxal phosphate-dependent transferase	AGCCATGGGGAGGATAAAAT	AACGCGCAGTTGATTCTCTT
NNU_11187-RA	IPR012340	Nucleic acid-binding, OB-fold	TATCCATGGAGACGACAGGA	GACCGTGAGGGTATGACCAC
NNU_11191-RA	IPR001005	SANT/Myb domain	TTATATAGCTGCACCGCATCC	CGTTGGAGCTTCTCAAAGGT
NNU_11194-RA	IPR001623	DnaJ domain	CTTCCACCACCAATTCAAGC	TGGCGTTTTTATCGACCTGT
NNU_11199-RA	IPR004853	Sugar phosphate transporter domain	AGACCTTGATGGTGCTGAAAA	TCCACGTGACAGGAAATTGA
NNU_11201-RA	IPR000719	Protein kinase domain	CCAGGGAAAAGCGAGTAAGA	TATACAAACCGCACCACCAA
NNU_11218-RA	IPR004326	Mlo-related protein	TTTTGACTATACCCACCCACTC	CGCGCTAGTTCTCCCTTCT
NNU_11232-RA	IPR011991	Winged helix-turn-helix DNA-binding domain	TCGAGGACTGCTTGTCTTCA	AGGAGAAGCCTCGAAGAAGG
NNU_11256-RA	IPR002016	Haem peroxidase, plant/fungal/bacterial	TCTTCTCTGCGAACTGCACA	TCTGGGTTGAAGCTCCTTTG
NNU_11259-RA	IPR016024	Armadillo-type fold	CACGAACACCGTTCATTGTC	ACAGTACGAAGCGGAGGAGA
NNU_11290-RA	IPR003441	NAC domain	CAATAGCAGCAGCAACCAAA	AAGCCAGGAGGAAGGTTGAT
NNU_11311-RA	IPR001005	SANT/Myb domain	GCAGAGAAACTTCAAGGGAGA	GTGAACTCGATGAGCTGCAA
NNU_11308-RA	IPR005202	Transcription factor GRAS	TTGGATGATCAGAACCCAGA	CGGTCCATTCACCATCAATA
NNU_11314-RA	IPR000719	Protein kinase domain	CAAAACAACAGCTTTTCTGGTC	GAGATCCTCATCCAGCCTCA
NNU_11316-RA	IPR029005	LIM-domain binding protein/SEUSS	TTCCCTAGGAGGACCAATCC	AGCCTGAACGGAACTCTGGT
NNU_20636-RA	IPR001623	DnaJ domain	CCAGATACTGCGTGTCAAGG	GCGTAGGCGTTTTGAATCTC
NNU_20634-RA	IPR029044	Nucleotide-diphospho-sugar transferases	TGGTTTACAGCACGCACAAC	GCTTGGGGCTTCTGAGAAAT
NNU_20619-RA	IPR001841	Zinc finger, RING-type	CCTGCACAGGTGTCTCAGAA	GGACACCCTTCTCTCCCTCT
NNU_20614-RA	IPR000608	Ubiquitin-conjugating enzyme E2	TCCTGGACCCAGAAATATGC	CCAGATTCCAAGAACACAAGTT
NNU_20605-RA	IPR013087	Zinc finger C2H2-type/integrase DNA-binding domain	GGTGTTGGTCCTGACTCGTT	CCTGTGGGCTCCTGATATGT
NNU_20602-RA	IPR023329	Chlorophyll a/b binding protein domain	GCCACCCAGATACTCGGTTA	TGCTGCCATTTTCCTCTTTC
NNU_20597-RA	IPR021109	Aspartic peptidase domain	GGTTGAAGGCCCAAAAACTT	GTAGTTCGGATCGGGAGAGG
NNU_20599-RA	IPR000644	CBS domain	AAAGAGACGCTGAGCGAGAG	GGGAGAGAAATCTCACCGTTC
NNU_20595-RA	IPR003657	WRKY domain	TTCCCTTCAACAACGAATCC	TATCCCCTCGCTGTCAATTT
NNU_20591-RA	IPR005202	Transcription factor GRAS	CATATGCGGTGGAAGCTGTA	ATGGCCTTCAATGGCTTCTA
NNU_20587-RA	IPR011051	RmlC-like cupin domain	AATTTCAGTGTGCGGGTGTT	CCGTCTGACACAGCAATGAT
NNU_20582-RA	IPR004263	Exostosin-like	GACCGCCACAGAGATTTGAC	GCCTTCAAAGCCAAATTGAG
NNU_20578-RA	IPR027417	P-loop containing nucleoside triphosphate hydrolase	ATCCATTGGCAATCTTGTGA	TGAAAACTGTTCCTCCCTTCC
NNU_20576-RA	IPR001715	Calponin homology domain	AGGGAACCCCTTAGACATCG	CAAAAGGGGTTTGCTGAAGA
NNU_20567-RA	IPR008984	SMAD/FHA domain	CTTCAGGCGGTAGTGGTGAT	TGTGCTTAGTCCTCCAACGA
NNU_20549-RA	IPR001251	CRAL-TRIO lipid binding domain	AGGGAGAGAAAGCTGGGAAG	CTGTTTCCCTTCCTTCGTTG
NNU_20534-RA	IPR016009	tRNA methyltransferase TRMD/TRM10-type domain	TTCCCAGTAAGACTTCGTTCG	CACAGCACCGTTTCCATTT
NNU_20532-RA	IPR000719	Protein kinase domain	CTTCTTTAGCAATGACACATGG	TCTGTTACACACACACACACAA
NNU_20524-RA	IPR015915	Kelch-type beta propeller	CCTTGATGACGGGGATAAGA	TTAAAGCGTGCTTCCTGCTT
NNU_20514-RA	IPR006121	Heavy metal-associated domain, HMA	AAGACGCATTTGCTCTCACC	ACATGGAGCACCATTGTTGA
NNU_20501-RA	IPR003593	AAA+ ATPase domain	ACCGATGACTTGCAGTTTGC	CCCCCTGTACTATGGGGCTA
NNU_20496-RA	IPR001623	DnaJ domain	GATGCTCGGCAGCTGTTAAT	CCTGTTTGTAGAACCGTGGA
NNU_20470-RA	IPR016024	Armadillo-type fold	GCTTGTACAGTGTGCCAGAGG	TCATAACCCAAATCCCCAAA
NNU_20436-RA	IPR001607	Zinc finger, UBP-type	AAGAGGCTTGGACAAAATGG	GAATTTCAACTTGGCGGTTG
NNU_20413-RA	IPR011991	Winged helix-turn-helix DNA-binding domain	GTAGAGCAGGTGGGCTGAAC	TAATGGTTTTGAGGGGTTGC
NNU_20412-RA	IPR003245	Phytocyanin domain	AGCAGGAAAGGGAAGTGTGA	CGCATAACTTCAGCCATTGA
NNU_20405-RA	IPR027304	Trigger factor/SurA domain	CCGTCTACGTTGCCTCGATA	AGCAGTGAGAGCTCCGTTTT
NNU_20397-RA	IPR009012	GrpE nucleotide exchange factor, head	AGCGGTAGAACATCGACACC	CGCCACTACGTCAGGTTACA
NNU_20399-RA	IPR001911	Ribosomal protein S21	CCCTTCCCTCGCATAAAAAC	GGAATTGGGTTGGGTCTTCT
NNU_20388-RA	IPR013766	Thioredoxin domain	ATTTTGGCCGCAACTTAGTG	GAAGGTCCATAAAGCGCATC
NNU_20380-RA	IPR017986	WD40-repeat-containing domain	TGAAAACGAATCGAAGCTGA	GCAGGGAGAGACGGACTAGA
NNU_20362-RA	IPR006043	Xanthine/uracil/vitamin C permease	GAGGGGCTTCTCTTCCTTTG	TGACTTATGTCCGCCATTGA
NNU_20357-RA	IPR012341	Six-hairpin glycosidase	CAAAACCTCTCCAACACTCCA	ACACATTGGGGTGGAGATTC
NNU_20351-RA	IPR001356	Homeobox domain	TACCTTGGCAGTCTCAAGCA	GACCGGTAGACTCTGCAAGC
NNU_20339-RA	IPR000719	Protein kinase domain	TCCACGTTTAAATGCTCGTG	GAACTCGGGAGTATGCAAGC
NNU_20326-RA	IPR010471	Protein of unknown function DUF1068	AACAGACGTACCCAATCAAGC	TTAACGCCATTCGACGACTT
NNU_20322-RA	IPR006969	Stigma-specific protein Stig1	TCTGGATCGTACTCGCAGTG	GGCTTGTTCTCCCTCCTACA
NNU_10589-RA	IPR000023	Phosphofructokinase domain	GAGCCTTTGTTCAGCCATGT	TATAACTGGGAGCGGGTCAA
NNU_10580-RA	IPR013785	Aldolase-type TIM barre	CAAGGGAAAAGGGTCTGTCA	CCAAGTGAAAGGCAAGAATTG
NNU_04012-RA	IPR010402	CCT domain	AAGTTCCTCCACCACGACAC	ACAGGAGCTCGGAGGGTTAC
NNU_04016-RA	IPR008984	SMAD/FHA domain	GTGGTAGTGGGGATGGACAA	AGGATGACACCACCCAGAAG
NNU_04025-RA	IPR011990	Tetratricopeptide-like helical domain	CAATCTGGCCCGAGTTCTAA	TTAGGGTTTTGCCTCTTTGC
NNU_04098-RA	IPR008545	WEB family	TCTGGCAGAGACACAGATGC	GCCTTCATTGCCACAGGTAT
NNU_04099-RA	IPR014729	Rossmann-like alpha/beta/alpha sandwich fold	CGACCTCATTCCAGTTCTCA	AAACCGGCCGGAATTTAGTA
NNU_04095-RA	IPR000719	Protein kinase domain	TTGATGATAGCATTACCAGAGG	CCACTACCAACTCCATTGCT
NNU_04077-RA	IPR001810	F-box domain	ATGGCGGACAATCAAAATTC	GGAGACGTGAGCGAAATGAT
NNU_04079-RA	IPR001810	F-box domain	AAGTTTGCGGAGGAGGTTTT	CATTCTGCTGGTCACTTGGA
NNU_03866-RA	IPR002912	ACT domain	TCCCCAGTTCCAGTCATTTC	TTCATGAGCTGATGGTGGTG
NNU_11028-RA	IPR000719	Protein kinase domain	CGATTGCTCAGTCACCTCCT	ATGACCTGCTCATCCCATTC
NNU_11038-RA	IPR000608	Ubiquitin-conjugating enzyme E2	CTGCCCATTCATTCATTCAA	CCACCTCAGGAAGCTCAAGA
NNU_11040-RA	IPR011990	Tetratricopeptide-like helical domain	CCAAAACCAGCAGAAGAATCA	GAGCTTCCCTCTCCTTCTCC
NNU_11046-RA	IPR015914	Purple acid phosphatase, N-terminal	CCAGTAACCGTCCCAGTGTT	GGTTTCCGAGGGATGAAGTC
NNU_11047-RA	IPR000133	ER lumen protein retaining receptor	CAGAGACAACAAGCGAAACG	CCAGAGGACGAAGTGAGGTC
NNU_11053-RA	IPR000719	Protein kinase domain	TGCTGCTTTGCATCCATATT	ATGGGTCATGAGTGACACGA
NNU_23187-RA	IPR000368	Sucrose synthase	TCCCGCTCTCAGTCTCTGTT	ACTGGATGCTGAAATGCTCA
NNU_14244-RA	IPR030182	Purine permease, plant	CCACAACCAGATTCCAACG	AAGCCAAAGGAATCAAAGCA
NNU_14219-RA	IPR000241	Putative RNA methylase domain	TGGCACCTTCATCACTACCA	GGCACCAAAAAGCTCTGCTA
NNU_14206-RA	IPR003593	AAA+ ATPase domain	CAGTAGCCGACTTCCCCTTA	ATTCAGCGCCACCTTGTATC
NNU_21262-RA	IPR008217	Ccc1 family	TGGCAATTGGAGAGTTTGTCT	TGCACTGGACTCGGTAACTG
NNU_24851-RA	IPR017877	Myb-like domain	TCGGTCATGGATGATATTGG	ATCGAAGAAGGGTTGGTGGT
NNU_24842-RA	IPR000620	EamA domain	TCAAATGTTGGCGTGTTCTC	TGGGTTGGCAGATTAGATGA
NNU_24834-RA	IPR008972	Cupredoxin	CTCAGAACTCGAGAGCCAAAA	GGGCTCTGTTGTCGAGTCTT
NNU_24836-RA	IPR004827	Basic-leucine zipper domain	GAAACCACCTCTCCCAAACC	CTCCTTCAGTCCATCCTCCA
NNU_24831-RA	IPR001841	Zinc finger, RING-type	CCGATCTTTTGCTCTCTGCT	GGGTCTCTGCGACGGTAATA
NNU_11094-RA	IPR002775	DNA/RNA-binding protein Alba-like	TGAGCCCACTGTGTTTGTTT	ATTTGGGGATCCATCTTGGT
NNU_11099-RA	IPR000504	RNA recognition motif domain	AGAGAGGGAGAGGGAACGAG	CTTGAGCGGCTACTGCTTCT
NNU_11101-RA	IPR005144	ATP-cone domain	AACCCGTTTATACGCCACTG	AAACCCTAGGAATTGGTGCTT
NNU_11103-RA	IPR001471	AP2/ERF domain	GGCACGACATGAGAACTTCA	ATGCGGTGTGGTTTTACGTT
NNU_06411-RA	IPR000719	Protein kinase domain	GTTTCATTTCCACCGAGACC	GGGCATGTAGAGGTGTTGCT
NNU_06421-RA	IPR010979	Ribosomal protein S13-like, H2TH	TGGGACTCCTTTTGCCTTTA	CCAAGGAGGCATGCACTAT
NNU_06430-RA	IPR016040	NAD(P)-binding domain	CCCCCTACGTGGAAAACAC	TTCCAGTTTGTCAGCAGGTG
NNU_06465-RA	IPR000719	Protein kinase domain	CCCCTCATGATATCGACGTT	TGACCTACCGTCCCTTTGAC
NNU_06468-RA	IPR000719	Protein kinase domain	AATTGCCCCTTTCGAAGATT	GAATCGTGCGATGATGTGTC
NNU_06469-RA	IPR001938	Thaumatin	TGGCGAGGTTATTGTCGATT	TAGTCCTGCACATGGCTCAG
NNU_06473-RA	IPR002059	Cold-shock protein, DNA-binding	TATGGTGGTGGAGGGTATGG	GCCTCCACTTGCCTGATAAC
NNU_06472-RA	IPR016024	Armadillo-type fold	AAGCAATCCATGTCGATTCA	CATCTGGCTTGGGATTTTGT
NNU_06521-RA	IPR016040	NAD(P)-binding domain	GGGTATCGTCCCACCTTCTA	TCTTTAACACGCCATTTACGC
NNU_06523-RA	IPR006869	Domain of unknown function DUF547	GCTCCAAACCTCCACAACTC	CGAGGACAGAGCCAGAGATT
NNU_01612-RA	IPR003175	Cyclin-dependent kinase inhibitor	GGAAAAAGAAAGCCATGGAA	TGCTGTACAGAGACCTAAGTGG
NNU_01602-RA	IPR023213	Chloramphenicol acetyltransferase-like domain	TTTCATTCGCTTTGCTTCCT	GGCAAACAAAGGTGGGTTTA
NNU_01590-RA	IPR026960	Reverse transcriptase zinc-binding domain	GTGTTAGGCATCGCCAGACT	CACGTCTCTGACATGGGATG
NNU_01584-RA	IPR001356	Homeobox domain	CACTGTGATGGTGGCTTACG	CCGTGGCTACTAATCGTTCC
NNU_01585-RA	IPR029058	Alpha/Beta hydrolase fold	CCAGGGTTCATCCTCTTTCA	CCCCTCCCTTTCTCTGCTAT
NNU_01580-RA	IPR001128	Cytochrome P450	CTGGGTTTTGGTGGGTTTTA	GAGGCGATGAAATTCAAGGT
NNU_01576-RA	IPR013781	Glycoside hydrolase, catalytic domain	TGGAAACAAGTGGGAAATCA	CCAAAACATCCCCTGAGAGT
NNU_01568-RA	IPR000270	PB1 domain	GCCCGAATTTCAGACAAAAA	CTAAGGCCCCTCCATCTAGC
NNU_01562-RA	IPR011598	Myc-type, basic helix-loop-helix (bHLH) domain	GAGAGACTGAGGGCAAGAGC	AGCGTCGCTCATAAACAAAT
NNU_21129-RA	IPR027353	NET domain	AGGCTTTGGTCGATGAGAAA	ATCAGAATCGCTTCCAGACG
NNU_21140-RA	IPR015424	Pyridoxal phosphate-dependent transferase	CCAATTGAGGAACACAACCA	TAGAGAGAACCGCCATTGGA
NNU_21145-RA	IPR002100	Transcription factor, MADS-box	GACGCGGAAGTAGGTTTGAT	GAGAGAGAGAGAGAGGGAGAGG
NNU_12902-RA	IPR000719	Protein kinase domain	AGCAATAGCAACGGTGTTCA	CATGTTCATGGGGCATGTAG
NNU_12898-RA	IPR010625	CHCH domain	AGCGTCTCCTCCTCCTCTCT	GGACTCAAAGTGCCGACTGT
NNU_12876-RA	IPR000719	Protein kinase domain	TGTTGACGCAGATCTGAAATG	TCTCCCCCATTAACGACATC
NNU_12870-RA	IPR001471	AP2/ERF domain	GATCGAGAAACCACCGCTAA	AAGGACTGTCGGAGGTCGTA
NNU_12875-RA	IPR023213	Chloramphenicol acetyltransferase-like domain	GCACCAACCTTTCTCTCCAG	CCGACGACAGCTTTATGTCA
NNU_22621-RA	PR025564	ICyanobacterial aminoacyl-tRNA synthetase, CAAD domain	CCCCTTTTCCTTCCTTTTCTT	AAGGTAGGGTGGTGGAGAGG
NNU_22629-RA	IPR011598	Myc-type, basic helix-loop-helix (bHLH) domain	TGCTTTGATCTAATGGGATAGG	TCATCTAGCATCCGTCCACA
NNU_22637-RA	IPR006553	Leucine-rich repeat, cysteine-containing subtype	GGGGAGGTGACCGAATAAAT	GGGATGGGAGAAATGGAGAT
NNU_22650-RA	IPR011598	Myc-type, basic helix-loop-helix (bHLH) domain	CAAGAGTGAGTGAGGGGACAG	GCAAAATCGTAGCTCCAACC
NNU_22660-RA	IPR001356	Homeobox domain	TGCTCCCTCTTCTTGCATTT	TAATCAACACCGCCCTTTTC
NNU_22667-RA	IPR022709	Protein SCAI	GGCTGCAAAGCGTTACTATTG	CGTTGGCTTTGAACAGTGAA
NNU_22693-RA	IPR001810	F-box domain	GGGTCTTGTTGCTTTTGGTC	CCATCGAATTTTCCGGTTTA
NNU_22698-RA	IPR002213	UDP-glucuronosyl/UDP-glucosyltransferase	AAACTTCTCGGCACCCTTG	TGTGCTGGGTATGGGATACA
NNU_22521-RA	IPR000504	RNA recognition motif domain	GGGACCCTCCTATCTCCACT	TGTTGGGTATTCTGCGATTC
NNU_22522-RA	IPR001611	Leucine-rich repeat	AATAGGTGAGGGGGAAAGGA	CCAACACACAGAAGCAGTTGA
NNU_22519-RA	IPR013766	Thioredoxin domain	CATCAGCCAAACGTCACATC	GAAGAGGGTGACGGAGAAGA
NNU_22511-RA	IPR029058	Alpha/Beta hydrolase fold	TCATCAAGAAATCCGCACAA	CGTAACGGTAGCACCAGTCC
NNU_22505-RA	IPR001005	SANT/Myb domain	CATCAGTCGTTCCACCCTCT	CAAAACGGAGCTCCTCCATA
NNU_22484-RA	IPR017932	Glutamine amidotransferase type 2 domain	CCCGCCACTAGACTCTGACT	TAGCTCGATGATTCGGGAAC
NNU_22479-RA	IPR025131	Domain of unknown function DUF4057	GCTGAAGGGCCTCTTCCTAT	GGGAAACCAATTAGCCATCA
NNU_22474-RA	IPR011990	Tetratricopeptide-like helical domain	TTGGCGTACTTGGAAACTCA	CCCACCATCTCGATGAACTT
NNU_22463-RA	IPR023214	HAD-like domain	CCGTTGCTCAATCGTCTTTT	TTGGAGAAGCAGCAGAGACA
NNU_22449-RA	IPR000300	Inositol polyphosphate-related phosphatase	GGTAGCCATGGAAGCATCTC	AGAGGATGGTGACCGGAAC
NNU_22447-RA	IPR010369	Protein of unknown function DUF966	TTCCCACCTACAACCTCGAT	TTCCTCGCTCGAGTATCCAT
NNU_22443-RA	IPR007650	Zf-FLZ domain	CCCGCTCTTCTTCACTCTTC	GCTTTCCCAGCAACATCTTC
NNU_22442-RA	IPR016140	Bifunctional inhibitor/plant lipid transfer protein/seed storage helical domain	CCGTTCATCTTCCCCTCTTT	GCACCTCCTTCACCATGTTT
NNU_22438-RA	IPR016040	NAD(P)-binding domain	CGACCAGAACGAAGGAGAAG	ACATTTTCGCCGATGTAAGC
NNU_22439-RA	IPR016185	Pre-ATP-grasp domain	CCCGACAAAAATGTGGAGTT	TTCCCAACTACTCCCATCTCA
NNU_22423-RA	IPR021109	Aspartic peptidase domain	TGAATTCGAAGGAGCTTCTCA	ACCTAGGGTTTGAGGGGACA
NNU_22417-RA	IPR003034	SAP domain	AGCCAAGTCTTTCCCTTTCC	TAGCCTCTGTTCGAGGGAAT
NNU_22415-RA	IPR006121	Heavy metal-associated domain, HMA	AGCATCAAACAGTGCCAAAG	ACTGCTTCACCTCCCAACC
NNU_22401-RA	IPR011016	Zinc finger, RING-CH-type	CCTCATACGACTGGGCAACT	GCCATGGACTTTAGGTTGGA
NNU_21157-RA	IPR006460	Protein of unknown function DUF617	ACACCAGTGCTGCCTTCTCT	TTGAAGACGCGAGAGACCTT
NNU_21159-RA	IPR008972	Cupredoxin	ATGCGAAGTTTCCATCATCC	AAGTTCTGACGACGGTGAGC
NNU_21154-RA	IPR001128	Cytochrome P450	GTGGCTGATCCGAGGAATTA	ACAGTTCCCACACCACATCA
NNU_09910-RA	IPR026891	Fibronectin type III-like domain	ACGGGCTGAAAACAAACAAT	GCTCTGTTTCCTCCAGAAGC
NNU_09898-RA	IPR001698	F-actin-capping protein subunit beta	CAGCTCAGGATCAAAGAACG	TTACAAAGAGTGCGCAGGTG
NNU_09868-RA	IPR008422	Homeobox KN domain	GCAGCATCAGATTTCAAGCA	GTTGGATTTGGAAGCAGCAT
NNU_09866-RA	IPR002528	Multi antimicrobial extrusion protein	AGGTTCTGGGCTGGAGAAGT	TCTTCGATTCATCCCAGCTT
NNU_09865-RA	IPR007816	ResB-like domain	TGACCGGGTTCCAGAGATAG	GTTATTGTTTCAGGTTCCATGC
NNU_05936-RA	IPR029044	Nucleotide-diphospho-sugar transferases	CACCTTCACTCTTGCTGCTG	GATCGGAGCACACAGTGGTA
NNU_05937-RA	IPR001938	Thaumatin	CCCAACTCTCGACAGACGAC	CAGGGAGAGTGCACGTTGTA
NNU_16588-RA	IPR005678	Mitochondrial inner membrane translocase complex, subunit Tim17	TGCCCAACCCATTTAATTCT	CCAAATAACCCCCAAACCA
NNU_16575-RA	IPR000504	RNA recognition motif domain	CCACCACAGAGAACGAAGTG	ATGAGATCTACCCCGGGACT
NNU_16561-RA	IPR010608	Protein of unknown function DUF1195	CCGAAAAGAAAATCCAACGA	CCGCTGCTGTTATCCTTCTT
NNU_17221-RA	IPR002553	Clathrin/coatomer adaptor, adaptin-like, N-terminal	TCGTCATTTTCGACGTTATG	CTTCGGGTGGAAATAGGAGA
NNU_17193-RA	IPR000719	Protein kinase domain	TTCTCTTTCATCAACCAACCAC	TTCCATTTCCCGAATTATGC
NNU_17161-RA	IPR017921	Zinc finger, CTCHY-type	AGCTCCATTCAAGCGTTGTT	AGCCACACGGAAGCTCTAAA
NNU_17137-RA	IPR003593	AAA+ ATPase domain	CTCCCGGTGGATTCAAGATA	AAGCTCCTCAGCCACTTCAG
NNU_17135-RA	IPR001251	CRAL-TRIO lipid binding domain	CCGACAGGAGGATATCGTTG	GGTGGCTTTGGATAACTGGA
NNU_17115-RA	IPR008545	WEB family	ATGACACCATTCCTGTGCAA	CCCCTTCTTCCTTGACAAAA
NNU_17112-RA	IPR015943	WD40/YVTN repeat-like-containing domain	CAATGGGCGGTTCTCATAGT	CCTCGTCCAGAGAAGACAGC
NNU_17108-RA	IPR003033	SCP2 sterol-binding domain	TGTCATCTCTCTCTGGTGGGTA	TTGAGTGCATATTGGGATCTTG
NNU_17101-RA	IPR005117	Nitrite/Sulfite reductase ferredoxin-like domain	GAGTTGAAGGCCACACACAA	CGAAATGACGAGGAGGACAT
NNU_17082-RA	IPR011598	Myc-type, basic helix-loop-helix (bHLH) domain	TGGACATCGACCTGCTAAAG	ATTACCGCAAGGCAACTCC
NNU_17076-RA	IPR011991	Winged helix-turn-helix DNA-binding domain	GTGTTGGAAACTCGGAGGAC	ACGGCTGTTGTTTTTCTCCT
NNU_17068-RA	IPR017946	PLC-like phosphodiesterase, TIM beta/alpha-barrel domain	TCGAAATTTTCTCCCCCTTA	TGCTGCATTAGTGTGAACCA
NNU_17057-RA	IPR001841	Zinc finger, RING-type	CCTTCTCACCTCACCTCACC	GGGAAGAAAAGCGCCTAAAC
NNU_17052-RA	IPR005225	Small GTP-binding protein domain	GGAGGTGAGGATATGGTGGA	TCCTGTGGAAGAGGAGCAGT
NNU_17048-RA	IPR008587	Filament-like plant protein	AACTTTACCGCACCACGTTC	CCCAGTTTCCCTGAAATGAA
NNU_17043-RA	IPR016177	DNA-binding domain	AGGAGGGGAAGCAGAAGAAG	GTCTTCTGCGAAGAGCAACC
NNU_17041-RA	IPR001356	Homeobox domain	AGGCACCACTTCATCACTCC	GGGAGTAGGAGACGCTGAGA
NNU_17040-RA	IPR000644	CBS domain	TTTGGCTCCAATACATGCTG	TTGAACCTTGACCAAAACGA
NNU_17037-RA	IPR013320	Concanavalin A-like lectin/glucanase domain	GACCAAGGTCCCTCCAATCT	ATACCCCACGTCGAAAAACA
NNU_17031-RA	IPR000719	Protein kinase domain	TTCTGCTTCCCAGAGCTGTC	TTCCGCTTCTTATGTTCCAGA
NNU_17024-RA	IPR003657	WRKY domain	CCTTGCAAATCCAAAAGTGG	TCGGATCTGATCAACTTTGC
NNU_00105-RA	IPR029044	Nucleotide-diphospho-sugar transferases	CTCCATATCTTCCTCGATTGC	AGTCAAGCGGACCAGTTGTT
NNU_00106-RA	IPR004158	Protein of unknown function DUF247	TACTGACGACACTCCCACCA	CCACTGGGTGGACTCTGATAA
NNU_00112-RA	IPR025610	Transcription factor MYC/MYB N-terminal	CGTCCAAGCTCCTGCTAAAG	CATGAGTCTCTGACCGCATC
NNU_00111-RA	IPR000008	C2 domain	GTGGGAGATACGCTGGAGAA	TTCTGCATTTCCCATGAACA
NNU_00118-RA	IPR004367	Cyclin, C-terminal domain	AAGAAAAAGGACAGGCGTGA	CTCACACGCAGATAGCCAGA
NNU_00125-RA	IPR023329	Chlorophyll a/b binding protein domain	AGGCTTCGATCTGCTGAAAA	CAGGCGAGCATATCATAGCA
NNU_00124-RA	IPR013830	SGNH hydrolase-type esterase domain	TGGTGCATGCCATCATCTAT	AAACGAAGCTAACCGAACGA
NNU_00129-RA	IPR000719	Protein kinase domain	AATTGATTCGGTCACCCTACA	ATGGAGTCCACTGCTTCTGC
NNU_00133-RA	IPR006076	FAD dependent oxidoreductase	TTCATTTGTGGTATCGGTTACG	ACCGCCTTGTCTACCATGAG
NNU_00179-RA	IPR020843	Polyketide synthase, enoylreductase domain	AACAGGAGCGGTAGAACTCG	AAGGCGATAGGAACCCTGTT
NNU_00178-RA	IPR001810	F-box domain	AACACCGACGAAGATCCAAC	GCTTCAGCACCTCGAAGAGA
NNU_16273-RA	IPR006873	Protein of unknown function DUF620	TTTGGCGTCTCAACAGTTTCT	TCCCTCAGAAACCCTAACCA
NNU_16265-RA	IPR029058	Alpha/Beta hydrolase fold	AAAAGCGAGCACAGAACAGG	ATGTTGTGGGCTTCTTCCAC
NNU_16266-RA	IPR001932	PPM-type phosphatase domain	GACGTCAAAGTCTCCACAAGG	CATCGCTCCAGTGGTCTGTA
NNU_16240-RA	IPR024738	Transcriptional coactivator Hfi1/Transcriptional adapter 1	GCCGTTTGACCCAAACTAAG	ATTTCCGGTATTTCGGCTTT
NNU_16241-RA	IPR001209	Ribosomal protein S14	TTAGACGCCTCCAATTTTCG	GGACCGTAGTTTTTCGGATG
NNU_16229-RA	IPR000182	GNAT domain	GATATTGCGGCCTTGAAAAA	TGAGTGGGATGAGAAACAGG
NNU_16226-RA	IPR007087	Zinc finger, C2H2	AACGACGACCAGTCAACCTC	TAGTGACAGCGCTTGTGTCC
NNU_16227-RA	IPR017986	WD40-repeat-containing domain	GAGGGGAACTTCTTTTTGTCA	ATGGGAATCATGGGATTCAA
NNU_05798-RA	IPR015425	Formin, FH2 domain	TTTTTCAGTGTCCCCTCCTG	TGGTACAGTTGACGGCCTTT
NNU_22555-RA	IPR023614	Porin domain	TTTTTCAGTGTCCCCTCCTG	TGGTACAGTTGACGGCCTTT
NNU_22551-RA	IPR000210	BTB/POZ domain	TGCACTCCAATATGTTTGTGG	CCACTTGCTGTTCGAAATTG
NNU_19220-RA	IPR018392	LysM domain	GAAATACGGGGTGTCGATTG	ACAGCACAGTGCACAAGGAA
NNU_19233-RA	IPR000719	Protein kinase domain	GTTGTTGCTCTGTCCCCAAT	CGGAAGCCAACTACCTTCAT
NNU_19236-RA	IPR000719	Protein kinase domain	GTACTCCACATGGCCTCGTT	TTCCCCTCAATGACAGGAGT
NNU_19266-RA	IPR000719	Protein kinase domain	CCGATTTCCAAAGAATCCAA	TCGTCTGCTTGACCCAAAAT
NNU_08520-RA	IPR003609	PAN/Apple domain	TGGAAACGTCCTCTTCACCT	GGGCGATAGTCTGCAAGGTA
NNU_08521-RA	IPR003124	WH2 domain	TTGGCAATGTTACCTCTTCG	GCGCCAATGAATAACACAAA
NNU_08511-RA	IPR006121	Heavy metal-associated domain, HMA	CGAGAACCCTAATGCTTGCT	TCAACGCTTGAACAAACCAG
NNU_08512-RA	IPR023410	14-3-3 domain	GCCCGTGTGTCCTCTTCATA	ATGGCCGATCTGCAAAATTA
NNU_08506-RA	IPR011990	Tetratricopeptide-like helical domain	GAGGTGGACGATGCTTAACG	CCAAACCCGATTCCCTTTAT
NNU_08500-RA	IPR029063	S-adenosyl-L-methionine-dependent methyltransferase	CGTTCCTCATTTTGGGAGAA	GAAAGCTATCAGCCCCAGAA
NNU_08496-RA	IPR016024	Armadillo-type fold	GTCCTTATCCGACCAACTCG	GAGGGGACAAAGTTGAGCAG
NNU_08482-RA	IPR018930	Late embryogenesis abundant protein, LEA-18	TTGGAGGACTACAAGCGTCA	ATTGGCATCAGTCTGCTCCT
NNU_08476-RA	IPR027353	NET domain	CCTCGAAATTAGTCCACCGTA	CACAGAGGGGTTTGGAAGAA
NNU_15718-RA	IPR013830	SGNH hydrolase-type esterase domain	TTGGGCTAACACAGTCTGACC	CAGACACAAGGGGACTGATG
NNU_15731-RA	IPR013830	SGNH hydrolase-type esterase domain	CCAGCTTATCCACCCTTCAA	TGAGCTTCAGCTCCAAAGGT
NNU_15742-RA	IPR002016	Haem peroxidase, plant/fungal/bacterial	TTCCTCTTCCCAAGTTGCTG	GGTGTTGGTGAGCTTGGATT
NNU_15752-RA	IPR005225	Small GTP-binding protein domain	TTGGGCTTTTCTGTTTCTCC	AAGTTTTGGGTTGGGTTGTG
NNU_15754-RA	IPR001841	Zinc finger, RING-type	TCACACCTTTTCTCACTGTTCA	ATCCTGCAGTGCTTGAATGA
NNU_15762-RA	IPR003340	B3 DNA binding domain	CTCTCGTCGCCTTCTTCTTC	CACTTCCTTTCTTCGGCAAC
NNU_24358-RA	IPR001356	Homeobox domain	TAGCGCTCACCCTGTAGCTT	TTTGGAGTATCGGCTTAGTGC
NNU_24362-RA	IPR001005	SANT/Myb domain	TTCAACCTCGCCAGACTCTT	GGTCATAACGGGCAACTCTG
NNU_25926-RA	IPR008598	Drought induced 19 protein type, zinc-binding domain	GGAGAATACCAGGAAAATATCG	CGAGGGAGGATCAAACAAA
NNU_25930-RA	IPR003441	NAC domain	AGCTCGATTGCATGTGGACT	CCAAGGACATTCTTTGACAGC
NNU_25941-RA	IPR027417	P-loop containing nucleoside triphosphate hydrolase	GGGTGGAGTTTGAAGAGGAG	GCAAGCCTCAATTCGTTTCT
NNU_25939-RA	IPR011990	Tetratricopeptide-like helical domain	CCCAACAGAGTCGAAATCGT	GTGCAGAGGAGGAGAAGACG
NNU_25944-RA	IPR001932	PPM-type phosphatase domain	GGGGTCGTCTAATCGTCTTG	ACGATCGTCAAAAGCGAGAT
NNU_25949-RA	IPR001841	Zinc finger, RING-type	AATTGAGTGCATGTGCTCGT	GAAGCAGATGAGGGGAGAGA
NNU_25958-RA	IPR002213	UDP-glucuronosyl/UDP-glucosyltransferase	ATGGTCCAACACCACCTGTT	CACTTCGTGGTGGTTGTTCA
NNU_25973-RA	IPR001401	Dynamin, GTPase domain	TCAGGCCTTCTCGTTGATCT	CGCAGTCACACTCACACTCA
NNU_25976-RA	IPR007783	Eukaryotic translation initiation factor 3 subunit D	CAGTCTCTGGCGGAGTTAGG	TTCCACCTTCAGGTACACAAA
NNU_25983-RA	IPR000719	Protein kinase domain	TGATGGGTTTGGAGGAATTT	TTGGTGCTCCTACCAACTCC
NNU_25982-RA	IPR006502	Protein of unknown function PDDEXK-like	TAGACGAAGGCGAAGAGTCG	GTGCTGCTTCTCCCAGAAAG
NNU_25991-RA	IPR000719	Protein kinase domain	CTTCGAGCGACAGAAAGTCC	CCAAGCACAAACAGCTTTCA
NNU_25990-RA	IPR006852	Protein of unknown function DUF616	CCTTCCTTGGTTCATGGAGA	GGAAGAGCAGTCCCTCCAAC
NNU_26002-RA	IPR013781	Glycoside hydrolase, catalytic domain	ACCCCCGAAACTAGACAAGG	TGACAAAGTGACCCAGATGC
NNU_26004-RA	IPR003029	S1 domain	GGGACGACGAAGAGATGAAG	CTACCGTCCCTGTCCCAAT
NNU_26005-RA	IPR001372	Dynein light chain, type 1/2	TCCTCCTTTGCATTATTCGTC	CATGGCGACAATTGAGAAGA
NNU_26008-RA	IPR018957	Zinc finger, C3HC4 RING-type	AAGACATTTCTCCGCAGACG	CGTTTTGAGGGAACGAGAAA
NNU_01167-RA	IPR007112	Expansin/pollen allergen, DPBB domain	AACTAGCCGTTGGAGACTGC	TTTGGAGAGGGCTACAGCAT
NNU_01172-RA	IPR024286	Domain of unknown function DUF3700	TTGCTTTGCTTTCTCGGTTT	CCGGTGTCTTTGGCTTTCTA
NNU_01178-RA	IPR000996	Clathrin light chain	TGTCCCAGAACCCAAGAAAG	TCCAATTCATGGAACAGAAGG
NNU_01182-RA	IPR020464	LanC-like protein, eukaryotic	AAGGCCTGTGACTCTGCTTC	ACCAGCTCGCCCACATATAA
NNU_01185-RA	IPR020846	Major facilitator superfamily domain	CTGGAACAATGGCTTCTGCT	GGGGTTTCCATTTTCCTGA
NNU_01189-RA	IPR017986	WD40-repeat-containing domain	GAAGAGACGAAGACGAAATGA	GCTGTTTGATGTTTGATTCG
NNU_01194-RA	IPR002227	Tyrosinase copper-binding domain	GTGAACGTTCCACACAAGCA	CTCCCAATCGTGGGACTATG
NNU_19612-RA	IPR008507	Protein of unknown function DUF789	TGTTGAGTGGGTTCTTTTTCC	CTCCATCGCTGCAACAACTA
NNU_19634-RA	IPR031691	Lipoyl synthase, N-terminal	TGAACTGAACTCCACCAGCA	CAGCGATACGAATCGAGGAT
NNU_19635-RA	IPR000719	Protein kinase domain	CAAGCTATGCACCACGACTG	AGGGAGCTGGAAAGGAGAAA
NNU_19651-RA	IPR000770	SAND domain	CCCAATGCATCAGTGGATCT	TGTGGAGCTGTAGTGTTGTGC
NNU_19665-RA	IPR017899	Vacuolar protein sorting-associated, VPS28, C-termina	CGATTCCCACACGTAACCTC	TTGTCGTGCCACAGATTCAC
NNU_09963-RA	IPR001810	F-box domain	CCTGGGTGGGAAATGAAGTA	CACCAGGGTCACACAATCAC
NNU_09943-RA	IPR001005	SANT/Myb domain	CAATTCTGATCCCACCTGCT	CCAACTCCCATGTCCATGTT
NNU_09933-RA	IPR004367	Cyclin, C-terminal domain	ACTTTCCTTCACGGAGAGCA	AGAAACTCAAGCGTCGAACC
NNU_08892-RA	IPR000858	S-locus glycoprotein domain	GGAGCTGCATCAAGGTGTCT	CCAAATGAAGGGAGGCTATG
NNU_08895-RA	IPR001480	Bulb-type lectin domain	GAATGCTTGAGGGACTGCTC	GCTATGTTTTGGGGTTTTGG
NNU_08923-RA	IPR011333	POZ domain	CTGTCTTTTAGGCCTTGTTGG	AGATGGGGAAGAAGACAACG
NNU_08928-RA	IPR005202	Transcription factor GRAS	CCGACTCTGACCCTACCTGA	ACTGCTCCAGGCTATTGCTC
NNU_08932-RA	IPR002156	Ribonuclease H domain	GCGGTTTCAAGCTACGATTC	TCAGAGGGTGCTTCTTTGCT
NNU_12923-RA	IPR016024	Armadillo-type fold	TTCCACTGTCGGTTGAGGTT	TGCCGTTTATTTTTGCCTCT
NNU_12937-RA	IPR002781	Transmembrane protein TauE-like	TCTGTTTCTGTCTTCCTCATGC	CAGCGACCTTTCATTTGCTT
NNU_04288-RA	IPR000719	Protein kinase domain	TATCAGCGTCATGCTTCTGC	GCTTTCCGATTTGCATGTTT
NNU_04286-RA	IPR006740	Protein of unknown function DUF604	GAGAAGAAACAAGGCCGACA	CGGGAATCTTGAGAAGACGA
NNU_04279-RA	IPR027706	Mitochondrial PGP phosphatase	TTCATTGCGTCTCTGCAAAC	AGTAGCGGCCGATCTGAACT
NNU_04260-RA	IPR026992	Non-haem dioxygenase N-terminal domain	CATGTCTCACCCCTTTCCAT	GCAACCAGAAAACCAAAGGA
NNU_04251-RA	IPR019367	PDZ-binding protein, CRIPT	CACGAAAAATTCGTCACAGC	TCTCACACACCATTGCTGCT
NNU_04245-RA	IPR021149	Oligosaccharyl transferase complex, subunit OST3/OST6	TGTCAATTCCAACTCTCTCTCA	CACACCAGACTTGGATCGAG
NNU_04250-RA	IPR006501	Pectinesterase inhibitor domain	TGTCCACGGTTTCCAATGTA	TGATAGTGTGGGCCATCTCA
NNU_04242-RA	IPR000195	Rab-GTPase-TBC domain	CCCAACCAACAGAATCCAAG	TTTGGTCCTTGCCTTTTAGG
NNU_15790-RA	IPR011989	Armadillo-like helica	CTCTCTCGGGCATAAGCATC	CGTCGAAGTGTTTGGAGGTT
NNU_15800-RA	IPR007599	Derlin	GAGTCGAAACTCGGAAGTCG	CCCTAACTTCGAACCCAATTC
NNU_15799-RA	IPR019547	B domain of TMEM189, localisation domain	CCCGTGTCTATTGCTCGAC	GAGACCATGTTGATCGCAAA
NNU_15802-RA	IPR001715	Calponin homology domain	CACATTCCCTCCCTTCAAAT	AAACGCATTAGGGTTTGGTG
NNU_15806-RA	IPR025733	Iron/zinc purple acid phosphatase-like C-terminal domain	CACCGCAAATTCAAGCATAA	GTTCGATCCCGTTCTTCCTT
NNU_15823-RA	IPR000719	Protein kinase domain	GACGGCTGAACAAACTCACA	GGCAAAGATTTAGGGGAAGG
NNU_15836-RA	IPR001030	Aconitase/3-isopropylmalate dehydratase large subunit, alpha/beta/alpha domain	CCAAATTTGAGGGAGGCTTT	AGCTGACGAAGAAGCCATTG
NNU_15839-RA	IPR007608	Senescence regulator S40	CGGCCTGCAACATATCATTC	CCAAAGATCGCAGTTTTTCC
NNU_15845-RA	IPR025298	Domain of unknown function DUF4094	AGAGAGGGGGAGAGCTGAAC	AGTGAGCTCGGAAAATCGAA
NNU_24638-RA	IPR001117	Multicopper oxidase	TGGAGGACGTAAATGGGAGA	CGTTGATCAAAATCCCCTGT
NNU_24635-RA	IPR013977	Glycine cleavage T-protein, C-terminal barrel domain	TCTACGCCCAAACATTCCTC	AGATGTCGGAGGTGTCCAGT
NNU_24621-RA	IPR006969	Stigma-specific protein Stig1	AAAGGTGGTGAGTCGATTCCT	CGTTCACACATTTGTTGTTGC
NNU_23685-RA	IPR019378	GDP-fucose protein O-fucosyltransferase	AACAGACGCTCAAGGACGAT	CCCCATGAATTGTTTCCGTA
NNU_23691-RA	IPR005541	KNOX2	TCAAGTACAAAGGCAACAAGG	GAGGCATCATCATCATGGAA
NNU_15904-RA	IPR013781	Glycoside hydrolase, catalytic domain	CCTGAGGCAGAGCGTTTAAT	CGATTGTGCCTGCATCTGTA
NNU_15912-RA	IPR026992	Non-haem dioxygenase N-terminal domain	AGGACAGGGTCAACAAGACG	GGGATCTCAACGATTGCCTA
NNU_15914-RA	IPR029021	Protein-tyrosine phosphatase-like	GTATCGCTTCGTTGGTTTCG	TGTTTGGAGAAGAAGCCATTG
NNU_15922-RA	IPR016040	NAD(P)-binding domain	CCACTCGAGCAGTTTACTTGA	GGTTTCCCCTCAATAAACACAA
NNU_15937-RA	IPR023175	Vacuolar protein sorting-associate protein Vta1/Callose synthase, N-terminal domain	TCTGCAGTGTCTAATTTCCAAC	ATACTCCACACACAAACACACA
NNU_15971-RA	IPR000626	Ubiquitin domain	GCGAAGCGTGAGTGAAATCT	ACGAGGAACATACCGCAGTC
NNU_15972-RA	IPR005061	Domain of unknown function DUF292, eukaryotic	AATCGCTTTCAGTTCGAGGA	TCACGAGGTGGAGAAGGAAC
NNU_15985-RA	IPR004877	Cytochrome b561 domain	GGGGTTAATGGTGTCAATGG	CAAGCTCCTCACCCTCTAAATG
NNU_15989-RA	IPR003397	Mitochondrial inner membrane translocase subunit Tim17/Tim22/Tim23/peroxisomal protein PMP24	TGAAGTGCCTTTTCTTGTTCG	TACATCGGCATGAGGAATCA
NNU_15990-RA	IPR010544	Kinesin-related conserved domain	TCCCTCTCTCTCGACACATTT	AGACGTCCATGCTTCGTTTC
NNU_15987-RA	IPR016024	Armadillo-type fold	ACTCCAACCAGCTTCCTTCA	GAGATTCGAGCGAATGGTTC
NNU_16006-RA	IPR017986	WD40-repeat-containing domain	CTCGGAGGAAAAACGGTCTC	CCGGCAGATTTTTCTTCAAA
NNU_16049-RA	IPR000504	RNA recognition motif domain	TTGCTTCTAGGGTTCCTGCT	ATGATGATGACGGACCCAAT
NNU_08558-RA	IPR003958	Transcription factor CBF/NF-Y/archaeal histone domain	TGCCCAATTAGCTTAGAACCA	AAACCTGCACGTTCCATTTC
NNU_08581-RA	IPR023210	NADP-dependent oxidoreductase domain	GGTCAATCATCCCACTTGCT	GAGCTGGCTCACCTTCAGAC
NNU_14960-RA	IPR000719	Protein kinase domain	CACATGGTGCCACTGTTTTC	AAAACCCAAAACCCAATGCT
NNU_14961-RA	IPR003340B3	DNA binding domain	TTGGAAACATGGAGGAGGTC	CAGAGGTGGGAAGTGTCCAT
NNU_14940-RA	IPR000679	Zinc finger, GATA-type	GGTTCGGGCTAGAAGCAAG	GTCGACTTTGCTGCCTTTGT
NNU_12663-RA	IPR000008	C2 domain	GCATGGAAAACCGATAGAGC	AATGGAAACCCATCAATCCA
NNU_12664-RA	IPR004314	Domain of unknown function DUF239	ACCCAGAGTGCCCATAATC	GGACTTCTGAACAAGAGAGAGA
NNU_10230-RA	IPR013781	Glycoside hydrolase, catalytic domain	CCAGCTTGACACGAATAACG	TCAAGAAACCGCAGAAACAA
NNU_10246-RA	IPR020846	Major facilitator superfamily domain	GCCGACTGATTCTGGTAAGG	TTGGCCATATGGGACCTAAG
NNU_10259-RA	IPR016084	Haem oxygenase-like, multi-helical	GCCGACTCGTTCCGATATAC	CAGTCCCACTTGAGAGAAACG
NNU_10272-RA	IPR000270	PB1 domain	CCTCTTCCATTTTCGCCTCT	ACAGACCCATAGCACCATCC
NNU_10275-RA	IPR009291	Vacuolar protein sorting-associated protein 62	GCTTTGTGGAAGAATCCGACT	GGAGGCCCTGAAAGAGAAAA
NNU_10282-RA	IPR000008	C2 domain	TCATTGAAACCACGAAGCAG	GTATGCCTCCTCGCATGTTT
NNU_10278-RA	IPR013026	Tetratricopeptide repeat-containing domain	TATGCCAATGTTGGAGACGA	CCTCTCCAAGAACCAATCTCC
NNU_10312-RA	IPR000719	Protein kinase domain	TTGGAGTGGTGTCAATGGAA	TGTGGGAGGTGGAAGTCTTT
NNU_10344-RA	IPR020683	Ankyrin repeat-containing domain	GAGAAACAGAATTTCCTTGTCC	AAAGAATCCAAACCACAGGA
NNU_10360-RA	IPR024792	Rho GDP-dissociation inhibitor domain	TTGTGGCTTTAGCAGCAGAC	TGGCCCATGATAAAACTCAA
NNU_10378-RA	IPR000504	RNA recognition motif domain	TTTGGATTTCTGCCTCCAAC	CCTTTAATCCCCATGGTCAA
NNU_16594-RA	IPR014710	RmlC-like jelly roll fold	AAGAGCAACAAGAACAAAGAGG	TCTTCTTTCTCACGCCAAAA
NNU_03456-RA	IPR011051	RmlC-like cupin domain	GGGTTGAGTTGGAAGTGGAA	CGAGGCTTCCTTCTTTTCCT
NNU_03480-RA	IPR016024	Armadillo-type fold	CAGGCACCTCAAGTGCAGTA	GCAACATCCTCTTTGAGTTGG
NNU_03478-RA	IPR005175	PPC domain	AGGTTCACGTTTTAGCCTTTG	TGCTTCCTTTGCTCTCTGGT
NNU_03481-RA	IPR003018	GAF domain	GTGCTCTTCAACTCCGCTATC	CAAAGCCTCCAAAGAGCAAA
NNU_19891-RA	IPR004343	Plus-3 domain	TCGCGACTGTGGTTATATTGTT	CATGCTTTGCCTGAAATTCT
NNU_19903-RA	IPR001890	RNA-binding, CRM domain	GGGGGCCACAATTCTTTCTA	CCGTGCTTGTTCCTCTTCAT
NNU_19915-RA	IPR030182	Purine permease, plant	GAAATTGAACCAGGGCGTAA	ATGGAATGACCGACCAAAAG
NNU_19916-RA	IPR029044	Nucleotide-diphospho-sugar transferases	TGACCCCATCAACATCACTG	CGGCTTCCTTTTCCTTTTCT
NNU_19921-RA	IPR001153	Barwin domain	GCTGTTTCATTTGAACCCTCTT	AAAACCAATTCCATCCCACA
NNU_16514-RA	IPR011598	Myc-type, basic helix-loop-helix (bHLH) domain	TAAAAGCGCATGAAACGATG	GGGCTTCGAGGGATTCTTAT
NNU_23434-RA	IPR031164	SAM-binding methyltransferase MPBQ/MBSQ	TGTTCCCAAAGGTCAGCCTA	GATCCAAGCCCAAAAGTCAA
NNU_23415-RA	IPR014811	Argonaute, linker 1 domain	TCAGTCCAAAGCCAAACACA	GAGAGAGAGAAGCGGAAGAGC
NNU_23401-RA	IPR013087	Zinc finger C2H2-type/integrase DNA-binding domain	AGGAAGAGCCTCATTTTCTCG	TAATGACGCATGGAAATTGG
NNU_06320-RA	IPR010399	Tify domain	CCCTCAACTCGGTCACTCAC	GATGGCGGAGAAGAGAAGTG
NNU_06311-RA	IPR008546	Domain of unknown function DUF828	GGTGTAGCACTAGGTAAAGCAA	GTCCATCCCAATCTCAAACA
NNU_06303-RA	IPR001005	SANT/Myb domain	AGCTTGCAGAGCTTGGATTC	GGCTTCAAGTTCATCGAAGG
NNU_06294-RA	IPR003726	Homocysteine-binding domain	CAATTCACCGGCTTAGAGTTC	GGAAAAAGCAGAGACCAAGAAA
NNU_06287-RA	IPR005135	Endonuclease/exonuclease/phosphatase	CGAGCTTCCCTGCACTTTAT	TGCGTGGAAGTGAGAAGATG
NNU_06277-RA	IPR001810	F-box domain	TTAGCAGCCCTGAGCTCTTC	GCAAGATGCCTGATCTGTGA
NNU_06276-RA	IPR021109	Aspartic peptidase domain	GGGTTTTGGGAGTGGAGATT	GGACCAACCAACCAAGAACA
NNU_06259-RA	IPR014891	DWNN domain	CCTCTCGAAAATTCCATAAACG	GACAGGAAGGAAGCGTTCTG
NNU_06252-RA	IPR001926	Tryptophan synthase beta subunit-like PLP-dependent enzyme	AAAGCACAGATGCGGTTTCT	TCCAATTCCCGGTCCATTAT
NNU_06245-RA	IPR000719	Protein kinase domain	CTGCTTAGAAAAGCAAGTCTTC	TCAAATGACAAGGTGTTCCA
NNU_06227-RA	IPR016182	Copper amine oxidase, N-terminal	ATCGTCCGCACACTCTTTCT	GCTTGGGTTCGATCTTTTGA
NNU_06220-RA	IPR001810	F-box domain	CGATCTCCTTCCTCTCTGCT	GGGGATGAGCTGCTTGAATA
NNU_06200-RA	IPR001623	DnaJ domain	TTTTTGATGCACGCACGTAG	GAGCGCTTGTACCTGAGAGG
NNU_06187-RA	IPR006073	GTP binding domain	CTCTCGGAAATGCCGAATTA	CCTTGATCTCGGGTCGTTTA
NNU_06172-RA	IPR011598	Myc-type, basic helix-loop-helix (bHLH) domain	TGCTCCCTCCCTACATCATC	GTGGGCAGATTTTCCAGAAG
NNU_06158-RA	IPR011050	Pectin lyase fold/virulence factor	AAGCAAAACGAGCTCAAAGC	CTTTGGAAGAACGCGATGAT
NNU_06152-RA	IPR021109	Aspartic peptidase domain	GCGCAGTTAGCTCCACATCT	ACTGGCTGGTCTCGACATCT
NNU_06146-RA	IPR006121	Heavy metal-associated domain, HMA	GGGCGAAAAGCAGTTTAATG	CCCTTTGTGGTGTGGTTTTC
NNU_06147-RA	IPR001841	Zinc finger, RING-type	CATGGAGCGCTAGAAGAAGG	GTGGTGGTGGAGGAGTAGGA
NNU_06133-RA	IPR012336	Thioredoxin-like fold	CCGTTTCATCTCGGATTTGT	CGTTAACGACGAGGAGAACC
NNU_06105-RA	IPR014977	WRC domain	CAGATACTGCCTGCCTCCTT	TGGTCTCTGTGTGTGTGTGC
NNU_06092-RA	IPR005123O	xoglutarate/iron-dependent dioxygenase	GGTCGATGCAGTGGATGTTA	GGGTACCCATCTATTCCCTGA
NNU_06091-RA	IPR007621	TPM domain	CTCTGCAACCCAGATCCAGT	GCTTCTGGGGATTGAAAGTG
NNU_06076-RA	IPR029063	S-adenosyl-L-methionine-dependent methyltransferase	AAGCAGGAGGCGATGAAGTA	CTCGAACAGCCTGAAGGAAC
NNU_06064-RA	IPR029045	ClpP/crotonase-like domain	AGTTAACTCCTCGGCCCTCT	CGAAGCTTAAGGGATGCACT
NNU_06038-RA	IPR000157	Toll/interleukin-1 receptor homology (TIR) domain	AGACGACTTCTTTGGCGTGT	CTTTCATGGTGGGTGGGTAG
NNU_06035-RA	IPR005336	Mitochondrial pyruvate carrier	AAGGATGGACTGGAAGACAAAA	TGCTTGCACAACAAGTGTCA
NNU_06031-RA	IPR005037	Pre-mRNA-splicing factor 38	CACAGCCGTGATTTGTCTGA	TCCCTCCCTCTGTCCCTATC
NNU_08471-RA	IPR004864	Late embryogenesis abundant protein, LEA-14	CCCAAGGATCAAATCTACCG	CGGCAATGGCAATAAGAAAG
NNU_08455-RA	IPR009378	Condensin II complex subunit H2, N-terminal	GGCCAGATCCTCCTACCTGT	CTTTCAAATTCCCAGGCTCA
NNU_08433-RA	IPR002942	RNA-binding S4 domain	CACAATTGGCAAAGGCACTA	AATCTTGGCCCACTCACAAG
NNU_01531-RA	IPR011545	DEAD/DEAH box helicase domain	GTTGGAAGCTGCAGAGAACC	CCTCAACCTCTTCGGACTTTC
NNU_01532-RA	IPR011990	Tetratricopeptide-like helical domain	ACCTTCATCAAGGCAATGCT	TTCGACCTCGTCCATACACA
NNU_01527-RA	IPR006671	Cyclin, N-terminal	TCATCAAACTGTGGAGATCCT	TAAACCTTGCTCCACTGTCC
NNU_01523-RA	IPR003593	AAA+ ATPase domain	TGGAACATTCATGTCCTTAGCA	TCTGAACACGTCCAGCACTC
NNU_01512-RA	IPR019028	Carbohydrate binding domain CBM49	GAAGGAGCGCTCATCCTCTT	GGCCTCCTTTATCACCTTCC
NNU_01507-RA	IPR001932	PPM-type phosphatase domain	GGACCGGACCCACTACATCT	CACTCCACCTTCCTTTTCCA
NNU_01485-RA	IPR023214	HAD-like domain	TCCTTTTTCTCTCTGTGCCTTT	GCCAAGAGGAGATTGAAACG
NNU_01476-RA	IPR002921	Fungal lipase-like domain	TACTCGGATGACACCCATGA	TCTTTCTGTTGTCGGCTCCT
NNU_01477-RA	IPR023393	START-like domain	GGCAGATGCTGAGTTTGTCA	AAATCAGCAGGCAAGTGGAT
NNU_01475-RA	IPR011050	Pectin lyase fold/virulence factor	GAGACACAACCACGAGCTGA	TAGGGAGCAGGGGGAGTTAC
NNU_01460-RA	IPR013057	Amino acid transporter, transmembrane domain	TGTGAGCACTAAGGCCAGTG	GCTCTGCCATTGACAACAGA
NNU_01459-RA	IPR025846	PMR5 N-terminal domain	CAGCCACAGCTCAGAGAACA	AAAAGCTTTGCCACCAGTTG
NNU_01458-RA	IPR021480	Probable zinc-ribbon domain	GGGAAATCGCAGTTCAAAAA	AAGGTTCCTTGGGGAGAAAA
NNU_01450-RA	IPR000719	Protein kinase domain	CAACCAGGCCGAGTACTTTC	CCAAGCCGTAGTTCAGAAGC
NNU_01439-RA	IPR009069	Cysteine alpha-hairpin motif superfamily	ACAGGGGATTTTCTGACTTGA	TCCAACTTGACCAATGTTTCC
NNU_01436-RA	IPR016177	DNA-binding domain	GATGAAACGAGTTTCGTGGA	GGGTCGGAAGCAAACAAAT
NNU_01433-RA	IPR011013	Galactose mutarotase-like domain	GCGCACCAGTACTTCACATTT	GGGAACAAAGTGTCCAAAAGG
NNU_01427-RA	IPR021489	Protein of unknown function DUF3143	TGCTCTTGCAGCTCTTTCTCT	CAGAAATGGTGGGCATTTTC
NNU_01423-RA	IPR011990	Tetratricopeptide-like helical domain	CAGGGCCCTTTTCTTAGGAG	CTGATTGGCTGCCTTCCTAT
NNU_01415-RA	IPR006906	Timeless protein	GAATTCAGTCAAAGCCATGC	AGAGACGGATTACGCCCTTT
NNU_01389-RA	IPR001841	Zinc finger, RING-type	ATGTCCAGCAGCCCTTCTAC	GGTGGAGAGGAGGACAAGAA
NNU_01373-RA	IPR011990	Tetratricopeptide-like helical domain	CTGCGCAAGGTTGTTTTCTT	TCTGCGCCCATAACAGAAAT
NNU_01367-RA	IPR003657	WRKY domain	GCAAGTTTCAAGGCGTATCC	GATCCTCCGTGAAGGAAGTG
NNU_01366-RA	IPR009976	Exocyst complex component Sec10-like	GGAAAGGTTTGTGCTGGGTA	GCTGGATTATAGCCACACTGC
NNU_01360-RA	IPR002885	Pentatricopeptide repeat	ATAACTCTCCCACCGCTCCT	CGGGTTATGTTAGGGCTTGA
NNU_01353-RA	IPR021855	Protein of unknown function DUF3464	TGTCGGAGAGGAGAAGAAGC	ATTGGAGTGCCCACGTAGAA
NNU_01338-RA	IPR015943	WD40/YVTN repeat-like-containing domain	CCTGAGGTTTGAGTCCCAAG	GGAATTTGGTTTGGTGAAATCC
NNU_01337-RA	IPR001915	Peptidase M48	AACTAACATGCGCTGGTGTG	GCAGATTCAGAAGTGCAGAGC
NNU_12723-RA	IPR006867	Domain of unknown function DUF632	TCCTGATTTGGAAGAAGTGGA	CAGAAGCGTCTTCCACGATT
NNU_12733-RA	IPR023584	Ribosome recycling factor domain	TTCAGGCCATGTGTAAGGTG	ATCCATTCCAACACCCAGAC
NNU_12738-RA	IPR004827	Basic-leucine zipper domain	GCTTTTTCCGTTTTTCCTTG	CGAGTTGTGTCGCAGAAGAC
NNU_12755-RA	IPR006747	Protein of unknown function DUF599	TTGCAGAGCAAACCAAGAGA	AGGTGGCCAGAAACCCTAAT
NNU_12762-RA	IPR001005	SANT/Myb domain	TGAGAAATATGACCGCAGAGG	CTGCTTCAGCAAAGGCTTG
NNU_12763-RA	IPR003676	Small auxin-up RNA	GCAGATGGAGTTGGACGATT	TGCTGTGAGAATTGGGAACA
NNU_12764-RA	IPR006703	AIG1-type guanine nucleotide-binding (G) domain	TCCACGGGTACTCCTATTGC	CCTCATCCAAGTCCTCATCC
NNU_12788-RA	IPR011990	Tetratricopeptide-like helical domain	CCGGATTATCCTTAGATCTCTC	GCTATGGTTGGGATACTGGA
NNU_12793-RA	IPR013024	Butirosin biosynthesis, BtrG-like	TGGGAGTGGGAAAATAAGCA	ACAACCTCGTCTGCCAAAAG
NNU_12814-RA	IPR000719	Protein kinase domain	AAACCAATGCCATCAAAACC	AGGCCACCGTGTGTCATAA
NNU_14707-RA	IPR016040	NAD(P)-binding domain	TCTGCAAAATCCCTTCTCGT	AACGAAAGCAAGAGCGAGAG
NNU_14711-RA	IPR000719	Protein kinase domain	TCCGTCTCTGTCATTTGGAA	CTGGGAGGACAGGTAGTTGG
NNU_14748-RA	IPR010326	Exocyst complex component Sec6	GGTTGTACAAGAGTGCAAGGAA	GCTTCCTCCATATAGAGCCTTT
NNU_14756-RA	IPR000270	PB1 domain	TCGCAGTTTCTTTCCTTTGG	AAATGTCGGGAGAGGTCAGA
NNU_14757-RA	IPR026992	Non-haem dioxygenase N-terminal domain	GAAGAGACTTGGGTTGTCTGC	TGAGCATCGAATCCTCCTCT
NNU_14766-RA	IPR012416	CALMODULIN-BINDING PROTEIN60	TGCTTGTACAGTTCTTGCCTGT	GGACTTGAACCCAAAACCAA
NNU_14974-RA	IPR010402	CCT domain	CCAATCCGTCGATCCTGTAT	TCCACCGATAAAAATCCTGA
NNU_00018-RA	IPR011990	Tetratricopeptide-like helical domain	TGAGGTTTATTTGGGGTTGG	GATCCTTGCTCAACTCCATTG
NNU_00021-RA	IPR009003	Peptidase S1, PA clan	TGGGTTCTTTGCAGTCTCCT	TGAAATGGGCAAATGGAGTT
NNU_00022-RA	IPR003689	Zinc/iron permease	TCAGCCTGGTCCATCTAAGC	GCCGACAGAATTGCTACCAT
NNU_00025-RA	IPR011707	Multicopper oxidase	CTTGGCACCTTCGACAACTC	ATCTCTTGGCGAAGTTGGTG
NNU_00026-RA	IPR017888	CYC/TB1, R domain	GCTCATCAGCAGGATGTGAA	GTGGCTTCAGGACGAAGTTG
NNU_00035-RA	IPR016040	NAD(P)-binding domain	CCTTGTTGAGAACTTGGACGA	TTGGGTAGGACGGAAGAACA
NNU_00042-RA	IPR005516	Remorin, C-terminal	AATGCACGAGAGCAATGAGA	TCGGAGAAATTATGCCCATC
NNU_00049-RA	IPR000626	Ubiquitin domain	TTTTTCCCCAGAACTCGTTG	TGGGACAAAGAGTGCACATAA
NNU_00050-RA	IPR001357	BRCT domain	TCTACCACCGGAGCTACTTG	CTGGAGCTTTCCTCTTTCCA
NNU_00054-RA	IPR006868	Domain of unknown function DUF630	GCAACTTCCGAACGGTAGAG	TCACCATGAACGGATCTGAC
NNU_00061-RA	IPR029044	Nucleotide-diphospho-sugar transferases	ATCCATTCCACTTTCCGTGA	TAGCCATCACCCCACAGAAT
NNU_00062-RA	IPR011598	Myc-type, basic helix-loop-helix (bHLH) domain	TGCACTTCCCTTTCCATTTT	GGTGGAGGAGGGAGAGAGAT
NNU_00074-RA	IPR003441	NAC domain	GCTACAAGCGAAGGAATTGG	GCTGGCATCATCCTCATCTT
NNU_00078-RA	IPR013781	Glycoside hydrolase, catalytic domain	AACTCAGCGGCGAAGAATC	CGACCCTGACGATTTTGAAT
NNU_24791-RA	IPR001965	Zinc finger, PHD-type	GGTGAGGAGCAAAGCAAATC	TACGGTTCCCAAAAGAGGAG
NNU_24809-RA	IPR002182	NB-ARC	GAGATGCAAGATGCATGACC	TCCGAGATGAAACCTCCCTA
NNU_24821-RA	IPR004333	Transcription factor, SBP-box	GGTGGTGGGTAACGGTAACTT	CCTCGATACCAGCCAACCT
NNU_19785-RA	IPR002182	NB-ARC	CCTGGCATAAGATTGCCTTC	AATGCTCCATCCACAGTGC
NNU_19811-RA	IPR012340	Nucleic acid-binding, OB-fold	ATTGAAGCGCCAACAAGAAC	GCGATCCAATTTCAGTCCAT
NNU_17970-RA	IPR011016	Zinc finger, RING-CH-type	CTGTTTTCCCGGTTGGTTTT	AATGGGTTCTAGGGCTTCGT
NNU_17982-RA	IPR004087	K Homology domain	CGCCTGTCTGTTCGTATCAT	ACCGTAGCAATGGCTGTTTC
NNU_18001-RA	IPR001810	F-box domain	CTATTTTCATTGCGCATCCA	CGGTTGTGGTGTGGTGATAG
NNU_18007-RA	IPR012308	DNA ligase, ATP-dependent, N-terminal	CTTACATCGCATTTCGCAGA	GAAGACTTGCTTCGCTGCAT
NNU_18017-RA	IPR011598	Myc-type, basic helix-loop-helix (bHLH) domain	AAAACCTCCATTGCTCTCTCC	GCCCAACTGTCAAGCTCTTC
NNU_23563-RA	IPR004776	Auxin efflux carrier	CGCCAAGAAGAAGGAAGCTA	AATCAACCACCCCAAAATCA
NNU_20649-RA	IPR007109	Brix domain	TCGTAATTGTCCTCTGCTTGC	TCTGTCACACTCCGTTCACA
NNU_16094-RA	IPR025298	Domain of unknown function DUF4094	GCACAAATCAGCCTTCCAAC	TGCCTCTGTCAAGGGAGAAG
NNU_16096-RA	IPR003307	W2 domain	GGTTTGCTTCCTTTTGATGC	AAGCCATCTGGATGAGGTTG
NNU_16614-RA	IPR000719	Protein kinase domain	ATCTCAACGGCGAGCTCTTA	CCACAGGAGACAATGAATGC
NNU_03175-RA	IPR003441	NAC domain	GTACAGCTTGATGATGCAAACA	AAGCATGCATTTCGTTACCC
NNU_03184-RA	IPR011990	Tetratricopeptide-like helical domain	AGAGCAGTTGTGGGACATGA	TCCGAGAGGCTACGACAACT
NNU_03189-RA	IPR000648	Oxysterol-binding protein	GGTTGGGATAAGGCTTGGAC	ACCCATGGTGGTTTTCAAAG
NNU_03208-RA	IPR019165	Peptidase M76, ATP23	CCTCCACCTCCGATCTTTCT	GTGATTTCAGCGGTTCAAAA
NNU_11480-RA	IPR001005	SANT/Myb domain	TGATGGCACCTATTCCAGGT	CATCCCCAGTAGGGAACAAA
NNU_19865-RA	IPR016159	Cullin repeat-like-containing domain	AATTACACAGGCCCCACAAG	TCTCCACCAAACTTCACCAA
NNU_10620-RA	IPR002913	START domain	AACGCCTCTGGTAGGTTAAAAA	TGCACCTACAAAACCCACAG
NNU_00200-RA	IPR003340	B3 DNA binding domain	TGTTCGAAGCGAAAGAACAA	AAGGAAACCGACCTTTCGAT
NNU_23392-RA	IPR004827	Basic-leucine zipper domain	CGATGTGTCCAGTTGTTTGG	GCTGCTGTGTCTGTGTTGGT
NNU_23381-RA	IPR001752	Kinesin motor domain	TTGAAACGCGAGAGAGAAGG	GCAATGGCAACGAAATCTCT
NNU_23378-RA	IPR025870	Glyoxalase-like domain	GCCCTTGTCTTGTCTTCCAG	TTCGAGCTTTGAGCTTGGAC
NNU_23365-RA	IPR001128	Cytochrome P450	GTTTCAGAGAGGCGAATTTGT	TCCTTTCCCCTCTTCCTCTC
NNU_23360-RA	IPR000679	Zinc finger, GATA-type	GTGTTGCAGGGGATGATTTT	CGTTTTCCCCTTGTTCTTGA
NNU_23353-RA	IPR000315	B-box-type zinc finger	TGAGCTCTGGGGTGGATTTA	CCTGAGACCGGAGAAGAAGA
NNU_23344-RA	IPR006510	Zinc finger, lateral root primordium type 1	AACAATGGCTGGGTTCTCAC	TGTTGTTGCCATAGCTCGAA
NNU_23314-RA	IPR001005	SANT/Myb domain	TCCTTCATTCCCCGTTTATG	AGCGATGAAGGAAAAAGACG
NNU_23316-RA	IPR019164	Protein of unknown function DUF2053, membrane	TCGTTTGTTCTCCGTTCTCTG	TCTTCCTCCTCCTCCTCCTC
NNU_23306-RA	IPR003340	B3 DNA binding domain	TTGACGGGAGAGGATGAAAC	CCAGGTATGGGTTGTGAGGT
NNU_23294-RA	IPR013057	Amino acid transporter, transmembrane domain	TCATGAATTGAGGCCACGTA	ACACAGCTGCGATGATGAAA
NNU_23289-RA	IPR003851	Zinc finger, Dof-type	GGATTATGCAGCTCATTCTGG	CACGGATTGTCTGAGCCTTT
NNU_23285-RA	IPR003388	Reticulon	GGTAGTTTGGCCGATTTCCT	GCTGTCATCCCTGCAACAAT
NNU_23275-RA	IPR004883	Lateral organ boundaries, LOB	GCACAGGCGCAATTTCTTAT	AGGTCGTGTTGTTGCTGTTG
NNU_11462-RA	IPR015795	Pyruvate kinase, C-terminal	CGGCTATGTGAAGGAGGAGA	TGGGGAAAGGTGAGATTGAG
NNU_11454-RA	IPR029485	Cationic amino acid transporter, C-terminal	TCCAGGAGCAGCTCACAAAT	CCAGGCTCATTGAAGTGGTT
NNU_08290-RA	IPR012677	Nucleotide-binding alpha-beta plait domain	GGCACTGGACTCGAGAATGT	GCGATCACCATAACGGTCTT
NNU_08295-RA	IPR023213	Chloramphenicol acetyltransferase-like domain	GAAGAGGAGGGTGGTTCGAT	CCTTGGCTTTGAGCTTGACT
NNU_08291-RA	IPR021109	Aspartic peptidase domain	TTCGATTCCCCTCTGTCTTC	GATCGAGGTCCGTGTCTTTC
NNU_14346-RA	IPR004263	Exostosin-like	CTGCAAATCTGCAAACCAGA	ACCTTCTCCCAGTCCCTCAT
NNU_01103-RA	IPR001356	Homeobox domain	GGGCTGTCATGTCTGGCTAT	CCTCCCATGGTGGGTACATA
NNU_01097-RA	IPR001048	Aspartate/glutamate/uridylate kinase	TTCGAAAACCCTAACCCTGA	AAGCGATGAGAAGCAAAGGA
NNU_01094-RA	IPR016024	Armadillo-type fold	TGGAGAGGGAGGAGAACTGA	CAGCATCAAGGTGCATGACT
NNU_01084-RA	IPR004022	DDT domain	CAGCACGAACTCCTTCCTTC	AATCGCCATTGAAAACATCC
NNU_01080-RA	IPR029044	Nucleotide-diphospho-sugar transferases	GCTTTTACAGCAGCCGACAT	GATGTCGAAGCAGGTTAGGG
NNU_01082-RA	IPR029017	Enolase N-terminal domain-like	TGGAAGGTGGTTTTGTATCTTG	TCACGGAACAATTGATTACAGC
NNU_01056-RA	IPR001005	SANT/Myb domain	CTCTTCTGCGGCTGCTCTAT	CCTCCTTGAACTTGGGATCA
NNU_01054-RA	IPR000504	RNA recognition motif domain	TTCTGCTGAGGGCTTTCTTC	CCACTACCACAAGGTCCACA
NNU_19471-RA	IPR013097	Stress responsive alpha-beta barre	CCCCAGCATGATTCACAAG	AATGGTACGACCCTGCAAAG
NNU_19470-RA	IPR013083	Zinc finger, RING/FYVE/PHD-type	GGGATTCAATCATCCGCTAA	CCATGTGGCTAAAGGAAGGA
NNU_19467-RA	IPR007033	RAB6-interacting golgin	AGCAAAAGCAGACCAGAAGG	CCGAGTTCTTGACTCCTTGC
NNU_19460-RA	IPR029481	ABC-transporter extracellular N-terminal domain	GCAGGTTTTTCCGACAGTTC	ATCCTCCAAGCACAAACACC
NNU_19453-RA	IPR023753	FAD/NAD(P)-binding domain	TGTGCGAACAGTGAAGAAGC	TGTTTAGCGAACTCCCTTGC
NNU_19447-RA	IPR013830	SGNH hydrolase-type esterase domain	TTGAGCTTCTTCGGTCCTTC	GACGACATCGTTGAAGAGCA
NNU_19061-RA	IPR013830	SGNH hydrolase-type esterase domain	TTGATCTCAACAGCGCATTC	AAAGCTTGGAAGGACCGAGT
NNU_19049-RA	IPR003593	AAA+ ATPase domain	CGATGGCATAGCGCTAAAGT	TGGAAAGCAAATACCCCAAC
NNU_19043-RA	IPR001374	R3H domain	GCACTGTGCCAACAAGTCAT	CCCTCCCAACACTGTCCTAA
NNU_19035-RA	IPR011991	Winged helix-turn-helix DNA-binding domain	ATTCAAAGGGAACACCGTGA	AAGTGTCGGCAAAGCCATAG
NNU_19034-RA	IPR013087	Zinc finger C2H2-type/integrase DNA-binding domain	TCATGTCATTTTCCCCCAAC	GGGAAATCATGGACTCATGG
NNU_19015-RA	IPR000361	FeS cluster biogenesis	CTTGTTGCTGCAAACACTGG	ATCTCCCATCCTCCCATTTC
NNU_19011-RA	IPR004240	Nonaspanin (TM9SF)	CGCCGTTTCAAGAATTTCA	TTGCAGTTCGAAAGGAGGTT
NNU_19008-RA	IPR000182	GNAT domain	CCTTCATTCGAACACCGAAC	CTTGATCCAATCTGCTGCAA
NNU_19003-RA	IPR011256	Regulatory factor, effector binding domain	CCAGAACCAAGCGATAAACC	GGAATTCGCTATTTGCATCG
NNU_09683-RA	IPR016177	DNA-binding domain	AGGTTCTTGGGTGCTCTGTG	TGGTTTTGGCATACCCAAGT
NNU_09717-RA	IPR012336	Thioredoxin-like fold	CACCGTAGATCTGGGACGTT	ACTCCAGCCGACGAAAAAC
NNU_09720-RA	IPR000719	Protein kinase domain	ACTGAACGAAGCAGGACCAT	TGTGACTCGAGACCCTTCTG
NNU_09732-RA	IPR000719	Protein kinase domain	GACAGAACAGGACACCCACA	GGAACAAAGGGTGCAACAAT
NNU_09739-RA	IPR020966	Aluminum-activated malate transporter	TCTGGCTTCCAATTTCCATC	GGTGGTGAAGGCAGTAGTCC
NNU_09740-RA	IPR001356	Homeobox domain	GGGAGAGCCATTGGAGTTTC	CCTTGGTCCTCCCAGCTTAT
NNU_09768-RA	IPR001289	Nuclear transcription factor Y subunit A	TCCCTCTAGTGAAGTGGCTTG	GCATCCTGAAGTTCCTCGAA
NNU_09781-RA	IPR019448	EEIG1/EHBP1 N-terminal domain	GATATTTTGGTGGGTCTCATCC	AATTGCCGAATATGCCGTTA
NNU_09816-RA	IPR024861	Donson	CCCTTTCTTTTCCCTTTTCC	CACGATCTGAACTCCACTGC
NNU_19074-RA	IPR009000	Translation protein, beta-barrel domain	CCCTACACAAACCCTCTGTTTC	CGCAGCTTGTGAGTTGAGAC
NNU_03166-RA	IPR011991	Winged helix-turn-helix DNA-binding domain	TGCACTTGTCCCTGAGTGAG	CCTCGTCAGCTTGAACTTCC
NNU_01695-RA	IPR011990	Tetratricopeptide-like helical domain	CCGGTTACCATCCGATATGT	GGGCGATTATTCGAGTGAGA
NNU_01686-RA	IPR002048	EF-hand domain	CCTTTGGTGGGTCTCCCTAT	CATGCCATGATGAAGGTGAT
NNU_01683-RA	IPR016040	NAD(P)-binding domain	CTGCAACATCACTGCATCCT	GAAATGCATGCAATCGAGAA
NNU_01650-RA	IPR004367	Cyclin, C-terminal domain	GGCTTTGCCCTTCTCACATA	CCTTCAAGAATCCGCCATTA
NNU_01649-RA	IPR017986	WD40-repeat-containing domain	CTGCACGCACAGAAACAAAT	GGGCTCAATTTAGGGCTTTC
NNU_01652-RA	IPR007657	Glycosyltransferase AER61, uncharacterised	GCTCAGAAAGCTAAGCAAAGG	AACAAGGGTTTGAGCCTCCT
NNU_01630-RA	IPR023753	FAD/NAD(P)-binding domain	ATTTTACTGGCTCGGATTCA	CTTCCGATTCCAATCCTAACA
NNU_01631-RA	IPR013320	Concanavalin A-like lectin/glucanase domain	TGGAAAGCTTGAGAGCCACT	CTTTTACGCCGTTTTCCTTG
NNU_15254-RA	IPR029006	ADF-H/Gelsolin-like domain	CCCTTCTCCGCCTCTTATCT	AATTGCACTCTGGTTCTCTCG
NNU_15256-RA	IPR023329	Chlorophyll a/b binding protein domain	TCTCAGATCCCCTCCATAACA	GAATGATTCTGAGCTCCAGTGA
NNU_15267-RA	IPR004330	FAR1 DNA binding domain	GAGAGGGGAAATCCTTCTGC	TACTCATCGGTCGGTTCTCC
NNU_02740-RA	IPR023753	FAD/NAD(P)-binding domain	CCCGCTATTTCAGCTTCCTA	ATACCTTCGCCGCTGATATG
NNU_02749-RA	IPR000719	Protein kinase domain	CTGACATTCGCAGTTTCATTG	GGTTTCACGGACCAGATGTT
NNU_02765-RA	IPR013083	Zinc finger, RING/FYVE/PHD-type	TGTGCCTATCATGCTGTGGT	CAACCCAGAAGGCAAGAAAG
NNU_02767-RA	IPR005269	Cytokinin riboside 5'-monophosphate phosphoribohydrolase LOG	AAAAATGGCAACAAGCCAAC	TTGAATCTGCATCGAAACCA
NNU_02780-RA	IPR020683	Ankyrin repeat-containing domain	TCTGCATTTGAGGGTTTCAT	GAGAGAATCGCGAAGACGAC
NNU_02790-RA	IPR001005	SANT/Myb domain	GACCCTTCAACCCCTTTCTC	CCTATTGCATGGGTTTCAGG
NNU_02796-RA	IPR000719	Protein kinase domain	TAAGGTGGGACCTGCTAACG	GCGCTCTTAGGTTCAGGAAG
NNU_02805-RA	IPR016177	DNA-binding domain	GGTGGAGGCTCTCCCTAGTT	GAGGAAGGGGGAAGAGAGAG
NNU_02803-RA	IPR000719	Protein kinase domain	ATGAACTCCTGGCAAAGTCG	GCTTGATTGCACATTTGCTG
NNU_02815-RA	IPR013087	Zinc finger C2H2-type/integrase DNA-binding domain	TGCATCTGTGGGTCTGATTT	ACTGCGAGGTCTCGTCATCT
NNU_02848-RA	IPR011050	Pectin lyase fold/virulence factor	CCAGCCCTCTTCTCTCCTTT	CGAGTCCTGAGCTTATGTTCC
NNU_02855-RA	IPR006140	D-isomer specific 2-hydroxyacid dehydrogenase, NAD-binding domain	GCCAGCTCGCTCAACATTA	CTCCACGGAGAAGAAGCAAG
NNU_02853-RA	IPR000467	G-patch domain	CATCTTTTGGGAATGTTCAGG	GAAGCTTCAGCTTTGCATCA
NNU_02867-RA	IPR027443	Isopenicillin N synthase-like	ACTGAACTGGTGGGAAGACC	TCCAGTTCAACCAGCATGTC
NNU_02881-RA	IPR004827	Basic-leucine zipper domain	CTTGTGCTCCATTTCTTCTGC	TTTTCTCCATGGCGATCATT
NNU_02894-RA	IPR001024	PLAT/LH2 domain	AGGCTCAAGTCTCCACCAAA	CCAGCGAAGGAGAGTTTCAC
NNU_02898-RA	IPR013781	Glycoside hydrolase, catalytic domain	GATGGTCCCAATGCATGTCT	AGCCTTCACGAATCACCATT
NNU_02896-RA	IPR000719	Protein kinase domain	CATCTGGTTCTTTTCCGTGT	TGGACTACTCTAGCTCCCTCAA
NNU_02913-RA	IPR014002	Agenet domain, plant type	GTGTTTTTCCCCGCATTTC	GAGGGTCGAGTGGGAGATTT
NNU_02915-RA	IPR001005	SANT/Myb domain	TAGGTGCTGCAGAGTCGAGA	TTGGCTGTGTTTCCCTTTTC
NNU_02923-RA	IPR004087	K Homology domain	ATTTCTCCCTCTCCCTCTCC	CTTCCACGAGCAGAAACCA
NNU_02931-RA	IPR004000	Actin family	TTAAAACAAACGGCCGAGAT	ACCCCCTTCTTCCTCTTCCT
NNU_02935-RA	IPR027469	Cation efflux protein transmembrane domain	CAGTCAGAATGTCAACATAAGC	CTGATACACAGTACGCATCG
NNU_02941-RA	IPR025846	PMR5 N-terminal domain	TCCTCAGAGGGAGAACTGGA	CGGTACCGGAGAGTTCCTTT
NNU_02939-RA	IPR014977	WRC domain	AAAGACCGGAGGGACTTAGG	GGAAAGGAAGACGAGAGATGG
NNU_02957-RA	IPR001305	Heat shock protein DnaJ, cysteine-rich domain	TCATAGCGCCCAGAAGGAG	TGAAGGCTGGAGAGGAGAGA
NNU_02975-RA	IPR016140	Bifunctional inhibitor/plant lipid transfer protein/seed storage helical domain	TACAGGCAGGATTCAGCTTT	GCAGCAATTATTTGCAAGAC
NNU_02987-RA	IPR001810	F-box domain	TTGACAGATGTGGAGGACACA	GGCCCATGAACAGGTCTAAA
NNU_03010-RA	IPR010369	Protein of unknown function DUF966	TAAAAGCGAGGAAAGGCAAA	TGATGAACACGGATGAGGTG
NNU_03020-RA	IPR018499	Tetraspanin/Peripherin	AACAAGGGAGCTGGAGAGGT	CATGGCTATCCATCAAGCAA
NNU_03032-RA	IPR012438	Protein of unknown function DUF1639	TCCCCATAGGGACAGTAATTG	AGACGGCCAGATGTTTGTTC
NNU_03048-RA	IPR000571	Zinc finger, CCCH-type	TGGTGGTATTGGTGTTGGTG	ATGCAAAGGGGATGAATGAG
NNU_03056-RA	IPR000679	Zinc finger, GATA-type	CTCCTCCGACCCTCCTTTAC	GAGCTGCCTGTTCTGTCCTT
NNU_03054-RA	IPR000058	Zinc finger, AN1-type	CTAATCCTTGCCCAAAACCA	TTCTGGTGTCTGGCATTCAG
NNU_03064-RA	IPR007207	CCR4-Not complex component, Not N-terminal domain	TGCAGAAATTCCACCAAGTG	AGACCCAGTCCAACTTGAGG
NNU_03069-RA	IPR011990	Tetratricopeptide-like helical domain	GCGCCCCTTCTTTGCTAT	ACCGGAGGAAAAGAGTGGAT
NNU_03073-RA	IPR013083	Zinc finger, RING/FYVE/PHD-type	AAATCCCAGCACCACCATAC	ATGAGCTCAGCCGTTGAAAT
NNU_03081-RA	IPR009009	RlpA-like double-psi beta-barrel domain	CAGGGGAAAAGAGACAGAGAGA	TGGAAGTTGGAAGACCCTTCT
NNU_06531-RA	IPR003593	AAA+ ATPase domain	GCACATGCACAATCCATTTC	AACTTACCGTGCACAAACCA
NNU_06540-RA	IPR000504	RNA recognition motif domain	CAAATGACAAGGTGGGATCA	GTTGCCACGAAAAGATGGTT
NNU_06549-RA	IPR001878	Zinc finger, CCHC-type	CGGGAAGAGGCTTTCAGATT	CCAGTGACAGGAAATCGTCA
NNU_06560-RA	IPR004877	Cytochrome b561 domain	TGCTCTGCAACTCCACATTC	CTGCCAACTTGTTTCACCTG
NNU_06570-RA	IPR018607	Chromosome transmission fidelity protein 8	GAAGGTCACTCCACCAGGTC	GGTGGGAAATCCAAATGTCA
NNU_06577-RA	IPR024074	Argininosuccinate synthetase, catalytic/multimerisation domain body	TCGGTCTTACCAATGCCTATTT	TCAGAGCTGTGGAAGCATCA
NNU_06580-RA	IPR028360	Peptidase S24/S26, beta-ribbon domain	TGTAACGGTTGAATGGCTGA	CAGCGTTCGATCCCATACTT
NNU_06596-RA	IPR012419	Cas1p 10 TM acyl transferase domain	GAGGAGCGACAACCATCAAC	TTAATTCCACGCGAAGGAGA
NNU_06594-RA	IPR003657	WRKY domain	ACCAAAAGCCTCAGACCTCA	GGAACAGATTTCTGGCCTCA
NNU_06601-RA	IPR013099	Potassium channel domain	CCGAGTCCATTCTTCCACAC	AAACCGTTTTCGACCAACC
NNU_06602-RA	IPR029063	S-adenosyl-L-methionine-dependent methyltransferase	CAGCTCCCCTGTCTGAGTGT	TGCAACTGTCATGGCTCTTC
NNU_06604-RA	IPR009060	UBA-like	CTATTCGGCTCTCCCGAAA	TTCCACACGAAAACCCTCTC
NNU_06624-RA	IPR014977	WRC domain	AGCCTCTCAAGGTGGTGCTA	TGGTGGTGGTGAGTTCAAGA
NNU_06628-RA	IPR027330	TPX2 central domain	CGGATTGTCCTCTGACAAAA	CGTTGAACACAAAGCGACAT
NNU_06635-RA	IPR000058	Zinc finger, AN1-type	TTCTGCACCAAGGAAGAACA	GAGGAGCCCAAAACATAGCA
NNU_06636-RA	IPR001752	Kinesin motor domain	GACCGTCGGAGGAAGAAAAT	GAAGTGGGTCCACTGAGCAT
NNU_06646-RA	IPR004883	Lateral organ boundaries, LOB	GCTTAAAACACGCAGGCAAA	CGTCCTTCCTCTCGTGAATC
NNU_06643-RA	IPR004883	Lateral organ boundaries, LOB	GAGATGAGCGGAATCAGTGTT	GACGCTCCTTGCTCTGAATC
NNU_06666-RA	IPR027482	Sec1-like, domain 2	GGGATCGCAGAGTATGTATCG	CGAGTTTCCCTGGATTGTAA
NNU_06670-RA	IPR029063	S-adenosyl-L-methionine-dependent methyltransferase	TCTGCGTCTATCTCCCCTTC	TCGATATCACACCCCAGAAA
NNU_06677-RA	IPR000719	Protein kinase domain	TTAGCCACCCAGATTCCAAC	ACCCATCTCTGGTTCACACC
NNU_06684-RA	IPR029061	Thiamin diphosphate-binding fold	CTTTATTCCCCTCGTGCGTA	CCAGTCCAGCTACTGTTGAGG
NNU_06702-RA	IPR016140	Bifunctional inhibitor/plant lipid transfer protein/seed storage helical domain	CCTAAATTCTCCGGTGTAGAAG	CCACATACCCACATCACTCC
NNU_06698-RA	IPR011990	Tetratricopeptide-like helical domain	AATCCATCCATCCACCAATC	AAGTTCTGCAGCATCGGAGT
NNU_06708-RA	IPR012474	Frigida-like	CTGCCAACAAGAGAACACGA	ATGGGAGGGAGATCTGACAA
NNU_06717-RA	IPR001251	CRAL-TRIO lipid binding domain	ATTGGAGCTCTGGGGAATCT	CCCGACACAAATTCCGTAAC
NNU_06727-RA	IPR030374	Polyamine biosynthesis domain	ACCACCACCCATAACAAACG	GCCATTGCCACTTCTTTCAT
NNU_06730-RA	IPR001810	F-box domain	GCAGGCTACACATGTGGATTT	CCAAAACAAAGTGGTGAGCA
NNU_06733-RA	IPR008949	Isoprenoid synthase domain	GCCAAGACGTACTCCTCCAC	GACCGGCGCAGAGATTTAT
NNU_06744-RA	IPR002641	Patatin/Phospholipase A2-related	CAGACACGCTTACGCAGAGA	CCGTGAAAAAGGAAAGGTCA
NNU_06750-RA	IPR024788	Malectin-like carbohydrate-binding domain	CGACTTCTTCAAACCCTAACCA	GACATGGTCGAGAAGGTGAAA
NNU_06753-RA	IPR000210	BTB/POZ domain	TCCACAAACCCCTTTCTCTG	CCTTTCCTCTCAGGGAGGTT
NNU_06757-RA	IPR025265	WPP domain	GGAGCAAAGTGGAGATTGGA	ACAGGGATGGAGGGAAAAAT
NNU_06762-RA	IPR021410	The fantastic four family	GCCGAGGAAGAATTCCAAG	TCCCATTTCACTCCCAACAT
NNU_06772-RA	IPR001841	Zinc finger, RING-type	TGACATGGTTCAGATTTTCCAG	AGAGGAAAAGGCAAGCCCTA
NNU_06784-RA	IPR025846	PMR5 N-terminal domain	TAATCCCCACGAGACTCCAC	CAAATTCAACGATGCCAAGA
NNU_06782-RA	IPR002068	Alpha crystallin/Hsp20 domain	AATGAAAGAGAGATCACGGAGA	CTTCCCACCATTCTGTGACTT
NNU_06793-RA	IPR001841	Zinc finger, RING-type	ACCCAGTATCCTTCACAGCTC	GGAGGAGGAGGAGGAGAAGA
NNU_06795-RA	IPR013783	Immunoglobulin-like fold	GCTGATGGGGTGATCTGTTC	GCCTCCAACAGTCAGCAGTT
NNU_06809-RA	IPR000719	Protein kinase domain	TTCACCATCTCCATTCTCCA	TTCAAAGATGCAGAGTCCACA
NNU_06811-RA	IPR000210	BTB/POZ domain	CACGCACCATACACACACTCT	CGCTGGTGAAGGGAATTAAA
NNU_06816-RA	IPR029058	Alpha/Beta hydrolase fold	TGCCACATCATCTTCTGGAC	CACACTGCACGGAAACTCTG
NNU_06827-RA	IPR006153	Cation/H+ exchange	TTCATCAGTCTCCCTGCTTT	ACCCCGTTCTCTGAAACAAG
NNU_06840-RA	IPR005135	Endonuclease/exonuclease/phosphatase	CCTCCAATAAACCCCCACTT	ATAGGGTGGGTGACATTTGG
NNU_06854-RA	IPR008207	Signal transduction histidine kinase, phosphotransfer (Hpt) domain	TGAAAGGGGTGGTGTGTAAGA	GGACGCTGTGTAGTCAACCA
NNU_06874-RA	IPR000198	Rho GTPase-activating protein domain	ACTCCAAACCCACTTCAACG	ACCACCTTCTCTGCAACCAA
NNU_06891-RA	IPR016040	NAD(P)-binding domain	GGTGCCGGTAAGTCACTAGC	TCCATCAGATTTCGACAGACC
NNU_06895-RA	IPR001424	Superoxide dismutase, copper/zinc binding domain	CTTCACGTTGGTCGCATTTA	CGGCCTTCACCATCTTTCTA
NNU_06900-RA	IPR025659	Tubby C-terminal-like domain	GGACTGGTCGATTTGCAGAC	AACAGAAATAGCGACCACGAA
NNU_06905-RA	IPR009395	Biogenesis of lysosome-related organelles complex 1 subunit 1	TCCACTTTAATCTGGCTGATCT	CCCTGCAATATTGGTCATTG
NNU_06904-RA	IPR001810	F-box domain	GCTCCTCTACCACTGCCATC	ATTAGAATCAGCGGCACCAC
NNU_06910-RA	IPR029063	S-adenosyl-L-methionine-dependent methyltransferase	GAGATTGGGGAGGGTAAAGG	CGTAATAATCACCCCCTTCG
NNU_06923-RA	IPR000008	C2 domain	CACCTGAATCAGAACCCACA	TGTAGTGGCCGCAGTATCAG
NNU_06926-RA	IPR014720	Double-stranded RNA-binding domain	GGGGAGTAAATGATCCAGTTG	GGGCCAGAAAGGCTAGAGAC
NNU_06930-RA	IPR000719	Protein kinase domain	ATAAAATCGGCCATCCATGA	ATTTTTAAGGCCGTGAAGCA
NNU_06937-RA	IPR002921	Fungal lipase-like domain	GGTGCAATTCGTTTTCCAT	TGCGTGCGTTCTCTACTTTTT
NNU_09075-RA	IPR016123	Mog1/PsbP, alpha/beta/alpha sandwich	CTTTTCAACCCTCTCCCACA	GGGGTAGAGAGTGCATGGTG
NNU_18388-RA	IPR004170	WWE domain	AGCGGTCTGATACGGAGAGA	ATGCCTCCTCTTCATTGAGC
NNU_18391-RA	IPR001938	Thaumatin	GCCTCCTCTGTTTCTCTGTCTT	TGCCTTGATAGATCGCAGTG
NNU_18397-RA	IPR029000	Cyclophilin-like domain	TTTGAGAAAGGCCATTCAGG	TTTCTTCTTCCGGAGTTGGA
NNU_18405-RA	IPR002035	von Willebrand factor, type A	GCCACATTGTTCATGTTCCA	ATCAACGCCAAAATCAAAGC
NNU_18407-RA	IPR009686	Senescence/spartin-associated	ATCCCCAAGTCATCGAATCA	AGAAGAGGAAGAGGGCTTCG
NNU_18422-RA	IPR000608	Ubiquitin-conjugating enzyme E2	GCCTCAAGGAAATGATGGAC	CCAAGGGCTGTAACTTGGAA
NNU_18424-RA	IPR016024	Armadillo-type fold	CTCGAGGTCAAAACAAAGCA	AGTGCGCGATGCATATAGAA
NNU_18420-RA	IPR004827	Basic-leucine zipper domain	TGTGTAAATCCTGGATGGATG	GAGAAGGGGTGAGGTGAAAA
NNU_18429-RA	IPR015943	WD40/YVTN repeat-like-containing domain	TGGTTATGTTGGACATGGTTG	TGCTCACATGGGTACAAGACA
NNU_18426-RA	IPR001841	Zinc finger, RING-type	TCGAAACACTCGAACCCAAG	CGTTGGCAATAGAGTCCACA
NNU_18433-RA	IPR013830	SGNH hydrolase-type esterase domain	TCCTCTCTCCCCAGAACTGA	ATCAAAGCTGGGACTGTTGC
NNU_18457-RA	IPR016135	Ubiquitin-conjugating enzyme/RWD-like	TGCTGAGAATGCTGAAGAGG	GGCCATTTCGTCCAGAACTA
NNU_18460-RA	IPR012336	Thioredoxin-like fold	CAGAGTCGAGTCGAGTTTTGA	AATTCCTTGCCTCGGTTTCT
NNU_18468-RA	IPR002528	Multi antimicrobial extrusion protein	CCACGAGCTTCCTGTCTAGG	CAAAAGCCGCTCATTCAGTT
NNU_18470-RA	IPR001932	PPM-type phosphatase domain	AGCCAGGGTCCTTTTGTTCT	CAAGGCCTGCTACTGGGTTA
NNU_18469-RA	IPR006867	Domain of unknown function DUF632	TTCTGCGTGAGAAAGTGGAA	TTGGTGTTCTTTCAGCATCG
NNU_18494-RA	IPR000772	Ricin B, lectin domain	TGCCTTCCCTTGTAGGTTTG	GAGGGTGTCTGAATGGAGGA
NNU_18507-RA	IPR001606	ARID DNA-binding domain	AAGAGCTCGCCAAGTTCAAG	AATGAGATGGCTCTCCAACG
NNU_18512-RA	IPR020103	Pseudouridine synthase, catalytic domain	CGAACCCAAGAAGCTCAAAA	TCTGCATGCCTTGATAACCA
NNU_18528-RA	IPR002085	Alcohol dehydrogenase superfamily, zinc-type	CCCTTCTTCCTTCGGGTACT	CACCACCACCTCCTCTATGG
NNU_18530-RA	IPR000167	Dehydrin	AACAGCACAACAGCCATGAG	AACTCGGTCACGATCACCTC
NNU_09605-RA	IPR003441	NAC domain	TGCTCAGCTCTCACCTACCC	TTAAGGGAGGGCTTCGTCTT
NNU_09616-RA	IPR004320	Protein of unknown function DUF241	TCTGGCTGTTGGATGTGTGT	GCAAGTATGCGTTGACATCC
NNU_09619-RA	IPR006868	Domain of unknown function DUF630	AAATGTTAAGACCGCCATGC	GGGAGGAATAAGGGAGATGG
NNU_09638-RA	IPR001619	Sec1-like protein	CCCTTCTCATTCCCATTTCTC	CAGCGCTCAGAGTCCTTTCT
NNU_09641-RA	IPR009072	Histone-fold	AACCGGAAGGAACAGAAACA	CCTGATCGCTTCACTTCACA
NNU_01267-RA	IPR000719	Protein kinase domain	CTCGCAACAATCATCAAAGG	GCCACAGAGACTGGGAGAGA
NNU_01271-RA	IPR001487	Bromodomain	GGGAGAGGGAAGGTGAGAGA	TGTTGTTGTTGCTGCTGTTG
NNU_09449-RA	IPR009057	Homeodomain-like	GATGGAATGGGAGAAGCAAG	TAATGGCTTTGTGCATCTCG
NNU_09475-RA	IPR003441	NAC domain	CGGCTGTTGTCCTCGTGTA	CCCCAAACAGGCAACAAGTA
NNU_09490-RA	IPR005175	PPC domain	TTGGGAAGTTGGATCAGAGG	CGTCAGCCAAGTGCTATGTG
NNU_09505-RA	IPR004843	Calcineurin-like phosphoesterase domain	TGGGAATTGGGATTAGCAAG	CCCTGCTAGTGTTCGTGTCA
NNU_09516-RA	IPR000719	Protein kinase domain	CCCTGGATTCGATCCTCTTT	TTCCGAGGCTTAGGGTTTTT
NNU_09522-RA	IPR013320	Concanavalin A-like lectin/glucanase domain	GCAGCAGTGAGACTGTGAGC	GAGTGAGAGAGAGCGGTGGT
NNU_09520-RA	IPR020683	Ankyrin repeat-containing domain	GACTGGTGGGCGAGTTTTT	CCCAACCACTTGAGACTTTTTC
NNU_09530-RA	IPR008166	Glycosyltransferase family 92	CGGAGATCGCAAACATAACA	TTTCGATAGTGTGGCGATGA
NNU_09531-RA	IPR006734	Protein of unknown function DUF597	TTCCTGGCTAGGTGTAGCTG	AAATGCCACTTCCACACACA
NNU_09536-RA	IPR000299	FERM domain	CGCCTCCTTTCTTCTCTTGA	CGAGATAAATGGAGACGTTCG
NNU_09548-RA	IPR004394	Protein Iojap/ribosomal silencing factor RsfS	GAGCGGGATTAGACGACATC	GCGGACGAAGACAGTAGGAG
NNU_09560-RA	IPR004853	Sugar phosphate transporter domain	AATCGCGTTTCCCTTTTAGC	GCTTTCACCGCTCTCTTGTC
NNU_09848-RA	IPR020803	Polyketide synthase, methyltransferase domain	AATCCACACGTACAGGACTCG	AAGATGTCCTCCCATGTTGC
NNU_21286-RA	IPR004263	Exostosin-like	AGATGATGCTTCATGCTTGC	TGTTGAAATGGTGGTTCACG
NNU_04319-RA	IPR018276	Ubiquitin ligase, Det1/DDB1-complexing	CGGTGGCTCTGTTCGATTAT	TTCTCGCTCCAAACAGGTCT
NNU_04331-RA	IPR018276	Ubiquitin ligase, Det1/DDB1-complexing	TTCCTCTCTCCTTCGCTCTCT	CGAAGTTGGCTGAAATTGTG
NNU_04335-RA	IPR003657	WRKY domain	CGCGACACAGAGAAGAGAGA	TTAGTGTGCAACCGGAAACA
NNU_16628-RA	IPR000719	Protein kinase domain	AAATTCGGAGGAGCGTGTTA	GTCCCATACGCGAATCAATC
NNU_16631-RA	IPR025659	Tubby C-terminal-like domain	CGGAGATCTCAATTAACCCAAA	AACACGGATGGAGCAGAAAC
NNU_16634-RA	IPR010341	Protein of unknown function DUF936	ACCCTGTCTGTGCCTGTTGT	TTTTAGGAGGATGCCAGGTG
NNU_16635-RA	IPR000719	Protein kinase domain	TCGGCAACTTAGTATGCTGTCT	GCCAAACATTGGCTCTTAATTC
NNU_16645-RA	IPR019616	Uncharacterised protein family Ycf54	GCGGGGATACAGATAATGGA	GGAAGGCTGGCTTACAATCA
NNU_16646-RA	IPR001128	Cytochrome P450	AGCTAGGCCGGAGAAAAGAG	CCGAAGCTTCTCAGGCTTTA
NNU_16649-RA	IPR001128	Cytochrome P450	TAAGCTGATCAGAGGCGTGA	GAACAATCGAGAGTTCCACCA
NNU_16652-RA	IPR004776	Auxin efflux carrier	AGCAAGCCAACCGAGAAATA	AGAAGTTGCCCGCTCAAAC
NNU_16656-RA	IPR001841	Zinc finger, RING-type	TCAGGCGCTAAGCTTCTTTC	CGATGCCAAACACCTACCTA
NNU_16669-RA	IPR000719	Protein kinase domain	GGGGGCGTGACTTTTTAAG	GAACAGCCCCTTTCAAACTG
NNU_24403-RA	IPR000719	Protein kinase domain	CAATCCATCGAATGCAAAGA	AGATGGGCTGCTCAGATTTC
NNU_24398-RA	IPR004827	Basic-leucine zipper domain	ATTTTACGGTGGCGGTCAT	TGCAAAGCCACAGAGAGAGA
NNU_24418-RA	IPR000719	Protein kinase domain	CTCTCCCTCCAGCTCTCCTT	GGAATTAATGTGAGCCCAGAA
NNU_24428-RA	IPR000305	GIY-YIG nuclease superfamily	TCTAACGGTCGAATCCATCA	CACCTCCTTTCCCTTCCTTC
NNU_24444-RA	IPR001789	Signal transduction response regulator, receiver domain	GATGCCGCTTCAGGATCTAA	CACTGCAACCAGAAACAACC
NNU_24447-RA	IPR020683	Ankyrin repeat-containing domain	CCTGTTGCTTCCTTCTTTGG	TCCACTGCAGATGGTGATAAA
NNU_24448-RA	IPR003613	U box domain	CATGGAGACCGGAGATGAAT	TTGGAGGTCATCCGCTTAAT
NNU_24457-RA	IPR013210	Leucine-rich repeat-containing N-terminal	TGCCTTCTCCTTCTCCTCCT	AGAGCGTGGGTTGATGGTTA
NNU_24483-RA	IPR001128	Cytochrome P450	AGTTCGCCTCCAACCACATA	CACATGATCACAAAGCATGAGA
NNU_24494-RA	IPR029044	Nucleotide-diphospho-sugar transferases	ACTGGATGGGGAAAAGAGGT	TGCTCTCCAACCCCTACATT
NNU_24507-RA	IPR029058	Alpha/Beta hydrolase fold	TCCACCACAAATGAGGCATA	ATGGCGTAACACGACAAACA
NNU_24517-RA	IPR002913	START domain	TGGCATCTGATGGGTTGTTA	CAGCTTTATTCAAGGGACCAA
NNU_24518-RA	IPR003441	NAC domain	AACTACAACCCCTCCGACCT	GTGCAAGTGCCAAGTTGAGA
NNU_24527-RA	IPR003593	AAA+ ATPase domain	TTCTGCCAATCATGTGAATCTC	AACCTTGAACTCCAACACCAA
NNU_24554-RA	IPR011257	DNA glycosylase	AGAATGGGAAAGAGGCAGTG	TTGGCCTTCTGGAAATAGGA
NNU_24555-RA	IPR013957	Domain of unknown function DUF1777	GACCGTTCCAAGGACTCTGA	TGGTCATGATCACGATTTTCTC
NNU_24567-RA	IPR002999	Tudor domain	TTGTTGGCCGCTAGAAAGAG	GGGTCATCAGCCAACAGTTT
NNU_24576-RA	IPR002213	UDP-glucuronosyl/UDP-glucosyltransferase	ATTTCCACCACTCCCATCAA	CTTCGAATCCTTCTGGCAAC
NNU_24611-RA	IPR002088	Protein prenyltransferase	GGATGAGCACAGCCTAGTCC	TTTCACATCGGTGAGGGAAT
NNU_24612-RA	IPR001296	Glycosyl transferase	CAGTGCAACCAAGTCGAGAA	GGTGGTGGGACTGAACAAAC
NNU_04742-RA	IPR025287	Wall-associated receptor kinase galacturonan-binding domain	CCCAGTTATCATCCCAGCAT	GATGCTGAGGTTCCCACATT
NNU_04746-RA	IPR020683	Ankyrin repeat-containing domain	GGAGCAACACTTCTCACTGCT	GCCGGACTAGATCCAAAGC
NNU_04769-RA	IPR006501	Pectinesterase inhibitor domain	GTTGGTAGAGGGTTGGAACG	ATCCATCTTCTACCGCGTTG
NNU_04837-RA	IPR002641	Patatin/Phospholipase A2-related	CCCCAAAATCTTCCCACAAT	CATAGGGCCAAACATTGCTC
NNU_04854-RA	IPR004167	E3-binding domain	GGGAGAATTGTTGCCAAAGA	TCGTGAACGGGACAACAGTA
NNU_04855-RA	IPR000719	Protein kinase domain	GCAAGATAAGCACTCTCAAAGG	GATCACAGCTGAAACCAAGC
