# Supplementary material for: Genome-Wide Identification of SSR and SNP Markers Based on Whole-Genome Re-Sequencing of a Thailand Wild Sacred Lotus (Nelumbo nucifera)
Source: PLoS One. 2015 Nov 25;10(11):e0143765. doi: 10.1371/journal.pone.0143765 (PMC4659564; doi:10.1371/journal.pone.0143765)
Supplement: S12 Table — All information about the polymorphic primers, number of alleles (N), observed heterozygosity (H o), expected heterozygosity (H e), and polymorphism information content (PIC) is shown. (XLSX) [file pone.0143765.s012.xlsx]

## Sheet: Sheet1
S12 Table. The polymorphisms of 35 genomic simple sequence repeats (SSRs) and 7 expressed sequence tag-SSRs (EST-SSRs) in sacred lotus accessions.
loci	Repeat motif	alleles	PIC	Ho	He	Forward primer	Reverse primer	Size (bp)
NnSSR05	(AAT)22	5	0.65	0.2917	0.7207	ATGGCTGAATGACATGTTGG	TCCATTGACACCCCTACCAT	120-163
NnSSR08	(CATA)17	4	0.61	0.5833	0.6746	TGCCCTAGCCTAGCCCTTAC	TGGGGTTCAGGTTTGTCAAT	155-215
NnSSR09	(TACA)14	4	0.45	0.3333	0.5523	TGAGGCTCGCAAGCATAGTA	CGAGCTCGACTATAAGCCTTT	285-303
NnSSR11	(ATAC)22	6	0.75	0.2917	0.797	ATCCCCCTCCCTTCTCTCTA	ACAAGAGGGAGAAGAATTACGA	175-250
NnSSR13	(ATGT)15	7	0.81	0.4167	0.8537	CTTAGATTTTCCCGCGCATC	TGATGCCTTGCGATTTGATA	195-250
NnSSR15	(TTC)21	2	0.04	0.0417	0.0417	GAAAACTGGTCCTTGAAAGTGC	CACATCCTGACACATGAGAGC	200-250
NnSSR17	(TAA)27	9	0.83	0.5417	0.867	CGGGTGGTGATTTCATTGTT	GGTCTTCCTCAAAACTCTCACG	160-220
NnSSR21	(ATA)23	6	0.74	0.5417	0.7943	GGGGATTACCGTTAGGCTGT	CAGTCCAACGTTCAATTGGTT	175-200
NnSSR23	(TA)37	5	0.66	0.2273	0.7146	TGGGTTGATTTTCAGTTTGC	TCGACTGACCCAATCACAAA	255-280
NnSSR27	(ATT)25	5	0.53	0.25	0.5887	AACGGAGCCTTAATCCCATT	TCTTCATCGGCATTCAATCA	270-305
NnSSR28	(TAT)20	6	0.7	0.2917	0.7598	CCAAGTTGAATTGTCGAACC	AAAGGTGAGCATTGTTGTTG	160-215
NnSSR29	(TAT)24	5	0.64	0.087	0.7188	CCGGCCACGTGCTTAGTAT	AGGATCAACAAGATGGAGAAGG	225-260
NnSSR30	(TAT)18	10	0.83	0.5833	0.8644	TCCCAAGATTACCCCAACTTT	TGAGGGACTTGATAAGATGCAG	145-225
NnSSR36	(ACAATA)16	4	0.61	0.0435	0.6928	TGCACTGCTGTTACATGAGAAA	GCCTCATGCACACCTCATAA	270-385
NnSSR41	(TAT)43	7	0.6	0.5714	0.6492	AAAACAATGGCCCCATACAT	TTCCTCCCATGTAACTTGAACT	140-250
NnSSR42	(AT)55	3	0.42	0.087	0.5372	GTTCCCCATGGGACTCAAAT	CCCAGACTCCTTACCCAATG	450-520
NnSSR45	(AAT)38	7	0.68	0.1579	0.7411	GTCGCGGGTACTTGAGAAAT	CCTTGCCGACCTGTGTTATT	90-160
NnSSR46	(TTC)30	6	0.68	0.2941	0.7326	TTGGCTCTCACCTCTCACAA	GGCTCTCACAAGTGGATCGT	110-155
NnSSR47	(TAA)38	5	0.73	0.2917	0.7863	CCTACTGCAATTCCCTCCTG	TTAAAAATCAGCCGCACCAT	200-270
NnSSR48	(TCT)34	5	0.52	0.3636	0.5666	CTGCAACCTGCAAGTCCTTC	TGAGAAAATTGTCGGCTGAA	265-290
NnSSR49	(ATT)34	8	0.78	0.3913	0.8242	GATGATTGGACGGACACTCC	GGAAGTGCGGAACAGACAAT	160-225
NnSSR50	(TTA)31	4	0.58	0.3333	0.6534	AAGTTGGAGCTCGATTTCAGA	TCATGAGCCGGTTCAAATAA	270-295
NnSSR51	(ATA)33	5	0.6	0.1	0.6782	CGTCACGGGTACCTACGAAA	GCTCTCCCTGCTGACCTGTA	105-138
NnSSR55	(TAT)53	6	0.72	0	0.7816	CGATGTGCTCTCTCCTTTTG	GGCAGAGACCTCTCGGTACA	170-210
NnSSR56	(TTA)43	5	0.62	0.375	0.6924	TTGCTCCCCTTATTGACCTG	TCTCGGTTTCTTCCCCACTA	95-115
NnSSR58	(ATT)33	8	0.71	0.125	0.7562	TAAAAGGGCCTACCCTGTCG	CGTCATAAGGCGACCGTAAC	95-170
NnSSR59	(GA)30	8	0.76	0.375	0.7979	TTTGCATTGACAACGAGAGC	GACATGCTCGGTGACTCGTA	130-183
NnSSR60	(CT)31	4	0.56	0.1304	0.6425	TCTCCGACGGTGACCAAGT	CGATGCCTGAGTTCGTCTCT	165-185
NnSSR62	(AGA)28	8	0.73	0.75	0.7775	AATTCGAGGAGGAGGAGGAG	TGCTGGTAAAGTTGTGGGAAG	120-205
NnSSR63	(TCT)25	5	0.61	0.2917	0.6684	TCGACCCATTTTTCAAAAGC	GGCAGGGGAGGAAATGTTAG	140-165
NnSSR64	(ATT)28	6	0.75	0.3333	0.8005	CCGAAAATCCGTCTAGAATCA	TCATCGGGTCGGTTTAGGTA	195-310
NnSSR66	(AGAT)12	5	0.68	0	0.7382	CCAGAAGGGTTTCTTCGAGTT	TTTCAGGTGTACCCAAACGTC	185-215
NnSSR67	(AAG)16	5	0.7	0.1818	0.7569	CCGCTCTGGTCATTTCTAGC	CCCACTTCCAATCTCCCTCT	200-235
NnSSR68	(AAT)27	9	0.8	0.3333	0.8413	CCTCTGGCCCTATCGAGAAT	AGTGGCCAGTGCCACATATC	195-280
NnSSR69	(GAA)28	4	0.59	0.1667	0.6702	GTTCGCGGTTTGAGAAATTG	CGGTAACACAGTGCAGACGA	155-175
Mean		5.74	0.65	0.2908	0.7067
EST-SSR03	(GAG)12	3	0.5	0.2857	0.5772	TCAGATCCCATCACGAAGGT	CAACCCGACACGAAGAAATC	141-152
EST-SSR06	(GA)13	2	0.37	0.1429	0.4936	AGTCGGTGCCTTCACCATT	CCACTGCAAACAAGACAAGG	142-152
EST-SSR09	(GA)12	2	0.38	0.8095	0.5122	TGAGTGGAGTTGGGTTTTCA	TCGTTAACACCACTTGTTTGTG	102-110
EST-SSR15	(TGC)7	4	0.56	0.9524	0.6446	AGAAAGTGGCTGCATTGCTT	GCATTGATTCAGCAGCAGAG	150-166
EST-SSR21	(GCT)7	2	0.37	0.2857	0.5017	CATCCTCCTCCACTGTTTCC	AATTGCTACCAACCCGCTTT	230-235
EST-SSR26	(GGC)8	2	0.37	0.1429	0.4936	AATCGTCGAAGAAGCAGACC	CTCCTTCGCCGTCGTTATTA	150-159
EST-SSR30	(TAT)8	2	0.35	0.3	0.5333	TTTACAACGCTGTGCACTCA	GACCGCAAGGACATGCTTAT	260-266
Mean		2.42	0.41	0.4741	0.5271
